# Supplementary material for: Radio-chemotherapy and metformin selectively modulate the heterogeneous landscape of glioma with ribosome biogenesis, long non coding RNA and immune-escape markers as major player
Source: Int J Biol Sci. 2025 May 27;21(8):3527–54. doi: 10.7150/ijbs.103194 (PMC12160513; doi:10.7150/ijbs.103194)
Supplement: Supplementary file 2 — Supplementary data 1. [file ijbsv21p3527s2.xlsx]

## Sheet: 3 marker
p_val	avg_log2FC	pct.1	pct.2	p_val_adj	cluster	gene
0	2.01074	0.914	0.449	0	3	Ly86
0	1.99206	0.907	0.61	0	3	Hexb
0	1.98121	0.936	0.465	0	3	Aif1
0	1.91729	0.997	0.66	0	3	C1qb
0	1.91446	0.992	0.685	0	3	C1qa
0	1.89021	0.993	0.555	0	3	C1qc
1.64918e-281	1.86489	0.789	0.516	3.44399e-277	3	Timp2
6.55074e-101	1.78339	0.493	0.331	1.36799e-96	3	Cst7
0	1.72143	0.984	0.609	0	3	Tyrobp
9.1231e-185	1.70677	0.546	0.261	1.90518e-180	3	Ccl12
0	1.69948	0.979	0.87	0	3	Ctsd
0	1.69661	0.865	0.409	0	3	Trem2
0	1.67154	0.982	0.914	0	3	Cst3
4.00017e-178	1.61818	0.457	0.188	8.35355e-174	3	Fcrls
1.18378e-224	1.60851	0.846	0.631	2.47209e-220	3	Cd81
0	1.53281	0.999	0.984	0	3	Ftl1
0	1.53091	0.853	0.573	0	3	Rgs10
0	1.52154	0.992	0.586	0	3	Fcer1g
0	1.50215	0.989	0.769	0	3	Ctsz
8.98642e-14	1.48288	0.336	0.283	1.87664e-09	3	Spp1
5.12746e-212	1.48247	0.647	0.382	1.07077e-207	3	Syngr1
1.57349e-199	1.45703	0.717	0.53	3.28591e-195	3	Pycard
3.35339e-134	1.41758	0.525	0.303	7.00289e-130	3	Cd72
2.09949e-300	1.41708	0.914	0.584	4.38437e-296	3	Lgmn
0	1.40589	0.989	0.769	0	3	Ctss
0	1.36669	0.791	0.382	0	3	Fcgr3
0	1.35798	0.991	0.946	0	3	Itm2b
4.33084e-200	1.32177	0.604	0.325	9.04409e-196	3	Anxa3
2.6764e-255	1.28268	0.788	0.43	5.58912e-251	3	Cd68
7.57057e-256	1.27691	0.947	0.807	1.58096e-251	3	Ctsb
2.92136e-73	1.22141	0.51	0.404	6.10068e-69	3	Ldhb
1.04496e-120	1.20823	0.818	0.72	2.1822e-116	3	Lgals3
1.17432e-149	1.19135	0.805	0.635	2.45232e-145	3	Ctsl
2.89771e-237	1.19083	0.736	0.377	6.05129e-233	3	Cd300c2
1.65801e-98	1.18941	0.526	0.351	3.46243e-94	3	Olfml3
5.2301e-142	1.1637	0.191	0.042	1.0922e-137	3	Crybb1
4.18723e-248	1.15949	0.884	0.56	8.7442e-244	3	Ctsh
0	1.15259	0.972	0.864	0	3	Npc2
0	1.14514	1	0.978	0	3	Tmsb4x
1.74189e-123	1.10125	0.571	0.354	3.63758e-119	3	Lst1
6.10266e-226	1.09606	0.883	0.842	1.27442e-221	3	Gng5
2.21662e-45	1.07753	0.568	0.579	4.62896e-41	3	Gng10
2.08061e-26	1.07217	0.586	0.583	4.34493e-22	3	Fabp5
3.01889e-134	1.06797	0.614	0.404	6.30435e-130	3	Gngt2
4.53756e-242	1.06621	0.902	0.846	9.47578e-238	3	Clta
1.11577e-124	1.03565	0.675	0.529	2.33007e-120	3	Creg1
8.13702e-238	1.03276	0.881	0.785	1.69925e-233	3	Akr1a1
1.20865e-211	1.01649	0.941	0.728	2.52403e-207	3	Cd63
9.82716e-268	1.01553	1	0.997	2.05221e-263	3	Fth1
2.61139e-252	1.0029	0.957	0.733	5.45337e-248	3	Cyba
1.69554e-118	1	0.772	0.712	3.54079e-114	3	Cstb
1.61026e-149	0.997957	0.777	0.634	3.36271e-145	3	Hexa
4.77305e-148	0.986771	0.889	0.861	9.96755e-144	3	Prdx1
9.06911e-106	0.964866	0.461	0.273	1.8939e-101	3	Ppfia4
6.02398e-111	0.961293	0.816	0.666	1.25799e-106	3	Grn
4.76409e-63	0.958898	0.247	0.117	9.94885e-59	3	Ltc4s
3.10535e-43	0.955091	0.397	0.273	6.48489e-39	3	Wfdc17
6.97433e-148	0.953881	0.961	0.918	1.45645e-143	3	Apoe
3.39305e-54	0.948548	0.47	0.39	7.08571e-50	3	Ntpcr
4.13075e-152	0.947507	0.834	0.696	8.62624e-148	3	Cotl1
2.51375e-57	0.935636	0.439	0.339	5.24947e-53	3	Hebp1
1.47176e-142	0.925429	0.789	0.749	3.07347e-138	3	Atp6v1g1
2.36882e-103	0.924093	0.821	0.724	4.9468e-99	3	Cd9
2.25955e-236	0.921279	0.939	0.869	4.71863e-232	3	Gabarap
4.34886e-33	0.917063	0.391	0.276	9.08173e-29	3	Cxcl9
2.52346e-190	0.909295	0.945	0.723	5.26974e-186	3	Cd52
2.4738e-143	0.905333	0.686	0.405	5.16604e-139	3	Spi1
1.89149e-121	0.903973	0.966	0.933	3.95e-117	3	Gapdh
6.6951e-101	0.902822	0.515	0.301	1.39814e-96	3	Fcgr4
2.74675e-57	0.881639	0.502	0.43	5.73604e-53	3	Camk1
2.05842e-150	0.880398	0.818	0.727	4.2986e-146	3	Sat1
1.09908e-124	0.870788	0.969	0.907	2.2952e-120	3	Cd74
1.53578e-128	0.864237	0.604	0.351	3.20717e-124	3	Fcgr1
4.09817e-102	0.855519	0.234	0.081	8.55821e-98	3	Cryba4
1.57998e-34	0.851435	0.495	0.484	3.29946e-30	3	Abhd12
3.19181e-63	0.848764	0.371	0.218	6.66546e-59	3	Tmem119
2.99631e-109	0.847987	0.708	0.591	6.25719e-105	3	Vamp8
2.14061e-102	0.832308	0.761	0.747	4.47023e-98	3	Bri3
8.2996e-87	0.822706	0.61	0.378	1.7332e-82	3	Csf1r
1.32402e-37	0.813406	0.249	0.144	2.76495e-33	3	Igf1
1.3972e-105	0.81148	0.746	0.597	2.91778e-101	3	H2-DMa
3.91155e-110	0.808725	0.762	0.737	8.16848e-106	3	Atox1
3.82047e-70	0.805377	0.841	0.859	7.97829e-66	3	Aldoa
1.45168e-283	0.801233	1	0.993	3.03154e-279	3	Rps29
4.85157e-48	0.798898	0.206	0.098	1.01315e-43	3	Gpr34
1.85089e-123	0.795167	0.771	0.577	3.86522e-119	3	Ifi30
2.6307e-79	0.783984	0.168	0.051	5.4937e-75	3	Siglech
2.38165e-58	0.778482	0.543	0.355	4.9736e-54	3	Ms4a7
2.00774e-19	0.778434	0.261	0.193	4.19276e-15	3	Ccl6
5.96657e-171	0.77461	0.94	0.879	1.246e-166	3	Atp6v0c
3.58873e-134	0.773863	0.878	0.767	7.49435e-130	3	Lamp1
1.83176e-92	0.769792	0.757	0.798	3.82527e-88	3	Atp6v1f
2.59361e-34	0.766864	0.355	0.261	5.41624e-30	3	Rnase4
1.29442e-80	0.766826	0.213	0.08	2.70314e-76	3	Npl
8.05157e-17	0.764856	0.472	0.509	1.68141e-12	3	Sdf2l1
3.17431e-226	0.764837	0.999	0.989	6.6289e-222	3	B2m
1.01571e-47	0.76342	0.793	0.846	2.12111e-43	3	Pkm
2.10547e-115	0.759754	0.732	0.443	4.39686e-111	3	Cxcl16
4.93247e-47	0.759737	0.392	0.291	1.03005e-42	3	Tnfaip8l2
3.157e-169	0.755984	0.944	0.874	6.59277e-165	3	Sh3bgrl3
7.9214e-37	0.754989	0.233	0.134	1.65423e-32	3	P2ry12
1.93439e-53	0.754107	0.653	0.603	4.0396e-49	3	Ctsa
1.60741e-70	0.749412	0.56	0.387	3.35676e-66	3	Itgb5
1.61486e-44	0.742652	0.582	0.623	3.37231e-40	3	Lamtor1
3.63499e-23	0.740734	0.516	0.585	7.59094e-19	3	Cops9
2.54678e-33	0.738096	0.27	0.18	5.31843e-29	3	Phyhd1
1.38782e-126	0.724631	0.899	0.901	2.89817e-122	3	Serf2
1.04483e-104	0.721698	0.805	0.735	2.18192e-100	3	Gpx1
1.04058e-14	0.71896	0.377	0.387	2.17303e-10	3	Cebpzos
1.10296e-49	0.712931	0.566	0.459	2.30331e-45	3	Lpcat2
1.91429e-79	0.712501	0.86	0.77	3.9976e-75	3	H2-Eb1
1.93589e-149	0.710388	0.943	0.926	4.04272e-145	3	Rpl35
4.95393e-76	0.702791	0.572	0.373	1.03453e-71	3	Pld4
3.00536e-67	0.701764	0.741	0.761	6.27609e-63	3	Sh3glb1
1.06169e-50	0.700086	0.62	0.558	2.21712e-46	3	Lap3
1.89271e-46	0.694352	0.654	0.723	3.95254e-42	3	Rnasek
5.27051e-21	0.693987	0.353	0.309	1.10064e-16	3	Abi3
2.33796e-44	0.687442	0.413	0.305	4.88236e-40	3	Lmo2
3.95376e-22	0.686883	0.466	0.427	8.25663e-18	3	Il18bp
1.68817e-55	0.684249	0.805	0.82	3.5254e-51	3	Mif
8.10957e-109	0.682198	0.899	0.757	1.69352e-104	3	Lyz2
2.12123e-16	0.675063	0.515	0.524	4.42977e-12	3	Msrb1
8.18452e-38	0.673677	0.566	0.487	1.70917e-33	3	Selenop
2.91917e-69	0.671183	0.622	0.408	6.09611e-65	3	Mpeg1
1.12555e-87	0.670814	0.874	0.771	2.35049e-83	3	H2-Aa
1.77984e-23	0.668715	0.286	0.217	3.71683e-19	3	Ang
9.40297e-43	0.667342	0.664	0.71	1.96362e-38	3	Erp29
2.94249e-44	0.666773	0.453	0.328	6.1448e-40	3	Alox5ap
4.98174e-75	0.66394	0.781	0.804	1.04034e-70	3	Ssr4
2.03167e-25	0.658553	0.412	0.36	4.24274e-21	3	Lat2
2.30239e-192	0.656752	0.999	0.99	4.80807e-188	3	Fau
5.37791e-64	0.65441	0.761	0.639	1.12307e-59	3	Ucp2
1.89213e-20	0.649172	0.641	0.696	3.95133e-16	3	Tpi1
2.14452e-12	0.646183	0.422	0.444	4.4784e-08	3	Blvrb
9.71833e-10	0.641858	0.376	0.385	2.02948e-05	3	Bin2
5.14542e-31	0.636963	0.593	0.682	1.07452e-26	3	Tbca
1.85202e-15	0.634445	0.457	0.489	3.86756e-11	3	Pold4
2.47582e-11	0.631243	0.226	0.189	5.17025e-07	3	Xlr
7.72527e-68	0.63002	0.758	0.708	1.61327e-63	3	Sdcbp
4.43058e-172	0.629962	0.999	0.989	9.25237e-168	3	Rplp1
7.38933e-177	0.629663	1	1	1.54311e-172	3	Gm42418
4.56902e-24	0.629599	0.303	0.233	9.54149e-20	3	Clec5a
5.42343e-114	0.629016	0.824	0.778	1.13258e-109	3	Prdx5
2.76665e-16	0.628724	0.452	0.469	5.77759e-12	3	Cndp2
6.87311e-83	0.626121	0.878	0.775	1.43531e-78	3	H2-Ab1
3.04104e-47	0.625033	0.466	0.329	6.3506e-43	3	Bcl2a1a
4.05529e-13	0.621763	0.429	0.453	8.46865e-09	3	Glmp
2.43715e-21	0.621419	0.282	0.211	5.08949e-17	3	Ptgs1
2.75471e-78	0.621238	0.791	0.818	5.75266e-74	3	Pomp
3.87332e-38	0.620933	0.651	0.702	8.08864e-34	3	Itm2c
6.88712e-57	0.610318	0.739	0.784	1.43824e-52	3	Capza2
1.18637e-124	0.606974	0.963	0.952	2.4775e-120	3	Rps25
3.41115e-27	0.60654	0.337	0.259	7.1235e-23	3	Slamf9
7.00225e-55	0.60292	0.73	0.765	1.46228e-50	3	Vdac2
1.85893e-14	0.600372	0.538	0.588	3.88201e-10	3	Man2b1
1.11177e-26	0.596956	0.541	0.53	2.32171e-22	3	Asah1
2.68725e-39	0.594029	0.416	0.297	5.61178e-35	3	Adgre1
1.1414e-132	0.588168	0.981	0.972	2.38358e-128	3	Rpl35a
1.52007e-12	0.58729	0.341	0.299	3.17437e-08	3	Itgam
3.50886e-26	0.584483	0.639	0.75	7.32756e-22	3	Tomm6
3.02942e-08	0.582776	0.275	0.261	0.000632634	3	Zeb2os
3.75113e-79	0.582195	0.828	0.827	7.83349e-75	3	Tspo
5.78893e-28	0.5803	0.616	0.674	1.2089e-23	3	Atpif1
2.7795e-31	0.579748	0.689	0.768	5.80444e-27	3	Psmb6
2.45897e-43	0.578275	0.716	0.791	5.13506e-39	3	Ndufb1-ps
3.45698e-66	0.574354	0.773	0.637	7.21921e-62	3	Arhgdib
3.1362e-13	0.573321	0.528	0.638	6.54932e-09	3	Hsbp1
8.58933e-12	0.572204	0.478	0.551	1.79371e-07	3	Tmed3
1.67204e-11	0.567106	0.442	0.485	3.49171e-07	3	Ppt1
7.40555e-16	0.563403	0.228	0.17	1.5465e-11	3	H2-Oa
5.93875e-12	0.561148	0.488	0.578	1.24019e-07	3	Lamtor4
1.22594e-68	0.558281	0.555	0.378	2.56014e-64	3	Ms4a6d
5.63769e-66	0.551437	0.766	0.576	1.17732e-61	3	Ctsc
1.57674e-08	0.550428	0.489	0.557	0.000329271	3	Bin1
1.05106e-29	0.548719	0.44	0.349	2.19492e-25	3	Hck
4.16438e-21	0.545815	0.199	0.127	8.69648e-17	3	Gas6
1.06912e-25	0.544586	0.553	0.545	2.23263e-21	3	Gm2a
2.37683e-44	0.54361	0.784	0.825	4.96354e-40	3	Slc25a5
1.65398e-12	0.542396	0.244	0.202	3.454e-08	3	Rab3il1
9.19935e-20	0.539853	0.518	0.517	1.9211e-15	3	Tpd52
3.31764e-15	0.539741	0.328	0.266	6.92823e-11	3	Apoc2
1.96363e-14	0.536725	0.324	0.284	4.10064e-10	3	Tmem86a
1.38422e-15	0.535343	0.353	0.282	2.89066e-11	3	Ccl2
4.728e-14	0.534186	0.472	0.476	9.87349e-10	3	Ptpn6
2.99707e-11	0.533568	0.616	0.722	6.25878e-07	3	Pgam1
8.22557e-36	0.532443	0.701	0.752	1.71775e-31	3	Taldo1
8.03156e-72	0.532172	0.87	0.878	1.67723e-67	3	Cdc42
8.5212e-13	0.531624	0.314	0.278	1.77948e-08	3	Hpgds
6.47453e-114	0.528516	0.986	0.967	1.35208e-109	3	Rpl39
3.04853e-33	0.52832	0.697	0.703	6.36625e-29	3	Lgals3bp
1.18527e-17	0.528252	0.608	0.719	2.4752e-13	3	Cox7b
1.06349e-09	0.524801	0.386	0.383	2.22089e-05	3	Phf11b
6.3694e-64	0.521524	0.95	0.931	1.33012e-59	3	Cfl1
4.53864e-34	0.519162	0.673	0.762	9.47804e-30	3	Brk1
8.71535e-17	0.516233	0.591	0.68	1.82003e-12	3	Mpc1
2.63118e-08	0.51346	0.554	0.693	0.000549468	3	Bag1
3.07175e-119	0.513138	0.991	0.975	6.41473e-115	3	Rpl26
2.38124e-11	0.51186	0.54	0.664	4.97275e-07	3	Arpc4
5.77136e-16	0.511162	0.554	0.623	1.20523e-11	3	Snx5
4.7901e-31	0.510372	0.637	0.553	1.00032e-26	3	Unc93b1
9.79864e-88	0.509397	0.934	0.931	2.04625e-83	3	Rpl22
1.02119e-51	0.508922	0.819	0.859	2.13256e-47	3	Atp5e
4.32604e-19	0.508095	0.199	0.129	9.03406e-15	3	Serpine2
2.05767e-68	0.5021	0.891	0.905	4.29703e-64	3	Rpl36a
1.05978e-12	0.49877	0.58	0.688	2.21314e-08	3	Tmem14c
4.29189e-36	0.496858	0.73	0.822	8.96276e-32	3	Cox6b1
3.82312e-124	0.496087	0.993	0.987	7.98382e-120	3	Rpl27a
2.68279e-104	0.490861	0.98	0.961	5.60246e-100	3	Rpl10a
3.38738e-26	0.484082	0.635	0.658	7.07387e-22	3	Pnp
1.34181e-39	0.480204	0.77	0.835	2.80211e-35	3	Cox7a2l
8.90813e-58	0.47913	0.87	0.871	1.86028e-53	3	Psme1
2.38892e-10	0.476595	0.201	0.162	4.98878e-06	3	Arl11
2.03347e-27	0.475641	0.595	0.556	4.24649e-23	3	Gatm
8.86935e-16	0.474531	0.63	0.672	1.85219e-11	3	Anxa5
3.1657e-08	0.473529	0.541	0.674	0.000661094	3	Atp5mpl
4.92701e-11	0.472947	0.351	0.324	1.02891e-06	3	AB124611
9.2996e-15	0.471781	0.593	0.716	1.94204e-10	3	Mrpl52
3.72395e-31	0.470269	0.618	0.542	7.77673e-27	3	H2-DMb1
5.83911e-10	0.467178	0.527	0.615	1.21938e-05	3	Ifnar2
8.72414e-10	0.466088	0.565	0.689	1.82186e-05	3	Rab5c
1.49544e-108	0.464387	0.992	0.978	3.12294e-104	3	Rps28
2.11111e-96	0.464075	0.968	0.958	4.40863e-92	3	Rps26
4.72479e-38	0.46389	0.706	0.591	9.86678e-34	3	Basp1
3.28456e-35	0.462718	0.737	0.794	6.85914e-31	3	Hspe1
2.13278e-95	0.462335	0.937	0.861	4.45388e-91	3	Psap
3.33759e-14	0.459812	0.392	0.347	6.96989e-10	3	Ncf2
2.82718e-49	0.459321	0.834	0.876	5.90401e-45	3	Rpl36al
1.75081e-23	0.457261	0.411	0.325	3.65621e-19	3	Lair1
4.0487e-94	0.450732	0.984	0.97	8.45491e-90	3	Rpl21
5.79102e-15	0.4503	0.143	0.092	1.20934e-10	3	Plxna4os1
6.14515e-113	0.448873	0.993	0.984	1.28329e-108	3	Rpl41
2.13916e-16	0.445207	0.365	0.298	4.4672e-12	3	Slc11a1
5.14246e-52	0.443805	0.851	0.885	1.0739e-47	3	Rpl31
5.37944e-40	0.443253	0.76	0.763	1.12339e-35	3	Ptms
9.60253e-13	0.441417	0.649	0.785	2.0053e-08	3	Ubl5
5.23048e-100	0.437664	0.994	0.975	1.09228e-95	3	Rps11
6.43718e-10	0.435604	0.591	0.629	1.34428e-05	3	Capg
9.667e-50	0.434213	0.919	0.886	2.01876e-45	3	Ly6e
2.95554e-50	0.433829	0.87	0.855	6.17206e-46	3	Clic1
2.02301e-109	0.42883	0.988	0.972	4.22464e-105	3	Rpl11
1.92885e-22	0.428768	0.63	0.635	4.02801e-18	3	Ptpn18
1.52774e-92	0.427416	0.989	0.978	3.19037e-88	3	Rpl37a
5.17345e-41	0.42528	0.825	0.881	1.08037e-36	3	Rhoa
1.00544e-90	0.424747	0.945	0.94	2.09965e-86	3	Cox4i1
5.51438e-11	0.419403	0.163	0.116	1.15157e-06	3	Plxdc2
1.20667e-81	0.415669	0.998	0.982	2.51989e-77	3	Rps20
7.49872e-60	0.405703	0.112	0.031	1.56596e-55	3	Fam167b
6.83835e-13	0.403485	0.637	0.77	1.42805e-08	3	Rbx1
2.58943e-80	0.402381	0.991	0.979	5.40751e-76	3	Rps23
7.83042e-60	0.401725	0.903	0.921	1.63523e-55	3	Rps17
2.54974e-22	0.394111	0.731	0.833	5.32463e-18	3	Uqcrh
5.24522e-16	0.391594	0.409	0.332	1.09536e-11	3	Fcgr2b
1.42309e-37	0.391563	0.811	0.878	2.97184e-33	3	Pfdn5
3.79075e-72	0.386608	0.979	0.968	7.91622e-68	3	Rpl28
3.25237e-16	0.382728	0.661	0.771	6.79193e-12	3	Selenof
4.63196e-78	0.382493	0.993	0.979	9.67292e-74	3	Rpl32
3.14707e-10	0.381073	0.139	0.096	6.57202e-06	3	Ecscr
2.62524e-10	0.380518	0.611	0.748	5.4823e-06	3	Atp5k
4.41687e-22	0.380252	0.747	0.853	9.22376e-18	3	Atp5l
8.03477e-18	0.379907	0.721	0.824	1.6779e-13	3	Sec61g
5.34164e-24	0.378424	0.887	0.92	1.11549e-19	3	Gnas
5.56629e-86	0.373281	0.998	0.983	1.16241e-81	3	Rps8
1.99293e-60	0.372046	0.883	0.915	4.16184e-56	3	Cox8a
1.5157e-32	0.371436	0.109	0.044	3.16523e-28	3	Capn3
2.93629e-47	0.368663	0.892	0.908	6.13185e-43	3	Gm10076
6.86303e-59	0.365114	0.953	0.895	1.43321e-54	3	Bst2
6.15738e-11	0.363265	0.453	0.434	1.28585e-06	3	Ifi204
1.03066e-09	0.360225	0.644	0.785	2.15232e-05	3	Tma7
3.2444e-10	0.35888	0.404	0.36	6.77528e-06	3	Sirpa
1.98813e-13	0.358544	0.126	0.078	4.15181e-09	3	Chst1
1.08131e-62	0.352043	0.996	0.986	2.2581e-58	3	Rpl23
1.16751e-16	0.351214	0.795	0.687	2.43811e-12	3	Laptm5
5.81528e-11	0.350568	0.647	0.782	1.2144e-06	3	Nedd8
1.12111e-09	0.349772	0.636	0.761	2.34121e-05	3	Sec61b
9.05671e-13	0.349126	0.693	0.821	1.89131e-08	3	Sem1
9.43964e-73	0.346589	0.995	0.982	1.97128e-68	3	Rps9
4.29824e-30	0.344501	0.655	0.574	8.97601e-26	3	Marcks
1.0286e-60	0.344123	0.986	0.973	2.14803e-56	3	Rps19
2.35459e-28	0.342434	0.868	0.873	4.91709e-24	3	Arpc2
2.28959e-10	0.34202	0.293	0.486	4.78136e-06	3	Snx6
2.84788e-13	0.340871	0.639	0.747	5.94722e-09	3	Rps27l
6.03289e-12	0.334896	0.217	0.37	1.25985e-07	3	Scoc
3.91669e-103	0.334729	0.999	0.978	8.17922e-99	3	Rpl10
7.87775e-11	0.332301	0.11	0.071	1.64511e-06	3	Speg
5.80294e-13	0.331705	0.699	0.821	1.21183e-08	3	Atp5j
3.24459e-18	0.328409	0.742	0.823	6.77568e-14	3	Uba52
7.33709e-85	0.328386	0.995	0.983	1.5322e-80	3	Rps12
2.9563e-08	0.327019	0.212	0.343	0.000617365	3	Aga
8.00629e-40	0.324448	0.933	0.957	1.67195e-35	3	AY036118
3.34402e-41	0.324256	0.792	0.602	6.98331e-37	3	Bcl2a1b
2.31825e-70	0.318932	0.999	0.987	4.84119e-66	3	Rps24
1.50631e-08	0.31809	0.348	0.304	0.000314562	3	Cyp4f18
4.57627e-33	0.317424	0.832	0.875	9.55663e-29	3	Atp5g2
5.83809e-23	0.315299	0.986	0.981	1.21917e-18	3	H2-D1
2.71171e-18	0.314999	0.631	0.661	5.66287e-14	3	Irf7
1.55208e-12	0.314431	0.616	0.61	3.2412e-08	3	Efhd2
5.80189e-10	0.313297	0.686	0.808	1.21161e-05	3	Atp5c1
2.38298e-08	0.312744	0.669	0.814	0.000497638	3	Atp5j2
7.50303e-64	0.307715	0.997	0.985	1.56686e-59	3	Rps27a
1.05978e-12	0.305949	0.216	0.366	2.21313e-08	3	Cmtm6
3.09762e-48	0.303664	0.986	0.982	6.46875e-44	3	Rpl37
1.74934e-27	0.301099	0.876	0.882	3.65315e-23	3	Arpc3
1.92011e-41	0.301013	0.987	0.982	4.00976e-37	3	Rpl30
1.3687e-08	0.298909	0.212	0.343	0.000285825	3	Acot13
2.07588e-10	0.297183	0.235	0.394	4.33507e-06	3	Trappc1
1.8579e-10	0.295541	0.266	0.442	3.87985e-06	3	Commd8
1.31623e-13	0.291834	0.118	0.221	2.74868e-09	3	Bnip3
1.16822e-10	0.291039	0.332	0.548	2.43958e-06	3	Etfb
3.32543e-11	0.288924	0.276	0.463	6.9445e-07	3	Mcts1
1.95518e-08	0.285176	0.206	0.329	0.000408301	3	Pts
7.55769e-49	0.282648	0.995	0.979	1.57827e-44	3	Rps10
3.02277e-09	0.281288	0.282	0.459	6.31245e-05	3	Nfu1
3.57197e-10	0.28016	0.189	0.316	7.45933e-06	3	Glb1
7.59882e-12	0.277452	0.26	0.439	1.58686e-07	3	Mrps36
1.71131e-30	0.276126	0.957	0.917	3.57374e-26	3	Pfn1
9.81231e-13	0.275917	0.259	0.441	2.0491e-08	3	Stard3nl
5.70386e-60	0.275752	0.912	0.894	1.19114e-55	3	Nme2
7.63373e-09	0.275438	0.15	0.248	0.000159415	3	Ptrhd1
3.12436e-41	0.274353	0.986	0.985	6.52461e-37	3	Rps21
1.38835e-17	0.272106	0.785	0.879	2.89928e-13	3	Cox7c
2.17662e-45	0.27206	0.998	0.992	4.54543e-41	3	Actb
1.18943e-15	0.271844	0.209	0.376	2.4839e-11	3	Hsd17b4
1.1975e-10	0.26826	0.226	0.373	2.50074e-06	3	Casp1
1.59441e-10	0.267869	0.274	0.454	3.3296e-06	3	Znhit1
1.63746e-09	0.266842	0.212	0.346	3.41951e-05	3	Ralb
8.33316e-48	0.266465	0.991	0.969	1.74021e-43	3	Rps6
2.30854e-08	0.263855	0.255	0.407	0.000482092	3	Gm11808
2.95079e-12	0.262895	0.247	0.421	6.16213e-08	3	Naa38
2.06687e-10	0.261971	0.333	0.545	4.31623e-06	3	Atp6v1d
2.56941e-34	0.261911	0.978	0.974	5.3657e-30	3	Rplp2
1.04721e-40	0.260805	0.973	0.963	2.1869e-36	3	Rpl34
4.82455e-44	0.259835	0.897	0.775	1.00751e-39	3	Ifitm3
7.29058e-14	0.259192	0.179	0.317	1.52249e-09	3	Ethe1
2.25651e-12	0.259111	0.259	0.438	4.71227e-08	3	Atp6v1c1
2.63343e-15	0.258062	0.122	0.069	5.49939e-11	3	Cd34
3.68439e-16	0.256914	0.23	0.413	7.6941e-12	3	Sft2d1
3.45419e-35	0.254794	0.978	0.961	7.21338e-31	3	Rpl7a
1.16038e-09	0.254154	0.318	0.517	2.42322e-05	3	Spg21
1.55171e-08	0.253969	0.256	0.409	0.000324044	3	Iah1
1.01085e-16	0.252399	0.214	0.391	2.11096e-12	3	2210016F16Rik
1.79061e-08	0.250925	0.343	0.544	0.000373933	3	Cetn3
1.6128e-11	0.250242	0.188	0.319	3.36801e-07	3	Vegfb

## Sheet: 3 GO BIOL
Term	Overlap	P.value	Adjusted.P.value	Old.P.value	Old.Adjusted.P.value	Odds.Ratio	Combined.Score	Genes
neutrophil degranulation (GO:0043312)	21/481	2.30915e-21	7.77145e-19	0	0	30.6814	1457.9	CD63;FCER1G;ANXA3;HEXB;CTSZ;CYBA;CTSS;PYCARD;CST3;LGALS3;SYNGR1;TYROBP;FABP5;NPC2;FTH1;CREG1;TIMP2;CTSH;CD68;CTSD;CTSB
neutrophil activation involved in immune response (GO:0002283)	21/485	2.74243e-21	7.77145e-19	0	0	30.4107	1439.81	CD63;FCER1G;ANXA3;HEXB;CTSZ;CYBA;CTSS;PYCARD;CST3;LGALS3;SYNGR1;TYROBP;FABP5;NPC2;FTH1;CREG1;TIMP2;CTSH;CD68;CTSD;CTSB
neutrophil mediated immunity (GO:0002446)	21/488	3.11689e-21	7.77145e-19	0	0	30.2107	1426.47	CD63;FCER1G;ANXA3;HEXB;CTSZ;CYBA;CTSS;PYCARD;CST3;LGALS3;SYNGR1;TYROBP;FABP5;NPC2;FTH1;CREG1;TIMP2;CTSH;CD68;CTSD;CTSB
cellular protein catabolic process (GO:0044257)	7/60	1.37567e-10	2.57249e-08	0	0	61.1141	1387.71	CTSL;CTSZ;CLTA;CTSH;CTSS;CTSB;LGMN
synapse pruning (GO:0098883)	4/9	4.3133e-09	6.45269e-07	0	0	346.87	6681.25	C1QB;C1QA;TREM2;C1QC
humoral immune response mediated by circulating immunoglobulin (GO:0002455)	4/11	1.12554e-08	1.40317e-06	0	0	247.739	4534.23	C1QB;C1QA;CD81;C1QC
cellular response to thyroid hormone stimulus (GO:0097067)	4/12	1.68521e-08	1.80077e-06	0	0	216.761	3879.76	CTSL;CTSH;CTSS;CTSB
response to thyroid hormone (GO:0097066)	4/13	2.42973e-08	2.2718e-06	0	0	192.667	3378.01	CTSL;CTSH;CTSS;CTSB
proteolysis involved in cellular protein catabolic process (GO:0051603)	6/74	2.91442e-08	2.42221e-06	0	0	39.8703	691.79	CTSL;CTSZ;CTSH;CTSS;CTSB;LGMN
antigen processing and presentation of exogenous peptide antigen via MHC class II (GO:0019886)	6/98	1.58267e-07	1.18384e-05	0	0	29.4338	460.903	FCER1G;CTSL;CLTA;CTSD;CTSS;LGMN
antigen processing and presentation of peptide antigen via MHC class II (GO:0002495)	6/100	1.78556e-07	1.21418e-05	0	0	28.8046	447.577	FCER1G;CTSL;CLTA;CTSD;CTSS;LGMN
antigen processing and presentation of exogenous peptide antigen (GO:0002478)	6/103	2.12964e-07	1.32748e-05	0	0	27.9096	428.751	FCER1G;CTSL;CLTA;CTSD;CTSS;LGMN
microglial cell activation (GO:0001774)	4/22	2.44504e-07	1.40684e-05	0	0	96.2899	1465.92	C1QA;TYROBP;TREM2;AIF1
cell junction disassembly (GO:0150146)	3/6	2.9246e-07	1.56257e-05	0	0	424.404	6385.14	C1QB;C1QA;C1QC
complement activation, classical pathway (GO:0006958)	3/9	1.22187e-06	6.09308e-05	0	0	212.17	2888.72	C1QB;C1QA;C1QC
positive regulation of chemotaxis (GO:0050921)	4/45	4.77396e-06	0.000223183	0	0	42.2248	517.353	TMSB4X;TREM2;AIF1;LGMN
proteolysis (GO:0006508)	7/287	6.8609e-06	0.00030188	0	0	11.436	135.971	CTSL;CTSZ;CTSH;CTSD;CTSS;CTSB;LGMN
regulation of complement activation (GO:0030449)	4/50	7.31155e-06	0.000303836	0	0	37.6257	444.964	C1QB;C1QA;CD81;C1QC
regulation of interleukin-6 production (GO:0032675)	5/110	7.98916e-06	0.000314521	0	0	21	246.486	PYCARD;TYROBP;TREM2;CYBA;AIF1
positive regulation of phagocytosis (GO:0050766)	4/53	9.24547e-06	0.000329315	0	0	35.3168	409.37	PYCARD;FCER1G;TREM2;CYBA
regulation of immune effector process (GO:0002697)	4/53	9.24547e-06	0.000329315	0	0	35.3168	409.37	C1QB;C1QA;CD81;C1QC
regulation of humoral immune response (GO:0002920)	4/54	9.96677e-06	0.00033887	0	0	34.6087	398.563	C1QB;C1QA;CD81;C1QC
regulation of phagocytosis (GO:0050764)	4/58	1.32731e-05	0.000431636	0	0	32.0386	359.787	PYCARD;FCER1G;TREM2;CYBA
myeloid cell activation involved in immune response (GO:0002275)	3/19	1.38493e-05	0.000431636	0	0	79.5239	889.656	PYCARD;FCER1G;TYROBP
pattern recognition receptor signaling pathway (GO:0002221)	4/61	1.62362e-05	0.000485788	0	0	30.3478	334.684	CTSL;CTSS;CTSB;LGMN
positive regulation of cellular process (GO:0048522)	9/625	2.13806e-05	0.000615103	0	0	6.88969	74.085	PYCARD;FCER1G;CD81;CTSH;TREM2;CYBA;CST7;AIF1;LGMN
regulation of peptidase activity (GO:0052547)	3/23	2.51341e-05	0.000696309	0	0	63.6064	673.673	CST3;CTSH;CST7
positive regulation of interleukin-6 production (GO:0032755)	4/76	3.88316e-05	0.00100159	0	0	24.0072	243.824	PYCARD;TYROBP;CYBA;AIF1
cellular response to hormone stimulus (GO:0032870)	4/76	3.88316e-05	0.00100159	0	0	24.0072	243.824	CTSL;CTSH;CTSS;CTSB
regulation of hippocampal neuron apoptotic process (GO:0110089)	2/5	6.09568e-05	0.00151775	0	0	277.042	2688.79	TYROBP;TREM2
positive regulation of mononuclear cell migration (GO:0071677)	3/31	6.29014e-05	0.00151775	0	0	45.4149	439.341	LGALS3;AIF1;LGMN
toll-like receptor signaling pathway (GO:0002224)	4/91	7.86957e-05	0.00178377	0	0	19.8531	187.61	CTSL;CTSS;CTSB;LGMN
positive regulation of transport (GO:0051050)	4/91	7.86957e-05	0.00178377	0	0	19.8531	187.61	PYCARD;FCER1G;TREM2;CYBA
regulation of T cell activation via T cell receptor contact with antigen bound to MHC molecule on antigen presenting cell (GO:2001188)	2/6	9.12893e-05	0.00200836	0	0	207.771	1932.58	LGALS3;CD81
macrophage activation (GO:0042116)	3/36	9.90396e-05	0.00211662	0	0	38.5242	355.193	C1QA;TREM2;AIF1
protein processing (GO:0016485)	4/106	0.0001423	0.00295667	0	0	16.9207	149.877	CTSL;CTSH;CTSS;LGMN
regulation of chemokine production (GO:0032642)	3/42	0.000157569	0.00318544	0	0	32.5876	285.325	PYCARD;TREM2;AIF1
negative regulation of proteolysis (GO:0045861)	3/43	0.000169089	0.00325789	0	0	31.7713	275.936	CST3;TIMP2;CST7
positive regulation of adaptive immune response (GO:0002821)	2/8	0.000169863	0.00325789	0	0	138.5	1202.25	PYCARD;CD81
zymogen activation (GO:0031638)	3/45	0.00019374	0.00362294	0	0	30.2553	258.653	CTSL;CTSH;LGMN
positive regulation of ATP biosynthetic process (GO:2001171)	2/9	0.000218047	0.00397802	0	0	118.708	1000.81	TMSB4X;TREM2
regulation of cell activation (GO:0050865)	2/10	0.000272123	0.00462609	0	0	103.865	852.651	FCER1G;TREM2
immunoglobulin mediated immune response (GO:0016064)	2/10	0.000272123	0.00462609	0	0	103.865	852.651	FCER1G;CD81
cellular response to oxidised low-density lipoprotein particle stimulus (GO:0140052)	2/10	0.000272123	0.00462609	0	0	103.865	852.651	TREM2;CD68
regulation of toll-like receptor 2 signaling pathway (GO:0034135)	2/11	0.000332064	0.00551964	0	0	92.3194	739.496	CYBA;TREM2
positive regulation of response to external stimulus (GO:0032103)	4/139	0.000401525	0.00652915	0	0	12.7633	99.8119	LY86;TREM2;CYBA;AIF1
receptor metabolic process (GO:0043112)	3/58	0.000411771	0.00655329	0	0	23.089	179.98	FCER1G;CD81;LGMN
receptor-mediated endocytosis (GO:0006898)	4/143	0.000447042	0.0069664	0	0	12.3935	95.5893	FCER1G;CD81;CTSL;CLTA
macrophage activation involved in immune response (GO:0002281)	2/13	0.000469425	0.00702259	0	0	75.5265	578.835	TYROBP;TREM2
positive regulation of purine nucleotide biosynthetic process (GO:1900373)	2/13	0.000469425	0.00702259	0	0	75.5265	578.835	TMSB4X;TREM2

## Sheet: 3 Panglao
Term	Overlap	P.value	Adjusted.P.value	Old.P.value	Old.Adjusted.P.value	Odds.Ratio	Combined.Score	Genes
Osteoclasts	12/144	1.16921e-15	8.53526e-14	0	0	47.4115	1630.12	C1QB;CST3;C1QA;FCER1G;TYROBP;CTSZ;SPP1;TREM2;CD68;CTSD;CTSB;C1QC
Microglia	10/158	5.56205e-12	2.03015e-10	0	0	33.4493	866.841	C1QB;C1QA;FCER1G;TYROBP;OLFML3;LST1;LY86;TREM2;AIF1;CTSS
Kupffer Cells	9/137	5.02722e-11	1.22329e-09	0	0	33.9935	806.108	C1QB;C1QA;FCER1G;TYROBP;LST1;LY86;AIF1;CTSS;C1QC
Alveolar Macrophages	8/123	7.03055e-10	1.24474e-08	0	0	32.853	692.396	GNGT2;FCER1G;TYROBP;LST1;LY86;CD68;AIF1;CTSS
Microfold Cells	8/126	8.52562e-10	1.24474e-08	0	0	32.0129	668.518	LGALS3;FABP5;CTSZ;CTSH;CYBA;CD68;CTSD;CTSB
Macrophages	9/204	1.74739e-09	2.12599e-08	0	0	22.2383	448.438	LGALS3;FCER1G;TYROBP;LST1;LY86;TREM2;CD68;AIF1;CTSS
Red Pulp Macrophages	7/110	1.03159e-08	1.0758e-07	0	0	31.368	576.845	C1QA;FCER1G;TYROBP;LST1;LY86;AIF1;CTSS
Monocytes	8/176	1.20105e-08	1.09596e-07	0	0	22.4286	409.041	PYCARD;FCER1G;TYROBP;LST1;LY86;CD68;AIF1;CTSS
Eosinophils	7/127	2.80534e-08	2.27544e-07	0	0	26.9012	467.789	FCER1G;TYROBP;LST1;LY86;CST7;AIF1;CTSS
Dendritic Cells	8/199	3.13154e-08	2.28603e-07	0	0	19.7048	340.482	LGALS3;FCER1G;TYROBP;LST1;LY86;TREM2;AIF1;CTSS
Osteoclast Precursor Cells	6/107	2.67151e-07	1.72922e-06	0	0	26.7988	405.612	FCER1G;TYROBP;LY86;TREM2;CD68;CTSS
Hematopoietic Stem Cells	7/178	2.84255e-07	1.72922e-06	0	0	18.8295	283.824	C1QB;C1QA;FCER1G;TYROBP;CD68;AIF1;C1QC
Myeloid-derived Suppressor Cells	6/112	3.50329e-07	1.96723e-06	0	0	25.5283	379.463	FCER1G;TYROBP;LST1;LY86;AIF1;CTSS
Langerhans Cells	6/123	6.09465e-07	3.17792e-06	0	0	23.1154	330.797	C1QA;FCER1G;TYROBP;LY86;AIF1;CTSS
Pulmonary Alveolar Type II Cells	6/135	1.05324e-06	5.12576e-06	0	0	20.9524	288.382	C1QB;C1QA;CTSH;TREM2;CD68;C1QC
Plasmacytoid Dendritic Cells	6/150	1.9486e-06	8.69734e-06	0	0	18.7557	246.607	FCER1G;TYROBP;LST1;LY86;AIF1;CTSS
Neutrophils	6/151	2.02541e-06	8.69734e-06	0	0	18.6254	244.174	FCER1G;TYROBP;LST1;LY86;AIF1;CTSS
Platelets	6/214	1.50117e-05	6.08809e-05	0	0	12.9427	143.751	FCER1G;TYROBP;LST1;LY86;AIF1;CTSS
Megakaryocytes	5/143	2.84904e-05	0.000109463	0	0	15.9517	166.95	FCER1G;TYROBP;LST1;CST7;AIF1
Spermatozoa	4/108	0.000152949	0.000558265	0	0	16.5936	145.782	C1QB;C1QA;CTSS;C1QC
Satellite Glial Cells	4/114	0.00018836	0.000654776	0	0	15.6838	134.522	C1QB;C1QA;SPP1;C1QC
Tuft Cells	4/136	0.000369638	0.00122653	0	0	13.0553	103.176	FCER1G;TYROBP;AIF1;CTSS
Basophils	4/169	0.000836991	0.00265654	0	0	10.4269	73.8817	FCER1G;TYROBP;AIF1;CTSS
B Cells Memory	3/147	0.00592331	0.0180167	0	0	8.77926	45.0276	CD72;LY86;CTSS
B Cells Naive	3/151	0.006379	0.0186267	0	0	8.54025	43.1688	CD72;LY86;CTSS
B Cells	3/182	0.0106192	0.0298154	0	0	7.05016	32.0436	CD72;LY86;CTSS
Mast Cells	3/235	0.0209317	0.0565931	0	0	5.42498	20.9756	C1QB;C1QA;C1QC
Sebocytes	2/124	0.0384971	0.100367	0	0	6.77186	22.0571	LGALS3;ANXA3
Trophoblast Cells	2/130	0.0419323	0.104882	0	0	6.45247	20.4653	LGALS3;ANXA3
Ductal Cells	2/132	0.0431023	0.104882	0	0	6.35256	19.9736	SPP1;CTSH
Osteoblasts	2/154	0.0567455	0.133627	0	0	5.42708	15.5713	OLFML3;SPP1
Sertoli Cells	2/158	0.05937	0.135438	0	0	5.28686	14.9299	CST3;OLFML3
T Cells	2/165	0.0640622	0.141713	0	0	5.05803	13.899	CD81;CST7
Pulmonary Vascular Smooth Muscle Cells	1/99	0.219967	0.354199	0	0	4.13411	6.26019	OLFML3
Myofibroblasts	1/100	0.221927	0.354199	0	0	4.09215	6.16035	OLFML3
T Cells Naive	1/102	0.225832	0.354199	0	0	4.01071	5.96779	CST7
T Cytotoxic Cells	1/102	0.225832	0.354199	0	0	4.01071	5.96779	CST7
Vascular Smooth Muscle Cells	1/103	0.227777	0.354199	0	0	3.97119	5.87492	OLFML3
Juxtaglomerular Cells	1/103	0.227777	0.354199	0	0	3.97119	5.87492	OLFML3
Decidual Cells	1/106	0.233585	0.354199	0	0	3.85714	5.6091	CST7
Parathyroid Chief Cells	1/106	0.233585	0.354199	0	0	3.85714	5.6091	SPP1
Pinealocytes	1/107	0.235511	0.354199	0	0	3.82056	5.52453	GNGT2
T Follicular Helper Cells	1/110	0.241261	0.354199	0	0	3.71485	5.28205	CST7
Pancreatic Stellate Cells	1/111	0.243169	0.354199	0	0	3.68089	5.20478	OLFML3
T Regulatory Cells	1/117	0.254514	0.354199	0	0	3.48944	4.77495	CTSS
Thymocytes	1/118	0.256389	0.354199	0	0	3.45945	4.70851	CST7
Natural Killer T Cells	1/118	0.256389	0.354199	0	0	3.45945	4.70851	CST7
Peritubular Myoid Cells	1/120	0.260124	0.354199	0	0	3.40096	4.57972	OLFML3
Stromal Cells	1/124	0.26754	0.354199	0	0	3.2897	4.33741	OLFML3
Erythroblasts	1/124	0.26754	0.354199	0	0	3.2897	4.33741	RGS10

## Sheet: 12 marker
p_val	avg_log2FC	pct.1	pct.2	p_val_adj	cluster	gene
3.43805e-191	2.31447	0.863	0.619	7.17967e-187	12	Xist
2.17817e-213	2.17536	0.989	0.953	4.54867e-209	12	Malat1
9.58602e-40	1.98375	0.38	0.222	2.00185e-35	12	Slc7a11
4.93559e-87	1.90309	0.688	0.588	1.0307e-82	12	Spag9
3.52327e-109	1.855	0.733	0.555	7.35763e-105	12	Zeb2
6.84604e-104	1.8339	0.644	0.346	1.42966e-99	12	Tnfaip2
1.44821e-95	1.69261	0.736	0.634	3.02429e-91	12	Ccnl1
5.41694e-29	1.67898	0.449	0.359	1.13122e-24	12	Dleu2
5.52837e-38	1.64443	0.485	0.377	1.15449e-33	12	Hk2
2.32431e-115	1.63253	0.434	0.154	4.85385e-111	12	Tsix
3.86618e-67	1.6157	0.581	0.414	8.07375e-63	12	Runx1
1.50292e-115	1.60927	0.626	0.342	3.13854e-111	12	Abca1
1.29249e-120	1.59636	0.734	0.369	2.6991e-116	12	Mafb
5.8129e-36	1.59102	0.586	0.533	1.21391e-31	12	Neat1
9.88291e-118	1.57513	0.649	0.374	2.06385e-113	12	Csf2ra
4.67575e-57	1.5633	0.661	0.576	9.76437e-53	12	Nfkb1
5.04824e-77	1.55024	0.716	0.595	1.05422e-72	12	Kdm6b
1.3297e-93	1.54605	0.659	0.39	2.77681e-89	12	Slc15a3
1.6368e-64	1.52694	0.557	0.379	3.41813e-60	12	Tgfbr1
8.58827e-78	1.52203	0.569	0.359	1.79349e-73	12	Lrp1
4.63131e-61	1.49896	0.691	0.658	9.67157e-57	12	Atp2b1
8.27242e-39	1.4924	0.381	0.214	1.72753e-34	12	Vcam1
3.89108e-122	1.48727	0.815	0.699	8.12574e-118	12	Rrbp1
4.02835e-33	1.4743	0.658	0.617	8.4124e-29	12	Ier5
1.49587e-47	1.46247	0.45	0.249	3.12383e-43	12	Thbs1
2.72544e-89	1.46108	0.967	0.985	5.69154e-85	12	mt-Co1
1.48994e-70	1.45747	0.449	0.23	3.11144e-66	12	Mertk
1.47712e-71	1.45662	0.727	0.631	3.08468e-67	12	Skil
3.89061e-13	1.44858	0.452	0.432	8.12475e-09	12	Gm26917
3.49274e-114	1.44648	0.73	0.383	7.29389e-110	12	Csf1r
1.69431e-23	1.43731	0.387	0.299	3.53822e-19	12	Mpp7
1.09664e-79	1.42514	0.611	0.442	2.29012e-75	12	Tcirg1
1.31185e-23	1.41723	0.526	0.513	2.73954e-19	12	Jmjd1c
1.11893e-81	1.3974	0.797	0.827	2.33666e-77	12	mt-Nd3
2.86366e-12	1.39366	0.437	0.426	5.98018e-08	12	Malt1
5.74996e-94	1.38607	0.985	0.988	1.20076e-89	12	mt-Co3
1.32924e-92	1.38086	0.691	0.398	2.77585e-88	12	Cybb
1.33371e-54	1.37638	0.572	0.411	2.78519e-50	12	Lilrb4a
7.48687e-139	1.36065	0.958	0.875	1.56348e-134	12	Ctsd
1.75412e-64	1.35679	0.518	0.289	3.66314e-60	12	Nlrp3
1.8204e-126	1.35528	0.997	0.919	3.80154e-122	12	Apoe
3.92673e-15	1.34855	0.444	0.434	8.20019e-11	12	Nfat5
1.30635e-95	1.34503	0.625	0.354	2.72804e-91	12	Sirpa
1.17421e-92	1.33651	0.802	0.776	2.45209e-88	12	Son
4.81157e-65	1.33558	0.706	0.625	1.0048e-60	12	Picalm
1.32734e-16	1.3346	0.347	0.278	2.77188e-12	12	Lpin2
1.23407e-52	1.31708	0.517	0.31	2.5771e-48	12	C3
6.61261e-10	1.31472	0.383	0.374	1.38091e-05	12	Chka
4.58754e-36	1.3098	0.623	0.559	9.58016e-32	12	Dennd4a
1.79476e-19	1.30948	0.216	0.121	3.748e-15	12	Gm17056
3.41457e-49	1.30881	0.515	0.36	7.13066e-45	12	Cd84
4.00961e-49	1.3055	0.411	0.241	8.37326e-45	12	Dock4
4.20565e-82	1.29965	0.97	0.986	8.78266e-78	12	mt-Co2
5.75747e-25	1.29833	0.517	0.498	1.20233e-20	12	Mef2a
1.00241e-24	1.29095	0.477	0.387	2.09333e-20	12	Kctd12
4.33038e-132	1.28878	0.968	0.863	9.04314e-128	12	Psap
4.1175e-34	1.28682	0.378	0.247	8.59858e-30	12	Mir22hg
5.79575e-78	1.28376	0.929	0.961	1.21033e-73	12	mt-Nd1
9.15625e-57	1.27429	0.643	0.49	1.9121e-52	12	Rel
5.6255e-93	1.25758	0.787	0.477	1.17477e-88	12	Cd14
9.45066e-28	1.25293	0.456	0.372	1.97358e-23	12	Creb5
2.45461e-55	1.25064	0.586	0.406	5.12597e-51	12	Cd86
1.63351e-56	1.23014	0.587	0.393	3.41126e-52	12	Itgb5
5.82482e-33	1.22426	0.492	0.331	1.2164e-28	12	Cfb
7.49509e-42	1.21451	0.676	0.7	1.5652e-37	12	Iqgap1
6.9836e-44	1.21164	0.473	0.287	1.45838e-39	12	Tnf
1.96699e-30	1.20661	0.426	0.314	4.10767e-26	12	Lilr4b
8.23502e-47	1.19314	0.55	0.345	1.71972e-42	12	Cxcl2
6.84312e-24	1.18681	0.508	0.45	1.42905e-19	12	Icam1
9.9112e-34	1.17976	0.408	0.245	2.06976e-29	12	Ptgs2
1.25375e-49	1.16902	0.48	0.297	2.6182e-45	12	Slc11a1
1.49271e-15	1.1664	0.35	0.286	3.11723e-11	12	Lacc1
3.46364e-65	1.15037	0.743	0.584	7.23311e-61	12	Pim1
1.4526e-15	1.1497	0.459	0.449	3.03346e-11	12	Cflar
3.14963e-44	1.13299	0.465	0.297	6.57737e-40	12	Itgam
2.63677e-39	1.12846	0.47	0.304	5.50636e-35	12	Osm
9.53422e-79	1.12596	0.925	0.956	1.99103e-74	12	mt-Nd4
2.46036e-29	1.1159	0.353	0.228	5.13798e-25	12	Stab1
5.18792e-76	1.11448	0.98	0.99	1.08339e-71	12	mt-Atp6
2.09533e-24	1.10839	0.517	0.484	4.37567e-20	12	Epb41l2
4.66898e-21	1.10773	0.302	0.203	9.75023e-17	12	Itga5
5.25938e-20	1.09497	0.366	0.287	1.09832e-15	12	Atp13a2
6.25244e-71	1.09486	0.638	0.366	1.3057e-66	12	Tlr2
2.08623e-33	1.09452	0.515	0.353	4.35667e-29	12	Ccl3
5.05444e-78	1.08937	0.761	0.552	1.05552e-73	12	Unc93b1
1.93505e-40	1.08097	0.682	0.705	4.04096e-36	12	Luc7l2
1.28006e-22	1.08029	0.453	0.38	2.67314e-18	12	Ell2
9.04052e-30	1.07883	0.444	0.313	1.88793e-25	12	Csf2rb
1.42867e-44	1.07846	0.641	0.583	2.9835e-40	12	Man2b1
2.35891e-26	1.07486	0.161	0.064	4.92611e-22	12	Gm14636
5.02845e-33	1.06868	0.662	0.65	1.05009e-28	12	Klf6
1.39497e-11	1.05928	0.261	0.192	2.91311e-07	12	Pdgfb
8.20909e-33	1.05629	0.584	0.569	1.71431e-28	12	Macf1
2.50665e-82	1.05453	0.916	0.952	5.23465e-78	12	mt-Nd2
9.2394e-61	1.05	0.655	0.407	1.92946e-56	12	Cd83
6.0352e-26	1.04976	0.583	0.607	1.26033e-21	12	BC005537
2.37287e-37	1.04724	0.554	0.399	4.95527e-33	12	Tgm2
5.68611e-19	1.03946	0.494	0.413	1.18743e-14	12	Vegfa
5.25626e-33	1.03925	0.616	0.5	1.09767e-28	12	Fosb
1.21812e-12	1.03613	0.474	0.512	2.5438e-08	12	Ndel1
1.42846e-40	1.02752	0.587	0.501	2.98306e-36	12	Gns
8.97484e-11	1.0265	0.396	0.391	1.87422e-06	12	Dot1l
3.11726e-68	1.02506	0.668	0.415	6.50977e-64	12	Mpeg1
1.61764e-64	1.01595	0.623	0.379	3.37812e-60	12	Pld4
9.44549e-16	1.00994	0.405	0.357	1.9725e-11	12	Zfhx3
1.87135e-43	1.00877	0.647	0.494	3.90793e-39	12	Plek
1.2123e-46	1.00636	0.523	0.312	2.53164e-42	12	Il1a
1.94485e-18	1.00551	0.221	0.124	4.06143e-14	12	Serpine1
5.59377e-09	1.00396	0.384	0.374	0.000116815	12	Rnf149
4.81559e-16	1.00114	0.354	0.278	1.00564e-11	12	Hpgds
1.42606e-09	1.00081	0.401	0.405	2.97805e-05	12	Camk2d
6.72362e-25	0.995175	0.617	0.664	1.40409e-20	12	Tra2a
2.6003e-15	0.993413	0.35	0.281	5.4302e-11	12	Il10ra
8.19602e-11	0.990594	0.503	0.575	1.71158e-06	12	Gls
2.0179e-36	0.988495	0.701	0.582	4.21398e-32	12	Zfp36
1.68736e-14	0.98224	0.495	0.445	3.52371e-10	12	Atf3
1.07241e-15	0.981827	0.565	0.642	2.23952e-11	12	Ptbp3
3.00666e-21	0.979605	0.517	0.436	6.2788e-17	12	Sgk1
7.47307e-12	0.976765	0.302	0.225	1.5606e-07	12	Acod1
3.50539e-17	0.97528	0.287	0.2	7.3203e-13	12	Kansl1l
2.25754e-18	0.973186	0.649	0.765	4.71442e-14	12	Lars2
6.3497e-36	0.970579	0.601	0.438	1.32601e-31	12	Ccrl2
5.57697e-16	0.958682	0.485	0.464	1.16464e-11	12	Cyth4
1.41495e-15	0.957044	0.411	0.356	2.95484e-11	12	Entpd1
6.21525e-11	0.95617	0.32	0.26	1.29793e-06	12	Mef2c
6.0022e-52	0.954248	0.806	0.777	1.25344e-47	12	Mcl1
7.7537e-23	0.952704	0.611	0.683	1.6192e-18	12	Tra2b
5.79551e-15	0.951157	0.532	0.559	1.21028e-10	12	Irf2bp2
2.44605e-14	0.950707	0.506	0.547	5.10808e-10	12	Kpna4
1.81663e-13	0.946594	0.437	0.415	3.79366e-09	12	Inpp5d
6.22319e-10	0.943226	0.387	0.375	1.29959e-05	12	Tmcc3
4.30561e-12	0.941848	0.438	0.413	8.99141e-08	12	Dst
6.93922e-66	0.941278	0.956	0.976	1.44912e-61	12	mt-Cytb
4.71118e-15	0.940058	0.323	0.254	9.83835e-11	12	Adcy7
6.27795e-13	0.937649	0.55	0.561	1.31102e-08	12	Socs3
1.37943e-12	0.933005	0.518	0.569	2.88067e-08	12	Mbnl2
1.55887e-08	0.932394	0.467	0.507	0.000325539	12	Parp14
3.06613e-09	0.931731	0.491	0.488	6.403e-05	12	Egr1
1.03035e-51	0.928138	0.74	0.784	2.15168e-47	12	mt-Nd5
3.31933e-09	0.926836	0.32	0.278	6.93176e-05	12	Pou2f2
1.23643e-11	0.921301	0.514	0.578	2.58204e-07	12	Nktr
8.9797e-20	0.917857	0.38	0.276	1.87523e-15	12	Cebpa
1.773e-11	0.916639	0.359	0.324	3.70255e-07	12	Sash1
4.14564e-08	0.91528	0.396	0.397	0.000865734	12	Trib1
1.23261e-14	0.911319	0.437	0.412	2.57406e-10	12	Prkcd
6.29595e-13	0.907928	0.389	0.357	1.31478e-08	12	Abr
1.3705e-34	0.905785	0.701	0.76	2.86201e-30	12	Tapbp
3.29907e-12	0.899218	0.357	0.306	6.88945e-08	12	Mmp14
1.795e-46	0.899145	0.682	0.525	3.7485e-42	12	Ccl4
9.01393e-26	0.898742	0.673	0.76	1.88238e-21	12	Fus
1.62313e-56	0.897474	0.943	0.956	3.38959e-52	12	AY036118
4.34976e-14	0.89099	0.323	0.26	9.08361e-10	12	Clcn7
3.10119e-37	0.890122	0.593	0.385	6.47622e-33	12	Tgfbi
3.16524e-08	0.882666	0.216	0.156	0.000660996	12	Gpr84
9.10527e-19	0.882021	0.625	0.664	1.90145e-14	12	Ifrd1
4.32498e-11	0.878296	0.293	0.23	9.03185e-07	12	Dab2
1.34176e-10	0.870979	0.27	0.212	2.802e-06	12	Il6ra
1.02831e-10	0.86927	0.587	0.714	2.14742e-06	12	Top1
3.64845e-25	0.865902	0.429	0.302	7.61906e-21	12	Adgre1
1.57502e-14	0.864228	0.291	0.213	3.28912e-10	12	AI504432
3.81883e-22	0.863769	0.706	0.643	7.97485e-18	12	Btg2
3.10224e-45	0.859852	0.79	0.83	6.47842e-41	12	Rbm39
1.985e-12	0.848646	0.161	0.092	4.14527e-08	12	Gm46224
4.0022e-12	0.838279	0.39	0.344	8.35779e-08	12	Pik3ap1
6.84123e-12	0.834305	0.616	0.737	1.42865e-07	12	Wnk1
1.77801e-28	0.833032	0.629	0.575	3.71301e-24	12	H2-Q6
1.24196e-08	0.825468	0.291	0.245	0.000259358	12	Hivep3
1.42396e-09	0.823902	0.395	0.368	2.97366e-05	12	Ccr5
3.04719e-10	0.823367	0.296	0.245	6.36346e-06	12	Tet2
1.32321e-09	0.813264	0.462	0.454	2.76326e-05	12	Arl4c
2.65883e-93	0.812755	0.947	0.813	5.55243e-89	12	Ctsb
2.649e-21	0.806496	0.554	0.533	5.53191e-17	12	Crlf2
2.92415e-09	0.80313	0.491	0.54	6.1065e-05	12	Cyfip1
2.53393e-14	0.793482	0.59	0.677	5.2916e-10	12	Ankrd11
3.68882e-11	0.789214	0.263	0.199	7.70337e-07	12	Adap2
2.23735e-14	0.789025	0.605	0.542	4.67226e-10	12	Rgs1
8.77553e-10	0.783646	0.29	0.235	1.83259e-05	12	Gpr35
6.61011e-56	0.782856	0.821	0.672	1.38039e-51	12	Grn
6.65417e-16	0.782729	0.539	0.557	1.38959e-11	12	mt-Nd4l
2.47406e-13	0.782271	0.233	0.157	5.16657e-09	12	Slc8a1
4.58736e-17	0.774919	0.533	0.479	9.57977e-13	12	Neurl3
3.28026e-33	0.774033	0.919	0.851	6.85016e-29	12	Junb
3.33231e-16	0.772918	0.419	0.348	6.95885e-12	12	Ncf2
2.36984e-11	0.771806	0.314	0.25	4.94894e-07	12	Rasgef1b
1.50261e-09	0.765292	0.315	0.275	3.1379e-05	12	Pla2g15
6.00963e-16	0.758722	0.625	0.627	1.25499e-11	12	Dusp1
2.99503e-11	0.757054	0.571	0.644	6.25453e-07	12	Gna13
7.40242e-10	0.747518	0.455	0.435	1.54585e-05	12	Ifi204
3.54646e-12	0.743565	0.245	0.175	7.40607e-08	12	Rhbdf2
4.21203e-13	0.738096	0.521	0.485	8.79598e-09	12	Nfkbiz
2.2857e-12	0.737083	0.62	0.609	4.77323e-08	12	Fyb
3.40637e-09	0.737052	0.275	0.221	7.11353e-05	12	Hk3
2.25148e-22	0.736937	0.718	0.772	4.70177e-18	12	Atp6v0b
4.03017e-13	0.726015	0.189	0.114	8.41621e-09	12	Plau
1.04704e-25	0.725513	0.164	0.067	2.18654e-21	12	Gm48302
6.99079e-17	0.720913	0.625	0.557	1.45989e-12	12	Cdkn1a
2.50926e-37	0.715702	0.817	0.763	5.24008e-33	12	Cebpb
4.19595e-09	0.715626	0.312	0.265	8.7624e-05	12	Cd300lf
4.78189e-44	0.712796	0.773	0.584	9.98601e-40	12	Ctsc
1.06197e-15	0.711881	0.18	0.099	2.21772e-11	12	Gm11713
7.63206e-23	0.711856	0.665	0.721	1.5938e-18	12	H2-Q4
1.81025e-13	0.710188	0.207	0.132	3.78035e-09	12	Dmxl2
3.72106e-12	0.705978	0.293	0.205	7.77068e-08	12	Fcrls
2.30694e-30	0.6999	0.622	0.492	4.81758e-26	12	Ier3
1.63284e-24	0.699297	0.548	0.423	3.40986e-20	12	Plaur
9.06989e-11	0.689407	0.674	0.735	1.89406e-06	12	Sat1
1.97233e-18	0.686752	0.429	0.317	4.11881e-14	12	Cx3cr1
1.29774e-13	0.686327	0.201	0.126	2.71007e-09	12	Trpm2
2.29366e-11	0.679587	0.491	0.497	4.78985e-07	12	Axl
2.33141e-17	0.673451	0.179	0.088	4.86869e-13	12	H2-M2
9.05277e-52	0.670252	0.82	0.601	1.89049e-47	12	Lgmn
2.68969e-11	0.666182	0.392	0.329	5.61688e-07	12	Lair1
2.15739e-18	0.651144	0.535	0.465	4.50527e-14	12	Lpcat2
1.48568e-14	0.637896	0.62	0.664	3.10255e-10	12	Lamp2
1.88115e-11	0.635771	0.386	0.306	3.92841e-07	12	C3ar1
2.48626e-16	0.626982	0.518	0.45	5.19206e-12	12	Lyn
8.81046e-20	0.60474	0.638	0.575	1.83989e-15	12	Nfe2l2
7.23046e-14	0.601864	0.165	0.092	1.50994e-09	12	Snx29
5.09124e-11	0.595528	0.632	0.598	1.0632e-06	12	Basp1
7.16871e-10	0.59339	0.625	0.756	1.49704e-05	12	Sf3b1
1.38058e-12	0.57957	0.589	0.608	2.88307e-08	12	Ctsa
1.74529e-11	0.570923	0.676	0.782	3.64468e-07	12	Eif5
1.14637e-14	0.559172	0.623	0.579	2.39397e-10	12	Marcks
6.0257e-53	0.557309	0.926	0.78	1.25835e-48	12	Ctsz
1.48718e-32	0.555522	0.656	0.435	3.10567e-28	12	Trem2
1.69505e-12	0.530225	0.703	0.794	3.53978e-08	12	Slc3a2
4.35811e-18	0.52998	0.799	0.879	9.10103e-14	12	Hspa5
5.16908e-50	0.527516	0.896	0.772	1.07946e-45	12	H2-Eb1
1.76197e-14	0.518087	0.716	0.852	3.67951e-10	12	Ube2d3
3.59821e-35	0.513364	0.748	0.627	7.51415e-31	12	Hexb
9.08521e-12	0.507748	0.934	0.955	1.89727e-07	12	Ubc
1.73451e-11	0.480319	0.372	0.284	3.62217e-07	12	Ccl2
5.38086e-44	0.46926	0.91	0.774	1.12368e-39	12	H2-Aa
7.99145e-51	0.454438	0.91	0.778	1.66885e-46	12	H2-Ab1
2.40354e-12	0.453523	0.162	0.09	5.01932e-08	12	Hba-a1
6.0056e-23	0.433073	0.389	0.277	1.25415e-18	12	Hbb-bs
2.06058e-20	0.430758	0.408	0.282	4.30312e-16	12	Spp1
8.92341e-09	0.417524	0.159	0.304	0.000186348	12	Creb1
1.47994e-62	0.416425	0.952	0.698	3.09056e-58	12	C1qa
2.16639e-21	0.410748	0.655	0.457	4.52407e-17	12	Cxcl16
1.20354e-20	0.40533	0.55	0.363	2.51335e-16	12	Ms4a7
7.48541e-47	0.404258	0.965	0.778	1.56318e-42	12	Ctss
1.50092e-09	0.404177	0.266	0.477	3.13438e-05	12	Slc38a1
3.16094e-50	0.40038	0.967	0.91	6.601e-46	12	Cd74
6.4726e-13	0.390501	0.824	0.809	1.35167e-08	12	Btg1
3.76786e-11	0.374664	0.404	0.308	7.86842e-07	12	Il1rn
2.164e-11	0.366607	0.637	0.604	4.51908e-07	12	Ptprc
9.46725e-09	0.361388	0.176	0.333	0.000197705	12	Tbk1
2.98891e-13	0.361363	0.77	0.738	6.24175e-09	12	Nfkbia
1.1527e-09	0.350151	0.215	0.405	2.40719e-05	12	Ppp4r3a
1.16511e-09	0.347702	0.218	0.409	2.4331e-05	12	Glyr1
1.05135e-10	0.346596	0.225	0.431	2.19553e-06	12	Ep400
2.403e-28	0.346482	0.257	0.134	5.01819e-24	12	Ttr
1.9516e-08	0.346443	0.212	0.383	0.000407553	12	Rcbtb2
5.87557e-09	0.34402	0.218	0.398	0.0001227	12	Hook3
3.1518e-12	0.343262	0.191	0.387	6.5819e-08	12	Gatad2b
4.19284e-08	0.340594	0.228	0.411	0.00087559	12	Cnot1
1.67687e-22	0.335287	0.994	0.981	3.50181e-18	12	H2-D1
9.16498e-09	0.329186	0.233	0.425	0.000191392	12	Larp4b
4.76906e-10	0.329095	0.222	0.42	9.95922e-06	12	Ep300
1.12068e-12	0.324774	0.707	0.579	2.34031e-08	12	Ctsh
3.70346e-08	0.324584	0.204	0.37	0.000773393	12	Ubr5
2.97681e-12	0.32258	0.188	0.377	6.21647e-08	12	Ifih1
8.61559e-11	0.32212	0.194	0.377	1.79919e-06	12	Med13l
4.40696e-09	0.321726	0.165	0.314	9.20305e-05	12	Ripk1
4.42562e-09	0.321423	0.306	0.553	9.24202e-05	12	Wdr26
6.10033e-10	0.32093	0.189	0.357	1.27393e-05	12	Golga4
8.94005e-22	0.320291	0.988	0.977	1.86695e-17	12	H2-K1
3.63085e-08	0.319368	0.192	0.347	0.00075823	12	Fem1c
6.90596e-09	0.315199	0.129	0.256	0.000144217	12	Nab2
4.3252e-10	0.314326	0.246	0.459	9.03232e-06	12	N4bp2l2
2.23201e-08	0.312705	0.258	0.458	0.000466111	12	Sf3b3
1.43763e-10	0.311454	0.215	0.409	3.00221e-06	12	Cbl
2.63271e-09	0.309706	0.194	0.363	5.4979e-05	12	Dip2b
6.00278e-09	0.305538	0.216	0.394	0.000125356	12	Golgb1
2.04826e-10	0.304475	0.234	0.442	4.27739e-06	12	Eif4g3
9.75621e-09	0.303439	0.164	0.312	0.000203739	12	Zranb1
2.95005e-08	0.302677	0.164	0.304	0.000616059	12	Sfswap
6.89729e-09	0.30169	0.131	0.26	0.000144036	12	Dmtf1
1.09733e-10	0.301192	0.15	0.307	2.29156e-06	12	Rnf8
4.7211e-11	0.300907	0.177	0.351	9.85907e-07	12	Herc1
2.02854e-08	0.300187	0.257	0.457	0.000423621	12	Kansl1
1.16114e-09	0.298513	0.219	0.412	2.4248e-05	12	Safb
5.12266e-13	0.298435	0.167	0.35	1.06977e-08	12	Cnot4
2.2396e-11	0.296825	0.176	0.353	4.67696e-07	12	Trim8
8.69099e-09	0.2965	0.185	0.344	0.000181494	12	Cdk13
4.30091e-08	0.296352	0.171	0.319	0.00089816	12	Pi4k2a
5.2538e-09	0.294244	0.182	0.342	0.000109715	12	Epc1
5.69285e-11	0.293479	0.201	0.391	1.18884e-06	12	Clcn4
1.22866e-09	0.292695	0.3	0.541	2.56581e-05	12	Hdlbp
3.8641e-48	0.292549	0.944	0.676	8.06941e-44	12	C1qb
8.63542e-10	0.289589	0.206	0.388	1.80333e-05	12	Dcaf8
2.52705e-09	0.288581	0.32	0.55	5.27725e-05	12	Ehd1
2.02999e-12	0.287743	0.168	0.35	4.23923e-08	12	Adnp
4.59227e-13	0.287186	0.174	0.366	9.59005e-09	12	Fbxw11
3.48902e-08	0.286676	0.192	0.348	0.000728611	12	Cop1
2.10441e-12	0.286347	0.279	0.533	4.39464e-08	12	U2surp
1.73816e-14	0.283506	0.162	0.356	3.62979e-10	12	Bfar
2.43655e-48	0.2809	0.916	0.576	5.08824e-44	12	C1qc
1.03395e-09	0.280709	0.17	0.328	2.1592e-05	12	Atp2c1
8.06978e-13	0.279592	0.212	0.418	1.68521e-08	12	Herpud1
8.39172e-15	0.279278	0.206	0.43	1.75244e-10	12	Ube2f
1.87976e-08	0.278554	0.261	0.458	0.00039255	12	Foxn3
2.75897e-10	0.2785	0.167	0.33	5.76155e-06	12	Kdm5c
1.39416e-10	0.27767	0.221	0.418	2.91143e-06	12	Mef2d
2.57148e-09	0.274825	0.242	0.431	5.37003e-05	12	Atp11b
1.4637e-12	0.274127	0.192	0.39	3.05663e-08	12	Mark3
5.55372e-10	0.273625	0.164	0.324	1.15978e-05	12	Xpo6
6.46096e-10	0.272736	0.173	0.334	1.34924e-05	12	Zfp871
3.40027e-12	0.272276	0.149	0.314	7.10077e-08	12	Rexo1
7.29442e-09	0.270898	0.327	0.578	0.000152329	12	Nipbl
2.61611e-09	0.270457	0.285	0.515	5.46323e-05	12	Rsbn1l
8.59119e-11	0.270045	0.197	0.385	1.7941e-06	12	Dlst
1.14368e-12	0.267863	0.252	0.496	2.38834e-08	12	Ubn1
6.04907e-11	0.26711	0.243	0.467	1.26323e-06	12	Trpc4ap
4.18589e-10	0.267065	0.14	0.285	8.74139e-06	12	Mvb12b
9.69695e-10	0.266226	0.236	0.433	2.02501e-05	12	Rnpep
8.4143e-12	0.266069	0.153	0.318	1.75716e-07	12	Dnajb14
1.41358e-13	0.265592	0.149	0.326	2.95198e-09	12	Med15
6.00012e-13	0.265363	0.195	0.401	1.25301e-08	12	Pgs1
4.47556e-08	0.265178	0.117	0.229	0.000934631	12	Slc20a1
2.42706e-12	0.264697	0.182	0.37	5.06843e-08	12	Zfp800
9.93065e-13	0.263982	0.234	0.461	2.07382e-08	12	Usp7
2.2005e-08	0.263865	0.149	0.28	0.00045953	12	Morc3
1.73464e-08	0.262574	0.11	0.222	0.000362246	12	Srp54a
1.09702e-08	0.262011	0.237	0.426	0.00022909	12	Arrb2
9.54166e-09	0.261013	0.228	0.4	0.000199258	12	Pfkp
4.3207e-11	0.260281	0.285	0.534	9.02291e-07	12	Bcl10
2.226e-10	0.259987	0.143	0.291	4.64855e-06	12	Uba7
1.15043e-12	0.259844	0.212	0.42	2.40244e-08	12	Naa15
1.02633e-08	0.259398	0.236	0.426	0.000214328	12	Brd1
8.08095e-10	0.259362	0.162	0.317	1.68754e-05	12	Bdp1
2.9643e-09	0.258032	0.18	0.34	6.19035e-05	12	Rc3h1
3.64071e-08	0.257224	0.38	0.653	0.00076029	12	Tmed5
2.61792e-11	0.256255	0.174	0.344	5.46699e-07	12	Arhgap5
1.11066e-09	0.256223	0.281	0.506	2.3194e-05	12	Ggnbp2
3.15931e-13	0.255458	0.2	0.407	6.59759e-09	12	Ubr4
1.29257e-08	0.255088	0.11	0.224	0.000269928	12	Mfsd11
8.05061e-63	0.255086	0.934	0.762	1.68121e-58	12	Lyz2
2.47219e-16	0.254951	0.186	0.409	5.16268e-12	12	Nipa2
3.47058e-08	0.254688	0.117	0.231	0.000724762	12	Dgkd
7.51607e-13	0.253871	0.189	0.389	1.56958e-08	12	Ppp1r12c
1.37736e-10	0.25345	0.21	0.401	2.87635e-06	12	P4ha1
2.46481e-14	0.253302	0.218	0.453	5.14727e-10	12	Arcn1
3.09919e-11	0.252548	0.221	0.427	6.47203e-07	12	Gapvd1
3.46744e-08	0.25249	0.146	0.273	0.000724105	12	Fbxo34
5.77839e-10	0.252367	0.165	0.32	1.2067e-05	12	Mgat1
5.16098e-11	0.252277	0.17	0.34	1.07777e-06	12	Hnrnpll
7.21986e-11	0.251747	0.218	0.414	1.50772e-06	12	Lmbrd1
1.7691e-10	0.251487	0.156	0.313	3.69441e-06	12	Gigyf2
8.36343e-12	0.251325	0.249	0.476	1.74654e-07	12	Edem1
7.46343e-14	0.250435	0.167	0.358	1.55859e-09	12	Cic
3.36854e-08	0.250075	0.212	0.375	0.000703452	12	Trip11

## Sheet: GO BIOL 
Term	Overlap	P.value	Adjusted.P.value	Old.P.value	Old.Adjusted.P.value	Odds.Ratio	Combined.Score	Genes
positive regulation of lipid localization (GO:1905954)	3/11	2.39168e-06	0.00227688	0	0	159.112	2059.46	C3;LRP1;NFKB1
positive regulation of cellular component organization (GO:0051130)	5/114	9.51108e-06	0.00452727	0	0	20.2253	233.866	LRP1;APOE;TGFBR1;MPP7;RUNX1
positive regulation of transcription, DNA-templated (GO:0045893)	12/1183	2.58793e-05	0.00821237	0	0	5.06423	53.4887	KDM6B;NFAT5;ZEB2;MAFB;NLRP3;APOE;IER5;LPIN2;TGFBR1;NFKB1;RUNX1;PICALM
regulation of gene expression (GO:0010468)	11/1079	5.73334e-05	0.0124864	0	0	4.9866	48.7023	KDM6B;MAFB;SON;DENND4A;JMJD1C;SIRPA;APOE;TGFBR1;NFKB1;RUNX1;PICALM
regulation of cysteine-type endopeptidase activity involved in apoptotic process (GO:0043281)	4/89	7.21571e-05	0.0124864	0	0	20.3223	193.806	NLRP3;CTSD;THBS1;MALT1
positive regulation of transport (GO:0051050)	4/91	7.86957e-05	0.0124864	0	0	19.8531	187.61	LRP1;SIRPA;APOE;MERTK
regulation of transforming growth factor beta receptor signaling pathway (GO:0017015)	4/100	0.000113567	0.0151845	0	0	17.9837	163.348	ZEB2;THBS1;SKIL;TGFBR1
positive regulation of amyloid-beta clearance (GO:1900223)	2/7	0.000127601	0.0151845	0	0	166.208	1490.32	LRP1;APOE
positive regulation of cellular process (GO:0048522)	8/625	0.0001465	0.0154965	0	0	5.96836	52.6915	CSF1R;LRP1;SIRPA;TCIRG1;MERTK;IER5;THBS1;TGFBR1
regulation of Cdc42 protein signal transduction (GO:0032489)	2/8	0.000169863	0.0156086	0	0	138.5	1202.25	ABCA1;APOE
positive regulation of cytokine production (GO:0001819)	6/335	0.000180351	0.0156086	0	0	8.1325	70.107	C3;CSF1R;NLRP3;MALT1;NFKB1;RUNX1
lipoprotein metabolic process (GO:0042157)	2/9	0.000218047	0.0172023	0	0	118.708	1000.81	APOE;CTSD
positive regulation of endocytosis (GO:0045807)	3/48	0.000234905	0.0172023	0	0	28.234	235.933	C3;LRP1;APOE
inflammatory response (GO:0006954)	5/230	0.000267669	0.0182015	0	0	9.74074	80.125	CSF1R;CYBB;NLRP3;THBS1;NFKB1
positive regulation of phagocytosis (GO:0050766)	3/53	0.000315376	0.0189372	0	0	25.4043	204.803	C3;SIRPA;MERTK
lipoprotein catabolic process (GO:0042159)	2/11	0.000332064	0.0189372	0	0	92.3194	739.496	APOE;CTSD
regulation of amyloid precursor protein catabolic process (GO:1902991)	2/12	0.000397841	0.0189372	0	0	83.0833	650.498	APOE;PICALM
regulation of hemopoiesis (GO:1903706)	2/12	0.000397841	0.0189372	0	0	83.0833	650.498	MAFB;RUNX1
regulation of plasminogen activation (GO:0010755)	2/12	0.000397841	0.0189372	0	0	83.0833	650.498	THBS1;RUNX1
phospholipid efflux (GO:0033700)	2/12	0.000397841	0.0189372	0	0	83.0833	650.498	ABCA1;APOE
high-density lipoprotein particle assembly (GO:0034380)	2/13	0.000469425	0.0189512	0	0	75.5265	578.835	ABCA1;APOE
positive regulation of lipid transport (GO:0032370)	2/13	0.000469425	0.0189512	0	0	75.5265	578.835	LRP1;APOE
negative regulation of alcohol biosynthetic process (GO:1902931)	2/13	0.000469425	0.0189512	0	0	75.5265	578.835	APOE;NFKB1
regulation of endocytosis (GO:0030100)	3/61	0.00047776	0.0189512	0	0	21.8914	167.391	LRP1;APOE;PICALM
positive regulation of cysteine-type endopeptidase activity (GO:2001056)	3/62	0.000501173	0.0190847	0	0	21.5193	163.516	NLRP3;CTSD;MALT1
positive regulation of macrophage chemotaxis (GO:0010759)	2/14	0.000546788	0.0192793	0	0	69.2292	520.011	CSF1R;THBS1
positive regulation of T-helper cell differentiation (GO:0045624)	2/14	0.000546788	0.0192793	0	0	69.2292	520.011	NLRP3;MALT1
regulation of extracellular matrix organization (GO:1903053)	2/15	0.000629902	0.0206782	0	0	63.9006	470.944	LRP1;RUNX1
phosphatidylethanolamine biosynthetic process (GO:0006646)	2/15	0.000629902	0.0206782	0	0	63.9006	470.944	CHKA;LPIN2
regulation of myeloid cell differentiation (GO:0045637)	3/68	0.000657156	0.0208537	0	0	19.527	143.086	MAFB;THBS1;RUNX1
regulation of amyloid-beta clearance (GO:1900221)	2/16	0.000718739	0.0220722	0	0	59.3333	429.455	LRP1;APOE
regulation of transcription by RNA polymerase II (GO:0006357)	14/2206	0.000760005	0.0226101	0	0	3.1505	22.6275	KDM6B;CSF1R;NFAT5;JMJD1C;NFKB1;RUNX1;ZEB2;MAFB;NLRP3;APOE;CCNL1;IER5;SKIL;LPIN2
reverse cholesterol transport (GO:0043691)	2/17	0.000813271	0.0234616	0	0	55.375	393.962	ABCA1;APOE
positive regulation of macrophage migration (GO:1905523)	2/19	0.00101931	0.0256988	0	0	48.8554	336.547	CSF1R;THBS1
negative regulation of amyloid precursor protein catabolic process (GO:1902992)	2/19	0.00101931	0.0256988	0	0	48.8554	336.547	APOE;PICALM
regulation of granulocyte chemotaxis (GO:0071622)	2/20	0.00113076	0.0256988	0	0	46.1389	313.046	CSF1R;THBS1
regulation of interleukin-1 beta production (GO:0032651)	3/83	0.00117352	0.0256988	0	0	15.8537	106.977	SIRPA;NLRP3;MALT1
neutrophil degranulation (GO:0043312)	6/481	0.00121607	0.0256988	0	0	5.59091	37.5269	C3;SIRPA;CYBB;TCIRG1;CTSD;NFKB1
negative regulation of gene expression (GO:0010629)	5/322	0.00122743	0.0256988	0	0	6.88153	46.1257	APOE;ATP2B1;NFKB1;RUNX1;PICALM
cellular response to cytokine stimulus (GO:0071345)	6/482	0.00122908	0.0256988	0	0	5.57888	37.3868	CSF1R;NFAT5;VCAM1;SIRPA;CSF2RA;NFKB1
purinergic nucleotide receptor signaling pathway (GO:0035590)	2/21	0.00124779	0.0256988	0	0	43.7083	292.25	C3;NLRP3
regulation of cardiac muscle cell proliferation (GO:0060043)	2/21	0.00124779	0.0256988	0	0	43.7083	292.25	TGFBR1;RUNX1
positive regulation of lipid storage (GO:0010884)	2/21	0.00124779	0.0256988	0	0	43.7083	292.25	C3;NFKB1
positive regulation of T cell cytokine production (GO:0002726)	2/21	0.00124779	0.0256988	0	0	43.7083	292.25	NLRP3;MALT1
negative regulation of defense response (GO:0031348)	3/85	0.0012571	0.0256988	0	0	15.4655	103.293	SIRPA;NLRP3;APOE
negative regulation of apoptotic process (GO:0043066)	6/485	0.00126874	0.0256988	0	0	5.54308	36.9709	SON;APOE;MERTK;THBS1;MALT1;NFKB1
neutrophil activation involved in immune response (GO:0002283)	6/485	0.00126874	0.0256988	0	0	5.54308	36.9709	C3;SIRPA;CYBB;TCIRG1;CTSD;NFKB1
neutrophil mediated immunity (GO:0002446)	6/488	0.00130938	0.0259694	0	0	5.50773	36.5614	C3;SIRPA;CYBB;TCIRG1;CTSD;NFKB1
regulation of lipid storage (GO:0010883)	2/22	0.00137038	0.0260376	0	0	41.5208	273.733	C3;NFKB1
regulation of macrophage chemotaxis (GO:0010758)	2/22	0.00137038	0.0260376	0	0	41.5208	273.733	CSF1R;THBS1

## Sheet: 12 Panglao
Term	Overlap	P.value	Adjusted.P.value	Old.P.value	Old.Adjusted.P.value	Odds.Ratio	Combined.Score	Genes
Osteoclasts	8/144	2.46917e-09	1.33335e-07	0	0	27.7507	550.002	ABCA1;CSF1R;MAFB;LRP1;TNFAIP2;SIRPA;SLC15A3;CTSD
Microglia	6/158	2.63518e-06	7.11499e-05	0	0	17.7614	228.172	CSF1R;MAFB;CYBB;TCIRG1;MERTK;TGFBR1
Osteoclast Precursor Cells	5/107	6.97847e-06	0.000125612	0	0	21.6209	256.698	CSF1R;CYBB;NLRP3;CSF2RA;NFKB1
Red Pulp Macrophages	4/110	0.000164164	0.00221621	0	0	16.2789	141.865	CSF1R;VCAM1;CYBB;MERTK
Alveolar Macrophages	4/123	0.000252074	0.00250715	0	0	14.491	120.07	CSF1R;TNFAIP2;CYBB;NLRP3
Fibroblasts	5/232	0.000278573	0.00250715	0	0	9.65394	79.0255	NFAT5;ZEB2;VCAM1;NFKB1;RUNX1
Macrophages	4/204	0.00167716	0.0129381	0	0	8.58696	54.8762	CSF1R;CYBB;SLC15A3;TGFBR1
Spermatozoa	3/108	0.00249584	0.0168469	0	0	12.0638	72.3001	C3;ABCA1;CSF1R
Microfold Cells	3/126	0.00385605	0.0231363	0	0	10.2891	57.1877	TNFAIP2;TCIRG1;CTSD
Pulmonary Alveolar Type II Cells	3/135	0.00467634	0.0239164	0	0	9.58317	51.416	C3;CSF1R;TNFAIP2
Kupffer Cells	3/137	0.00487185	0.0239164	0	0	9.43919	50.2569	CSF1R;CYBB;SLC15A3
Loop Of Henle Cells	3/147	0.00592331	0.0266549	0	0	8.77926	45.0276	C3;LRP1;THBS1
Osteoblasts	3/154	0.00673416	0.0278708	0	0	8.36931	41.8513	VCAM1;LRP1;NLRP3
Sertoli Cells	3/158	0.00722576	0.0278708	0	0	8.15168	40.1886	C3;MAFB;LRP1
Hematopoietic Stem Cells	3/178	0.00999986	0.0359995	0	0	7.21277	33.2161	CSF1R;CYBB;RUNX1
Podocytes	3/184	0.010937	0.0369125	0	0	6.97155	31.4808	MAFB;NLRP3;MERTK
Mast Cells	3/235	0.0209317	0.0664889	0	0	5.42498	20.9756	ABCA1;VCAM1;LRP1
Satellite Glial Cells	2/114	0.0330295	0.0990886	0	0	7.38021	25.1691	CSF1R;SIRPA
Langerhans Cells	2/123	0.0379356	0.107817	0	0	6.82817	22.3408	CSF1R;CYBB
Satellite Cells	2/139	0.0472923	0.127689	0	0	6.02585	18.3873	VCAM1;RUNX1
Basophils	2/169	0.0667984	0.171767	0	0	4.93588	13.3569	CSF1R;CYBB
Monocytes	2/176	0.0716793	0.17594	0	0	4.73563	12.481	CSF1R;CYBB
Dendritic Cells	2/199	0.0884858	0.207749	0	0	4.17788	10.131	SIRPA;CYBB
Adipocytes	2/210	0.096903	0.218032	0	0	3.95473	9.23051	C3;LRP1
Myofibroblasts	1/100	0.221927	0.339761	0	0	4.09215	6.16035	LRP1
Salivary Mucous Cells	1/105	0.231654	0.339761	0	0	3.89443	5.69565	THBS1
Urothelial Cells	1/106	0.233585	0.339761	0	0	3.85714	5.6091	TCIRG1
Enteric Glia Cells	1/111	0.243169	0.339761	0	0	3.68089	5.20478	APOE
Pluripotent Stem Cells	1/112	0.245071	0.339761	0	0	3.64755	5.1292	HK2
Myeloid-derived Suppressor Cells	1/112	0.245071	0.339761	0	0	3.64755	5.1292	CYBB
Radial Glia Cells	1/114	0.248862	0.339761	0	0	3.58263	4.98291	VCAM1
Choroid Plexus Cells	1/117	0.254514	0.339761	0	0	3.48944	4.77495	APOE
Sebocytes	1/124	0.26754	0.339761	0	0	3.2897	4.33741	TNFAIP2
Stromal Cells	1/124	0.26754	0.339761	0	0	3.2897	4.33741	VCAM1
Luteal Cells	1/125	0.269383	0.339761	0	0	3.263	4.27982	CHKA
Bergmann Glia	1/132	0.282154	0.339761	0	0	3.08755	3.90668	ZEB2
Ductal Cells	1/132	0.282154	0.339761	0	0	3.08755	3.90668	C3
Alpha Cells	1/136	0.289354	0.339761	0	0	2.99546	3.71469	MAFB
Tuft Cells	1/136	0.289354	0.339761	0	0	2.99546	3.71469	CYBB
Luminal Epithelial Cells	1/140	0.296482	0.339761	0	0	2.90868	3.53627	RUNX1
Megakaryocytes	1/143	0.301783	0.339761	0	0	2.8468	3.41059	LRP1
Beta Cells	1/145	0.305295	0.339761	0	0	2.80697	3.33041	MAFB
Leydig Cells	1/145	0.305295	0.339761	0	0	2.80697	3.33041	MAFB
Chondrocytes	1/146	0.307044	0.339761	0	0	2.78747	3.29135	LRP1
M?ller Cells	1/147	0.308789	0.339761	0	0	2.76824	3.25295	APOE
T Helper Cells	1/148	0.31053	0.339761	0	0	2.74927	3.2152	NFKB1
Plasmacytoid Dendritic Cells	1/150	0.313999	0.339761	0	0	2.71209	3.1416	CYBB
Neutrophils	1/151	0.315727	0.339761	0	0	2.69388	3.10571	NLRP3
Neural Stem/Precursor Cells	1/152	0.317451	0.339761	0	0	2.6759	3.07042	APOE
Erythroid-like And Erythroid Precursor Cells	1/153	0.31917	0.339761	0	0	2.65816	3.03571	THBS1

## Sheet: 15 marker
p_val	avg_log2FC	pct.1	pct.2	p_val_adj	cluster	gene
3.48922e-127	2.9979	0.737	0.277	7.28654e-123	15	Spp1
2.89055e-271	2.68624	1	0.525	6.03633e-267	15	Timp2
2.44004e-166	2.55796	0.968	0.52	5.09553e-162	15	Ccl4
6.37507e-208	2.37652	1	0.875	1.33131e-203	15	Ctsd
1.45122e-193	2.33309	0.94	0.346	3.03058e-189	15	Ccl3
2.90375e-222	2.20659	0.991	0.624	6.0639e-218	15	Hexb
1.37644e-250	2.17196	0.952	0.329	2.87442e-246	15	Cst7
1.93057e-209	2.13841	1	0.7	4.0316e-205	15	C1qa
2.72259e-152	2.07372	0.813	0.276	5.68559e-148	15	Ccl2
1.04653e-217	2.03479	1	0.578	2.18548e-213	15	C1qc
1.05039e-231	2.00802	0.995	0.43	2.19352e-227	15	Trem2
3.57078e-176	2.00446	0.843	0.281	7.45687e-172	15	Tnf
1.92953e-218	1.8949	0.945	0.306	4.02944e-214	15	Il1a
1.18743e-192	1.88579	1	0.813	2.47971e-188	15	Ctsb
0	1.8117	0.917	0.192	0	15	Fcrls
2.47746e-180	1.80143	1	0.64	5.17368e-176	15	Ctsl
4.52133e-179	1.78997	1	0.678	9.4419e-175	15	C1qb
1.39031e-177	1.68351	1	0.78	2.90338e-173	15	Ctsz
1.60345e-199	1.66792	0.984	0.444	3.34848e-195	15	Cd68
6.21938e-217	1.64384	0.97	0.389	1.29879e-212	15	Syngr1
3.07481e-202	1.62955	0.993	0.599	6.42113e-198	15	Ctsa
1.52973e-170	1.61668	0.998	0.599	3.19454e-166	15	Lgmn
1.79992e-300	1.58004	0.751	0.138	3.75877e-296	15	Igf1
2.07555e-192	1.53547	0.786	0.216	4.33437e-188	15	Acod1
5.0286e-164	1.48744	0.991	0.696	1.05012e-159	15	Lgals3bp
1.10301e-147	1.47539	0.988	0.726	2.30341e-143	15	Cd9
3.16353e-136	1.4738	0.995	0.639	6.6064e-132	15	Cd81
6.75481e-245	1.47045	0.963	0.294	1.41061e-240	15	C3ar1
9.04164e-172	1.46568	0.977	0.53	1.88816e-167	15	Creg1
2.8658e-163	1.45581	1	0.628	5.98465e-159	15	Tyrobp
5.20452e-142	1.45201	0.988	0.67	1.08686e-137	15	Grn
3.44874e-106	1.44465	0.995	0.92	7.20201e-102	15	Apoe
6.93365e-164	1.43008	0.998	0.471	1.44795e-159	15	Ly86
1.43435e-133	1.41899	1	0.78	2.99535e-129	15	Ctss
3.42556e-149	1.40045	0.949	0.514	7.1536e-145	15	Pld3
2.7645e-199	1.39759	0.933	0.308	5.7731e-195	15	Cx3cr1
6.62368e-134	1.37926	0.857	0.307	1.38322e-129	15	Cd72
4.7816e-102	1.37058	0.942	0.551	9.98541e-98	15	Cdkn1a
1.83899e-181	1.35969	0.984	0.399	3.84037e-177	15	Fcgr3
6.44628e-185	1.35309	0.719	0.189	1.34618e-180	15	Csf1
6.73628e-168	1.34018	0.975	0.412	1.40674e-163	15	Mpeg1
0	1.31928	0.82	0.133	0	15	Hcar2
1.69807e-119	1.28533	0.776	0.271	3.54607e-115	15	Ccl12
1.03762e-185	1.27763	0.979	0.387	2.16687e-181	15	Itgb5
6.28921e-136	1.27275	1	0.607	1.31338e-131	15	Fcer1g
0	1.26754	0.88	0.14	0	15	Pmp22
3.92402e-146	1.26705	0.961	0.404	8.19453e-142	15	Cd83
7.58502e-151	1.26682	0.661	0.191	1.58398e-146	15	Rcan1
1.0327e-202	1.26391	0.975	0.35	2.15659e-198	15	Sirpa
1.15929e-126	1.26075	0.991	0.581	2.42094e-122	15	Ctsc
3.02622e-190	1.25201	0.97	0.474	6.31965e-186	15	Abhd12
2.0152e-157	1.22459	0.972	0.362	4.20835e-153	15	Tlr2
5.60071e-151	1.21411	0.991	0.571	1.1696e-146	15	Marcks
9.51783e-131	1.20194	1	0.738	1.98761e-126	15	Cd63
1.856e-125	1.18789	0.979	0.591	3.87589e-121	15	Basp1
4.99157e-214	1.18118	0.933	0.289	1.04239e-209	15	Itgam
5.46108e-168	1.16778	0.91	0.327	1.14044e-163	15	Hmox1
5.03481e-37	1.16285	0.336	0.132	1.05142e-32	15	Apoc1
1.57548e-93	1.16227	0.887	0.478	3.29007e-89	15	Nfkbiz
2.80185e-108	1.16169	0.954	0.477	5.8511e-104	15	Cd14
1.03057e-148	1.14867	0.97	0.494	2.15215e-144	15	Gns
1.1821e-140	1.14589	0.988	0.637	2.46858e-136	15	Hexa
9.36163e-127	1.13452	0.977	0.488	1.95499e-122	15	Plek
3.16397e-43	1.13253	0.406	0.16	6.60732e-39	15	Ccl8
3.35548e-182	1.13052	0.654	0.147	7.00725e-178	15	Gpr84
1.15311e-105	1.12809	0.899	0.437	2.40804e-101	15	Atf3
1.84218e-74	1.12447	0.908	0.576	3.84702e-70	15	Fabp5
5.61978e-144	1.11215	1	0.948	1.17358e-139	15	Itm2b
3.75358e-110	1.11124	0.998	0.574	7.8386e-106	15	Ctsh
0	1.11107	0.853	0.117	0	15	Gas6
2.52399e-154	1.10859	0.984	0.382	5.27085e-150	15	Csf1r
7.92253e-160	1.10463	0.915	0.303	1.65446e-155	15	Fcgr4
1.2465e-122	1.10448	0.984	0.728	2.60307e-118	15	Sat1
4.92771e-143	1.10403	0.947	0.387	1.02905e-138	15	Slc15a3
2.41269e-177	1.09085	0.938	0.351	5.03842e-173	15	Olfml3
2.1944e-109	1.06347	1	0.985	4.58256e-105	15	Ftl1
6.9393e-200	1.06333	0.94	0.289	1.44913e-195	15	Slc11a1
2.18204e-117	1.04753	1	0.869	4.55676e-113	15	Npc2
1.89471e-211	1.04016	0.855	0.219	3.95672e-207	15	C5ar1
4.07996e-115	1.03472	0.993	0.488	8.52018e-111	15	Aif1
5.56082e-123	1.02947	0.949	0.535	1.16127e-118	15	Pycard
6.02973e-162	1.02793	0.931	0.354	1.25919e-157	15	Lrp1
5.60793e-140	1.02707	0.959	0.405	1.1711e-135	15	Lilrb4a
3.3145e-276	1.00708	0.498	0.06	6.92168e-272	15	Lpl
6.606e-151	0.995201	0.945	0.458	1.37953e-146	15	Tpp1
1.21184e-171	0.988313	0.933	0.332	2.53069e-167	15	Anxa3
1.20211e-109	0.986732	0.993	0.77	2.51038e-105	15	Lamp1
9.83152e-171	0.984621	0.938	0.292	2.05312e-166	15	Adgre1
4.02375e-150	0.977027	0.588	0.142	8.4028e-146	15	Egr3
2.07165e-207	0.971013	0.765	0.182	4.32623e-203	15	Pdgfb
0	0.968329	0.774	0.12	0	15	Serpine2
2.07412e-153	0.966309	0.945	0.325	4.33139e-149	15	Fcgr2b
1.37748e-118	0.962622	0.945	0.391	2.8766e-114	15	Cd300c2
2.25762e-92	0.957658	1	0.864	4.71459e-88	15	Psap
2.28385e-171	0.945545	0.949	0.318	4.76937e-167	15	Lair1
8.89046e-81	0.93843	0.118	0.011	1.85659e-76	15	Cxcl13
8.41695e-35	0.93823	0.82	0.519	1.75771e-30	15	Gpnmb
8.81382e-125	0.933566	0.988	0.692	1.84059e-120	15	Itm2c
3.25881e-67	0.932775	0.947	0.643	6.80537e-63	15	Sqstm1
1.93782e-143	0.928339	0.968	0.356	4.04676e-139	15	Fcgr1
5.93231e-144	0.926622	0.959	0.441	1.23884e-139	15	Glmp
1.0644e-142	0.922006	0.917	0.339	2.22279e-138	15	Abca1
3.31996e-96	0.921288	0.995	0.744	6.93307e-92	15	Cyba
3.05471e-111	0.908482	0.965	0.577	6.37915e-107	15	Man2b1
7.81085e-109	0.90517	1	0.881	1.63114e-104	15	Atp6v0c
5.55257e-235	0.904394	0.857	0.213	1.15954e-230	15	Cd180
1.05967e-121	0.896807	0.975	0.441	2.21291e-117	15	Lyn
6.30704e-174	0.889927	0.795	0.217	1.3171e-169	15	Tmem119
3.65244e-119	0.884007	0.85	0.298	7.62738e-115	15	Osm
9.24813e-121	0.883644	0.959	0.368	1.93129e-116	15	Mafb
0	0.880675	0.77	0.075	0	15	Npl
5.26261e-43	0.878681	0.435	0.175	1.09899e-38	15	Ccl7
1.96461e-177	0.87541	0.906	0.3	4.10269e-173	15	Lmo2
5.10635e-132	0.871741	0.88	0.332	1.06636e-127	15	Tent5c
7.22147e-120	0.868882	0.959	0.4	1.50806e-115	15	Cd86
5.28842e-204	0.863491	0.717	0.162	1.10438e-199	15	H2-Oa
2.38912e-91	0.860607	0.972	0.568	4.98921e-87	15	Nfe2l2
1.47688e-146	0.860299	0.896	0.299	3.08417e-142	15	Ifi207
5.82454e-93	0.856745	0.979	0.55	1.21634e-88	15	Unc93b1
5.56517e-150	0.850256	0.91	0.373	1.16217e-145	15	Tcn2
1.21126e-152	0.847725	0.938	0.353	2.52947e-148	15	Cd84
1.10306e-92	0.846281	0.986	0.696	2.30351e-88	15	Rrbp1
1.61725e-118	0.843234	0.793	0.286	3.37731e-114	15	Nfkbid
4.06019e-83	0.839461	0.903	0.434	8.47889e-79	15	Ccrl2
3.65471e-187	0.835308	0.912	0.273	7.63214e-183	15	Tmem86a
2.22798e-98	0.832247	0.938	0.536	4.65268e-94	15	Lrpap1
5.06908e-166	0.831965	0.869	0.266	1.05858e-161	15	Pou2f2
2.06561e-117	0.830852	0.827	0.285	4.31362e-113	15	Nlrp3
5.48178e-186	0.826802	0.866	0.288	1.14476e-181	15	Naglu
8.03275e-105	0.825491	0.59	0.18	1.67748e-100	15	Plk2
5.04784e-134	0.820463	0.926	0.401	1.05414e-129	15	Ldhb
1.69173e-122	0.818026	0.894	0.327	3.53283e-118	15	Bcl2a1a
2.94685e-143	0.818018	0.779	0.241	6.15391e-139	15	Rasgef1b
1.57875e-99	0.810186	0.979	0.585	3.2969e-95	15	Rgs10
2.42083e-118	0.80803	0.935	0.475	5.05542e-114	15	Epb41l2
6.20401e-119	0.80793	0.91	0.358	1.29558e-114	15	Rab20
1.57856e-94	0.803714	0.954	0.396	3.29651e-90	15	Cybb
1.41339e-103	0.799026	0.968	0.413	2.95158e-99	15	Spi1
3.58116e-86	0.798074	1	0.689	7.47853e-82	15	Laptm5
3.69399e-79	0.794348	0.986	0.641	7.71415e-75	15	Ucp2
4.15555e-198	0.792972	0.816	0.203	8.67803e-194	15	Ptgs1
2.5275e-83	0.79094	0.975	0.452	5.27818e-79	15	Cxcl16
2.35682e-100	0.787732	0.968	0.521	4.92174e-96	15	Asah1
2.72907e-98	0.781423	0.882	0.379	5.69913e-94	15	Kctd12
6.96556e-88	0.781054	0.988	0.706	1.45462e-83	15	Sdcbp
8.43363e-99	0.776875	0.942	0.484	1.76119e-94	15	Gusb
2.78142e-128	0.776762	0.935	0.424	5.80845e-124	15	Camk1
6.4419e-213	0.77657	0.829	0.209	1.34526e-208	15	Ang
8.83202e-72	0.773251	0.73	0.302	1.84439e-67	15	Il1rn
0	0.770768	0.728	0.068	0	15	Chst1
7.6656e-71	0.770742	0.887	0.48	1.60081e-66	15	Egr1
1.57049e-89	0.767617	0.687	0.241	3.27965e-85	15	Ptgs2
2.43681e-122	0.767548	0.912	0.399	5.08878e-118	15	Cpd
2.49822e-73	0.766861	0.922	0.515	5.21703e-69	15	Plin2
1.51562e-152	0.766428	0.786	0.22	3.16506e-148	15	Dab2
8.49241e-92	0.764413	0.998	0.847	1.77347e-87	15	Clta
2.17206e-90	0.759331	0.836	0.373	4.53591e-86	15	C4b
2.65721e-186	0.758783	0.869	0.249	5.54905e-182	15	Mef2c
3.39203e-174	0.7579	0.882	0.268	7.08357e-170	15	Hpgds
3.04039e-145	0.751733	0.818	0.254	6.34925e-141	15	Cd300lf
4.22997e-108	0.741979	0.933	0.458	8.83344e-104	15	Cndp2
7.88646e-110	0.737759	0.841	0.338	1.64693e-105	15	Lipa
1.37697e-90	0.735506	0.949	0.456	2.87553e-86	15	Lpcat2
6.34296e-161	0.730867	0.841	0.264	1.3246e-156	15	Pla2g15
3.35188e-96	0.730035	0.935	0.466	6.99972e-92	15	Ptpn6
4.20991e-136	0.729041	0.885	0.303	8.79156e-132	15	Lag3
1.7529e-161	0.728133	0.855	0.255	3.66059e-157	15	Rnase4
4.77963e-86	0.727846	0.984	0.743	9.9813e-82	15	Bri3
8.8699e-130	0.724002	0.512	0.119	1.8523e-125	15	Serpine1
5.19346e-69	0.719499	0.982	0.608	1.08455e-64	15	Bcl2a1b
1.42273e-120	0.718116	0.901	0.376	2.9711e-116	15	Sdc3
2.21264e-80	0.717055	0.938	0.487	4.62065e-76	15	Ier3
1.76596e-76	0.715461	0.977	0.602	3.68786e-72	15	Efhd2
5.91209e-70	0.714979	0.903	0.499	1.23462e-65	15	Il1b
1.78492e-86	0.714037	0.979	0.656	3.72745e-82	15	Lamp2
1.25651e-69	0.711739	0.975	0.7	2.62396e-65	15	Cotl1
6.69935e-148	0.709959	0.809	0.259	1.39903e-143	15	Ly9
5.19993e-100	0.709146	1	0.981	1.0859e-95	15	H2-D1
1.84556e-75	0.70543	0.871	0.442	3.85409e-71	15	Icam1
1.98988e-22	0.701647	0.145	0.045	4.15548e-18	15	Saa3
8.93397e-77	0.699413	0.901	0.481	1.86568e-72	15	Rnf19b
1.1146e-90	0.699051	0.901	0.393	2.32763e-86	15	Tgm2
1.18127e-81	0.698052	0.982	0.788	2.46685e-77	15	Akr1a1
3.68559e-68	0.696982	0.972	0.6	7.69663e-64	15	H2-DMa
4.90767e-107	0.696818	0.917	0.473	1.02487e-102	15	Ppt1
7.01204e-122	0.696559	0.901	0.347	1.46432e-117	15	Entpd1
9.99397e-80	0.690053	0.749	0.313	2.08704e-75	15	Sdc4
7.35571e-157	0.687602	0.823	0.251	1.53609e-152	15	Lhfpl2
0	0.683104	0.747	0.106	0	15	Plxdc2
7.63383e-126	0.681289	0.767	0.261	1.59417e-121	15	Sowahc
1.97713e-257	0.681169	0.806	0.173	4.12885e-253	15	Phyhd1
1.36196e-74	0.674944	0.629	0.254	2.84418e-70	15	Srxn1
4.6226e-46	0.668981	0.988	0.839	9.65337e-42	15	Pkm
5.07256e-115	0.668418	0.29	0.047	1.0593e-110	15	Ch25h
2.3075e-133	0.667555	0.726	0.209	4.81876e-129	15	Vcam1
2.73175e-172	0.666531	0.813	0.225	5.70472e-168	15	Mertk
4.53614e-99	0.66627	0.906	0.409	9.47282e-95	15	Runx1
5.70021e-103	0.66436	1	0.989	1.19038e-98	15	B2m
1.98199e-151	0.66423	0.71	0.198	4.13898e-147	15	Hpse
4.4768e-61	0.662156	0.859	0.43	9.3489e-57	15	Rhob
1.44819e-67	0.65986	0.954	0.611	3.02426e-63	15	Ier5
1.06612e-142	0.659485	1	0.917	2.22639e-138	15	Cst3
3.69262e-204	0.65802	0.8	0.199	7.7113e-200	15	Cadm1
1.0261e-127	0.657457	0.873	0.335	2.14281e-123	15	Hebp1
1.01972e-77	0.656646	0.947	0.545	2.12949e-73	15	Mapkapk2
6.8182e-97	0.656255	0.933	0.425	1.42385e-92	15	Ifi204
2.25035e-234	0.655615	0.846	0.194	4.69941e-230	15	Blnk
5.95073e-104	0.654984	0.85	0.337	1.24269e-99	15	Plekho2
6.61538e-194	0.654845	0.839	0.221	1.38149e-189	15	P2ry6
4.82883e-114	0.654761	0.91	0.374	1.0084e-109	15	Tgfbr1
5.18061e-93	0.653902	0.954	0.375	1.08187e-88	15	Pld4
2.71591e-143	0.650705	0.843	0.286	5.67163e-139	15	Gla
3.3306e-74	0.650371	0.942	0.611	6.95529e-70	15	Snx5
2.23523e-98	0.649791	0.938	0.439	4.66783e-94	15	Cd37
5.39901e-178	0.64415	0.816	0.248	1.12748e-173	15	Daglb
2.23045e-144	0.643981	0.818	0.296	4.65784e-140	15	Glb1
2.75019e-210	0.64285	0.765	0.183	5.74323e-206	15	Golm1
2.91044e-128	0.641931	0.809	0.283	6.07787e-124	15	Dhrs3
1.83406e-166	0.640587	0.756	0.209	3.83007e-162	15	Gpr137b
2.81735e-129	0.640301	0.887	0.35	5.88347e-125	15	Dnase2a
2.34676e-82	0.630256	0.991	0.871	4.90074e-78	15	Gabarap
5.32011e-21	0.630129	0.737	0.531	1.111e-16	15	Cxcl10
3.30685e-48	0.628461	0.979	0.722	6.90569e-44	15	Lgals3
3.15666e-96	0.628304	0.887	0.432	6.59206e-92	15	Ehd4
2.83468e-117	0.627277	0.906	0.338	5.91966e-113	15	Ncf2
8.34522e-112	0.627141	0.894	0.404	1.74273e-107	15	Sgpl1
2.5139e-86	0.627101	0.942	0.483	5.24978e-82	15	Scarb2
2.80478e-71	0.624459	0.977	0.747	5.85722e-67	15	Atp6v1g1
1.0085e-35	0.621573	0.836	0.506	2.10605e-31	15	Cited2
3.00608e-85	0.618384	0.917	0.534	6.2776e-81	15	Fuca1
8.81969e-38	0.615639	0.965	0.701	1.84182e-33	15	Mt1
2.67028e-68	0.609043	0.945	0.515	5.57636e-64	15	Itgb2
5.73159e-125	0.607231	0.841	0.314	1.19693e-120	15	Tmem106a
1.34747e-133	0.602991	0.806	0.277	2.81392e-129	15	Lacc1
6.94246e-114	0.599569	0.749	0.253	1.44979e-109	15	Mylip
3.8758e-73	0.599501	0.952	0.483	8.09384e-69	15	Selenop
1.93668e-95	0.599329	0.91	0.371	4.04437e-91	15	Csf2ra
2.25032e-105	0.597875	0.836	0.349	4.69934e-101	15	Zfhx3
4.73897e-131	0.597694	0.836	0.316	9.8964e-127	15	Plxnb2
1.62139e-62	0.59587	0.993	0.842	3.38596e-58	15	Gng5
8.89456e-106	0.593052	0.91	0.375	1.85745e-101	15	Vsir
1.67327e-46	0.591419	0.763	0.44	3.49428e-42	15	Mdm2
4.36769e-114	0.590722	0.917	0.371	9.12104e-110	15	Ifngr2
0	0.590258	0.535	0.038	0	15	Fabp3
6.80839e-66	0.589419	0.779	0.346	1.4218e-61	15	Tnfaip2
3.79218e-207	0.588227	0.749	0.171	7.91921e-203	15	Tspan7
9.6646e-284	0.588086	0.65	0.094	2.01826e-279	15	Gpr34
4.55422e-99	0.587567	0.763	0.277	9.51058e-95	15	Hist1h2bc
9.56629e-80	0.585672	0.938	0.53	1.99773e-75	15	Cyfip1
1.51009e-182	0.58556	0.753	0.189	3.15352e-178	15	Slc7a8
3.23834e-92	0.583888	0.816	0.315	6.76263e-88	15	AB124611
2.12344e-118	0.5823	0.74	0.236	4.43439e-114	15	Hivep3
3.36686e-157	0.580244	0.523	0.108	7.03102e-153	15	Plau
2.01948e-56	0.580243	0.991	0.758	4.21728e-52	15	Ptms
1.41419e-78	0.580063	0.876	0.455	2.95325e-74	15	Atp6v1a
1.24741e-73	0.5795	0.866	0.421	2.60497e-69	15	Il18bp
1.70127e-275	0.578443	0.726	0.126	3.55276e-271	15	P2ry13
5.11867e-138	0.577895	0.836	0.252	1.06893e-133	15	Slamf9
1.32269e-165	0.577098	0.737	0.211	2.76217e-161	15	Dpp7
1.67915e-43	0.570608	0.935	0.579	3.50657e-39	15	Zfp36
2.14921e-61	0.570528	0.988	0.765	4.48819e-57	15	Atp6v0b
6.16137e-129	0.566655	0.809	0.278	1.28668e-124	15	Atp13a2
2.73651e-140	0.565493	0.765	0.219	5.71465e-136	15	Spint1
2.24068e-44	0.565133	0.878	0.553	4.6792e-40	15	Socs3
8.09723e-59	0.564981	0.906	0.517	1.69094e-54	15	Tgif1
5.39775e-64	0.563574	0.975	0.583	1.12721e-59	15	Ifi30
1.5675e-91	0.562205	0.608	0.203	3.27341e-87	15	Egr2
2.72421e-64	0.56157	0.977	0.755	5.68897e-60	15	Sh3glb1
1.59033e-250	0.559976	0.705	0.129	3.32108e-246	15	P2ry12
9.1104e-106	0.559239	0.889	0.334	1.90253e-101	15	Pik3ap1
2.41388e-77	0.558894	0.915	0.517	5.04091e-73	15	Scamp2
4.61581e-105	0.557522	0.857	0.35	9.6392e-101	15	Bmp2k
1.05414e-81	0.55632	0.88	0.457	2.20136e-77	15	Oxct1
1.66194e-87	0.554157	0.839	0.348	3.47063e-83	15	Abcg1
1.80008e-60	0.549119	0.97	0.713	3.7591e-56	15	Rnasek
1.24837e-42	0.545917	0.993	0.86	2.60698e-38	15	Prdx1
4.05821e-178	0.544869	0.737	0.18	8.47477e-174	15	Xlr
2.50702e-121	0.542858	0.843	0.327	5.23542e-117	15	Tns3
5.21563e-76	0.542341	0.949	0.544	1.08918e-71	15	Bin1
3.2413e-58	0.542123	0.931	0.552	6.76882e-54	15	Zeb2
5.88468e-85	0.542021	0.906	0.438	1.2289e-80	15	Tcirg1
2.39082e-90	0.541522	0.887	0.376	4.99275e-86	15	Evi2a
7.14134e-47	0.536254	0.968	0.774	1.49133e-42	15	Mcl1
1.34657e-96	0.536041	0.862	0.35	2.81205e-92	15	Nckap1l
8.67153e-109	0.533862	0.62	0.197	1.81087e-104	15	Itga5
8.50199e-49	0.533339	0.972	0.701	1.77547e-44	15	Erp29
1.59876e-85	0.53165	0.829	0.371	3.33868e-81	15	Hk2
5.22133e-55	0.530248	0.972	0.721	1.09037e-50	15	Msn
1.22171e-80	0.528544	0.908	0.445	2.5513e-76	15	Tgfbr2
6.30828e-128	0.52528	0.751	0.226	1.31736e-123	15	Gcnt2
4.28918e-47	0.524526	0.947	0.583	8.9571e-43	15	Id2
3.61164e-74	0.523529	0.876	0.44	7.54219e-70	15	Cflar
6.27484e-39	0.521756	0.88	0.593	1.31038e-34	15	Kdm6b
3.33937e-101	0.521474	0.843	0.356	6.9736e-97	15	Gaa
3.69745e-53	0.519251	1	0.997	7.72139e-49	15	Fth1
2.51509e-107	0.518588	0.786	0.275	5.25227e-103	15	Nrros
1.58701e-236	0.518315	0.551	0.083	3.31415e-232	15	Cryba4
2.08925e-66	0.516403	0.912	0.505	4.36298e-62	15	Gde1
1.30366e-120	0.51554	0.839	0.284	2.72244e-116	15	Slc29a3
2.52278e-128	0.512228	0.724	0.213	5.26832e-124	15	Hk3
1.62137e-103	0.511217	0.862	0.358	3.38591e-99	15	Renbp
3.25565e-74	0.511186	0.829	0.413	6.79876e-70	15	Soat1
2.01333e-127	0.510966	0.853	0.287	4.20444e-123	15	Tnfaip8l2
6.19559e-96	0.510162	0.788	0.31	1.29383e-91	15	Dnmt3a
2.65648e-53	0.507977	0.968	0.711	5.54754e-49	15	Cstb
3.34833e-45	0.505778	0.942	0.633	6.99232e-41	15	Slfn2
3.6946e-109	0.50562	0.811	0.268	7.71543e-105	15	Cebpa
2.58326e-218	0.505317	0.638	0.116	5.39463e-214	15	Ltc4s
6.96599e-63	0.504459	0.94	0.526	1.45471e-58	15	Ninj1
3.46573e-44	0.504401	0.998	0.91	7.23748e-40	15	Cd74
2.76682e-42	0.495693	0.968	0.734	5.77795e-38	15	Nfkbia
1.24471e-88	0.494748	0.862	0.401	2.59932e-84	15	Retreg1
1.09788e-77	0.494599	0.832	0.354	2.29271e-73	15	Zc3h12a
3.76325e-96	0.493241	0.866	0.339	7.8588e-92	15	Otulinl
2.28715e-77	0.493058	0.887	0.456	4.77625e-73	15	Comt
3.71095e-91	0.491749	0.829	0.379	7.74957e-87	15	Plbd2
6.68978e-203	0.491087	0.684	0.145	1.39703e-198	15	Tlr7
1.76358e-77	0.490463	0.85	0.374	3.68288e-73	15	Bin2
4.3415e-63	0.488873	0.804	0.388	9.06635e-59	15	Trib1
0	0.488464	0.491	0.039	0	15	Cd36
4.50976e-178	0.487956	0.737	0.189	9.41773e-174	15	Scn1b
5.35823e-165	0.487833	0.763	0.202	1.11896e-160	15	Csf3r
5.71948e-75	0.487134	0.707	0.308	1.1944e-70	15	Ddhd1
4.4528e-80	0.487082	0.846	0.386	9.29879e-76	15	Ntpcr
1.36959e-107	0.486343	0.735	0.237	2.86012e-103	15	Lrrc25
1.74982e-68	0.486012	0.945	0.508	3.65414e-64	15	Tpd52
1.8464e-135	0.485855	0.694	0.202	3.85583e-131	15	Pfkfb3
3.15993e-55	0.485833	0.882	0.445	6.59889e-51	15	Arl4c
4.4595e-125	0.485095	0.735	0.237	9.31277e-121	15	Pnpla7
2.38063e-66	0.484113	0.866	0.485	4.97146e-62	15	Akirin1
4.88996e-28	0.483916	0.984	0.855	1.02117e-23	15	Aldoa
3.49871e-76	0.483731	0.885	0.449	7.30635e-72	15	Gng12
1.56664e-151	0.48301	0.728	0.194	3.27161e-147	15	Rab3il1
1.00542e-159	0.482967	0.767	0.204	2.09962e-155	15	Cd33
1.11951e-86	0.482952	0.753	0.269	2.33787e-82	15	Cd300a
1.97237e-27	0.482315	0.818	0.534	4.11891e-23	15	Ppp1r15a
3.73787e-53	0.48192	0.954	0.554	7.80579e-49	15	Lap3
1.27038e-51	0.481599	0.938	0.604	2.65293e-47	15	M6pr
4.91084e-58	0.481331	0.993	0.834	1.02553e-53	15	Tmbim6
1.07642e-76	0.48023	0.906	0.438	2.24788e-72	15	Plekho1
2.06467e-88	0.480107	0.843	0.385	4.31165e-84	15	P4ha1
3.02181e-92	0.479512	0.744	0.295	6.31045e-88	15	Nceh1
1.19619e-84	0.478699	0.811	0.373	2.49801e-80	15	Rnaset2a
5.65223e-129	0.4786	0.689	0.213	1.18035e-124	15	Ttc28
5.61667e-176	0.475682	0.721	0.182	1.17293e-171	15	Tanc2
3.61911e-179	0.475366	0.684	0.163	7.55779e-175	15	Man1c1
1.59444e-167	0.474871	0.703	0.184	3.32968e-163	15	Slc7a7
2.51547e-116	0.474462	0.751	0.273	5.25306e-112	15	Gba
3.35676e-101	0.473769	0.853	0.303	7.00991e-97	15	F11r
5.589e-57	0.471689	0.945	0.601	1.16715e-52	15	Ifnar2
6.8779e-74	0.469821	0.763	0.308	1.43631e-69	15	Lilr4b
2.59548e-41	0.46913	0.975	0.761	5.42015e-37	15	Cebpb
1.67031e-80	0.468736	0.85	0.417	3.4881e-76	15	Atp6v1c1
9.5045e-95	0.467049	0.836	0.359	1.98483e-90	15	Fuca2
6.39491e-130	0.466917	0.783	0.251	1.33545e-125	15	Zeb2os
1.03739e-72	0.465829	0.677	0.254	2.16638e-68	15	Itgax
5.93914e-50	0.463949	0.952	0.621	1.24027e-45	15	Picalm
2.80545e-70	0.462885	0.894	0.461	5.85861e-66	15	Ski
4.40397e-116	0.462424	0.816	0.276	9.19682e-112	15	Hvcn1
8.7165e-90	0.461986	0.853	0.381	1.82027e-85	15	Mfsd1
2.33778e-109	0.461814	0.783	0.285	4.88198e-105	15	Tnfsf12
9.29293e-71	0.459554	0.834	0.373	1.94064e-66	15	Ell2
1.4065e-77	0.459551	0.641	0.223	2.93719e-73	15	Stab1
1.71583e-45	0.45862	0.979	0.758	3.58317e-41	15	Rap1b
2.16672e-52	0.458233	0.922	0.498	4.52477e-48	15	Cd48
4.03447e-44	0.455563	0.94	0.581	8.42517e-40	15	Pim1
5.59998e-124	0.453419	0.422	0.087	1.16944e-119	15	Cox6a2
5.0095e-78	0.453418	0.832	0.384	1.04613e-73	15	Scpep1
1.03047e-52	0.45237	0.366	0.119	2.15193e-48	15	Serpina3f
7.65073e-72	0.451776	0.889	0.434	1.5977e-67	15	P2rx4
2.54597e-88	0.451573	0.834	0.377	5.31675e-84	15	Edem2
6.91339e-100	0.4512	0.68	0.239	1.44372e-95	15	Tnfsf13b
9.20309e-82	0.451033	0.627	0.217	1.92188e-77	15	Serpinb6a
6.79796e-102	0.45073	0.267	0.044	1.41962e-97	15	Olr1
9.85794e-115	0.449123	0.73	0.221	2.05863e-110	15	Rab7b
1.28279e-180	0.448255	0.624	0.134	2.67886e-176	15	Fblim1
4.79577e-93	0.447919	0.311	0.062	1.0015e-88	15	Gm14636
6.68529e-83	0.447376	0.747	0.299	1.39609e-78	15	Slc31a2
5.953e-74	0.446346	0.836	0.354	1.24317e-69	15	Lat2
8.32809e-203	0.443834	0.694	0.148	1.73915e-198	15	Tnfrsf21
5.60218e-111	0.440774	0.574	0.158	1.1699e-106	15	Fam20c
5.67869e-95	0.439085	0.786	0.32	1.18588e-90	15	Slc31a1
1.29628e-46	0.439024	0.802	0.43	2.70703e-42	15	Rilpl2
3.24873e-69	0.438831	0.88	0.462	6.78433e-65	15	Smap2
3.90245e-53	0.437995	0.929	0.554	8.14949e-49	15	Atp6ap2
2.26884e-168	0.436604	0.698	0.179	4.73801e-164	15	Pon3
5.32684e-182	0.435918	0.647	0.144	1.1124e-177	15	Ophn1
2.01613e-107	0.434922	0.253	0.038	4.21029e-103	15	Cdo1
1.44316e-49	0.433953	0.961	0.678	3.01375e-45	15	Grb2
9.74226e-53	0.433077	0.931	0.563	2.03448e-48	15	Atp6ap1
5.92604e-123	0.432722	0.698	0.214	1.23753e-118	15	Nrp2
4.46021e-81	0.430684	0.853	0.34	9.31426e-77	15	Ncf1
1.81336e-81	0.430491	0.836	0.343	3.78684e-77	15	Vav1
1.75363e-21	0.429694	0.889	0.658	3.66211e-17	15	Ifrd1
1.78258e-101	0.429535	0.8	0.306	3.72255e-97	15	Alas1
9.49375e-198	0.428657	0.613	0.116	1.98258e-193	15	Rasgrp3
1.2138e-91	0.428437	0.841	0.306	2.53479e-87	15	Csf2rb
4.72247e-45	0.427888	0.864	0.499	9.86194e-41	15	Sdf2l1
6.49966e-99	0.426149	0.8	0.276	1.35732e-94	15	Ppfia4
9.2444e-29	0.425477	0.834	0.549	1.93051e-24	15	Nr4a1
2.30169e-43	0.422715	1	0.977	4.80661e-39	15	H2-K1
9.85459e-71	0.422251	0.855	0.417	2.05793e-66	15	Pgd
8.6534e-124	0.421286	0.726	0.215	1.80709e-119	15	Tbxas1
1.06945e-61	0.41947	0.749	0.344	2.23333e-57	15	Plk3
8.98839e-129	0.418793	0.703	0.211	1.87705e-124	15	Pros1
1.25085e-62	0.417355	0.903	0.463	2.61214e-58	15	Il10rb
4.94074e-74	0.416346	0.767	0.351	1.03177e-69	15	Scoc
5.07803e-43	0.416018	0.995	0.892	1.06044e-38	15	H2-T23
3.45995e-37	0.414764	0.956	0.602	7.22541e-33	15	Fyb
5.44106e-88	0.41254	0.313	0.066	1.13626e-83	15	Apoc4
7.68199e-283	0.411379	0.555	0.069	1.60423e-278	15	Cfh
1.66113e-62	0.410737	0.866	0.461	3.46893e-58	15	Edem1
3.92071e-45	0.409711	0.707	0.335	8.18762e-41	15	Slamf7
7.83871e-120	0.406406	0.673	0.193	1.63696e-115	15	Tbc1d9
4.79555e-107	0.406173	0.751	0.243	1.00145e-102	15	Apobec1
6.55658e-48	0.405978	0.933	0.487	1.36921e-43	15	Axl
8.17259e-90	0.405688	0.894	0.349	1.70668e-85	15	Irf5
2.20333e-23	0.40496	0.933	0.645	4.6012e-19	15	Klf6
4.33519e-28	0.40433	0.956	0.758	9.05318e-24	15	Psmb6
9.32649e-128	0.4038	0.763	0.235	1.94765e-123	15	Dock4
1.00053e-77	0.402854	0.825	0.335	2.0894e-73	15	Ctla2b
1.82274e-110	0.402645	0.694	0.232	3.80642e-106	15	Man2b2
3.56774e-111	0.402597	0.606	0.168	7.45051e-107	15	5430427O19Rik
6.55027e-75	0.402561	0.8	0.362	1.36789e-70	15	Fnip1
1.32295e-121	0.402348	0.76	0.227	2.76271e-117	15	Clec5a
5.95248e-215	0.4022	0.553	0.09	1.24306e-210	15	Ecscr
4.21916e-65	0.402167	0.76	0.346	8.81087e-61	15	Smim3
3.73711e-135	0.40126	0.726	0.222	7.8042e-131	15	Fbxw4
1.55473e-52	0.401018	0.889	0.45	3.24674e-48	15	Bcl2a1d
3.6752e-26	0.398506	0.956	0.639	7.67493e-22	15	Btg2
6.85128e-39	0.397713	0.917	0.605	1.43075e-34	15	Cltc
2.90456e-63	0.397314	0.887	0.417	6.06558e-59	15	Plaur
1.11553e-43	0.397282	0.903	0.538	2.32955e-39	15	Tmed3
2.30687e-39	0.39697	0.959	0.592	4.81743e-35	15	Vamp8
7.4786e-38	0.396347	0.933	0.629	1.56175e-33	15	Serp1
1.77649e-107	0.39593	0.687	0.234	3.70985e-103	15	Asph
1.06969e-34	0.395298	0.802	0.479	2.23384e-30	15	Csrnp1
1.38618e-71	0.395157	0.827	0.397	2.89477e-67	15	Dtnbp1
7.2691e-49	0.394117	0.878	0.504	1.51801e-44	15	Gadd45b
1.38068e-28	0.393093	0.975	0.802	2.88328e-24	15	Pdia3
1.18248e-47	0.390796	0.841	0.43	2.46937e-43	15	Sgk1
5.07209e-152	0.390461	0.569	0.127	1.05921e-147	15	Cd22
3.90024e-93	0.39022	0.774	0.296	8.14487e-89	15	Atp8a1
4.99357e-98	0.389448	0.654	0.204	1.04281e-93	15	Slamf8
7.10336e-50	0.389289	0.876	0.541	1.48339e-45	15	Os9
1.06961e-31	0.388422	0.995	0.747	2.23366e-27	15	H2-Q7
7.25238e-61	0.388341	0.744	0.349	1.51452e-56	15	Rap2b
1.85246e-133	0.387839	0.578	0.135	3.86849e-129	15	Chst2
2.53322e-69	0.387441	0.76	0.333	5.29012e-65	15	Bach1
1.83261e-87	0.387129	0.774	0.287	3.82704e-83	15	Myo1f
8.51254e-33	0.38584	0.949	0.689	1.77767e-28	15	Bax
8.81694e-34	0.385612	0.972	0.735	1.84124e-29	15	Gpx1
5.03298e-55	0.385274	0.912	0.459	1.05104e-50	15	Fermt3
1.21668e-57	0.384961	0.926	0.455	2.5408e-53	15	Cyth4
5.16066e-28	0.384934	0.984	0.798	1.0777e-23	15	Ssr4
2.51792e-97	0.383384	0.74	0.278	5.25818e-93	15	Cln3
2.20887e-52	0.382193	0.832	0.462	4.61279e-48	15	Ggh
2.37007e-292	0.381781	0.541	0.067	4.94943e-288	15	Abcd2
5.80581e-39	0.380688	0.982	0.774	1.21243e-34	15	H2-Aa
4.6853e-121	0.379891	0.62	0.18	9.78431e-117	15	Apbb2
2.39748e-20	0.379813	0.553	0.319	5.00665e-16	15	Rsad2
1.39077e-107	0.378642	0.689	0.224	2.90435e-103	15	Plekhm2
1.41756e-45	0.377162	0.751	0.356	2.96029e-41	15	Glipr1
1.16828e-32	0.376931	0.977	0.743	2.43972e-28	15	Serinc3
1.90448e-64	0.376857	0.79	0.366	3.97713e-60	15	Rnf149
1.09467e-93	0.376504	0.737	0.283	2.286e-89	15	Plod1
8.25607e-102	0.374867	0.645	0.217	1.72411e-97	15	Mfsd12
1.94348e-94	0.374506	0.724	0.271	4.05857e-90	15	Lpin2
1.00716e-71	0.374431	0.74	0.31	2.10325e-67	15	Ifi211
1.10465e-62	0.372998	0.864	0.443	2.30683e-58	15	Apbb1ip
6.12426e-113	0.371076	0.714	0.231	1.27893e-108	15	Cyp4v3
2.68206e-77	0.37073	0.758	0.32	5.60094e-73	15	Cttnbp2nl
0	0.370007	0.389	0.028	0	15	Npnt
3.07259e-40	0.368714	0.908	0.587	6.4165e-36	15	Ergic3
4.62046e-93	0.368079	0.774	0.294	9.6489e-89	15	Cerk
9.03506e-84	0.367779	0.735	0.271	1.88679e-79	15	Nrp1
2.97986e-20	0.366603	0.995	0.733	6.22284e-16	15	Cd52
1.99923e-49	0.366155	0.565	0.255	4.175e-45	15	Vat1
4.22109e-46	0.365975	0.687	0.339	8.81489e-42	15	Maff
4.38223e-115	0.362918	0.668	0.204	9.15142e-111	15	Paox
1.76559e-80	0.362052	0.839	0.336	3.68707e-76	15	Lcp2
8.4411e-49	0.361903	0.862	0.491	1.76275e-44	15	Mef2a
7.6496e-71	0.361592	0.76	0.346	1.59747e-66	15	Mgat4a
2.10464e-121	0.356849	0.608	0.17	4.39512e-117	15	Tmem104
6.15844e-85	0.356596	0.661	0.243	1.28607e-80	15	Nab2
5.40147e-67	0.355615	0.806	0.377	1.12799e-62	15	Neu1
3.09522e-76	0.355506	0.355	0.085	6.46375e-72	15	H2-M2
6.06116e-75	0.35473	0.712	0.298	1.26575e-70	15	Ftl1-ps1
2.63744e-92	0.353566	0.776	0.307	5.50777e-88	15	Srgap2
3.78417e-85	0.352795	0.654	0.241	7.90248e-81	15	Dyrk2
2.5815e-63	0.351855	0.853	0.345	5.39094e-59	15	Hck
1.33976e-155	0.351473	0.583	0.131	2.79782e-151	15	Sipa1l2
7.40362e-145	0.349829	0.53	0.112	1.5461e-140	15	Bhlhe41
2.11168e-67	0.347677	0.873	0.403	4.40983e-63	15	Prkcd
1.8358e-97	0.347267	0.726	0.265	3.83371e-93	15	Adam15
2.5216e-43	0.346997	0.885	0.526	5.26586e-39	15	Sppl2a
3.38493e-62	0.346949	0.885	0.405	7.06875e-58	15	Inpp5d
1.50039e-88	0.346825	0.696	0.252	3.13326e-84	15	Clcn7
9.77817e-38	0.346806	0.977	0.6	2.04198e-33	15	Cd53
4.37715e-47	0.345829	0.862	0.518	9.1408e-43	15	Igbp1
2.37526e-109	0.345589	0.65	0.192	4.96026e-105	15	Adap2
1.50983e-59	0.345289	0.797	0.382	3.15297e-55	15	Uap1l1
1.87122e-86	0.344996	0.696	0.251	3.90766e-82	15	Arhgap25
7.34144e-89	0.344804	0.719	0.275	1.53311e-84	15	Frrs1
7.61364e-61	0.344762	0.767	0.378	1.58996e-56	15	Cebpzos
0	0.343327	0.323	0.017	0	15	Colec12
2.17264e-91	0.341623	0.705	0.256	4.53713e-87	15	Acer3
1.09995e-37	0.340413	0.908	0.547	2.29702e-33	15	Lgals9
3.45317e-263	0.339751	0.505	0.064	7.21126e-259	15	Speg
2.01067e-13	0.339412	0.988	0.86	4.19888e-09	15	Calr
1.80225e-26	0.339124	0.912	0.631	3.76363e-22	15	Ccnl1
1.04671e-77	0.338554	0.781	0.302	2.18585e-73	15	Abi3
7.55734e-89	0.338511	0.684	0.235	1.5782e-84	15	Rassf4
2.7557e-86	0.337541	0.703	0.254	5.75472e-82	15	Arap1
9.06578e-86	0.337163	0.636	0.229	1.89321e-81	15	Dcxr
7.25971e-14	0.337066	0.274	0.146	1.51605e-09	15	Tnfsf9
1.48847e-129	0.336988	0.613	0.161	3.10838e-125	15	Pla2g4a
2.66016e-78	0.335984	0.823	0.383	5.5552e-74	15	Rnf13
9.88013e-51	0.335874	0.839	0.444	2.06327e-46	15	Arl8a
2.04438e-89	0.335758	0.765	0.273	4.26927e-85	15	Il10ra
1.21833e-74	0.334856	0.797	0.307	2.54424e-70	15	C3
2.47909e-91	0.334762	0.661	0.216	5.17708e-87	15	Tmem37
1.58512e-77	0.334213	0.776	0.321	3.31022e-73	15	Amdhd2
5.75857e-102	0.333633	0.707	0.228	1.20256e-97	15	Plcg2
1.44013e-55	0.332427	0.521	0.207	3.00742e-51	15	Bnip3
3.14925e-101	0.331676	0.691	0.223	6.57658e-97	15	Rasa4
1.94246e-72	0.330939	0.668	0.258	4.05644e-68	15	Ptprj
3.46891e-48	0.329391	0.885	0.503	7.24412e-44	15	Stx7
1.43437e-35	0.329187	0.717	0.391	2.9954e-31	15	Cd274
1.73486e-129	0.328656	0.574	0.141	3.62291e-125	15	E230029C05Rik
4.66492e-58	0.328264	0.776	0.371	9.74176e-54	15	Dgkz
1.68692e-69	0.328092	0.829	0.381	3.52279e-65	15	Pea15a
9.13771e-61	0.327921	0.558	0.219	1.90823e-56	15	Naaa
3.84339e-267	0.326503	0.435	0.047	8.02616e-263	15	Rnf128
3.60692e-10	0.326488	0.998	0.954	7.53233e-06	15	Ubc
4.29723e-103	0.326444	0.689	0.22	8.9739e-99	15	Naip2
2.91003e-95	0.326293	0.707	0.236	6.07701e-91	15	Milr1
2.32551e-59	0.32547	0.707	0.333	4.85637e-55	15	Gyg
1.85958e-82	0.324181	0.694	0.266	3.88336e-78	15	Dram2
9.69954e-34	0.323809	0.908	0.561	2.02555e-29	15	Rnf130
4.67221e-65	0.322709	0.781	0.369	9.75698e-61	15	Ncstn
2.8429e-70	0.322265	0.79	0.345	5.93683e-66	15	Cux1
4.21757e-57	0.321741	0.788	0.391	8.80755e-53	15	Rragc
6.0015e-102	0.321395	0.7	0.237	1.25329e-97	15	Nagpa
3.06347e-41	0.321181	0.823	0.434	6.39744e-37	15	Blvrb
4.44336e-79	0.319674	0.613	0.217	9.27907e-75	15	Myo1e
2.28658e-51	0.319296	0.839	0.445	4.77506e-47	15	Necap2
7.59429e-30	0.318416	0.882	0.563	1.58592e-25	15	Zfp36l1
3.8444e-173	0.317585	0.553	0.106	8.02826e-169	15	Gcnt1
1.977e-34	0.317554	0.94	0.647	4.12858e-30	15	Ptpn1
4.03222e-18	0.317165	0.949	0.687	8.42048e-14	15	Tpi1
2.1931e-59	0.316607	0.747	0.369	4.57986e-55	15	Usp8
4.47055e-25	0.31655	0.839	0.527	9.33585e-21	15	Crlf2
1.22346e-286	0.316141	0.371	0.032	2.55496e-282	15	Siglecf
6.10082e-19	0.316067	0.954	0.709	1.27403e-14	15	Pgam1
7.29358e-167	0.315584	0.544	0.107	1.52312e-162	15	Smagp
6.07968e-46	0.314991	0.933	0.538	1.26962e-41	15	Gm2a
2.47108e-55	0.31491	0.82	0.367	5.16036e-51	15	Ets2
1.85682e-79	0.314833	0.558	0.174	3.87761e-75	15	Msr1
1.99023e-87	0.314044	0.687	0.259	4.15619e-83	15	Nagk
6.9669e-126	0.313677	0.555	0.136	1.4549e-121	15	Tlr13
6.38544e-94	0.313314	0.696	0.228	1.33347e-89	15	Ptafr
8.36768e-140	0.313286	0.574	0.135	1.74742e-135	15	Kcnk13
1.73107e-125	0.313283	0.463	0.1	3.61499e-121	15	Gpr157
5.88488e-23	0.31312	0.998	0.886	1.22894e-18	15	Ly6e
6.1109e-28	0.312506	0.965	0.759	1.27614e-23	15	Vdac2
4.86774e-77	0.312171	0.585	0.209	1.01653e-72	15	Fnip2
1.9945e-69	0.31205	0.721	0.307	4.16512e-65	15	Rnaset2b
4.37591e-51	0.311508	0.463	0.17	9.13821e-47	15	Adam8
2.68046e-28	0.311374	0.912	0.551	5.5976e-24	15	Gatm
9.04893e-60	0.310889	0.714	0.326	1.88969e-55	15	Aga
1.7187e-41	0.310284	0.776	0.399	3.58917e-37	15	Glrx
4.28871e-65	0.310229	0.659	0.261	8.95611e-61	15	Slc16a3
1.45838e-36	0.30925	0.869	0.462	3.04554e-32	15	Fgl2
1.85272e-57	0.309102	0.696	0.302	3.86904e-53	15	Ptpre
1.61191e-49	0.30886	0.763	0.389	3.36615e-45	15	Ccdc86
2.36896e-36	0.308359	0.899	0.588	4.94709e-32	15	Ctnnb1
5.34779e-38	0.307271	0.876	0.534	1.11678e-33	15	Adipor1
1.40493e-47	0.306944	0.806	0.436	2.93392e-43	15	Evl
2.19067e-101	0.306036	0.592	0.185	4.57478e-97	15	Abhd17c
6.18376e-72	0.305636	0.684	0.282	1.29135e-67	15	Cln5
8.20616e-181	0.304563	0.551	0.104	1.71369e-176	15	Ctsf
1.62716e-40	0.304216	0.887	0.548	3.398e-36	15	Tgoln1
5.15948e-111	0.303895	0.512	0.131	1.07745e-106	15	Amz1
2.54708e-18	0.303426	1	0.931	5.31906e-14	15	Cfl1
1.26158e-65	0.303337	0.705	0.301	2.63455e-61	15	Vegfb
1.46039e-28	0.302964	0.977	0.777	3.04973e-24	15	Capza2
3.3084e-42	0.302606	0.882	0.487	6.90893e-38	15	Rel
4.56203e-133	0.301149	0.597	0.151	9.52689e-129	15	Pald1
5.61658e-21	0.301148	0.942	0.654	1.17291e-16	15	Zfand5
8.69659e-15	0.29985	0.915	0.684	1.81611e-10	15	Ier2
1.04705e-68	0.299685	0.726	0.311	2.18656e-64	15	St6galnac4
1.64153e-57	0.299427	0.795	0.38	3.428e-53	15	Vkorc1
7.44082e-48	0.299351	0.931	0.609	1.55387e-43	15	Hif1a
1.74912e-96	0.299087	0.631	0.189	3.6527e-92	15	Ccl6
7.69429e-40	0.298236	0.806	0.453	1.6068e-35	15	N4bp1
1.0498e-40	0.298061	0.88	0.522	2.1923e-36	15	Atp6v1d
2.66321e-53	0.297134	0.836	0.411	5.56159e-49	15	Arrb2
1.1452e-56	0.296836	0.832	0.426	2.39152e-52	15	Arl8b
5.97736e-116	0.296816	0.613	0.168	1.24825e-111	15	Rhbdf2
1.80836e-108	0.296746	0.604	0.17	3.77641e-104	15	Rbm47
1.59564e-56	0.296721	0.712	0.329	3.33217e-52	15	Osbpl8
7.08317e-85	0.296535	0.606	0.212	1.47918e-80	15	Mfsd11
3.56288e-58	0.295846	0.802	0.376	7.44036e-54	15	Prcp
6.01282e-70	0.295842	0.638	0.239	1.25566e-65	15	Il3ra
6.45258e-60	0.295631	0.979	0.585	1.34749e-55	15	Irf8
3.14212e-93	0.295534	0.647	0.215	6.56169e-89	15	Fcgrt
1.56533e-48	0.294122	0.848	0.47	3.26889e-44	15	Reep3
2.04383e-57	0.29329	0.772	0.369	4.26812e-53	15	Rcbtb2
4.59294e-36	0.29328	0.924	0.634	9.59144e-32	15	Ptbp3
2.13403e-100	0.293217	0.585	0.174	4.45649e-96	15	Il13ra1
9.0509e-59	0.292886	0.742	0.351	1.8901e-54	15	Washc2
3.53368e-62	0.292505	0.687	0.301	7.37939e-58	15	Tfe3
2.19608e-96	0.292396	0.744	0.246	4.58608e-92	15	Havcr2
6.02075e-99	0.290112	0.539	0.151	1.25731e-94	15	Slc8a1
2.35532e-89	0.289747	0.594	0.182	4.91862e-85	15	Hacd4
1.5626e-48	0.289155	0.894	0.478	3.26317e-44	15	Pold4
2.10029e-30	0.288918	0.963	0.696	4.38603e-26	15	Rab14
4.72004e-47	0.288125	0.749	0.367	9.85686e-43	15	Tmcc3
2.71999e-96	0.287561	0.592	0.179	5.68017e-92	15	Rgl1
6.18961e-51	0.28641	0.194	0.042	1.29258e-46	15	Atp6v0d2
7.4665e-45	0.284718	0.813	0.444	1.55923e-40	15	Atp6v1b2
2.13763e-64	0.28462	0.717	0.319	4.46401e-60	15	Herc2
3.89572e-57	0.284484	0.371	0.111	8.13542e-53	15	Adrb2
9.40136e-224	0.284202	0.484	0.064	1.96329e-219	15	Cd34
2.97161e-39	0.283574	0.915	0.522	6.20562e-35	15	Skap2
6.24697e-33	0.283454	0.942	0.624	1.30455e-28	15	Atp1b3
1.18817e-60	0.283041	0.719	0.323	2.48126e-56	15	Sec14l1
3.27666e-30	0.282769	0.922	0.599	6.84264e-26	15	BC005537
1.98723e-78	0.282501	0.703	0.244	4.14994e-74	15	Igsf6
3.28918e-12	0.281956	0.991	0.934	6.8688e-08	15	Gapdh
4.91178e-33	0.280961	0.956	0.628	1.02573e-28	15	Skil
2.72939e-58	0.280374	0.721	0.335	5.69979e-54	15	Cept1
8.22421e-98	0.280203	0.707	0.229	1.71746e-93	15	Acvrl1
1.67867e-56	0.280104	0.786	0.392	3.50556e-52	15	Sft2d1
7.58706e-34	0.279609	0.949	0.63	1.58441e-29	15	Grina
3.7276e-24	0.279274	0.993	0.84	7.78434e-20	15	Gnai2
8.08967e-76	0.278621	0.629	0.221	1.68937e-71	15	Tifa
1.04225e-119	0.278536	0.583	0.149	2.17653e-115	15	Abcc3
5.00031e-54	0.277591	0.79	0.389	1.04421e-49	15	Snap23
1.23698e-286	0.276878	0.426	0.041	2.58319e-282	15	Capn3
2.0291e-202	0.276664	0.429	0.058	4.23736e-198	15	Gal3st4
2.1434e-25	0.276065	0.968	0.792	4.47606e-21	15	Atp6v1f
9.11564e-59	0.275665	0.562	0.208	1.90362e-54	15	AI504432
1.73188e-121	0.275567	0.562	0.142	3.61669e-117	15	Arhgap24
8.90733e-98	0.275391	0.599	0.191	1.86012e-93	15	Tbc1d22a
5.7411e-39	0.274885	0.763	0.412	1.19891e-34	15	Ppp1r10
2.66738e-29	0.274249	0.903	0.597	5.57029e-25	15	Tor1aip1
4.96727e-63	0.273892	0.73	0.324	1.03731e-58	15	Smox
2.37418e-106	0.273889	0.574	0.165	4.958e-102	15	Atp6v0a1
8.29715e-28	0.273645	0.866	0.552	1.73269e-23	15	Irf2bp2
1.45848e-71	0.273485	0.618	0.236	3.04574e-67	15	Itpripl2
1.29938e-48	0.273389	0.82	0.418	2.71349e-44	15	Rnpep
3.52165e-23	0.273142	0.988	0.87	7.35425e-19	15	Arpc2
3.69575e-47	0.272416	0.788	0.421	7.71783e-43	15	Stard3nl
3.35331e-75	0.272053	0.459	0.142	7.00273e-71	15	Lrp12
8.01275e-31	0.271975	0.938	0.636	1.6733e-26	15	Gna13
4.56017e-72	0.271814	0.919	0.38	9.52301e-68	15	Ms4a6d
1.91042e-60	0.271661	0.707	0.311	3.98954e-56	15	Etv3
7.58077e-39	0.271082	0.758	0.408	1.58309e-34	15	Pfkl
4.19354e-58	0.270394	0.687	0.304	8.75738e-54	15	Gsap
3.50523e-41	0.270295	0.724	0.374	7.31997e-37	15	Tmem173
3.4095e-78	0.268215	0.622	0.225	7.12006e-74	15	Fez2
1.39211e-64	0.267562	0.597	0.235	2.90715e-60	15	Plekhf2
4.28143e-58	0.267182	0.73	0.329	8.94091e-54	15	Cmtm3
7.64916e-65	0.267056	0.774	0.346	1.59737e-60	15	Cmtm6
1.37392e-54	0.266629	0.779	0.374	2.86915e-50	15	Lasp1
3.78017e-56	0.266023	0.809	0.378	7.89412e-52	15	Adam17
2.05671e-35	0.265243	0.866	0.519	4.29503e-31	15	H2-M3
8.46063e-115	0.263601	0.456	0.103	1.76683e-110	15	Slc2a6
1.24218e-83	0.263325	0.62	0.209	2.59405e-79	15	Lyst
6.07089e-21	0.263021	0.906	0.647	1.26778e-16	15	Ddx3x
1.40467e-83	0.262886	0.654	0.226	2.93336e-79	15	Mtus1
0	0.262634	0.41	0.029	0	15	Fam167b
2.84198e-68	0.262298	0.643	0.251	5.9349e-64	15	Nfya
2.22873e-50	0.262133	0.776	0.378	4.65426e-46	15	Casp4
1.4145e-173	0.261739	0.332	0.041	2.95389e-169	15	Ak1
1.63346e-290	0.261586	0.371	0.031	3.41116e-286	15	Adora3
8.81038e-23	0.261522	0.963	0.754	1.83987e-18	15	Tapbp
4.11811e-79	0.261449	0.435	0.125	8.59985e-75	15	Hlx
2.52471e-36	0.260489	0.809	0.425	5.27236e-32	15	Colgalt1
4.35358e-53	0.260213	0.744	0.341	9.09159e-49	15	Psen2
3.54746e-68	0.259948	0.588	0.222	7.40816e-64	15	Cln8
1.49914e-75	0.259214	0.583	0.208	3.13065e-71	15	Ly96
1.10877e-63	0.257003	0.571	0.221	2.31544e-59	15	Ints12
4.22879e-37	0.256517	0.963	0.538	8.83098e-33	15	H2-DMb1
1.65138e-50	0.256162	0.694	0.33	3.44857e-46	15	Galnt7
2.98931e-118	0.255241	0.438	0.097	6.24258e-114	15	Nckap5l
6.22363e-72	0.255171	0.735	0.292	1.29968e-67	15	Acp2
2.11371e-177	0.254425	0.431	0.067	4.41406e-173	15	St14
1.30824e-78	0.253944	0.585	0.203	2.73199e-74	15	Vps13c
2.68203e-27	0.253884	0.915	0.614	5.60088e-23	15	Lamtor1
5.15193e-27	0.253583	0.498	0.245	1.07588e-22	15	Oasl1
1.71278e-22	0.253089	0.926	0.62	3.5768e-18	15	Capg
1.76008e-25	0.252855	0.929	0.631	3.67557e-21	15	Atp6v1e1
4.26522e-140	0.252779	0.449	0.088	8.90705e-136	15	Rab11fip5
8.2807e-100	0.251355	0.562	0.156	1.72926e-95	15	Arl11
1.22496e-65	0.250748	0.724	0.311	2.55808e-61	15	Frmd4a
9.50104e-82	0.250287	0.551	0.171	1.9841e-77	15	Atp1a3

## Sheet: 15 GO BIOL
Term	Overlap	P.value	Adjusted.P.value	Old.P.value	Old.Adjusted.P.value	Odds.Ratio	Combined.Score	Genes
neutrophil degranulation (GO:0043312)	16/481	2.27097e-14	1.08655e-11	0	0	19.7192	619.497	CTSA;GRN;FCER1G;HEXB;CTSZ;CTSS;SYNGR1;TYROBP;CREG1;TIMP2;C3AR1;SIRPA;CD68;CTSD;CTSC;CTSB
neutrophil activation involved in immune response (GO:0002283)	16/485	2.58127e-14	1.08655e-11	0	0	19.547	611.584	CTSA;GRN;FCER1G;HEXB;CTSZ;CTSS;SYNGR1;TYROBP;CREG1;TIMP2;C3AR1;SIRPA;CD68;CTSD;CTSC;CTSB
neutrophil mediated immunity (GO:0002446)	16/488	2.83942e-14	1.08655e-11	0	0	19.4197	605.752	CTSA;GRN;FCER1G;HEXB;CTSZ;CTSS;SYNGR1;TYROBP;CREG1;TIMP2;C3AR1;SIRPA;CD68;CTSD;CTSC;CTSB
synapse pruning (GO:0098883)	5/9	9.93818e-12	2.85226e-09	0	0	554.056	14036.8	C1QB;CX3CR1;C1QA;TREM2;C1QC
microglial cell activation (GO:0001774)	6/22	1.29475e-11	2.97274e-09	0	0	169.892	4259.21	CX3CR1;C1QA;GRN;TYROBP;TREM2;TNF
cell junction disassembly (GO:0150146)	4/6	5.16312e-10	9.46026e-08	0	0	867.304	18546.7	C1QB;CX3CR1;C1QA;C1QC
cellular response to lipopolysaccharide (GO:0071222)	8/120	5.76845e-10	9.46026e-08	0	0	33.7381	717.726	CX3CR1;IL1A;CCL3;SIRPA;ACOD1;CCL2;CD68;TNF
regulation of microglial cell migration (GO:1904139)	4/7	1.20253e-09	1.72563e-07	0	0	578.174	11875	CX3CR1;CSF1;CCL3;TREM2
regulation of neuron apoptotic process (GO:0043523)	7/98	4.58739e-09	5.85147e-07	0	0	35.5259	682.096	GRN;CCL3;CCL2;TREM2;APOE;TNF;LGMN
cellular protein catabolic process (GO:0044257)	6/60	8.08704e-09	9.28392e-07	0	0	50.2424	936.167	CTSL;CTSZ;CTSS;CTSC;CTSB;LGMN
humoral immune response mediated by circulating immunoglobulin (GO:0002455)	4/11	1.12554e-08	1.17465e-06	0	0	247.739	4534.23	C1QB;C1QA;CD81;C1QC
macrophage activation involved in immune response (GO:0002281)	4/13	2.42973e-08	2.32445e-06	0	0	192.667	3378.01	CX3CR1;GRN;TYROBP;TREM2
proteolysis involved in cellular protein catabolic process (GO:0051603)	6/74	2.91442e-08	2.57366e-06	0	0	39.8703	691.79	CTSL;CTSZ;CTSS;CTSC;CTSB;LGMN
negative regulation of neuroinflammatory response (GO:0150079)	4/14	3.39539e-08	2.78422e-06	0	0	173.391	2982.03	GRN;TREM2;IGF1;CST7
regulation of microglial cell activation (GO:1903978)	4/15	4.62158e-08	3.53705e-06	0	0	157.621	2662.2	GRN;CCL3;TREM2;CST7
regulation of interleukin-1 beta production (GO:0032651)	6/83	5.8381e-08	4.18884e-06	0	0	35.1942	586.205	CX3CR1;TYROBP;CCL3;SIRPA;IGF1;TNF
positive regulation of neuron death (GO:1901216)	5/47	1.12681e-07	7.60929e-06	0	0	52.6667	842.598	C1QA;GRN;TYROBP;CCL3;TNF
regulation of hippocampal neuron apoptotic process (GO:0110089)	3/5	1.46487e-07	9.34261e-06	0	0	636.638	10018.4	CX3CR1;TYROBP;TREM2
regulation of complement activation (GO:0030449)	5/50	1.54768e-07	9.35127e-06	0	0	49.1481	770.709	C1QB;C1QA;CD81;C3AR1;C1QC
regulation of immune effector process (GO:0002697)	5/53	2.08445e-07	1.1395e-05	0	0	46.0694	708.713	C1QB;C1QA;CD81;C3AR1;C1QC
positive regulation of phagocytosis (GO:0050766)	5/53	2.08445e-07	1.1395e-05	0	0	46.0694	708.713	FCER1G;SIRPA;CCL2;TREM2;TNF
regulation of humoral immune response (GO:0002920)	5/54	2.29285e-07	1.19645e-05	0	0	45.127	689.915	C1QB;C1QA;CD81;C3AR1;C1QC
positive regulation of microglial cell migration (GO:1904141)	3/6	2.9246e-07	1.45976e-05	0	0	424.404	6385.14	CSF1;CCL3;TREM2
positive regulation of neuron apoptotic process (GO:0043525)	4/24	3.53871e-07	1.62497e-05	0	0	86.6522	1287.16	GRN;TYROBP;CCL3;TNF
protein kinase B signaling (GO:0043491)	4/24	3.53871e-07	1.62497e-05	0	0	86.6522	1287.16	CCL3;CCL2;IGF1;TNF
cellular response to molecule of bacterial origin (GO:0071219)	6/115	4.09697e-07	1.80897e-05	0	0	24.8219	365.077	CX3CR1;IL1A;SIRPA;ACOD1;CCL2;CD68
regulation of I-kappaB phosphorylation (GO:1903719)	3/7	5.10908e-07	1.98698e-05	0	0	318.287	4611.05	CX3CR1;SIRPA;TNF
regulation of natural killer cell chemotaxis (GO:2000501)	3/7	5.10908e-07	1.98698e-05	0	0	318.287	4611.05	CCL4;CCL3;CCL2
glial cell migration (GO:0008347)	3/7	5.10908e-07	1.98698e-05	0	0	318.287	4611.05	CCL3;CD9;CCL2
proteolysis (GO:0006508)	8/287	5.19245e-07	1.98698e-05	0	0	13.4296	194.338	CTSA;CTSL;CTSZ;CTSD;CTSS;CTSC;CTSB;LGMN
regulation of tumor necrosis factor production (GO:0032680)	6/124	6.39246e-07	2.36727e-05	0	0	22.9183	326.884	CX3CR1;IL1A;TYROBP;CCL3;SIRPA;IGF1
positive regulation of glial cell migration (GO:1903977)	3/8	8.16017e-07	2.92746e-05	0	0	254.617	3569.43	CSF1;CCL3;TREM2
negative regulation of neuron apoptotic process (GO:0043524)	5/71	9.14344e-07	3.18081e-05	0	0	33.4747	465.468	CX3CR1;GRN;CCL2;APOE;LGMN
cellular response to lipid (GO:0071396)	7/219	1.14834e-06	3.87733e-05	0	0	15.1564	207.297	CX3CR1;IL1A;SPP1;SIRPA;ACOD1;CCL2;CD68
complement activation, classical pathway (GO:0006958)	3/9	1.22187e-06	3.98473e-05	0	0	212.17	2888.72	C1QB;C1QA;C1QC
positive regulation of response to external stimulus (GO:0032103)	6/139	1.24957e-06	3.98473e-05	0	0	20.3182	276.179	GRN;CCL3;LY86;ACOD1;TREM2;TNF
response to interferon-gamma (GO:0034341)	5/80	1.66e-06	5.15049e-05	0	0	29.4444	391.867	CCL4;CCL3;SIRPA;ACOD1;CCL2
regulation of macrophage migration (GO:1905521)	3/10	1.74247e-06	5.26409e-05	0	0	181.851	2411.38	CX3CR1;CSF1;CD81
regulation of ERK1 and ERK2 cascade (GO:0070372)	7/238	1.99896e-06	5.8841e-05	0	0	13.8964	182.361	CCL4;CCL3;SIRPA;CCL2;TREM2;APOE;TNF
cellular response to interleukin-1 (GO:0071347)	6/155	2.35777e-06	6.65815e-05	0	0	18.1217	234.818	IL1A;CCL4;CCL3;SIRPA;ACOD1;CCL2
response to interleukin-1 (GO:0070555)	5/86	2.37791e-06	6.65815e-05	0	0	27.2551	352.935	CCL4;CCL3;SIRPA;ACOD1;CCL2
cellular response to cytokine stimulus (GO:0071345)	9/482	2.65042e-06	7.16809e-05	0	0	9.03898	116.068	IL1A;CDKN1A;CSF1;CCL4;CCL3;SIRPA;ACOD1;CCL2;TNF
response to lipopolysaccharide (GO:0032496)	6/159	2.73335e-06	7.16809e-05	0	0	17.6444	226.024	CX3CR1;IL1A;SIRPA;ACOD1;CCL2;CD68
positive regulation of cellular process (GO:0048522)	10/625	2.74735e-06	7.16809e-05	0	0	7.85976	100.643	GRN;FCER1G;CSF1;CD81;SIRPA;TREM2;IGF1;CST7;TNF;LGMN
positive regulation of transport (GO:0051050)	5/91	3.14566e-06	7.77538e-05	0	0	25.6641	325.151	FCER1G;SIRPA;TREM2;APOE;TNF
cellular response to thyroid hormone stimulus (GO:0097067)	3/12	3.1833e-06	7.77538e-05	0	0	141.426	1790.11	CTSL;CTSS;CTSB
positive regulation of neuroinflammatory response (GO:0150078)	3/12	3.1833e-06	7.77538e-05	0	0	141.426	1790.11	CCL3;TREM2;TNF
regulation of cytokine production involved in inflammatory response (GO:1900015)	4/43	3.96876e-06	9.48481e-05	0	0	44.3946	552.139	SIRPA;TREM2;TNF;PLD3
positive regulation of calcium-mediated signaling (GO:0050850)	3/13	4.13102e-06	9.48481e-05	0	0	127.277	1577.85	CCL4;CCL3;TREM2
response to thyroid hormone (GO:0097066)	3/13	4.13102e-06	9.48481e-05	0	0	127.277	1577.85	CTSL;CTSS;CTSB

## Sheet: 15 Panglao
Term	Overlap	P.value	Adjusted.P.value	Old.P.value	Old.Adjusted.P.value	Odds.Ratio	Combined.Score	Genes
Osteoclasts	17/144	1.14072e-24	8.21315e-23	0	0	80.4083	4432.94	C1QB;CX3CR1;C1QA;FCER1G;ITGB5;CTSZ;TREM2;TYROBP;C3AR1;SPP1;CCL3;SIRPA;CCL2;CD68;CTSD;CTSB;C1QC
Macrophages	14/204	5.71097e-17	1.87027e-15	0	0	40.4444	1512.69	CX3CR1;CD83;FCER1G;LY86;TREM2;TNF;CTSS;MPEG1;TYROBP;CCL4;C3AR1;CCL3;CCL2;CD68
Microglia	13/158	7.79279e-17	1.87027e-15	0	0	47.9897	1779.98	C1QB;CX3CR1;C1QA;FCER1G;ITGB5;LY86;TREM2;CTSS;MPEG1;TYROBP;CCL4;C3AR1;CCL3
Osteoclast Precursor Cells	10/107	1.07368e-13	1.93263e-12	0	0	51.1675	1527.99	FCER1G;TYROBP;CCL4;C3AR1;CCL3;LY86;TREM2;CD68;CTSS;MPEG1
Monocytes	11/176	4.9607e-13	7.14341e-12	0	0	33.8205	958.205	CX3CR1;FCER1G;TYROBP;CCL4;C3AR1;CCL3;LY86;CD68;TNF;CTSS;MPEG1
Kupffer Cells	10/137	1.3265e-12	1.5918e-11	0	0	39.0217	1067.18	C1QB;C1QA;FCER1G;TYROBP;C3AR1;LY86;TNF;CTSS;MPEG1;C1QC
Alveolar Macrophages	9/123	1.89523e-11	1.94938e-10	0	0	38.1951	943.003	FCER1G;TYROBP;CCL4;C3AR1;CCL3;LY86;CD68;CTSS;MPEG1
Dendritic Cells	10/199	5.50898e-11	4.95808e-10	0	0	26.1389	617.454	CX3CR1;CD83;FCER1G;TYROBP;CCL4;LY86;SIRPA;TREM2;CTSS;MPEG1
Platelets	9/214	2.6611e-09	2.12888e-08	0	0	21.1428	417.454	CTSA;IL1A;FCER1G;TYROBP;C3AR1;LY86;CD9;CTSS;MPEG1
Red Pulp Macrophages	7/110	1.03159e-08	7.42743e-08	0	0	31.368	576.845	C1QA;FCER1G;TYROBP;C3AR1;LY86;CTSS;MPEG1
Hematopoietic Stem Cells	8/178	1.31218e-08	8.58878e-08	0	0	22.1625	402.226	C1QB;C1QA;FCER1G;TYROBP;C3AR1;CD68;MPEG1;C1QC
Langerhans Cells	7/123	2.24673e-08	1.34804e-07	0	0	27.8344	490.197	C1QA;FCER1G;TYROBP;CCL4;LY86;CTSS;MPEG1
Plasmacytoid Dendritic Cells	7/150	8.84154e-08	4.89685e-07	0	0	22.5482	366.211	CD83;FCER1G;TYROBP;CCL4;LY86;CTSS;MPEG1
Basophils	7/169	1.99781e-07	1.02744e-06	0	0	19.8846	306.74	FCER1G;TYROBP;CCL4;C3AR1;CCL3;CTSS;MPEG1
Satellite Glial Cells	6/114	3.89055e-07	1.86747e-06	0	0	25.053	369.771	C1QB;C1QA;SPP1;SIRPA;TNF;C1QC
Eosinophils	6/127	7.35832e-07	3.31125e-06	0	0	22.3467	315.586	FCER1G;TYROBP;C3AR1;LY86;CST7;CTSS
Pulmonary Alveolar Type II Cells	6/135	1.05324e-06	4.46077e-06	0	0	20.9524	288.382	C1QB;HCAR2;C1QA;TREM2;CD68;C1QC
Neutrophils	6/151	2.02541e-06	8.10163e-06	0	0	18.6254	244.174	FCER1G;TYROBP;CCL3;LY86;CTSS;MPEG1
Spermatozoa	5/108	7.30353e-06	2.76765e-05	0	0	21.4099	253.218	C1QB;C1QA;CTSS;MPEG1;C1QC
Myeloid-derived Suppressor Cells	5/112	8.72418e-06	3.14071e-05	0	0	20.6054	240.041	FCER1G;TYROBP;LY86;CTSS;MPEG1
Microfold Cells	5/126	1.54708e-05	5.30428e-05	0	0	18.2084	201.687	GRN;CTSZ;CD68;CTSD;CTSB
Megakaryocytes	5/143	2.84904e-05	9.32412e-05	0	0	15.9517	166.95	FCER1G;TYROBP;CD9;CST7;MPEG1
Tuft Cells	4/136	0.000369638	0.00115713	0	0	13.0553	103.176	FCER1G;TYROBP;CTSS;MPEG1
B Cells Memory	4/147	0.000496129	0.00148839	0	0	12.0444	91.6418	CD72;LY86;CTSS;MPEG1
B Cells Naive	4/151	0.000548945	0.00158096	0	0	11.7143	87.9452	CD72;LY86;CTSS;MPEG1
T Cells	4/165	0.000765438	0.00211967	0	0	10.6881	76.6877	CD81;CCL4;CCL3;CST7
Mast Cells	4/235	0.00280185	0.00747159	0	0	7.42292	43.6281	C1QB;C1QA;CCL2;C1QC
Thymocytes	3/118	0.00320654	0.00824538	0	0	11.0093	63.2213	CCL4;CST7;TNF
T Helper Cells	3/148	0.00603533	0.0149843	0	0	8.71827	44.5514	CCL4;CST7;TNF
NK Cells	3/157	0.00710092	0.0170422	0	0	8.20503	40.5946	CCL4;CCL3;CST7
B Cells	3/182	0.0106192	0.0246639	0	0	7.05016	32.0436	CD72;LY86;CTSS
Endothelial Cells	3/246	0.0235721	0.0530373	0	0	5.17652	19.4	IL1A;CD9;C1QC
Decidual Cells	2/106	0.0288986	0.0630516	0	0	7.95112	28.1785	CCL4;CST7
T Follicular Helper Cells	2/110	0.0309363	0.0655123	0	0	7.65509	26.6078	CCL4;CST7
T Regulatory Cells	2/117	0.0346351	0.0703539	0	0	7.18659	24.1677	CCL4;CTSS
Natural Killer T Cells	2/118	0.035177	0.0703539	0	0	7.12428	23.8476	CCL4;CST7
Ductal Cells	2/132	0.0431023	0.0827846	0	0	6.35256	19.9736	SPP1;CCL2
T Memory Cells	2/133	0.0436919	0.0827846	0	0	6.30375	19.7345	ITGB5;CST7
Sertoli Cells	2/158	0.05937	0.109606	0	0	5.28686	14.9299	CTSA;ITGB5
Plasma Cells	2/166	0.0647425	0.116537	0	0	5.02693	13.7604	LY86;CD9
Endothelial Cells (Aorta)	2/185	0.0781204	0.137187	0	0	4.50068	11.4745	ITGB5;PMP22
Airway Smooth Muscle Cells	1/99	0.219967	0.350057	0	0	4.13411	6.26019	PMP22
T Cells Naive	1/102	0.225832	0.350057	0	0	4.01071	5.96779	CST7
T Cytotoxic Cells	1/102	0.225832	0.350057	0	0	4.01071	5.96779	CST7
Trophoblast Progenitor Cells	1/103	0.227777	0.350057	0	0	3.97119	5.87492	HCAR2
Parathyroid Chief Cells	1/106	0.233585	0.350057	0	0	3.85714	5.6091	SPP1
Enteric Glia Cells	1/111	0.243169	0.350057	0	0	3.68089	5.20478	APOE
Choroid Plexus Cells	1/117	0.254514	0.350057	0	0	3.48944	4.77495	APOE
Peritubular Myoid Cells	1/120	0.260124	0.350057	0	0	3.40096	4.57972	PMP22
Sebocytes	1/124	0.26754	0.350057	0	0	3.2897	4.33741	HCAR2

## Sheet: 18 marker
p_val	avg_log2FC	pct.1	pct.2	p_val_adj	cluster	gene
4.00056e-190	3.5438	0.961	0.522	8.35437e-186	18	Ccl4
3.67671e-220	3.44976	0.922	0.347	7.67808e-216	18	Ccl3
4.7122e-215	3.14729	1	0.917	9.84048e-211	18	Cst3
0	2.99877	0.99	0.308	0	18	Cx3cr1
0	2.90754	0.951	0.125	0	18	P2ry12
5.04731e-237	2.8597	1	0.624	1.05403e-232	18	Hexb
1.27268e-202	2.78636	0.953	0.437	2.65774e-198	18	Atf3
1.07141e-196	2.7683	0.966	0.479	2.23742e-192	18	Egr1
8.91218e-268	2.74099	0.982	0.379	1.86113e-263	18	Kctd12
3.06647e-149	2.6792	0.969	0.559	6.40372e-145	18	Jun
5.23319e-298	2.65665	0.995	0.316	1.09285e-293	18	Sparc
3.23699e-222	2.6445	0.969	0.429	6.75981e-218	18	Rhob
1.53066e-239	2.60403	0.948	0.307	3.19647e-235	18	Il1a
0	2.58845	0.987	0.215	0	18	Tmem119
0	2.56254	0.953	0.042	0	18	Siglech
2.06319e-215	2.54556	0.889	0.282	4.30856e-211	18	Tnf
2.60136e-203	2.49028	0.997	0.611	5.43241e-199	18	Ier5
2.38099e-281	2.47191	0.982	0.352	4.97223e-277	18	Olfml3
0	2.43779	0.904	0.09	0	18	Gpr34
2.53823e-188	2.42454	0.858	0.27	5.30059e-184	18	Ccl12
0	2.38405	0.832	0.145	0	18	Gpr84
2.73727e-275	2.35411	1	0.383	5.71624e-271	18	Csf1r
5.03197e-207	2.29851	0.964	0.405	1.05083e-202	18	Cd83
1.79547e-194	2.27558	0.982	0.369	3.74947e-190	18	Mafb
1.15257e-147	2.2712	0.811	0.277	2.40692e-143	18	Ccl2
0	2.26248	0.835	0.038	0	18	Crybb1
0	2.20836	0.941	0.194	0	18	Fcrls
8.56936e-219	2.17793	0.995	0.572	1.78954e-214	18	Marcks
8.87203e-206	2.12953	1	0.64	1.85275e-201	18	Ctsl
2.93057e-179	2.06853	0.956	0.451	6.11991e-175	18	Glul
0	2.06053	0.953	0.249	0	18	Mef2c
1.18122e-66	2.04135	0.832	0.554	2.46674e-62	18	Cdkn1a
3.64894e-194	2.03151	0.995	0.64	7.62008e-190	18	Cd81
2.11296e-228	2.00737	0.682	0.141	4.4125e-224	18	Egr3
6.4999e-197	1.98256	0.997	0.6	1.35737e-192	18	Lgmn
3.85097e-205	1.98224	0.992	0.431	8.04198e-201	18	Trem2
3.58457e-168	1.95923	0.933	0.442	7.48565e-164	18	Icam1
7.51317e-190	1.95223	0.995	0.472	1.56898e-185	18	Ly86
9.39071e-143	1.94522	0.915	0.478	1.96106e-138	18	Nfkbiz
1.28963e-284	1.93342	0.837	0.182	2.69313e-280	18	Pdgfb
1.10341e-281	1.91484	0.969	0.289	2.30424e-277	18	Itgam
1.27597e-152	1.91036	0.997	0.639	2.6646e-148	18	Btg2
0	1.86726	0.941	0.104	0	18	Plxdc2
0	1.85935	0.85	0.113	0	18	Ltc4s
5.29363e-170	1.81821	0.997	0.954	1.10547e-165	18	Ubc
5.91764e-133	1.79752	0.974	0.579	1.23578e-128	18	Zfp36
0	1.79666	0.915	0.203	0	18	Ptgs1
2.39696e-224	1.7944	0.953	0.375	5.00556e-220	18	Vsir
4.22102e-185	1.78616	0.992	0.744	8.81476e-181	18	Serinc3
8.59783e-167	1.75434	0.99	0.553	1.79548e-162	18	Selplg
1.54736e-156	1.73301	1	0.579	3.23134e-152	18	C1qc
1.77751e-226	1.72689	0.935	0.348	3.71197e-222	18	Zfhx3
0	1.72293	0.886	0.067	0	18	Slco2b1
2.79605e-147	1.71503	1	0.678	5.83898e-143	18	C1qb
4.89572e-134	1.6833	0.902	0.45	1.02237e-129	18	Marcksl1
2.24404e-204	1.67424	0.984	0.457	4.68624e-200	18	Lpcat2
3.89494e-205	1.67224	0.928	0.297	8.1338e-201	18	C3ar1
2.90006e-205	1.66507	0.979	0.388	6.05619e-201	18	Itgb5
3.06513e-200	1.65189	0.941	0.374	6.40092e-196	18	Tgfbr1
8.78829e-183	1.65012	0.948	0.476	1.83526e-178	18	Epb41l2
2.9884e-215	1.62317	0.974	0.351	6.24068e-211	18	Sirpa
3.06296e-132	1.62276	0.928	0.533	6.39638e-128	18	Ppp1r15a
2.55122e-171	1.61489	0.837	0.286	5.3277e-167	18	Nfkbid
1.10312e-136	1.614	0.912	0.506	2.30365e-132	18	Jmjd1c
0	1.6128	0.86	0.12	0	18	Serpine2
3.3544e-118	1.59963	0.925	0.593	7.00499e-114	18	Kdm6b
2.64485e-187	1.59947	0.783	0.222	5.52323e-183	18	C5ar1
3.28616e-182	1.59611	0.798	0.261	6.8625e-178	18	Sowahc
8.36248e-175	1.59316	0.848	0.269	1.74634e-170	18	Cebpa
3.11718e-143	1.58798	0.995	0.774	6.5096e-139	18	Mcl1
1.1346e-148	1.58081	0.894	0.402	2.36938e-144	18	Herpud1
1.3144e-164	1.57876	0.966	0.484	2.74486e-160	18	Selenop
0	1.57651	0.695	0.106	0	18	Adrb2
1.91222e-124	1.56848	1	0.701	3.9933e-120	18	C1qa
9.24316e-171	1.5675	0.866	0.286	1.93025e-166	18	Nlrp3
3.88495e-271	1.54723	0.899	0.225	8.11294e-267	18	Mertk
3.28648e-182	1.54655	0.946	0.476	6.86316e-178	18	Abhd12
9.88172e-159	1.54387	0.966	0.586	2.0636e-154	18	Rgs10
3.5576e-118	1.54373	0.997	0.85	7.42933e-114	18	Junb
3.5262e-128	1.54061	0.951	0.631	7.36377e-124	18	Ccnl1
7.64765e-84	1.54023	0.948	0.626	1.59706e-79	18	Fos
5.42459e-93	1.53791	0.855	0.506	1.13282e-88	18	Cited2
3.21407e-181	1.53759	0.982	0.544	6.71194e-177	18	Bin1
0	1.53157	0.853	0.125	0	18	P2ry13
1.05558e-191	1.53108	0.889	0.328	2.20437e-187	18	Arhgap5
1.68476e-199	1.53055	0.858	0.272	3.51829e-195	18	Il10ra
7.70242e-86	1.52963	0.933	0.658	1.6085e-81	18	Ifrd1
1.40387e-152	1.52749	0.992	0.592	2.93171e-148	18	Basp1
2.77123e-149	1.52056	0.995	0.726	5.78717e-145	18	Cd9
1.13479e-233	1.51743	0.835	0.215	2.36978e-229	18	Cd180
0	1.50995	0.853	0.181	0	18	Tanc2
2.82757e-210	1.49299	0.951	0.319	5.90481e-206	18	Lair1
4.337e-79	1.49112	0.53	0.193	9.05696e-75	18	Csf1
8.88767e-75	1.48669	0.894	0.622	1.85601e-70	18	Dusp1
3.30063e-157	1.48355	0.941	0.49	6.89271e-153	18	Mef2a
2.57339e-76	1.4666	0.941	0.645	5.374e-72	18	Klf6
3.63576e-106	1.46203	0.791	0.389	7.59256e-102	18	Trib1
9.3355e-95	1.46175	0.987	0.849	1.94953e-90	18	Jund
1.75103e-129	1.46148	1	0.876	3.65667e-125	18	Ctsd
3.26109e-60	1.46025	0.488	0.195	6.81013e-56	18	Rcan1
4.93299e-163	1.45781	0.969	0.401	1.03016e-158	18	Fcgr3
1.62989e-202	1.44364	0.941	0.333	3.40369e-198	18	Anxa3
5.44811e-71	1.43894	0.767	0.464	1.13773e-66	18	Dnajb1
7.12066e-115	1.43803	0.894	0.482	1.48701e-110	18	Rnf19b
8.19163e-123	1.4352	0.959	0.628	1.71066e-118	18	Skil
0	1.43008	0.786	0.066	0	18	Cfh
0	1.4235	0.649	0.022	0	18	Hpgd
1.71575e-133	1.41911	0.969	0.49	3.583e-129	18	Plek
7.00857e-127	1.4086	0.922	0.529	1.4636e-122	18	Wsb1
1.06862e-203	1.40787	0.876	0.268	2.23161e-199	18	Pou2f2
1.16671e-175	1.40405	0.935	0.402	2.43645e-171	18	Ldhb
5.14281e-219	1.39972	0.891	0.269	1.07397e-214	18	Hpgds
1.24307e-154	1.39147	0.612	0.141	2.5959e-150	18	Hspa1a
9.29795e-116	1.38373	0.959	0.654	1.94169e-111	18	Zfand5
2.64544e-157	1.38136	0.92	0.462	5.52447e-153	18	Smap2
5.69487e-155	1.37191	0.948	0.376	1.18926e-150	18	Pld4
4.11388e-173	1.36841	0.829	0.307	8.59103e-169	18	Srgap2
1.51667e-152	1.36471	0.992	0.689	3.16727e-148	18	Laptm5
8.56767e-72	1.36108	0.884	0.497	1.78919e-67	18	Fosb
9.73809e-300	1.35641	0.85	0.173	2.03361e-295	18	Pde3b
1.38039e-132	1.35152	0.853	0.397	2.88266e-128	18	Tsc22d2
1.46841e-143	1.33784	0.984	0.551	3.06647e-139	18	Unc93b1
5.65624e-154	1.33197	0.951	0.531	1.18119e-149	18	Cyfip1
1.44629e-237	1.32855	0.724	0.145	3.02028e-233	18	Pmp22
0	1.32201	0.793	0.081	0	18	Adgrg1
3.27521e-190	1.31125	0.85	0.257	6.83963e-186	18	Rnase4
4.15629e-169	1.30832	0.897	0.35	8.67958e-165	18	Bmp2k
1.23653e-82	1.30289	0.953	0.683	2.58225e-78	18	Ier2
2.03418e-165	1.30186	0.902	0.375	4.24798e-161	18	Bin2
1.54252e-152	1.30058	0.749	0.214	3.22124e-148	18	Gem
2.04277e-26	1.29801	0.55	0.331	4.26591e-22	18	Klf2
7.49628e-80	1.29551	0.897	0.645	1.56545e-75	18	Sqstm1
7.77374e-283	1.29237	0.829	0.184	1.62339e-278	18	Golm1
4.94459e-173	1.28267	0.907	0.304	1.03258e-168	18	Lag3
1.31864e-149	1.27385	0.894	0.377	2.75371e-145	18	Evi2a
1.8089e-81	1.2656	0.755	0.397	3.77753e-77	18	Dnajb9
3.56898e-82	1.26537	0.966	0.734	7.4531e-78	18	Nfkbia
1.35184e-113	1.26333	0.997	0.925	2.82304e-109	18	Ddx5
3.66694e-99	1.25675	1	0.78	7.65768e-95	18	Ctss
8.09269e-289	1.24102	0.845	0.179	1.69e-284	18	Fgd2
1.33144e-189	1.23283	0.832	0.253	2.78044e-185	18	Mylip
4.97853e-244	1.22565	0.77	0.175	1.03967e-239	18	Phyhd1
1.01291e-114	1.21999	0.77	0.331	2.11526e-110	18	Hmox1
1.38089e-132	1.21765	0.964	0.415	2.8837e-128	18	Spi1
1.79411e-106	1.21327	0.786	0.354	3.74664e-102	18	Dleu2
9.89487e-143	1.20979	0.757	0.242	2.06635e-138	18	Rasgef1b
2.61202e-245	1.20957	0.835	0.204	5.45469e-241	18	Cd33
4.36087e-76	1.20282	0.628	0.259	9.10681e-72	18	Rrad
3.25018e-80	1.18464	0.747	0.367	6.78735e-76	18	Chka
7.62899e-183	1.18225	0.91	0.304	1.59316e-178	18	F11r
1.27783e-148	1.18225	0.881	0.34	2.66849e-144	18	Ncf1
4.6844e-95	1.17954	0.798	0.412	9.78243e-91	18	Ppp1r10
4.73695e-106	1.17753	0.943	0.622	9.89217e-102	18	Picalm
0	1.17271	0.607	0.009	0	18	Slc2a5
6.2418e-140	1.17218	0.92	0.518	1.30347e-135	18	Scamp2
0	1.16688	0.563	0.037	0	18	Epha2
4.14422e-122	1.16385	0.822	0.339	8.65438e-118	18	Plekho2
2.8698e-120	1.14969	0.884	0.41	5.99299e-116	18	Runx1
1.68496e-122	1.14946	0.969	0.633	3.5187e-118	18	Qk
3.89168e-118	1.14649	0.835	0.404	8.12699e-114	18	Ivns1abp
1.63521e-131	1.14289	0.953	0.443	3.4148e-127	18	Lyn
2.00568e-92	1.13436	0.752	0.301	4.18846e-88	18	Osm
4.0702e-191	1.13348	0.806	0.25	8.4998e-187	18	Daglb
1.97612e-173	1.12961	0.736	0.215	4.12674e-169	18	Pag1
8.15073e-153	1.12554	0.881	0.375	1.70212e-148	18	Tcn2
1.87543e-107	1.12114	0.979	0.603	3.91645e-103	18	Efhd2
2.24898e-96	1.12073	0.99	0.671	4.69654e-92	18	Grn
2.46594e-135	1.11401	0.744	0.272	5.14962e-131	18	Lpin2
3.12229e-117	1.11287	0.961	0.527	6.52027e-113	18	Timp2
1.68368e-170	1.11013	0.757	0.224	3.51602e-166	18	P2ry6
3.19134e-226	1.10427	0.806	0.202	6.66448e-222	18	Csf3r
6.05881e-106	1.10314	0.904	0.572	1.26526e-101	18	Gng10
0	1.10294	0.687	0.088	0	18	Ecscr
1.54228e-128	1.10046	0.873	0.444	3.22074e-124	18	Apbb1ip
3.86833e-133	1.10009	0.935	0.358	8.07824e-129	18	Fcgr1
2.76205e-154	1.09883	0.824	0.31	5.76798e-150	18	Frmd4a
2.50743e-80	1.09653	0.984	0.728	5.23626e-76	18	Sat1
6.99113e-110	1.0947	0.897	0.389	1.45996e-105	18	Slc15a3
7.90308e-68	1.09314	0.897	0.648	1.6504e-63	18	Ddx3x
1.10282e-70	1.09176	0.894	0.554	2.30302e-66	18	Socs3
4.12932e-98	1.08836	0.801	0.389	8.62326e-94	18	Ssh2
9.60711e-91	1.07262	0.992	0.874	2.00625e-86	18	Hspa5
5.52551e-192	1.0703	0.76	0.204	1.15389e-187	18	Il6ra
1.6122e-210	1.0632	0.765	0.19	3.36676e-206	18	Slc7a8
1.21544e-131	1.04778	0.778	0.276	2.53821e-127	18	Nrros
6.97448e-88	1.04719	0.907	0.51	1.45648e-83	18	Smad7
1.40094e-118	1.0404	0.739	0.301	2.92558e-114	18	Tfe3
1.05665e-88	1.0398	0.935	0.627	2.20661e-84	18	Mat2a
0	1.03694	0.628	0.029	0	18	Sall1
4.84444e-110	1.0341	0.997	0.948	1.01166e-105	18	Itm2b
1.64532e-200	1.02882	0.77	0.197	3.43592e-196	18	Blnk
7.33301e-85	1.02812	0.866	0.446	1.53135e-80	18	Arl4c
1.83495e-79	1.02752	0.972	0.775	3.83193e-75	18	Eif5
5.3808e-133	1.02741	0.811	0.346	1.12367e-128	18	Cmtm6
2.30587e-156	1.0232	0.858	0.301	4.81535e-152	18	Abi3
3.00373e-94	1.02227	0.77	0.377	6.27268e-90	18	Pcf11
1.30485e-121	1.02148	0.933	0.44	2.72492e-117	18	Cd37
1.69454e-75	1.02065	0.876	0.547	3.53871e-71	18	Mapkapk2
1.52038e-114	1.02056	0.886	0.439	3.175e-110	18	Plekho1
1.54504e-108	1.01958	0.935	0.393	3.22651e-104	18	Cd300c2
1.79872e-139	1.01895	0.868	0.34	3.75626e-135	18	Otulinl
5.44899e-80	1.01521	0.783	0.362	1.13791e-75	18	Rab20
2.39819e-45	1.01469	0.517	0.257	5.00813e-41	18	Srxn1
8.45203e-121	1.0085	0.99	0.848	1.76504e-116	18	Clta
2.85761e-78	1.00183	0.922	0.554	5.96754e-74	18	Dennd4a
1.71932e-117	0.999785	0.793	0.351	3.59045e-113	18	Scoc
9.56411e-125	0.999735	0.661	0.203	1.99727e-120	18	Egr2
4.19736e-93	0.997693	0.941	0.553	8.76535e-89	18	Zeb2
1.4477e-67	0.99556	0.755	0.428	3.02323e-63	18	Nfat5
8.2596e-180	0.994083	0.677	0.171	1.72485e-175	18	Usp2
6.58248e-150	0.992822	0.868	0.302	1.37462e-145	18	Lmo2
1.23523e-286	0.990079	0.703	0.116	2.57954e-282	18	Rasgrp3
5.4073e-53	0.988757	0.922	0.682	1.12921e-48	18	Brd2
1.01029e-140	0.987899	0.501	0.109	2.10978e-136	18	Plau
3.11387e-151	0.983405	0.842	0.276	6.50269e-147	18	Ppfia4
3.48939e-159	0.982261	0.85	0.285	7.28689e-155	18	Slc29a3
1.9857e-119	0.977959	0.674	0.238	4.14674e-115	18	Fam102b
7.26754e-118	0.977891	0.881	0.406	1.51768e-113	18	Inpp5d
2.47565e-98	0.974288	0.972	0.759	5.16989e-94	18	Rap1b
6.9051e-167	0.970036	0.752	0.216	1.44199e-162	18	Tbxas1
9.7887e-72	0.96984	0.93	0.57	2.04417e-67	18	Nfe2l2
3.76842e-147	0.969625	0.749	0.234	7.86958e-143	18	St3gal6
5.29626e-76	0.967353	0.99	0.761	1.10602e-71	18	Cebpb
8.23918e-177	0.96423	0.677	0.157	1.72059e-172	18	Nav3
1.3275e-231	0.959473	0.705	0.142	2.77222e-227	18	Susd3
4.79405e-85	0.956133	0.961	0.569	1.00114e-80	18	H2-Q6
5.44915e-101	0.949995	0.966	0.413	1.13795e-96	18	Mpeg1
3.68822e-100	0.947531	0.806	0.35	7.7021e-96	18	Entpd1
9.12347e-88	0.946066	0.935	0.578	1.90525e-83	18	Man2b1
5.59254e-110	0.945059	0.842	0.351	1.16789e-105	18	Irf5
4.35495e-100	0.943013	0.876	0.463	9.09444e-96	18	Ski
1.57919e-99	0.940822	0.84	0.416	3.29781e-95	18	Csnk1e
2.95888e-114	0.938429	0.855	0.341	6.17902e-110	18	Ncf2
5.15545e-215	0.933429	0.674	0.145	1.07661e-210	18	Ophn1
4.55961e-69	0.932777	0.822	0.479	9.52184e-65	18	Csrnp1
0	0.928945	0.633	0.021	0	18	Lrrc3
2.43587e-222	0.928831	0.633	0.122	5.08682e-218	18	St3gal5
5.55618e-120	0.928777	0.863	0.402	1.1603e-115	18	Retreg1
4.46153e-46	0.927613	0.863	0.585	9.317e-42	18	Id2
5.09231e-79	0.926862	0.891	0.518	1.06343e-74	18	Tgif1
3.04048e-145	0.923465	0.672	0.192	6.34943e-141	18	Adap2
9.90463e-136	0.921791	0.757	0.263	2.06838e-131	18	Slc16a6
2.66249e-98	0.921679	0.904	0.457	5.56008e-94	18	Cyth4
2.0669e-72	0.921224	1	0.781	4.3163e-68	18	Ctsz
4.75411e-97	0.911865	0.734	0.34	9.92801e-93	18	Trim8
5.41491e-117	0.910281	0.739	0.28	1.1308e-112	18	Lacc1
1.48416e-82	0.906299	0.972	0.697	3.09936e-78	18	Rrbp1
2.30697e-96	0.90587	0.876	0.517	4.81766e-92	18	Wasf2
5.78884e-76	0.904192	0.804	0.473	1.20888e-71	18	Nfkbib
2.6278e-159	0.900653	0.625	0.16	5.48763e-155	18	Mob3c
3.54821e-88	0.899248	0.78	0.368	7.40974e-84	18	Tmcc3
4.12279e-103	0.897769	0.86	0.427	8.60961e-99	18	Camk1
1.69065e-81	0.891992	0.961	0.62	3.53059e-77	18	Xist
1.06528e-89	0.890541	0.788	0.379	2.22462e-85	18	Casp4
1.54024e-49	0.88899	0.607	0.33	3.21647e-45	18	Ints6
4.47829e-110	0.887669	0.618	0.204	9.35202e-106	18	Pfkfb3
0	0.885145	0.594	0.056	0	18	Gal3st4
5.86084e-79	0.884035	0.946	0.601	1.22392e-74	18	Ctsa
1.59514e-53	0.883405	0.881	0.641	3.33112e-49	18	Chd4
3.46124e-81	0.88226	0.747	0.345	7.2281e-77	18	Plk3
3.22378e-65	0.880912	0.811	0.513	6.73223e-61	18	Tut7
3.99351e-69	0.880761	0.881	0.552	8.33966e-65	18	Irf2bp2
4.42322e-109	0.879963	0.879	0.457	9.23701e-105	18	Comt
6.10734e-67	0.879328	0.894	0.6	1.2754e-62	18	BC005537
3.60086e-122	0.878588	0.755	0.267	7.51967e-118	18	Pla2g15
8.37703e-107	0.876268	0.845	0.327	1.74937e-102	18	Alox5ap
5.39472e-282	0.875475	0.656	0.103	1.12658e-277	18	Ctsf
1.63326e-137	0.874756	0.729	0.237	3.41074e-133	18	Dock4
1.18111e-53	0.872533	0.641	0.34	2.46651e-49	18	Maff
1.37445e-96	0.871674	0.964	0.694	2.87026e-92	18	Itm2c
8.141e-95	0.869054	0.757	0.334	1.70009e-90	18	Bach1
1.95821e-208	0.868249	0.755	0.165	4.08934e-204	18	Ighm
2.41455e-72	0.867429	0.871	0.488	5.0423e-68	18	Rel
2.12218e-185	0.86509	0.641	0.14	4.43174e-181	18	E230029C05Rik
1.06506e-48	0.862046	0.938	0.76	2.22416e-44	18	Srsf2
1.44576e-103	0.861619	0.661	0.246	3.01919e-99	18	Clip1
4.36238e-46	0.859682	0.85	0.564	9.10996e-42	18	Zfp36l1
2.27665e-171	0.858864	0.736	0.195	4.75432e-167	18	Rab3il1
7.76117e-77	0.855537	0.922	0.573	1.62076e-72	18	Nfkb1
9.02929e-99	0.852087	0.884	0.447	1.88559e-94	18	Tgfbr2
0	0.851113	0.599	0.038	0	18	Capn3
1.64849e-119	0.848796	0.651	0.214	3.44255e-115	18	Ttc28
3.17208e-31	0.848011	0.755	0.552	6.62426e-27	18	Nr4a1
0	0.844095	0.607	0.043	0	18	Rapgef5
1.83503e-132	0.84392	0.742	0.261	3.83209e-128	18	Rps6ka1
1.41049e-87	0.842273	0.791	0.356	2.94553e-83	18	Zc3h12a
4.21316e-94	0.841889	0.811	0.388	8.79834e-90	18	Ntpcr
0	0.841484	0.506	0.033	0	18	Col27a1
5.40198e-91	0.840824	0.889	0.46	1.12809e-86	18	Fermt3
5.95703e-75	0.839851	0.943	0.679	1.24401e-70	18	Mtdh
1.41664e-96	0.836019	0.824	0.372	2.95836e-92	18	Hk2
1.09884e-85	0.835803	0.822	0.436	2.29471e-81	18	Mafg
9.35621e-45	0.835144	0.765	0.432	1.95386e-40	18	Sgk1
5.44917e-75	0.818875	0.863	0.539	1.13795e-70	18	Wdr26
1.59523e-84	0.814187	0.778	0.335	3.33132e-80	18	Tent5c
1.93495e-80	0.813123	0.974	0.657	4.04076e-76	18	Lamp2
2.19615e-44	0.811212	0.817	0.568	4.58623e-40	18	Gls
3.14067e-180	0.810727	0.612	0.123	6.55866e-176	18	Gas6
1.18889e-61	0.809867	0.902	0.63	2.48276e-57	18	Clk1
4.87013e-73	0.809812	0.997	0.814	1.01703e-68	18	Ctsb
3.14635e-90	0.807647	0.786	0.337	6.57052e-86	18	Pik3ap1
1.26433e-61	0.806867	0.853	0.489	2.6403e-57	18	Ier3
1.77733e-116	0.804571	0.69	0.222	3.71159e-112	18	Spint1
1.21666e-23	0.804272	0.341	0.17	2.54074e-19	18	Hbegf
2.13853e-106	0.803846	0.827	0.352	4.4659e-102	18	Nckap1l
1.78985e-92	0.796162	0.765	0.393	3.73775e-88	18	Sft2d1
5.34259e-76	0.794762	0.969	0.489	1.11569e-71	18	Aif1
1.09468e-88	0.794283	0.77	0.374	2.28601e-84	18	Tmem173
6.12973e-65	0.788798	0.891	0.537	1.28007e-60	18	Pycard
7.84566e-55	0.78804	0.99	0.629	1.63841e-50	18	Tyrobp
1.6038e-48	0.784928	0.835	0.529	3.34921e-44	18	Neat1
1.51474e-71	0.774403	0.744	0.417	3.16324e-67	18	Ube2f
1.03306e-142	0.774118	0.488	0.104	2.15734e-138	18	Ptpro
8.64369e-72	0.768002	0.987	0.881	1.80506e-67	18	Atp6v0c
4.62131e-93	0.766977	0.597	0.218	9.65068e-89	18	Sh2b3
1.76204e-86	0.764719	0.742	0.347	3.67966e-82	18	Mgat4a
1.20912e-109	0.76366	0.636	0.214	2.52501e-105	18	Pros1
6.50958e-56	0.763376	1	0.975	1.3594e-51	18	H3f3b
1.12059e-117	0.762541	0.713	0.267	2.34013e-113	18	Adam15
5.04123e-26	0.759519	0.718	0.499	1.05276e-21	18	Dusp2
2.27376e-187	0.758568	0.561	0.107	4.74829e-183	18	Gcnt1
1.92035e-38	0.757674	0.765	0.507	4.01026e-34	18	Gadd45b
1.16602e-123	0.757108	0.494	0.112	2.435e-119	18	Tagap
4.83401e-58	0.756016	0.829	0.55	1.00949e-53	18	Cd164
2.09303e-231	0.753795	0.556	0.084	4.37086e-227	18	Cryba4
1.25519e-167	0.75337	0.592	0.136	2.62122e-163	18	Ctc1
2.61392e-53	0.752877	0.791	0.506	5.45866e-49	18	Ndel1
2.51861e-50	0.750394	0.804	0.5	5.25962e-46	18	Tob2
1.057e-66	0.748172	0.744	0.39	2.20734e-62	18	Arhgap17
1.25063e-80	0.745252	0.977	0.777	2.61169e-76	18	Capza2
2.84087e-85	0.745053	0.729	0.331	5.93258e-81	18	Ubash3b
5.20062e-78	0.744353	0.749	0.353	1.08605e-73	18	Dnase2a
2.9748e-91	0.744117	0.84	0.357	6.21227e-87	18	Lrp1
9.19905e-77	0.74201	0.938	0.446	1.92104e-72	18	Cd68
3.35006e-67	0.741686	0.899	0.606	6.99594e-63	18	Cltc
6.4058e-140	0.741405	0.561	0.141	1.33772e-135	18	Numb
7.20849e-81	0.740329	0.543	0.198	1.50535e-76	18	Dnajb4
5.4225e-119	0.740156	0.682	0.213	1.13238e-114	18	Ang
1.40613e-99	0.734415	0.739	0.292	2.93642e-95	18	Ikzf1
4.77372e-162	0.733188	0.62	0.151	9.96896e-158	18	Tnfrsf21
1.04083e-47	0.732408	0.39	0.143	2.17356e-43	18	Hcar2
1.74532e-83	0.731316	0.84	0.346	3.64475e-79	18	Hck
1.16835e-69	0.730096	0.744	0.416	2.43987e-65	18	Senp2
1.3208e-57	0.7298	0.806	0.52	2.75822e-53	18	Bcl10
7.41729e-88	0.728793	0.775	0.363	1.54895e-83	18	Fnip1
5.65998e-40	0.727282	0.961	0.8	1.18197e-35	18	Srsf5
9.43583e-77	0.724071	0.703	0.313	1.97048e-72	18	Elmo1
4.86569e-68	0.723362	0.788	0.435	1.0161e-63	18	Azin1
1.62157e-109	0.71991	0.677	0.237	3.38632e-105	18	Itga6
2.81664e-87	0.717849	0.638	0.258	5.88199e-83	18	Acer3
6.08315e-50	0.71733	0.92	0.707	1.27034e-45	18	Sfpq
1.23056e-67	0.716296	0.891	0.564	2.56979e-63	18	Macf1
1.91079e-62	0.714359	0.724	0.403	3.9903e-58	18	Rlim
6.99152e-61	0.710504	0.956	0.729	1.46004e-56	18	Wnk1
9.21726e-82	0.71003	0.755	0.339	1.92484e-77	18	Lcp2
6.5023e-67	0.708993	0.78	0.357	1.35788e-62	18	Cd84
1.33222e-85	0.708799	0.724	0.322	2.78207e-81	18	Cttnbp2nl
0	0.707657	0.478	0.029	0	18	Abca9
3.88173e-61	0.707338	0.972	0.638	8.10622e-57	18	Hexa
7.47323e-97	0.706937	0.646	0.249	1.56064e-92	18	Hps4
2.20556e-80	0.706045	0.599	0.234	4.60588e-76	18	Il17ra
6.48558e-56	0.705686	0.711	0.386	1.35438e-51	18	B4galt1
4.42214e-65	0.705213	0.99	0.899	9.23476e-61	18	Eif4a1
2.54771e-42	0.704853	0.92	0.696	5.32039e-38	18	Atf4
5.62843e-90	0.701476	0.858	0.328	1.17538e-85	18	Fcgr2b
5.14745e-208	0.699919	0.522	0.084	1.07494e-203	18	Kcnk6
2.12959e-25	0.699144	0.654	0.443	4.44723e-21	18	Mdm2
8.38877e-52	0.69852	0.659	0.37	1.75183e-47	18	Taf7
3.9821e-40	0.694991	0.866	0.678	8.31583e-36	18	Tra2b
1.93544e-44	0.694982	0.45	0.201	4.04179e-40	18	Itga5
2.99451e-67	0.694743	0.796	0.458	6.25344e-63	18	Tpst2
7.96461e-71	0.69345	0.804	0.405	1.66325e-66	18	Prkcd
0	0.692711	0.47	0.035	0	18	Gm2629
1.65591e-116	0.692245	0.579	0.176	3.45803e-112	18	Zfp710
9.39749e-52	0.69214	0.747	0.448	1.96248e-47	18	Zbtb7a
4.71614e-13	0.690978	0.568	0.4	9.84871e-09	18	Klf4
5.37227e-102	0.690033	0.685	0.254	1.12189e-97	18	Zeb2os
3.62299e-33	0.690004	0.581	0.306	7.56589e-29	18	Ifi207
2.12659e-199	0.689537	0.501	0.081	4.44096e-195	18	Nuak1
0	0.689049	0.537	0.027	0	18	Rtn4rl1
5.20495e-59	0.687394	0.907	0.479	1.08695e-54	18	Cd14
1.09068e-61	0.686124	0.638	0.297	2.27767e-57	18	Irf2bpl
1.22846e-18	0.683794	0.589	0.404	2.56538e-14	18	Txnip
1.746e-115	0.682008	0.439	0.099	3.64617e-111	18	Sall3
3.59231e-80	0.680886	0.687	0.306	7.50182e-76	18	Ogfrl1
2.04888e-144	0.679655	0.594	0.148	4.27868e-140	18	Tlr7
5.05402e-96	0.677795	0.597	0.209	1.05543e-91	18	Vps18
5.16639e-76	0.676396	0.69	0.327	1.0789e-71	18	Atp6v0a2
5.26795e-34	0.676116	0.672	0.427	1.10011e-29	18	Sertad1
8.89502e-110	0.674796	0.775	0.276	1.85755e-105	18	Maf
7.94465e-41	0.674545	0.809	0.585	1.65908e-36	18	Etf1
6.10004e-84	0.673883	0.716	0.278	1.27387e-79	18	Tmem86a
1.17097e-86	0.673805	0.561	0.196	2.44533e-82	18	Kansl1l
2.60932e-89	0.673523	0.638	0.238	5.44905e-85	18	Arsb
0	0.668867	0.584	0.063	0	18	Cd34
2.06117e-88	0.665981	0.729	0.319	4.30434e-84	18	Plxnb2
4.6048e-45	0.664856	0.93	0.754	9.6162e-41	18	Hnrnpu
3.27787e-68	0.664285	0.977	0.766	6.84519e-64	18	Atp6v0b
4.365e-62	0.661248	0.625	0.299	9.11542e-58	18	Rabgef1
0	0.65776	0.514	0.052	0	18	Snta1
3.96471e-59	0.656707	0.804	0.462	8.27951e-55	18	Tpp1
9.79799e-71	0.656071	0.664	0.284	2.04612e-66	18	Man1a
1.31535e-40	0.655308	0.93	0.715	2.74685e-36	18	H2-Q4
2.8646e-60	0.653951	0.788	0.435	5.98214e-56	18	Ehd4
3.4652e-30	0.653427	0.819	0.564	7.23637e-26	18	Tnfaip3
1.20568e-103	0.653004	0.633	0.226	2.51783e-99	18	Fez2
1.50397e-89	0.652666	0.574	0.201	3.14075e-85	18	Ulk2
1.50069e-57	0.651357	0.956	0.601	3.13388e-53	18	Cd53
2.55955e-79	0.649039	0.695	0.32	5.34512e-75	18	Stard3
1.09998e-123	0.647275	0.496	0.113	2.29708e-119	18	Bhlhe41
4.42143e-164	0.646352	0.618	0.141	9.23328e-160	18	Slc1a3
2.73193e-52	0.645688	0.718	0.43	5.70509e-48	18	Sde2
8.19999e-58	0.644811	0.76	0.361	1.7124e-53	18	Ccr5
1.82166e-79	0.644592	0.731	0.308	3.80417e-75	18	Rhoh
1.74621e-69	0.64442	0.667	0.32	3.64661e-65	18	Herc2
2.97814e-116	0.643249	0.548	0.153	6.21924e-112	18	Pald1
1.07295e-90	0.642868	0.659	0.268	2.24065e-86	18	Fam91a1
6.87177e-61	0.638692	0.747	0.375	1.43503e-56	18	Ifngr2
1.12781e-80	0.638086	0.698	0.299	2.35521e-76	18	Atp8a1
8.76659e-70	0.638047	0.571	0.229	1.83073e-65	18	Mtus1
2.62364e-42	0.637879	0.757	0.481	5.47895e-38	18	Xbp1
2.26505e-44	0.63738	0.721	0.474	4.7301e-40	18	Rela
4.37923e-38	0.636972	0.762	0.437	9.14514e-34	18	Ccrl2
4.4279e-60	0.635766	0.532	0.225	9.24678e-56	18	Rin2
1.07184e-39	0.634598	0.943	0.583	2.23833e-35	18	Ctsc
3.51651e-120	0.632079	0.424	0.088	7.34352e-116	18	Gm46224
9.55106e-77	0.631829	0.638	0.28	1.99455e-72	18	Tspan14
4.55522e-72	0.630815	0.638	0.282	9.51267e-68	18	Fbrsl1
2.85906e-33	0.630601	0.912	0.706	5.97057e-29	18	Top1
1.66947e-106	0.628825	0.641	0.201	3.48634e-102	18	Gna15
3.65582e-48	0.628703	0.827	0.55	7.63446e-44	18	Tgoln1
1.02219e-39	0.62767	0.928	0.698	2.13465e-35	18	Lgals3bp
1.23342e-71	0.627462	0.602	0.253	2.57576e-67	18	Nfya
3.53595e-95	0.627449	0.579	0.194	7.38412e-91	18	Map11
1.93554e-87	0.627326	0.543	0.167	4.042e-83	18	H2-Oa
7.30591e-65	0.627246	0.594	0.254	1.52569e-60	18	Arhgap25
1.3798e-53	0.626715	0.77	0.463	2.88145e-49	18	Edem1
3.22842e-60	0.624942	0.744	0.408	6.74192e-56	18	Sgpl1
1.38603e-39	0.624236	0.876	0.636	2.89445e-35	18	Hnrnph1
9.14231e-84	0.623405	0.584	0.204	1.90919e-79	18	Cadm1
3.38806e-105	0.623348	0.532	0.152	7.07529e-101	18	Nav2
4.40778e-41	0.622454	0.548	0.284	9.20476e-37	18	Erf
2.55533e-49	0.621959	0.806	0.473	5.3363e-45	18	Tnfrsf1a
7.05043e-58	0.620636	0.659	0.333	1.47234e-53	18	Itpr2
3.67581e-66	0.61794	0.63	0.294	7.67619e-62	18	Med7
7.9821e-43	0.617669	0.953	0.79	1.6669e-38	18	Tpm3
2.31758e-53	0.61558	0.819	0.488	4.83981e-49	18	Gusb
4.86421e-43	0.615536	0.323	0.113	1.01579e-38	18	Otud1
9.577e-89	0.615218	0.625	0.236	1.99997e-84	18	Asph
3.45017e-62	0.614476	0.672	0.331	7.20499e-58	18	Tns3
4.33505e-77	0.613982	0.171	0.022	9.05288e-73	18	Edn1
5.3809e-86	0.612797	0.798	0.293	1.12369e-81	18	Slc11a1
1.28102e-47	0.6121	0.77	0.483	2.67516e-43	18	Ubn1
5.97672e-53	0.612023	0.868	0.556	1.24812e-48	18	Atp6ap2
7.13424e-76	0.608801	0.685	0.299	1.48984e-71	18	Sipa1
4.95628e-60	0.608028	0.556	0.244	1.03502e-55	18	Dyrk2
1.67564e-62	0.607747	0.804	0.442	3.49925e-58	18	Cflar
4.50527e-41	0.60711	0.941	0.754	9.40835e-37	18	Fus
3.41981e-116	0.606965	0.61	0.187	7.14159e-112	18	Slc7a7
3.45968e-60	0.603078	0.889	0.533	7.22485e-56	18	Creg1
2.06664e-46	0.60107	0.677	0.39	4.31577e-42	18	Impact
1.01812e-68	0.600243	0.62	0.278	2.12615e-64	18	Frrs1
2.47874e-50	0.599291	0.904	0.635	5.17634e-46	18	Ptbp3
3.78064e-39	0.599187	0.987	0.608	7.89511e-35	18	Fcer1g
1.79163e-97	0.599181	0.574	0.185	3.74147e-93	18	Fmnl3
2.47965e-36	0.599149	0.579	0.329	5.17825e-32	18	Tbpl1
4.55261e-58	0.598962	0.76	0.448	9.50722e-54	18	Arid1a
1.30936e-201	0.598706	0.519	0.081	2.73433e-197	18	Npl
2.12595e-45	0.598516	0.45	0.191	4.43962e-41	18	Trim47
1.78857e-43	0.59799	0.77	0.511	3.73508e-39	18	Nufip2
3.13598e-08	0.597513	0.483	0.403	0.000654887	18	Tsc22d3
9.47601e-55	0.596414	0.873	0.497	1.97888e-50	18	Gns
2.26307e-48	0.593329	0.62	0.313	4.72596e-44	18	9930111J21Rik2
4.3704e-69	0.591937	0.63	0.271	9.12671e-65	18	Sun2
3.40655e-79	0.591549	0.519	0.174	7.1139e-75	18	Map3k8
1.21357e-83	0.590488	0.651	0.259	2.5343e-79	18	Ptprj
4.21659e-294	0.590141	0.411	0.036	8.80551e-290	18	Whrn
1.13938e-51	0.589592	0.922	0.613	2.37938e-47	18	Snx5
1.69035e-123	0.589536	0.525	0.133	3.52995e-119	18	Sipa1l2
9.48641e-45	0.589437	0.858	0.599	1.98105e-40	18	Tor1aip1
3.01663e-148	0.589433	0.478	0.097	6.29963e-144	18	Nckap5l
5.65271e-74	0.585635	0.63	0.27	1.18046e-69	18	Gmip
1.80708e-55	0.584997	0.54	0.225	3.77372e-51	18	Cebpd
9.52531e-56	0.58378	0.61	0.307	1.98917e-51	18	Fbrs
1.13412e-91	0.583386	0.589	0.196	2.36839e-87	18	Tbc1d9
4.38799e-45	0.581211	0.938	0.702	9.16345e-41	18	Erp29
1.78549e-39	0.580164	0.731	0.445	3.72865e-35	18	Ddit3
1.63757e-31	0.57914	0.928	0.728	3.41974e-27	18	Pnrc1
5.93512e-38	0.578675	0.765	0.507	1.23943e-33	18	Zfp622
2.64776e-70	0.578272	0.809	0.406	5.52932e-66	18	Dst
5.18999e-39	0.577539	0.788	0.528	1.08383e-34	18	Hdlbp
1.13145e-50	0.574884	0.711	0.424	2.36281e-46	18	Commd8
6.40018e-37	0.573087	0.726	0.484	1.33655e-32	18	Map2k3
2.95212e-77	0.572257	0.783	0.345	6.16491e-73	18	Vav1
1.02024e-81	0.57038	0.346	0.084	2.13057e-77	18	Itpkc
1.36145e-42	0.56884	0.946	0.722	2.84312e-38	18	Msn
2.86129e-40	0.568792	0.961	0.701	5.97524e-36	18	Cotl1
2.50544e-185	0.568517	0.473	0.076	5.23211e-181	18	Ppp1r9a
9.30269e-168	0.567606	0.45	0.071	1.94268e-163	18	Cables1
6.94473e-58	0.567332	0.481	0.187	1.45027e-53	18	Bcl6
4.07475e-39	0.565448	0.966	0.845	8.50929e-35	18	Calm2
9.66579e-43	0.564893	0.798	0.512	2.01851e-38	18	Pik3r1
1.98236e-175	0.564416	0.349	0.042	4.13977e-171	18	Slc40a1
6.28194e-27	0.563585	0.295	0.116	1.31186e-22	18	Hspa1b
7.52095e-63	0.561175	0.866	0.403	1.5706e-58	18	Cd86
2.34333e-61	0.560576	0.809	0.393	4.89358e-57	18	Syngr1
3.87372e-47	0.558297	0.835	0.541	8.08948e-43	18	Kpna4
0	0.558157	0.429	0.03	0	18	Fam167b
6.28782e-57	0.55722	0.788	0.445	1.31309e-52	18	Foxn3
2.43878e-71	0.556659	0.775	0.297	5.09291e-67	18	Adgre1
5.2276e-57	0.554424	0.589	0.276	1.09168e-52	18	Zswim6
1.10493e-57	0.550836	0.685	0.339	2.30742e-53	18	Pip4k2a
5.61272e-125	0.550112	0.468	0.102	1.1721e-120	18	Mir99ahg
2.25208e-48	0.549964	0.718	0.421	4.70301e-44	18	Man1a2
1.52107e-44	0.549438	0.871	0.579	3.17644e-40	18	Celf2
3.4562e-121	0.549202	0.478	0.109	7.21758e-117	18	Lyl1
1.37912e-123	0.549072	0.504	0.121	2.88001e-119	18	Trpm2
1.39593e-48	0.548251	0.894	0.524	2.91511e-44	18	Asah1
8.81114e-42	0.547699	0.992	0.86	1.84003e-37	18	Calr
2.42649e-62	0.545549	0.791	0.342	5.06724e-58	18	Abca1
4.35035e-30	0.545188	0.659	0.406	9.08484e-26	18	Tubb2a
1.6792e-41	0.544968	0.755	0.367	3.50666e-37	18	Tlr2
7.2072e-38	0.542222	0.93	0.719	1.50508e-33	18	Ywhah
4.93689e-48	0.541896	0.527	0.246	1.03097e-43	18	Nab2
2.84828e-64	0.53817	0.512	0.207	5.94806e-60	18	Gtf2h2
5.85648e-39	0.53705	0.817	0.553	1.22301e-34	18	Rab1a
1.41883e-58	0.535879	0.703	0.381	2.96294e-54	18	Edem2
8.97391e-58	0.535024	0.465	0.181	1.87402e-53	18	Slc12a9
4.52036e-67	0.533851	0.439	0.148	9.43987e-63	18	Dusp7
1.2996e-74	0.53378	0.969	0.586	2.71395e-70	18	Irf8
2.08511e-58	0.532573	0.571	0.242	4.35433e-54	18	Frmd4b
3.61345e-52	0.531734	0.674	0.348	7.54597e-48	18	Cux1
2.48564e-72	0.531592	0.481	0.164	5.19076e-68	18	Pla2g4a
4.76363e-63	0.530097	0.651	0.294	9.9479e-59	18	Acp2
0	0.529268	0.403	0.024	0	18	Mlxipl
1.80143e-96	0.528757	0.525	0.158	3.76193e-92	18	Cyb561a3
3.66664e-82	0.528576	0.463	0.14	7.65705e-78	18	Nfam1
1.01716e-49	0.528457	0.796	0.43	2.12413e-45	18	Samsn1
1.44316e-41	0.52794	0.982	0.575	3.01374e-37	18	Ctsh
6.61087e-68	0.527685	0.664	0.285	1.38055e-63	18	Rasal3
4.89536e-23	0.527272	0.434	0.254	1.0223e-18	18	Arl13b
3.93529e-51	0.52659	0.757	0.461	8.21807e-47	18	Twf2
3.46123e-60	0.526044	0.499	0.202	7.22809e-56	18	Flcn
0	0.522986	0.39	0.028	0	18	Npnt
2.67472e-42	0.521212	0.902	0.665	5.58561e-38	18	Saraf
1.03219e-65	0.520359	0.584	0.244	2.15553e-61	18	Aim2
1.04403e-146	0.520109	0.411	0.071	2.18025e-142	18	Abcd2
1.98941e-35	0.519395	0.982	0.886	4.15448e-31	18	Ly6e
4.46196e-87	0.519004	0.473	0.138	9.31791e-83	18	Tlr13
6.15322e-51	0.517929	0.703	0.389	1.28498e-46	18	P4ha1
1.25916e-50	0.516715	0.61	0.297	2.62949e-46	18	1700017B05Rik
6.29716e-54	0.516511	0.734	0.399	1.31504e-49	18	Camk2d
4.08833e-56	0.515704	0.599	0.256	8.53766e-52	18	Lhfpl2
2.90073e-42	0.515621	0.824	0.469	6.0576e-38	18	Ptpn6
1.31536e-55	0.513233	0.512	0.222	2.74687e-51	18	Rnf2
3.49077e-88	0.513005	0.439	0.121	7.28979e-84	18	Ints6l
2.81265e-83	0.512869	0.509	0.159	5.87366e-79	18	Mfng
6.56528e-65	0.512545	0.742	0.386	1.37103e-60	18	Rnf13
1.02325e-58	0.511502	0.656	0.292	2.13685e-54	18	Tnfaip8l2
2.3618e-74	0.511337	0.336	0.078	4.93216e-70	18	Ccl9
4.51911e-34	0.511332	0.767	0.529	9.43726e-30	18	Sppl2a
3.24766e-57	0.509512	0.486	0.198	6.78209e-53	18	Mknk1
1.92862e-26	0.509062	0.928	0.753	4.02755e-22	18	Srsf7
2.98423e-44	0.509014	0.791	0.481	6.23197e-40	18	Pold4
9.34874e-91	0.507594	0.455	0.128	1.9523e-86	18	Eef2k
1.38236e-47	0.507452	0.568	0.276	2.88679e-43	18	Cpeb4
1.49483e-15	0.50698	0.703	0.549	3.12166e-11	18	Txnrd1
9.34217e-120	0.506777	0.437	0.096	1.95092e-115	18	Tbc1d16
8.6705e-62	0.506587	0.548	0.218	1.81066e-57	18	Dapp1
5.03241e-72	0.506511	0.486	0.164	1.05092e-67	18	Pik3cg
6.4973e-45	0.504125	0.486	0.225	1.35683e-40	18	Cln8
6.94577e-50	0.503389	0.612	0.288	1.45048e-45	18	Fli1
1.70636e-29	0.500563	0.938	0.642	3.56339e-25	18	Ucp2
1.28317e-85	0.500046	0.519	0.167	2.67965e-81	18	Man1c1
1.28889e-78	0.496857	0.501	0.167	2.69159e-74	18	Atp6v0a1
1.54121e-202	0.496719	0.367	0.041	3.2185e-198	18	Ak1
5.70647e-48	0.496345	0.724	0.357	1.19168e-43	18	Lat2
9.89522e-35	0.493981	0.876	0.64	2.06642e-30	18	Tmed5
4.35384e-24	0.492243	0.47	0.266	9.09213e-20	18	Errfi1
1.80549e-41	0.492035	0.871	0.517	3.77041e-37	18	Itgb2
2.94819e-38	0.491669	0.964	0.802	6.15671e-34	18	Pdia3
1.27031e-50	0.49111	0.755	0.454	2.65279e-46	18	Tox4
4.91728e-84	0.490221	0.571	0.184	1.02688e-79	18	Xlr
1.45855e-43	0.487751	0.517	0.239	3.0459e-39	18	Rassf4
2.6081e-48	0.487693	0.63	0.304	5.4465e-44	18	Ptpre
1.49112e-30	0.487352	0.804	0.587	3.11391e-26	18	Spag9
2.46503e-35	0.487023	0.517	0.279	5.14772e-31	18	Gtf2a1
4.79083e-40	0.486472	0.791	0.526	1.00047e-35	18	Mob1a
2.61261e-31	0.485958	0.716	0.43	5.45592e-27	18	Ifi204
6.2105e-67	0.48585	0.413	0.134	1.29694e-62	18	Vav2
5.09146e-47	0.484634	0.757	0.437	1.06325e-42	18	Evl
1.70895e-44	0.484359	0.726	0.414	3.56881e-40	18	Arrb2
4.57232e-46	0.484217	0.509	0.225	9.54837e-42	18	Tifa
4.85827e-63	0.484179	0.61	0.25	1.01455e-58	18	Havcr2
2.78187e-40	0.483371	0.796	0.52	5.80939e-36	18	Peli1
2.89146e-65	0.481368	0.618	0.24	6.03823e-61	18	Hivep3
1.3679e-56	0.480563	0.581	0.259	2.85659e-52	18	Diaph2
3.36939e-36	0.479914	0.579	0.339	7.03631e-32	18	Tmem251
3.37484e-47	0.479478	0.535	0.258	7.04767e-43	18	Slc15a4
1.76738e-44	0.479274	0.726	0.433	3.69082e-40	18	Adam10
2.02594e-60	0.479193	0.522	0.203	4.23077e-56	18	Camk1d
9.04947e-126	0.478967	0.429	0.084	1.8898e-121	18	Tns1
3.87802e-70	0.478774	0.475	0.159	8.09847e-66	18	March1
9.4858e-29	0.478306	0.837	0.627	1.98092e-24	18	Ddx6
8.33685e-47	0.478187	0.739	0.443	1.74098e-42	18	Hmox2
6.24046e-48	0.478178	1	0.989	1.30319e-43	18	B2m
7.04995e-259	0.477349	0.364	0.031	1.47224e-254	18	Adora3
3.54978e-44	0.47717	0.519	0.242	7.413e-40	18	Pnpla7
1.77194e-85	0.476188	0.641	0.223	3.70035e-81	18	Fscn1
9.70219e-50	0.474751	0.806	0.441	2.02611e-45	18	Tcirg1
2.96005e-70	0.474539	0.37	0.102	6.18147e-66	18	Tgif2
6.69068e-55	0.47424	0.747	0.424	1.39721e-50	18	Dpysl2
2.8313e-36	0.473291	0.465	0.229	5.91261e-32	18	Arl5b
1.57846e-35	0.472923	0.917	0.697	3.2963e-31	18	Rab14
6.43876e-41	0.472309	0.556	0.293	1.34461e-36	18	Stk40
7.60713e-34	0.471592	0.822	0.571	1.5886e-29	18	Nktr
2.00136e-78	0.471518	0.532	0.187	4.17944e-74	18	Tmem63a
1.25193e-42	0.471471	0.77	0.446	2.6144e-38	18	Glmp
2.80885e-30	0.471139	0.956	0.731	5.86571e-26	18	Pmepa1
6.92713e-72	0.470396	0.537	0.194	1.44659e-67	18	Scn1b
7.34207e-165	0.470353	0.357	0.046	1.53324e-160	18	Ifitm10
4.08849e-09	0.469775	0.442	0.32	8.538e-05	18	Sdc4
1.70236e-23	0.468468	0.93	0.754	3.55503e-19	18	Ywhaz
1.62996e-36	0.468192	0.682	0.43	3.40384e-32	18	Arl8b
1.2294e-33	0.466764	0.811	0.55	2.56736e-29	18	Lgals9
0	0.465582	0.393	0.028	0	18	0610040J01Rik
4.65203e-40	0.465109	0.452	0.202	9.71484e-36	18	Cpeb2
7.32717e-99	0.464364	0.444	0.109	1.53013e-94	18	Slc9a9
1.07621e-31	0.464338	0.592	0.355	2.24745e-27	18	Tnpo3
1.29559e-33	0.464263	0.943	0.748	2.70558e-29	18	Sf3b1
3.05618e-35	0.463013	0.674	0.428	6.38221e-31	18	Lims1
2.6125e-27	0.462595	0.762	0.556	5.45569e-23	18	Rbbp6
2.42098e-31	0.46242	0.886	0.683	5.05573e-27	18	Purb
5.34725e-37	0.462384	0.669	0.403	1.11667e-32	18	Git2
3.40455e-54	0.461614	1	0.992	7.10972e-50	18	Actb
6.39823e-39	0.459152	0.612	0.352	1.33614e-34	18	Dip2b
9.93127e-37	0.458157	0.705	0.433	2.07395e-32	18	Rock2
2.549e-39	0.456673	0.687	0.4	5.32309e-35	18	Gna12
5.34044e-57	0.456035	0.413	0.148	1.11524e-52	18	Tlr3
1.91591e-33	0.455902	0.817	0.582	4.00099e-29	18	Srsf6
8.93799e-98	0.455755	0.457	0.12	1.86652e-93	18	Rilpl1
1.30949e-36	0.455372	0.429	0.203	2.7346e-32	18	Mtmr14
9.96566e-46	0.454658	0.687	0.357	2.08113e-41	18	Dock8
5.48615e-39	0.453497	0.873	0.628	1.14567e-34	18	Mapre1
6.52193e-56	0.452288	0.486	0.193	1.36197e-51	18	Il6st
9.76085e-37	0.451991	0.734	0.466	2.03836e-32	18	Zmiz1
7.34997e-36	0.451346	0.868	0.589	1.53489e-31	18	Limd2
7.50193e-43	0.451344	0.607	0.331	1.56663e-38	18	Ralb
5.94182e-24	0.450936	0.605	0.393	1.24083e-19	18	Sbno2
2.52798e-61	0.450461	0.481	0.169	5.27917e-57	18	Cxxc5
1.75894e-59	0.450226	0.532	0.224	3.67319e-55	18	Khk
3.09259e-19	0.450068	0.592	0.408	6.45825e-15	18	Midn
3.17029e-68	0.449873	0.475	0.168	6.62053e-64	18	Zfp385a
1.0998e-38	0.449732	0.938	0.723	2.2967e-34	18	Fam49b
5.66597e-32	0.448802	0.969	0.846	1.18323e-27	18	Ube2d3
0	0.448518	0.295	0.013	0	18	Csmd3
1.10891e-36	0.448276	0.61	0.353	2.31575e-32	18	Wdr45b
7.55821e-73	0.447813	0.442	0.14	1.57838e-68	18	Fam214b
3.62493e-40	0.446574	0.705	0.426	7.56994e-36	18	Nek7
4.1456e-263	0.446119	0.444	0.045	8.65725e-259	18	Rtn1
4.60047e-41	0.445763	0.656	0.38	9.60717e-37	18	Clcn4
4.90308e-35	0.445539	0.682	0.422	1.02391e-30	18	Rnpep
1.57587e-53	0.445489	0.47	0.189	3.29089e-49	18	Tmem135
5.30427e-31	0.445383	0.933	0.601	1.10769e-26	18	H2-DMa
4.13606e-80	0.444036	0.403	0.107	8.63734e-76	18	I830077J02Rik
8.27011e-49	0.443637	0.357	0.124	1.72705e-44	18	Zbtb2
1.96162e-42	0.443104	0.504	0.236	4.09644e-38	18	Fchsd2
6.31092e-31	0.442252	0.943	0.61	1.31791e-26	18	Bcl2a1b
3.36516e-38	0.44189	0.592	0.328	7.02747e-34	18	Chd9
4.70706e-79	0.441746	0.457	0.139	9.82976e-75	18	Kcnk13
1.19466e-77	0.441518	0.377	0.098	2.4948e-73	18	Icosl
7.89886e-67	0.440087	0.457	0.154	1.64952e-62	18	Slc8a1
2.89199e-27	0.439331	0.879	0.678	6.03933e-23	18	Rbm25
2.04861e-30	0.439225	0.618	0.396	4.27811e-26	18	Rragc
5.20195e-36	0.439079	0.62	0.372	1.08632e-31	18	Usp8
2.02874e-65	0.43851	0.488	0.178	4.23662e-61	18	Dtx4
2.29366e-33	0.4385	0.775	0.521	4.78985e-29	18	H2-M3
1.40407e-36	0.438463	0.966	0.835	2.93211e-32	18	Tmbim6
1.63016e-59	0.438177	0.566	0.232	3.40427e-55	18	Plcg2
2.18638e-20	0.438138	0.292	0.142	4.56582e-16	18	Bbc3
2.23525e-47	0.437532	0.313	0.099	4.66788e-43	18	Dusp8
1.03336e-35	0.43668	0.646	0.381	2.15796e-31	18	Neu1
8.95256e-31	0.435986	0.744	0.52	1.86956e-26	18	Nptn
5.55992e-31	0.435645	0.61	0.379	1.16108e-26	18	Samd4b
9.91732e-38	0.435549	0.687	0.427	2.07103e-33	18	Erbin
1.77055e-235	0.433842	0.38	0.037	3.69745e-231	18	BC035044
2.25935e-36	0.432795	0.486	0.244	4.71821e-32	18	Mafk
6.53277e-36	0.431843	0.747	0.443	1.36424e-31	18	Sema4d
1.09693e-26	0.430421	0.796	0.557	2.29071e-22	18	Chd7
1.39327e-32	0.429784	0.953	0.756	2.90957e-28	18	Sh3glb1
6.66405e-25	0.429617	0.832	0.59	1.39165e-20	18	P4hb
1.00268e-31	0.429251	0.385	0.17	2.09389e-27	18	Hhex
1.81246e-44	0.429199	0.623	0.309	3.78497e-40	18	Birc3
2.69623e-72	0.429165	0.463	0.153	5.63054e-68	18	Spire1
2.07451e-32	0.428968	0.661	0.397	4.3322e-28	18	Nfic
0	0.428966	0.323	0.014	0	18	Mlph
3.88289e-34	0.428618	0.437	0.216	8.10864e-30	18	Abl2
4.60963e-19	0.428344	0.698	0.518	9.6263e-15	18	Slbp
1.35224e-32	0.428283	0.589	0.349	2.82389e-28	18	Med13
1.83889e-143	0.428281	0.349	0.052	3.84015e-139	18	Tln2
2.307e-40	0.428225	0.561	0.297	4.81771e-36	18	Acap2
2.08262e-38	0.428111	0.558	0.295	4.34913e-34	18	Naglu
4.45419e-53	0.428017	0.525	0.231	9.30169e-49	18	Mzt2
1.11117e-49	0.427962	0.475	0.199	2.32045e-45	18	Rreb1
6.83279e-33	0.427074	0.444	0.216	1.42689e-28	18	Gm43305
1.01002e-42	0.427061	0.669	0.386	2.10923e-38	18	Cd2ap
2.82047e-64	0.42658	0.463	0.153	5.89e-60	18	Rcsd1
4.73689e-27	0.426411	0.977	0.829	9.89205e-23	18	Hsp90b1
2.15755e-15	0.425832	0.225	0.109	4.50561e-11	18	Gm42047
7.24529e-41	0.425151	0.452	0.203	1.51303e-36	18	Acox3
2.98922e-29	0.424574	0.594	0.353	6.2424e-25	18	Tm6sf1
7.28532e-55	0.42311	0.354	0.114	1.52139e-50	18	Maml3
3.36917e-27	0.423072	0.822	0.595	7.03584e-23	18	Trim30a
4.55417e-99	0.421771	0.393	0.089	9.51048e-95	18	Snx29
2.50509e-35	0.421713	0.636	0.377	5.23138e-31	18	Gsdmd
7.21406e-39	0.420478	0.605	0.314	1.50651e-34	18	Etv3
2.35425e-43	0.419511	0.605	0.288	4.91637e-39	18	Dhrs3
9.71466e-113	0.417705	0.315	0.053	2.02871e-108	18	C5ar2
9.76408e-50	0.416373	0.509	0.228	2.03903e-45	18	Fbxw4
6.34776e-46	0.416302	0.571	0.287	1.3256e-41	18	Plod1
6.73225e-29	0.415561	0.708	0.45	1.4059e-24	18	Gnl3
2.09688e-32	0.414799	0.362	0.162	4.37892e-28	18	Slc25a25
3.76597e-28	0.414767	0.871	0.63	7.86447e-24	18	Srsf9
3.5228e-62	0.413361	0.468	0.165	7.35667e-58	18	Plcl2
2.05451e-41	0.413333	0.752	0.426	4.29043e-37	18	Tacc1
5.03082e-25	0.412867	0.561	0.339	1.05059e-20	18	Slc25a33
3.32504e-24	0.412195	0.742	0.525	6.94368e-20	18	Trafd1
3.01626e-24	0.412192	0.925	0.731	6.29886e-20	18	Eif3a
5.54009e-30	0.411805	0.972	0.835	1.15694e-25	18	Hnrnpk
8.86182e-26	0.41149	0.39	0.203	1.85061e-21	18	Foxo3
1.79573e-33	0.411143	0.778	0.487	3.75003e-29	18	Scarb2
1.59875e-34	0.409362	0.514	0.267	3.33866e-30	18	Swap70
1.7421e-26	0.409096	0.506	0.294	3.63802e-22	18	Fbxo33
4.53947e-31	0.408636	0.504	0.279	9.47977e-27	18	1810013L24Rik
1.02076e-23	0.408307	0.953	0.788	2.13164e-19	18	Slc3a2
2.98841e-39	0.407572	0.78	0.476	6.2407e-35	18	Ppt1
3.62583e-83	0.405787	0.563	0.17	7.57182e-79	18	Grap
9.79388e-36	0.405286	0.504	0.264	2.04526e-31	18	Mapk6
5.39224e-29	0.404407	0.204	0.065	1.12606e-24	18	Gm14636
1.20149e-24	0.404335	0.509	0.299	2.50907e-20	18	Per1
3.58064e-50	0.404225	0.359	0.121	7.47744e-46	18	Tmem88
3.87815e-22	0.404025	0.969	0.866	8.09874e-18	18	Hnrnpa2b1
1.30669e-38	0.403937	0.434	0.2	2.72877e-34	18	Ppp1r21
2.26643e-28	0.403831	0.894	0.701	4.73299e-24	18	Luc7l2
1.36024e-52	0.40367	0.457	0.178	2.84059e-48	18	Il13ra1
6.31535e-34	0.403021	0.618	0.383	1.31883e-29	18	Vamp3
2.73598e-29	0.402946	0.514	0.298	5.71355e-25	18	Exoc4
1.88643e-23	0.402696	0.721	0.523	3.93942e-19	18	Prpf38b
1.42317e-46	0.401411	0.517	0.238	2.97201e-42	18	Ppcdc
4.80183e-62	0.401012	0.566	0.225	1.00277e-57	18	Ldlrad4
9.1857e-43	0.400636	0.426	0.181	1.91825e-38	18	Myo9a
5.56265e-29	0.399973	0.566	0.319	1.16165e-24	18	Irak2
2.52878e-22	0.399454	0.421	0.23	5.28086e-18	18	Filip1l
8.21044e-47	0.398359	0.437	0.178	1.71459e-42	18	Fkbp5
1.46541e-09	0.398256	0.377	0.257	3.06022e-05	18	Hist1h1c
3.39394e-62	0.397544	0.401	0.124	7.08757e-58	18	Lrba
5.97166e-15	0.397437	0.455	0.309	1.24706e-10	18	Ccng1
2.00954e-99	0.39568	0.372	0.076	4.19652e-95	18	Chst1
4.88925e-38	0.395216	0.698	0.421	1.02102e-33	18	Atp6v1c1
3.18783e-24	0.394997	0.571	0.376	6.65714e-20	18	Oser1
1.2712e-25	0.394847	0.879	0.686	2.65465e-21	18	Pafah1b1
1.33165e-38	0.394611	0.385	0.16	2.78089e-34	18	Hps3
6.24572e-33	0.394325	0.46	0.23	1.30429e-28	18	4632427E13Rik
8.95216e-39	0.393998	0.656	0.365	1.86948e-34	18	Asap1
3.82753e-66	0.393855	0.46	0.153	7.99303e-62	18	Sgce
1.45508e-44	0.392834	0.421	0.174	3.03865e-40	18	Tmem104
4.65694e-125	0.391339	0.32	0.049	9.7251e-121	18	Eya4
8.9949e-53	0.391127	0.362	0.12	1.87841e-48	18	Paqr7
1.28763e-36	0.391126	0.685	0.381	2.68896e-32	18	Sdc3
4.72866e-68	0.390961	0.3	0.068	9.87485e-64	18	Arl4d
2.57446e-49	0.390934	0.53	0.241	5.37625e-45	18	Nagpa
3.99925e-49	0.390652	0.421	0.162	8.35164e-45	18	Nhlrc3
9.36817e-51	0.390086	0.38	0.134	1.95635e-46	18	Amz1
3.28906e-23	0.390085	0.576	0.371	6.86854e-19	18	Hexim1
1.60997e-31	0.389733	0.783	0.538	3.3621e-27	18	Nmt1
4.064e-44	0.389687	0.486	0.227	8.48686e-40	18	Lpcat3
4.12352e-30	0.389582	0.628	0.385	8.61114e-26	18	Ube2h
4.50075e-31	0.389086	0.556	0.319	9.39893e-27	18	Atp2c1
1.1704e-25	0.388759	0.791	0.558	2.44414e-21	18	Vmp1
6.83756e-43	0.388523	0.615	0.331	1.42789e-38	18	Rap1gds1
2.21644e-27	0.388456	0.695	0.473	4.62859e-23	18	Snx17
2.43972e-92	0.387849	0.385	0.092	5.09486e-88	18	Soga1
3.07196e-38	0.386546	0.403	0.173	6.41518e-34	18	Rhbdf2
1.9917e-21	0.386167	0.793	0.608	4.15926e-17	18	Selenos
1.24987e-62	0.386114	0.401	0.126	2.61011e-58	18	Arhgap22
5.29841e-28	0.385766	0.925	0.603	1.10647e-23	18	Fyb
8.4506e-29	0.384816	0.494	0.272	1.76474e-24	18	Morc3
1.01929e-25	0.384809	0.974	0.841	2.12857e-21	18	Gnai2
1.92831e-58	0.384738	0.501	0.195	4.0269e-54	18	Rp2
4.0547e-28	0.38441	0.711	0.473	8.46744e-24	18	Reep3
1.67233e-63	0.384323	0.512	0.184	3.49232e-59	18	Tjp1
2.22511e-19	0.383542	0.959	0.827	4.64671e-15	18	Srsf3
2.52766e-24	0.383506	0.77	0.561	5.27852e-20	18	Sf1
5.79391e-49	0.383283	0.496	0.206	1.20994e-44	18	Parvg
3.52557e-40	0.383073	0.486	0.208	7.36245e-36	18	Slamf8
2.96284e-26	0.382826	0.463	0.247	6.18729e-22	18	Mir22hg
3.66493e-24	0.381127	0.687	0.483	7.65348e-20	18	Ranbp2
3.34804e-30	0.380851	0.602	0.341	6.99171e-26	18	Hebp1
5.38363e-25	0.380752	0.512	0.299	1.12426e-20	18	Tle4
5.74888e-44	0.380538	0.602	0.282	1.20054e-39	18	Hvcn1
3.28758e-68	0.380197	0.398	0.117	6.86545e-64	18	Sort1
2.53198e-27	0.379945	0.514	0.302	5.28753e-23	18	Gripap1
9.3961e-58	0.379037	0.377	0.119	1.96219e-53	18	Slc16a10
8.27272e-26	0.378715	0.408	0.189	1.72759e-21	18	Gpr183
2.43405e-30	0.377658	0.956	0.774	5.08303e-26	18	Son
0	0.377639	0.323	0.02	0	18	Atp8a2
2.13781e-18	0.377484	0.744	0.573	4.46438e-14	18	Ppp1r11
1.35357e-21	0.376521	0.38	0.196	2.82665e-17	18	Rbpms
1.87182e-22	0.376493	0.876	0.649	3.90892e-18	18	Ptpn1
1.85346e-20	0.376419	0.535	0.342	3.87058e-16	18	Zfp703
3.09937e-33	0.375881	0.357	0.156	6.47242e-29	18	Osbpl11
1.11672e-54	0.375801	0.55	0.228	2.33205e-50	18	Pdlim4
1.76255e-29	0.375126	0.897	0.652	3.68073e-25	18	Pnp
1.87101e-24	0.374325	0.605	0.394	3.90724e-20	18	Zrsr2
1.31079e-40	0.373336	0.437	0.193	2.73733e-36	18	Rptor
1.37645e-33	0.373064	0.395	0.185	2.87444e-29	18	Slc11a2
6.56098e-34	0.372114	0.69	0.423	1.37013e-29	18	Pkig
1.47836e-23	0.371698	0.69	0.486	3.08726e-19	18	March7
1.25916e-30	0.371416	0.863	0.563	2.62951e-26	18	Rnf130
2.68071e-25	0.371362	0.62	0.41	5.59813e-21	18	Ep300
2.80577e-75	0.371002	0.32	0.076	5.85929e-71	18	Oaf
3.59257e-30	0.369326	0.519	0.294	7.50236e-26	18	Slc35c2
3.48787e-33	0.3691	0.429	0.199	7.28371e-29	18	Dop1b
2.26674e-31	0.369092	0.726	0.479	4.73364e-27	18	Ccni
1.77577e-16	0.368991	0.421	0.273	3.70834e-12	18	Mex3c
2.82073e-85	0.368957	0.333	0.073	5.89054e-81	18	Cds1
1.26732e-33	0.368153	0.403	0.188	2.64654e-29	18	Rgl2
5.69648e-27	0.368053	0.292	0.121	1.1896e-22	18	Gm17056
2.61113e-35	0.367848	0.434	0.202	5.45283e-31	18	Prkx
4.61907e-28	0.367145	0.984	0.771	9.64599e-24	18	Lamp1
9.37194e-22	0.367078	0.966	0.799	1.95714e-17	18	Srrm2
1.18973e-32	0.366935	0.473	0.241	2.48452e-28	18	Dyrk1a
5.34065e-31	0.366792	0.532	0.299	1.11529e-26	18	Myd88
6.3697e-15	0.366432	0.517	0.352	1.33018e-10	18	Smim3
1.13805e-57	0.36574	0.359	0.112	2.37659e-53	18	Sh2b2
2.36878e-19	0.365281	0.925	0.762	4.94672e-15	18	Eif4g2
3.75782e-86	0.364729	0.209	0.03	7.84745e-82	18	Cass4
1.04422e-34	0.364697	0.568	0.315	2.18064e-30	18	St6galnac4
4.55694e-17	0.364617	0.576	0.407	9.51626e-13	18	Nasp
1.25259e-138	0.364582	0.279	0.034	2.61579e-134	18	Siglecf
8.61784e-43	0.363984	0.537	0.233	1.79966e-38	18	Clec5a
2.50058e-37	0.363932	0.483	0.238	5.22196e-33	18	Man2b2
2.60226e-20	0.363584	0.463	0.291	5.4343e-16	18	Siah2
4.7477e-25	0.363399	0.579	0.367	9.91463e-21	18	Setd5
1.66541e-30	0.363058	0.695	0.455	3.47787e-26	18	Dnm2
2.28783e-45	0.362845	0.522	0.22	4.77768e-41	18	Tmem37
6.89331e-28	0.361503	0.667	0.425	1.43953e-23	18	Akirin2
1.91337e-25	0.361427	0.62	0.392	3.99569e-21	18	Ccdc86
6.05276e-27	0.361219	0.744	0.501	1.264e-22	18	Grk2
1.33621e-27	0.36019	0.656	0.432	2.7904e-23	18	Casp8
4.63442e-23	0.359542	0.633	0.418	9.67806e-19	18	Cebpg
2.39106e-28	0.358921	0.594	0.355	4.99324e-24	18	Plod3
1.01052e-39	0.35852	0.532	0.263	2.11026e-35	18	Specc1
7.81056e-32	0.357598	0.579	0.337	1.63108e-27	18	Gramd1a
4.99901e-34	0.357437	0.514	0.275	1.04394e-29	18	Naa35
8.99002e-16	0.357042	0.755	0.585	1.87738e-11	18	Zfp36l2
7.01458e-21	0.356902	0.724	0.526	1.46486e-16	18	Atp6v1d
1.05545e-32	0.355825	0.556	0.299	2.20409e-28	18	Cerk
3.33224e-25	0.354745	0.798	0.596	6.95872e-21	18	Tm9sf3
1.06042e-123	0.354302	0.326	0.049	2.21447e-119	18	Asb2
7.99853e-34	0.353841	0.63	0.367	1.67033e-29	18	Gnaq
8.86902e-47	0.353773	0.447	0.185	1.85212e-42	18	Pon3
6.14551e-50	0.353397	0.408	0.155	1.28337e-45	18	Dpy19l4
1.54033e-26	0.35326	0.736	0.501	3.21667e-22	18	Elf1
4.20805e-26	0.352941	0.651	0.437	8.78766e-22	18	Abi1
1.39198e-23	0.352562	0.47	0.278	2.90687e-19	18	Tug1
8.64425e-21	0.352519	0.853	0.659	1.80518e-16	18	Tra2a
9.51725e-18	0.352414	0.372	0.209	1.98749e-13	18	Gm26532
4.97422e-30	0.351757	0.54	0.311	1.03877e-25	18	Mgat1
8.42421e-25	0.350862	0.54	0.327	1.75923e-20	18	Spata13
7.43484e-35	0.35085	0.452	0.211	1.55262e-30	18	Kif21b
1.46072e-35	0.349901	0.744	0.376	3.05043e-31	18	Csf2ra
3.26822e-30	0.348699	0.997	0.963	6.82503e-26	18	Actg1
4.4213e-22	0.348374	0.545	0.343	9.233e-18	18	Susd6
0	0.348336	0.282	0.012	0	18	Liph
1.07632e-67	0.347938	0.372	0.105	2.24768e-63	18	Cysltr1
5.9679e-23	0.347301	0.483	0.286	1.24628e-18	18	Tmx4
4.89256e-83	0.346995	0.212	0.031	1.02171e-78	18	Adrb1
2.26824e-29	0.346658	0.767	0.506	4.73676e-25	18	Stx7
1.00137e-85	0.346218	0.3	0.058	2.09117e-81	18	Arap3
1.38413e-19	0.344107	0.398	0.234	2.89048e-15	18	Sec24a
4.74715e-30	0.344029	0.444	0.222	9.91346e-26	18	Naaa
1.95871e-26	0.343938	0.711	0.463	4.09038e-22	18	Cndp2
4.22784e-30	0.343664	0.693	0.455	8.82901e-26	18	Tmem243
2.23376e-102	0.343621	0.346	0.064	4.66476e-98	18	Mgll
3.99861e-52	0.343538	0.372	0.124	8.35029e-48	18	Tnfrsf11a
5.42488e-20	0.343415	0.592	0.393	1.13288e-15	18	Tor3a
2.70318e-23	0.343145	0.439	0.246	5.64506e-19	18	Lrif1
6.95738e-42	0.343013	0.452	0.197	1.45291e-37	18	Cryl1
1.5002e-35	0.342924	0.481	0.228	3.13287e-31	18	Rasa4
7.45281e-46	0.342693	0.385	0.145	1.55637e-41	18	Wdfy2
1.02529e-38	0.342528	0.535	0.242	2.14111e-34	18	Lrrc25
2.76311e-32	0.342479	0.354	0.154	5.77021e-28	18	Maml2
2.16445e-25	0.342434	0.992	0.806	4.52002e-21	18	Btg1
1.07446e-55	0.34204	0.333	0.101	2.24379e-51	18	Peli2
3.20101e-64	0.341687	0.39	0.12	6.68467e-60	18	Btk
1.1444e-47	0.341561	0.599	0.271	2.38986e-43	18	Bmyc
5.66914e-24	0.341225	0.571	0.363	1.18389e-19	18	Tgs1
1.35263e-21	0.340785	0.367	0.196	2.82469e-17	18	Sesn2
9.289e-37	0.340487	0.336	0.131	1.93982e-32	18	Smcr8
3.60041e-24	0.340432	0.45	0.255	7.51874e-20	18	Rybp
5.65256e-38	0.340409	0.455	0.2	1.18042e-33	18	Rassf2
1.11988e-26	0.340405	0.651	0.408	2.33865e-22	18	Arid5a
8.65091e-23	0.340291	0.623	0.431	1.80657e-18	18	Aff4
1.56569e-21	0.339914	0.664	0.47	3.26964e-17	18	Cdk12
8.14745e-26	0.339845	0.424	0.232	1.70143e-21	18	Cacul1
1.21103e-21	0.33911	0.633	0.435	2.52899e-17	18	Pbxip1
5.30901e-22	0.338797	0.656	0.429	1.10868e-17	18	Colgalt1
2.31396e-15	0.336686	0.553	0.383	4.83225e-11	18	Tuba1c
1.38772e-34	0.336493	0.344	0.141	2.89798e-30	18	Stard9
2.86774e-30	0.33636	0.53	0.293	5.9887e-26	18	Lrch4
1.43967e-27	0.336236	0.76	0.544	3.00647e-23	18	Tsc22d4
1.86515e-19	0.335132	0.499	0.283	3.895e-15	18	Hist1h2bc
1.16349e-23	0.334988	0.78	0.525	2.42971e-19	18	Skap2
6.76845e-47	0.334837	0.326	0.11	1.41346e-42	18	Ticam1
1.9617e-43	0.334688	0.486	0.215	4.09662e-39	18	Il18
1.37604e-59	0.334586	0.522	0.194	2.87358e-55	18	Slc12a2
1.19035e-24	0.334221	0.736	0.502	2.48582e-20	18	Sdf2l1
1.96924e-37	0.334219	0.382	0.162	4.11236e-33	18	Arhgap39
4.52545e-46	0.333929	0.421	0.167	9.4505e-42	18	Aagab
6.8171e-15	0.333781	0.468	0.308	1.42362e-10	18	Pdgfa
2.127e-28	0.333607	0.791	0.54	4.44182e-24	18	Derl1
1.53899e-18	0.333469	0.646	0.474	3.21386e-14	18	Csnk1d
1.69493e-38	0.333303	0.602	0.273	3.53952e-34	18	Cd300a
2.24075e-24	0.332039	0.439	0.247	4.67937e-20	18	Zfp652
1.68992e-26	0.331891	0.615	0.391	3.52906e-22	18	Leprot
7.03056e-49	0.331796	0.375	0.13	1.46819e-44	18	Orai2
0	0.331763	0.271	0.011	0	18	Tpbgl
4.9768e-22	0.331675	0.915	0.703	1.03931e-17	18	Canx
1.29834e-38	0.331204	0.488	0.225	2.71133e-34	18	Naip2
7.19884e-26	0.330266	0.576	0.355	1.50333e-21	18	Washc2
4.09013e-31	0.329823	0.429	0.217	8.54141e-27	18	Mfsd11
6.12294e-33	0.329775	0.336	0.14	1.27865e-28	18	C9orf72
6.64875e-29	0.329408	0.357	0.167	1.38846e-24	18	Hs6st1
3.82868e-57	0.329343	0.323	0.093	7.99543e-53	18	Gmpr
3.47968e-58	0.329187	0.31	0.087	7.26661e-54	18	Large1
1.16835e-22	0.32917	0.615	0.413	2.43987e-18	18	Ptpra
8.59828e-30	0.329125	0.563	0.312	1.79558e-25	18	Alas1
2.79688e-14	0.328917	0.969	0.845	5.84072e-10	18	Ncl
3.23363e-152	0.328433	0.264	0.028	6.75279e-148	18	Agmo
5.4656e-31	0.327929	0.55	0.291	1.14138e-26	18	Fes
2.11292e-13	0.3278	0.739	0.601	4.41241e-09	18	Rsrc2
6.3111e-62	0.327655	0.302	0.079	1.31795e-57	18	Pld1
4.50005e-24	0.327477	0.669	0.449	9.39745e-20	18	Krcc1
1.90765e-21	0.326869	0.889	0.68	3.98374e-17	18	Grb2
9.48835e-23	0.326785	0.752	0.538	1.98145e-18	18	Fuca1
2.83718e-27	0.326317	0.685	0.445	5.92488e-23	18	Mlec
1.96518e-47	0.326317	0.444	0.175	4.10389e-43	18	Rogdi
1.02754e-42	0.326027	0.354	0.132	2.14582e-38	18	Ccdc93
4.90861e-37	0.325488	0.463	0.213	1.02506e-32	18	Hfe
9.95297e-35	0.325335	0.581	0.292	2.07848e-30	18	Myo1f
5.6861e-15	0.32532	0.468	0.294	1.18743e-10	18	Dusp6
2.65159e-37	0.324449	0.426	0.183	5.53732e-33	18	Rgl1
1.43131e-23	0.324009	0.713	0.488	2.98901e-19	18	Ppp1r18
1.10361e-33	0.323952	0.475	0.244	2.30466e-29	18	Bicd2
4.80974e-26	0.323246	0.734	0.467	1.00442e-21	18	Il10rb
1.29805e-18	0.322711	0.592	0.403	2.71072e-14	18	Arid4a
6.11092e-76	0.322578	0.506	0.167	1.27614e-71	18	Eng
3.49326e-37	0.322213	0.382	0.158	7.29498e-33	18	Sh3bp2
3.60504e-23	0.321818	0.729	0.517	7.52841e-19	18	Clint1
3.99771e-27	0.321708	0.496	0.277	8.34842e-23	18	Ptp4a3
2.45912e-20	0.32156	0.532	0.355	5.13539e-16	18	Slc38a10
6.51138e-67	0.321404	0.253	0.054	1.35977e-62	18	Rhobtb1
8.32697e-24	0.321334	0.814	0.61	1.73892e-19	18	Jak1
1.40137e-36	0.321235	0.349	0.138	2.92648e-32	18	Plcb2
2.54381e-29	0.320692	0.535	0.299	5.31224e-25	18	Sh3bp1
3.07783e-92	0.320452	0.282	0.05	6.42743e-88	18	Plxdc1
6.01744e-24	0.320374	0.594	0.378	1.25662e-19	18	Rnaset2a
1.47722e-28	0.319868	0.589	0.358	3.08487e-24	18	Wdfy1
5.55407e-26	0.319785	0.416	0.221	1.15986e-21	18	P2rx7
1.48553e-36	0.319737	0.318	0.12	3.10224e-32	18	B4galt4
1.58202e-14	0.319319	0.455	0.283	3.30374e-10	18	Lfng
3.3206e-28	0.319256	0.519	0.298	6.93441e-24	18	Map3k2
2.35531e-21	0.318904	0.53	0.333	4.91859e-17	18	Acads
7.79734e-23	0.31869	0.703	0.489	1.62832e-18	18	Akirin1
2.65546e-22	0.318579	0.749	0.525	5.54541e-18	18	Morf4l2
1.90453e-31	0.318304	0.424	0.205	3.97722e-27	18	Abl1
4.36154e-20	0.318294	0.984	0.931	9.10821e-16	18	Cfl1
9.55091e-24	0.318065	0.749	0.506	1.99452e-19	18	Atraid
1.00373e-24	0.318018	0.501	0.292	2.0961e-20	18	Ncoa3
1.01513e-27	0.317962	0.537	0.307	2.1199e-23	18	Ppm1h
4.19788e-24	0.317924	0.362	0.184	8.76643e-20	18	Prkab1
0	0.317755	0.243	0.01	0	18	Chst7
3.74123e-33	0.317187	0.385	0.166	7.81281e-29	18	Cmklr1
6.37245e-24	0.31682	0.537	0.335	1.33076e-19	18	Ppp1r15b
2.87979e-31	0.3168	0.432	0.211	6.01387e-27	18	Gxylt1
4.8554e-115	0.316371	0.274	0.04	1.01395e-110	18	Slc46a1
1.28473e-31	0.316253	0.468	0.238	2.68289e-27	18	Hltf
9.42363e-43	0.316125	0.532	0.226	1.96794e-38	18	Stab1
1.35226e-23	0.315968	0.501	0.298	2.82393e-19	18	Tbc1d10a
6.57001e-26	0.31572	0.54	0.328	1.37201e-21	18	Sec14l1
2.3526e-22	0.315648	0.793	0.556	4.91293e-18	18	Pura
3.72389e-47	0.314964	0.339	0.113	7.77661e-43	18	Iffo1
7.99327e-25	0.314847	0.584	0.348	1.66924e-20	18	Ankrd44
1.76472e-35	0.314448	0.39	0.172	3.68526e-31	18	Armc5
2.34654e-25	0.313927	1	0.981	4.90029e-21	18	H2-D1
1.03111e-30	0.313722	0.532	0.259	2.15327e-26	18	Slamf9
4.84218e-33	0.312769	0.525	0.262	1.01119e-28	18	Prkcb
1.40313e-17	0.312498	0.783	0.611	2.93016e-13	18	Pcna
4.75157e-28	0.312179	0.432	0.218	9.92271e-24	18	Dpp7
1.24057e-21	0.312097	0.553	0.355	2.59068e-17	18	Map7d1
4.40175e-30	0.311745	0.411	0.201	9.19217e-26	18	Slc23a2
2.00788e-46	0.310864	0.504	0.219	4.19306e-42	18	Fcgrt
2.63782e-32	0.30997	0.362	0.152	5.50856e-28	18	Tifab
2.10322e-28	0.308999	0.481	0.265	4.39215e-24	18	Fkbp15
9.98977e-19	0.308618	0.491	0.283	2.08616e-14	18	Arl5c
6.56355e-22	0.308003	0.494	0.296	1.37067e-17	18	Itprid2
5.19519e-23	0.307564	0.556	0.353	1.08491e-18	18	Znrf2
4.56485e-19	0.307334	0.734	0.539	9.53278e-15	18	Ddx50
4.4007e-31	0.307211	0.403	0.19	9.18998e-27	18	Tcf7l2
7.04413e-21	0.307191	0.483	0.291	1.47103e-16	18	Klf3
1.28006e-16	0.306967	0.773	0.568	2.67316e-12	18	Ptbp1
3.40672e-28	0.306824	0.594	0.367	7.11426e-24	18	Med13l
1.88823e-31	0.3065	0.752	0.477	3.94319e-27	18	Prex1
2.40674e-55	0.306475	0.357	0.11	5.026e-51	18	Tgfa
6.89975e-25	0.30645	0.698	0.461	1.44087e-20	18	Oxct1
9.1064e-34	0.305929	0.357	0.151	1.90169e-29	18	Rffl
1.31677e-13	0.305666	0.599	0.449	2.74981e-09	18	Atp6v1b2
2.08153e-27	0.305552	0.336	0.152	4.34686e-23	18	Cgas
6.95074e-22	0.30547	0.845	0.604	1.45152e-17	18	Ifnar2
2.23225e-59	0.305321	0.279	0.07	4.6616e-55	18	P3h2
1.89359e-32	0.304776	0.439	0.217	3.95438e-28	18	Wdfy3
6.93483e-23	0.304478	0.295	0.136	1.4482e-18	18	Zswim4
2.06654e-25	0.304356	0.434	0.238	4.31556e-21	18	Slmap
2.49674e-30	0.304262	0.413	0.204	5.21395e-26	18	Prpsap2
1.29923e-26	0.304018	0.519	0.305	2.71319e-22	18	Rnf111
1.03632e-32	0.304003	0.295	0.114	2.16415e-28	18	Nectin2
9.07603e-36	0.303297	0.757	0.421	1.89535e-31	18	Dock2
5.89141e-18	0.303255	0.46	0.289	1.2303e-13	18	Khdc4
1.22407e-15	0.302914	0.519	0.359	2.55623e-11	18	Xiap
6.05501e-32	0.302624	0.375	0.168	1.26447e-27	18	A630001G21Rik
2.70007e-26	0.30215	0.488	0.274	5.63856e-22	18	Rap2c
4.12658e-19	0.30168	0.685	0.499	8.61754e-15	18	Wapl
5.60521e-46	0.301622	0.346	0.118	1.17054e-41	18	Zfp467
1.9715e-18	0.301615	0.584	0.406	4.11708e-14	18	Taok1
1.73873e-37	0.301567	0.287	0.1	3.63099e-33	18	Zfp90
1.10163e-34	0.301302	0.651	0.31	2.30053e-30	18	Fcgr4
3.632e-11	0.301258	0.855	0.695	7.58471e-07	18	Rsrp1
1.90792e-21	0.301128	0.68	0.484	3.98431e-17	18	Epn1
3.96928e-79	0.300815	0.256	0.048	8.28904e-75	18	Garnl3
2.16004e-20	0.300755	0.656	0.468	4.51081e-16	18	Snx6
4.40194e-47	0.29965	0.31	0.094	9.19257e-43	18	Gm47664
2.12612e-28	0.299478	0.997	0.953	4.43997e-24	18	Malat1
2.58534e-16	0.299471	0.491	0.324	5.39897e-12	18	Trim30d
9.80891e-34	0.298371	0.501	0.232	2.04839e-29	18	Ptafr
4.40977e-25	0.298352	0.39	0.204	9.20893e-21	18	Ctbp2
6.38809e-17	0.297779	0.917	0.737	1.33403e-12	18	Gpx1
1.19605e-47	0.297748	0.341	0.112	2.49771e-43	18	Jup
9.34158e-29	0.29728	0.589	0.347	1.9508e-24	18	Fcho2
4.75541e-20	0.297078	0.509	0.323	9.93071e-16	18	Ythdf3
3.77734e-19	0.297077	0.395	0.23	7.88821e-15	18	Arf2
3.82195e-25	0.296907	0.509	0.303	7.98138e-21	18	Glb1
7.90646e-24	0.296856	0.439	0.249	1.65111e-19	18	Kbtbd2
1.68131e-14	0.296826	0.45	0.306	3.51108e-10	18	Ripk1
1.62235e-41	0.296636	0.349	0.127	3.38795e-37	18	Arhgap27
2.53283e-49	0.296627	0.339	0.11	5.28931e-45	18	Rnf180
2.63874e-26	0.295808	0.331	0.152	5.51048e-22	18	Rgmb
1.98132e-28	0.295601	0.444	0.23	4.13759e-24	18	Plekhm2
5.11852e-20	0.295544	0.594	0.409	1.0689e-15	18	Dnajc5
4.57432e-24	0.295189	0.465	0.263	9.55255e-20	18	Mtmr6
3.46153e-22	0.29491	0.509	0.312	7.22871e-18	18	Rnaset2b
8.09111e-18	0.294599	0.783	0.59	1.68967e-13	18	Ergic3
1.62334e-26	0.294053	0.623	0.384	3.39003e-22	18	Vkorc1
1.0717e-16	0.293945	0.447	0.286	2.23804e-12	18	Mapk14
2.45427e-24	0.293923	0.532	0.32	5.12525e-20	18	Mindy2
1.42286e-17	0.292845	0.388	0.231	2.97135e-13	18	Tbc1d23
1.24111e-16	0.292821	0.519	0.351	2.59182e-12	18	Arih2
1.38049e-17	0.292637	0.739	0.561	2.88287e-13	18	Nucb1
1.25215e-28	0.292626	0.672	0.426	2.61487e-24	18	Relb
2.01213e-21	0.292586	0.509	0.321	4.20193e-17	18	Eloa
0	0.29228	0.222	0.003	0	18	Gm10790
2.69653e-08	0.292262	0.289	0.178	0.000563117	18	Ccl7
9.80799e-18	0.292072	0.393	0.235	2.0482e-13	18	Btaf1
2.03709e-30	0.292005	0.39	0.184	4.25405e-26	18	Rnf215
3.17026e-15	0.290549	0.977	0.871	6.62045e-11	18	Arpc2
8.95751e-23	0.289024	0.457	0.259	1.8706e-18	18	Arap1
9.82526e-14	0.288719	0.517	0.376	2.05181e-09	18	Katna1
8.70332e-26	0.288226	0.336	0.156	1.81751e-21	18	Dennd4b
1.49327e-119	0.287949	0.292	0.041	3.1184e-115	18	Spns2
9.615e-25	0.287781	0.563	0.339	2.0079e-20	18	Hsd17b11
4.79361e-38	0.287481	0.403	0.166	1.00105e-33	18	Slc37a2
6.29672e-21	0.286995	0.494	0.302	1.31494e-16	18	Extl3
0	0.286753	0.173	0.001	0	18	Upk1b
1.25155e-18	0.286591	0.506	0.333	2.61361e-14	18	Pip4p1
3.76216e-38	0.285725	0.455	0.208	7.85653e-34	18	Zbtb18
6.1045e-19	0.284853	0.421	0.249	1.2748e-14	18	Fam111a
4.88199e-253	0.284561	0.245	0.014	1.01951e-248	18	Thrsp
9.3665e-16	0.284528	0.664	0.474	1.95601e-11	18	Spty2d1
3.48384e-17	0.283984	0.176	0.067	7.27531e-13	18	Lpl
2.0269e-22	0.283978	0.351	0.18	4.23278e-18	18	Rmi1
8.24752e-19	0.283791	0.835	0.652	1.72233e-14	18	Arpc4
2.93356e-24	0.283716	0.532	0.31	6.12615e-20	18	Cd302
8.068e-15	0.28366	0.395	0.248	1.68484e-10	18	Ypel5
1.70365e-22	0.283597	0.406	0.229	3.55774e-18	18	Snx24
4.38184e-16	0.283462	0.804	0.595	9.1506e-12	18	Slc38a2
2.85868e-21	0.283389	0.587	0.379	5.96977e-17	18	Lasp1
1.68393e-21	0.283202	0.532	0.336	3.51656e-17	18	Pacsin2
7.25301e-32	0.28202	0.437	0.202	1.51465e-27	18	Nfia
2.85942e-39	0.281875	0.279	0.092	5.97132e-35	18	Rab11fip5
1.60609e-18	0.281305	0.682	0.458	3.354e-14	18	Snx18
5.93391e-17	0.281075	0.566	0.395	1.23918e-12	18	Crk
2.15096e-23	0.280936	0.393	0.208	4.49185e-19	18	Zfp62
5.38722e-12	0.280639	0.382	0.256	1.12501e-07	18	Zbtb11
2.38818e-16	0.280633	0.566	0.366	4.98724e-12	18	Rab43
1.80299e-23	0.280194	0.496	0.291	3.76518e-19	18	Naga
1.93252e-12	0.280084	0.375	0.251	4.03569e-08	18	Ctnnd1
2.56673e-26	0.280057	0.388	0.196	5.3601e-22	18	Tbc1d22a
1.03051e-22	0.279748	0.661	0.438	2.15201e-18	18	Pkn1
6.55988e-16	0.279725	0.47	0.315	1.3699e-11	18	Akap8l
1.88455e-27	0.279715	0.385	0.187	3.93551e-23	18	Pwwp2a
1.79466e-25	0.279367	0.491	0.277	3.74778e-21	18	Ttyh3
2.98449e-16	0.278916	0.607	0.43	6.2325e-12	18	Crlf3
2.90649e-20	0.278754	0.633	0.422	6.06962e-16	18	Pgd
4.29015e-16	0.27815	0.713	0.545	8.95911e-12	18	Os9
1.9456e-22	0.278135	0.344	0.173	4.06299e-18	18	Lrrc8a
2.79211e-20	0.278098	0.532	0.341	5.83077e-16	18	Adnp
3.30076e-42	0.278008	0.276	0.087	6.89298e-38	18	Tlr4
2.40398e-22	0.27674	0.473	0.274	5.02023e-18	18	Dusp16
3.4333e-162	0.276718	0.209	0.016	7.16976e-158	18	Bank1
4.35254e-20	0.276396	0.659	0.456	9.0894e-16	18	Trpc4ap
9.60911e-31	0.275419	0.372	0.167	2.00667e-26	18	Etv5
5.90369e-34	0.274968	0.37	0.158	1.23287e-29	18	Sqor
1.56924e-09	0.274558	0.646	0.515	3.27705e-05	18	Gtf2b
1.19352e-33	0.2743	0.31	0.12	2.49242e-29	18	Abhd6
4.21196e-23	0.273946	0.367	0.184	8.79583e-19	18	Lrch1
2.85515e-30	0.27384	0.326	0.141	5.96241e-26	18	E2f3
6.12957e-13	0.273515	0.488	0.354	1.28004e-08	18	Mcur1
1.74444e-17	0.272959	0.45	0.269	3.64291e-13	18	Klf7
1.19562e-21	0.272547	0.612	0.386	2.49681e-17	18	Pea15a
2.24962e-14	0.272419	0.377	0.244	4.69788e-10	18	Phf23
4.05807e-15	0.27197	0.959	0.826	8.47447e-11	18	Rbm39
5.38174e-27	0.271827	0.372	0.174	1.12387e-22	18	Zbtb4
3.11303e-21	0.271654	0.424	0.246	6.50094e-17	18	Cep170
7.27252e-20	0.271041	0.54	0.348	1.51872e-15	18	Ldb1
1.35346e-19	0.270801	0.566	0.365	2.82642e-15	18	Fuca2
2.69486e-16	0.270647	0.824	0.638	5.62768e-12	18	Gna13
2.69067e-27	0.27048	0.444	0.234	5.61892e-23	18	Dcxr
3.25481e-30	0.270362	1	0.985	6.79701e-26	18	Ftl1
2.10006e-17	0.269812	0.809	0.607	4.38555e-13	18	M6pr
8.8985e-23	0.269805	0.61	0.395	1.85827e-18	18	Aftph
5.67799e-11	0.269795	0.553	0.379	1.18573e-06	18	Ell2
2.77025e-22	0.269752	0.532	0.316	5.78511e-18	18	Dnmt3a
3.21657e-24	0.269453	0.553	0.328	6.71717e-20	18	Smox
1.21263e-12	0.268955	0.375	0.24	2.53233e-08	18	Baiap2
9.49789e-20	0.268827	0.326	0.168	1.98344e-15	18	Wdr44
1.28658e-13	0.268512	0.548	0.389	2.68677e-09	18	Dot1l
2.26001e-13	0.268504	0.535	0.392	4.71959e-09	18	Ythdf2
7.38885e-30	0.268475	0.351	0.159	1.54301e-25	18	Ptpn23
4.84015e-16	0.268439	0.829	0.64	1.01077e-11	18	Rpn2
2.31312e-29	0.267976	0.39	0.187	4.83048e-25	18	Ubtd1
1.10998e-23	0.267934	0.367	0.19	2.31797e-19	18	Abhd17c
5.64843e-21	0.26785	0.705	0.47	1.17956e-16	18	Dock10
4.74447e-30	0.267777	0.424	0.198	9.90788e-26	18	Klhl6
1.08267e-09	0.26754	0.693	0.558	2.26095e-05	18	Cggbp1
5.11002e-173	0.267525	0.194	0.013	1.06713e-168	18	Eva1a
4.51274e-20	0.267336	0.708	0.508	9.42396e-16	18	Baz1a
5.18264e-178	0.267232	0.222	0.017	1.08229e-173	18	Plxna4
9.34514e-21	0.267074	0.54	0.346	1.95154e-16	18	Dlgap4
1.99853e-21	0.266917	0.54	0.342	4.17353e-17	18	Exoc5
2.67122e-13	0.266782	0.633	0.467	5.57832e-09	18	Eif1a
1.14731e-51	0.26566	0.307	0.086	2.39592e-47	18	Tspan33
2.46944e-49	0.265313	0.248	0.065	5.15694e-45	18	Nectin4
3.31879e-10	0.265297	0.491	0.339	6.93062e-06	18	Cst7
9.23259e-20	0.265182	0.677	0.475	1.92804e-15	18	Tab2
1.21283e-18	0.264678	0.783	0.597	2.53275e-14	18	Mycbp2
5.10543e-13	0.264491	0.685	0.522	1.06617e-08	18	Arf6
3.77549e-28	0.264436	0.196	0.063	7.88435e-24	18	Gm10138
7.31545e-44	0.264425	0.302	0.098	1.52769e-39	18	Lrp5
2.51964e-23	0.264226	0.307	0.144	5.26176e-19	18	Tubgcp5
1.89351e-25	0.264216	0.37	0.185	3.95423e-21	18	Heatr5a
1.08556e-19	0.263975	0.54	0.351	2.26697e-15	18	Phf14
8.30467e-28	0.263938	0.382	0.18	1.73426e-23	18	Scamp5
7.77603e-67	0.263684	0.313	0.076	1.62387e-62	18	Snn
6.37645e-28	0.26358	0.894	0.601	1.33159e-23	18	Tgfb1
1.18145e-14	0.263506	0.899	0.745	2.46722e-10	18	Bri3
6.69498e-17	0.263418	0.708	0.515	1.39811e-12	18	Ankrd17
2.3461e-14	0.263375	0.455	0.315	4.89936e-10	18	Rnf34
8.0889e-16	0.263237	0.703	0.509	1.68921e-11	18	Atxn2l
1.22814e-15	0.262885	0.656	0.482	2.56472e-11	18	Irf2
7.84123e-16	0.262365	0.584	0.42	1.63748e-11	18	Pum1
6.53709e-21	0.26201	0.367	0.199	1.36514e-16	18	Ctbs
1.17795e-18	0.261833	0.506	0.327	2.45991e-14	18	Slc31a1
8.74153e-16	0.261779	0.517	0.35	1.82549e-11	18	Pan3
7.1472e-20	0.26164	0.395	0.227	1.49255e-15	18	Akr1b10
3.15722e-16	0.260981	0.597	0.428	6.59322e-12	18	Ash1l
5.84217e-16	0.260667	0.545	0.378	1.22002e-11	18	Usp16
2.02722e-13	0.260652	0.465	0.332	4.23344e-09	18	Nrbf2
7.3293e-36	0.26051	0.279	0.096	1.53058e-31	18	Prag1
1.249e-104	0.260508	0.238	0.032	2.60829e-100	18	Gm38843
3.58979e-21	0.260283	0.93	0.707	7.49655e-17	18	Sdcbp
5.75189e-15	0.260254	0.607	0.45	1.20117e-10	18	Usp9x
3.04732e-53	0.259607	0.271	0.071	6.36373e-49	18	Card9
1.21971e-17	0.259504	0.398	0.241	2.54711e-13	18	Ankle2
5.8726e-13	0.259158	0.537	0.397	1.22638e-08	18	Smndc1
2.79605e-12	0.259145	0.305	0.191	5.83899e-08	18	Fance
7.48423e-13	0.258242	0.594	0.451	1.56293e-08	18	Arih1
1.03472e-19	0.258068	0.411	0.238	2.1608e-15	18	Dok1
7.32722e-30	0.258009	0.351	0.157	1.53014e-25	18	Slc25a45
4.21414e-15	0.257924	0.677	0.509	8.80039e-11	18	Eif3j1
5.03358e-15	0.257542	0.721	0.528	1.05116e-10	18	Gspt1
7.40907e-15	0.257131	0.594	0.43	1.54724e-10	18	Mia2
1.24519e-82	0.256889	0.217	0.033	2.60034e-78	18	Lonrf3
9.16707e-13	0.256702	0.439	0.304	1.91436e-08	18	Zranb1
6.69382e-17	0.256544	0.928	0.739	1.39787e-12	18	Laptm4a
1.59494e-12	0.256486	0.7	0.538	3.33071e-08	18	Adipor1
3.43968e-21	0.256152	0.612	0.39	7.18308e-17	18	Scpep1
1.00496e-17	0.256048	0.677	0.5	2.09867e-13	18	Pten
4.81132e-21	0.255991	0.403	0.224	1.00475e-16	18	Dgkd
2.0344e-56	0.255925	0.269	0.066	4.24844e-52	18	Lifr
1.90951e-10	0.255767	0.478	0.329	3.98763e-06	18	Tnfrsf12a
1.78175e-61	0.255535	0.225	0.046	3.72083e-57	18	Usp35
1.71628e-34	0.254254	0.318	0.124	3.58411e-30	18	Tmem268
1.31441e-23	0.254228	0.269	0.117	2.74487e-19	18	Pacc1
2.31846e-47	0.253975	0.23	0.057	4.84164e-43	18	Arid3b
3.90634e-28	0.253473	0.313	0.135	8.15761e-24	18	Sfmbt1
4.35254e-52	0.253439	0.248	0.062	9.08942e-48	18	Sh3tc1
9.72312e-21	0.253046	0.46	0.277	2.03048e-16	18	Mvb12b
1.71157e-18	0.253005	0.535	0.361	3.57428e-14	18	Hsd17b4
1.37152e-19	0.252945	0.468	0.287	2.86414e-15	18	Sft2d2
6.61502e-16	0.252	0.607	0.442	1.38142e-11	18	Arcn1
3.40998e-15	0.251918	0.47	0.308	7.12107e-11	18	Dusp3
1.49604e-29	0.251902	0.323	0.136	3.12417e-25	18	Snx13
3.77902e-38	0.250881	0.323	0.116	7.89173e-34	18	Gpr155
9.12426e-21	0.250614	0.426	0.243	1.90542e-16	18	Fam168a
3.71135e-22	0.250471	0.483	0.287	7.75042e-18	18	Cln5
9.32684e-13	0.250293	0.543	0.393	1.94772e-08	18	Vps26a
8.26824e-24	0.250268	0.38	0.197	1.72666e-19	18	Patl1

[truncated: 5 more sheets: 18 GO BIOL, 18 Panglao, 20 marker, 20 GO BIOL, 20 Panglao]
