# Supplementary material for: Radio-chemotherapy and metformin selectively modulate the heterogeneous landscape of glioma with ribosome biogenesis, long non coding RNA and immune-escape markers as major player
Source: Int J Biol Sci. 2025 May 27;21(8):3527–54. doi: 10.7150/ijbs.103194 (PMC12160513; doi:10.7150/ijbs.103194)
Supplement: Supplementary file 3 — Supplementary data 2. [file ijbsv21p3527s3.xlsx]

## Sheet: 0 marker
p_val	avg_log2FC	pct.1	pct.2	p_val_adj	cluster	gene
0	2.15709	1	0.912	0	0	Apoe
0	2.07331	0.517	0.14	0	0	Ccl7
0	1.96079	0.974	0.297	0	0	Ms4a7
0	1.82653	0.998	0.901	0	0	Cd74
0	1.77123	0.99	0.753	0	0	H2-Aa
0	1.76653	0.988	0.758	0	0	H2-Ab1
0	1.7341	0.987	0.751	0	0	H2-Eb1
0	1.67558	0.944	0.433	0	0	Cd14
0	1.65743	0.996	0.74	0	0	Lyz2
0	1.62448	0.99	0.648	0	0	C1qb
0	1.60754	0.989	0.673	0	0	C1qa
0	1.55005	1	0.759	0	0	Ctss
0	1.54803	0.923	0.31	0	0	Tlr2
0	1.52889	0.988	0.539	0	0	C1qc
0	1.51497	0.944	0.314	0	0	Mafb
0	1.44579	0.99	0.542	0	0	Ctsc
0	1.41993	0.965	0.344	0	0	Ms4a6c
0	1.41909	0.928	0.457	0	0	Il1b
0	1.41762	0.92	0.355	0	0	Cd83
0	1.38108	0.892	0.253	0	0	Cx3cr1
0	1.36527	0.965	0.341	0	0	Cybb
0	1.35362	0.961	0.324	0	0	Tgfbi
0	1.35283	0.965	0.336	0	0	Cd300c2
3.69856e-293	1.34037	0.437	0.133	7.7237e-289	0	Ccl8
0	1.3113	0.987	0.563	0	0	Lgmn
0	1.30565	0.905	0.238	0	0	C3ar1
0	1.29875	0.953	0.532	0	0	Nfe2l2
0	1.29414	0.971	0.51	0	0	Unc93b1
0	1.28727	0.899	0.235	0	0	Adgre1
0	1.27292	0.682	0.204	0	0	Thbs1
2.42866e-299	1.25262	0.859	0.491	5.07178e-295	0	Ccl4
0	1.2506	0.989	0.44	0	0	Aif1
0	1.25059	0.99	0.535	0	0	Ctsh
0	1.24894	0.633	0.246	0	0	Ccl2
0	1.24774	0.998	0.851	0	0	Psap
5.26282e-222	1.2457	0.63	0.318	1.09903e-217	0	Cxcl2
0	1.22051	0.961	0.327	0	0	Csf1r
0	1.21873	0.919	0.304	0	0	Lst1
0	1.2136	0.94	0.321	0	0	Pld4
0	1.20753	0.856	0.318	0	0	Gpr65
0	1.20528	0.837	0.42	0	0	Tmem176b
0	1.1969	0.999	0.569	0	0	Fcer1g
0	1.19482	0.741	0.313	0	0	Ccl3
0	1.18831	0.835	0.4	0	0	Atf3
0	1.1882	0.925	0.448	0	0	Plek
0	1.1832	0.872	0.348	0	0	Tgm2
0	1.18315	0.867	0.375	0	0	Plaur
0	1.1581	0.944	0.544	0	0	Zfp36
0	1.15735	0.952	0.381	0	0	Trem2
0	1.15713	0.86	0.246	0	0	Ifi207
0	1.15325	0.971	0.403	0	0	Cxcl16
0	1.14887	0.884	0.238	0	0	Cyp4f18
0	1.14477	0.765	0.177	0	0	Clec12a
0	1.14336	0.944	0.5	0	0	H2-DMb1
0	1.14109	0.874	0.392	0	0	Ccrl2
0	1.13826	0.93	0.712	0	0	Pmepa1
0	1.13611	0.919	0.338	0	0	Itgb5
0	1.12913	0.998	0.796	0	0	Ctsb
0	1.11321	0.948	0.361	0	0	Mpeg1
0	1.10241	0.931	0.396	0	0	Lyn
0	1.10125	0.982	0.423	0	0	Ly86
0	1.08618	0.8	0.322	0	0	Acp5
0	1.0793	0.914	0.262	0	0	Lair1
0	1.07366	0.809	0.217	0	0	Cebpa
0	1.06534	0.77	0.266	0	0	Cd72
0	1.06207	0.755	0.376	0	0	Vegfa
0	1.04643	0.804	0.159	0	0	Klra2
0	1.04292	0.985	0.572	0	0	Bcl2a1b
0	1.03413	0.961	0.566	0	0	H2-DMa
3.1884e-277	1.03257	0.93	0.597	6.65834e-273	0	Fos
3.70996e-154	1.03166	0.339	0.128	7.74752e-150	0	Hspa1a
0	1.0298	0.9	0.445	0	0	Selenop
0	1.02802	0.89	0.458	0	0	Fosb
0	1.0253	1	0.759	0	0	Ctsz
0	1.02509	0.789	0.344	0	0	Tmem176a
0	1.01898	0.997	0.857	0	0	Npc2
0	1.01584	0.698	0.232	0	0	Ccl12
0	1.00608	0.892	0.272	0	0	Fcgr2b
3.30329e-210	1.00132	0.876	0.598	6.89826e-206	0	Dusp1
0	0.995362	0.935	0.302	0	0	Fcgr1
0	0.987043	0.928	0.484	0	0	Asah1
0	0.979383	0.927	0.412	0	0	Lpcat2
0	0.978916	0.998	0.592	0	0	Tyrobp
0	0.976919	0.887	0.309	0	0	Rab20
0	0.970334	0.833	0.255	0	0	Fcgr4
0	0.968515	0.983	0.59	0	0	Hexb
0	0.962668	0.941	0.348	0	0	Fcgr3
0	0.960641	0.982	0.64	0	0	Grn
0	0.958699	0.823	0.198	0	0	Slamf9
0	0.955411	0.789	0.238	0	0	Nlrp3
0	0.943882	0.746	0.227	0	0	Wfdc17
0	0.932686	0.954	0.569	0	0	Efhd2
0	0.931824	0.907	0.338	0	0	Slc15a3
0	0.920273	0.996	0.864	0	0	Ctsd
0	0.913335	0.725	0.174	0	0	Rab7b
0	0.910801	0.833	0.222	0	0	Ppfia4
0	0.90892	0.833	0.382	0	0	Il18bp
0	0.906898	0.845	0.244	0	0	Pla2g7
0	0.905902	0.902	0.291	0	0	Hck
0	0.905012	0.959	0.682	0	0	Sdcbp
0	0.894731	0.85	0.292	0	0	Abca1
0	0.891477	0.955	0.566	0	0	Ctsa
0	0.890472	0.83	0.322	0	0	Ets2
0	0.886703	0.954	0.568	0	0	Fyb
0	0.883581	0.92	0.47	0	0	Tpd52
0	0.881214	1	0.943	0	0	Itm2b
0	0.879903	0.899	0.354	0	0	Cd86
3.64937e-254	0.871491	0.803	0.449	7.62099e-250	0	Nfkbiz
0	0.866943	0.856	0.329	0	0	Tgfbr1
0	0.864001	0.985	0.75	0	0	Lamp1
0	0.861919	0.872	0.452	0	0	Ier3
0	0.86158	0.825	0.345	0	0	Ntpcr
0	0.858824	0.848	0.252	0	0	F11r
0	0.85532	0.9	0.361	0	0	Gngt2
0	0.8531	1	0.983	0	0	Ftl1
0	0.849986	0.916	0.447	0	0	Axl
0	0.847881	0.922	0.328	0	0	Ms4a6d
0	0.847331	0.959	0.395	0	0	Cd68
0	0.845047	0.771	0.293	0	0	Tent5c
0	0.843239	0.959	0.611	0	0	Ucp2
0	0.84154	0.801	0.225	0	0	Tmem86a
0	0.83369	0.905	0.456	0	0	Gns
0	0.824819	0.819	0.241	0	0	Slc11a1
0	0.824637	0.837	0.36	0	0	Cxcr4
0	0.822275	0.68	0.201	0	0	Rasgef1b
0	0.816061	0.801	0.217	0	0	Cd300a
0	0.813288	0.763	0.209	0	0	Rnase4
0	0.808496	0.946	0.363	0	0	Spi1
0	0.808029	0.705	0.273	0	0	Il1a
0	0.801997	0.955	0.55	0	0	Rgs10
0	0.799992	0.759	0.212	0	0	Apoc2
3.38711e-168	0.797832	0.886	0.623	7.07329e-164	0	Klf6
5.5559e-94	0.7976	0.253	0.104	1.16024e-89	0	Hspa1b
1.02313e-290	0.797147	0.581	0.211	2.13661e-286	0	Ptgs2
0	0.796498	0.896	0.3	0	0	Sirpa
0	0.792069	0.944	0.725	0	0	Serinc3
0	0.791881	0.837	0.284	0	0	Slamf7
0	0.790351	0.763	0.186	0	0	Lrrc25
2.5531e-297	0.78786	0.765	0.399	5.33165e-293	0	Rilpl2
0	0.784672	0.981	0.74	0	0	Cebpb
0	0.783733	1	0.997	0	0	Fth1
0	0.779844	0.811	0.34	0	0	Kctd12
0	0.779188	0.969	0.606	0	0	Hexa
0	0.774296	0.798	0.27	0	0	AB124611
0	0.772989	0.954	0.673	0	0	Lgals3bp
0	0.772955	0.807	0.293	0	0	Plekho2
0	0.772605	0.746	0.257	0	0	Osm
0	0.771902	0.773	0.306	0	0	Tnfaip2
4.14261e-231	0.771886	0.885	0.503	8.65101e-227	0	Rgs1
0	0.769098	0.842	0.277	0	0	Alox5ap
0	0.767882	0.993	0.72	0	0	Cyba
1.38113e-305	0.762335	0.966	0.756	2.88422e-301	0	Mcl1
1.91881e-196	0.75996	0.818	0.524	4.00706e-192	0	Nr4a1
0	0.759357	0.748	0.17	0	0	Aoah
0	0.739897	0.92	0.583	0	0	Snx5
0	0.739318	0.882	0.493	0	0	Ninj1
0	0.734719	0.858	0.424	0	0	Fgl2
0	0.731771	0.995	0.87	0	0	Atp6v0c
0	0.730386	0.832	0.45	0	0	Rnf19b
0	0.729158	0.545	0.158	0	0	Clec4n
0	0.724784	0.906	0.547	0	0	Man2b1
0	0.721206	0.922	0.593	0	0	Picalm
0	0.716922	0.796	0.219	0	0	Hpgds
0	0.71453	0.735	0.197	0	0	Apobec1
0	0.712014	0.83	0.293	0	0	Otulinl
0	0.711919	0.757	0.219	0	0	Pla2g15
0	0.709977	0.856	0.406	0	0	Arl4c
0	0.707126	0.869	0.425	0	0	Il10rb
0	0.706729	0.751	0.184	0	0	Plbd1
0	0.706551	0.701	0.264	0	0	Il1rn
0	0.699807	0.668	0.181	0	0	C5ar1
2.13801e-192	0.697585	0.936	0.611	4.4648e-188	0	Btg2
0	0.694705	0.83	0.31	0	0	Cd84
0	0.688441	0.687	0.16	0	0	Ptgs1
5.08992e-145	0.6851	0.764	0.483	1.06293e-140	0	Cited2
0	0.682733	0.828	0.278	0	0	Cfb
0	0.682225	0.694	0.177	0	0	Stab1
0	0.680368	0.834	0.371	0	0	Arrb2
0	0.67922	0.857	0.29	0	0	Ncf2
8.03612e-286	0.679136	0.963	0.706	1.67818e-281	0	Sat1
0	0.678506	0.996	0.875	0	0	Ly6e
0	0.678362	0.776	0.262	0	0	C3
0	0.674948	0.644	0.183	0	0	Dab2
0	0.674363	0.882	0.382	0	0	Ifi204
2.15302e-288	0.673263	0.653	0.306	4.49615e-284	0	Slc25a33
0	0.671357	0.746	0.255	0	0	Mmp14
0	0.667107	0.715	0.227	0	0	Pou2f2
0	0.665244	0.548	0.182	0	0	Stap1
0	0.661279	0.888	0.36	0	0	Lilrb4a
1.10729e-217	0.657796	0.486	0.188	2.31236e-213	0	Vcam1
0	0.657743	0.763	0.24	0	0	Slc29a3
0	0.653046	0.728	0.308	0	0	Plk3
0	0.651867	0.825	0.398	0	0	P2rx4
5.87011e-297	0.651766	0.945	0.674	1.22586e-292	0	Rrbp1
0	0.650811	0.671	0.168	0	0	Ang
0	0.645221	0.815	0.331	0	0	Ifngr2
1.03759e-218	0.642871	0.709	0.366	2.1668e-214	0	Klf4
0	0.639205	0.725	0.175	0	0	P2ry6
0	0.638317	0.815	0.29	0	0	Pik3ap1
0	0.635054	0.815	0.253	0	0	Lmo2
0	0.63496	0.679	0.161	0	0	Cd33
0	0.632895	0.589	0.151	0	0	Gm6377
0	0.632238	0.919	0.572	0	0	Ifnar2
0	0.630995	0.895	0.53	0	0	Rnf130
0	0.63005	0.571	0.134	0	0	Clec4a3
0	0.628824	0.875	0.324	0	0	Csf2ra
0	0.62756	0.725	0.251	0	0	Calhm6
8.84317e-284	0.626939	0.673	0.281	1.84672e-279	0	Sdc4
0	0.626189	0.851	0.306	0	0	Olfml3
1.15198e-277	0.625937	0.923	0.628	2.40568e-273	0	Atp2b1
2.29432e-274	0.624807	0.975	0.662	4.79123e-270	0	Laptm5
5.35046e-284	0.624569	0.875	0.521	1.11734e-279	0	Irf2bp2
0	0.620706	0.68	0.209	0	0	Scimp
1.6352e-242	0.620633	0.893	0.519	3.41478e-238	0	Gatm
0	0.619565	0.744	0.195	0	0	Igsf6
0	0.616779	0.822	0.334	0	0	Vsir
0	0.614644	0.753	0.355	0	0	Trib1
0	0.614009	0.673	0.185	0	0	Gpr35
0	0.613509	0.812	0.304	0	0	Entpd1
0	0.612925	0.473	0.094	0	0	Clec4a2
6.9353e-269	0.61143	0.863	0.516	1.4483e-264	0	Mapkapk2
0	0.610172	0.951	0.536	0	0	Marcks
0	0.608159	0.613	0.169	0	0	AI504432
0	0.606987	0.618	0.13	0	0	Cd93
0	0.606808	0.858	0.399	0	0	Tcirg1
8.16511e-244	0.596603	0.933	0.548	1.70512e-239	0	Pim1
0	0.593689	0.549	0.134	0	0	5430427O19Rik
0	0.590775	0.751	0.301	0	0	Lipa
0	0.589428	0.722	0.314	0	0	Tm6sf1
0	0.589192	0.751	0.312	0	0	Zfhx3
0	0.587806	0.686	0.175	0	0	Tmem119
0	0.585184	0.823	0.389	0	0	Camk1
0	0.584666	0.696	0.183	0	0	Mertk
0	0.58173	0.769	0.287	0	0	Bcl2a1a
2.28811e-177	0.572903	0.835	0.528	4.77825e-173	0	Socs3
9.27792e-308	0.572787	0.971	0.759	1.93751e-303	0	Prdx5
1.14791e-119	0.56969	0.499	0.259	2.39718e-115	0	Cxcl9
1.19797e-289	0.567424	0.872	0.482	2.50173e-285	0	Msrb1
2.05655e-271	0.5638	0.852	0.501	4.2947e-267	0	Cyfip1
2.09981e-306	0.561901	0.861	0.418	4.38503e-302	0	Cyth4
0	0.56143	0.779	0.311	0	0	Dnase2a
0	0.561194	0.782	0.352	0	0	Cyth1
0	0.560957	0.61	0.135	0	0	Sirpb1c
0	0.560032	0.693	0.237	0	0	Nrros
5.75231e-166	0.559813	0.835	0.538	1.20125e-161	0	Zfp36l1
0	0.556591	0.793	0.4	0	0	Ehd4
8.54894e-285	0.556477	0.897	0.504	1.78528e-280	0	Gm2a
0	0.556436	0.791	0.313	0	0	Lat2
0	0.555689	0.806	0.297	0	0	Ncf1
0	0.549761	0.756	0.319	0	0	Lrp1
0	0.548049	0.538	0.179	0	0	Ptger4
4.64098e-257	0.547948	0.935	0.56	9.69176e-253	0	Vamp8
0	0.544894	0.632	0.154	0	0	Rab3il1
0	0.544309	0.543	0.168	0	0	Fcrls
0	0.540179	0.656	0.212	0	0	Tnfsf13
1.48986e-103	0.539696	0.364	0.181	3.11127e-99	0	Rcan1
1.72763e-184	0.538551	0.862	0.568	3.60782e-180	0	Kdm6b
0	0.535837	0.668	0.234	0	0	Tep1
1.53085e-205	0.535743	0.79	0.472	3.19688e-201	0	Tob2
0	0.535607	0.709	0.214	0	0	Cd300lf
0	0.531419	0.598	0.142	0	0	Hacd4
8.86412e-227	0.530942	0.928	0.624	1.85109e-222	0	Pnp
2.34823e-219	0.530726	0.853	0.53	4.90381e-215	0	Tnfaip8
1.177e-203	0.525091	0.832	0.487	2.45793e-199	0	Plin2
0	0.524802	0.648	0.191	0	0	Nuak2
0	0.523963	0.618	0.179	0	0	Tmem37
5.1843e-278	0.522841	0.825	0.446	1.08264e-273	0	Pold4
3.30195e-279	0.518341	0.837	0.453	6.89545e-275	0	Gusb
0	0.517867	0.657	0.175	0	0	Tbxas1
0	0.517578	0.695	0.204	0	0	Pirb
1.55683e-277	0.516387	0.712	0.336	3.25113e-273	0	Tmcc3
6.12329e-301	0.516269	0.83	0.444	1.27873e-296	0	Epb41l2
1.39698e-150	0.514535	0.419	0.186	2.91732e-146	0	Egr2
3.55762e-244	0.513778	0.621	0.258	7.42937e-240	0	Nfkbid
0	0.512023	0.747	0.26	0	0	Abi3
1.76552e-153	0.511774	0.595	0.332	3.68694e-149	0	Jdp2
2.07796e-219	0.508692	0.94	0.637	4.3394e-215	0	Anxa5
0	0.507138	0.704	0.281	0	0	Tmem106a
5.72577e-209	0.506597	0.959	0.714	1.19571e-204	0	Gpx1
0	0.504101	0.664	0.244	0	0	Lacc1
1.10555e-273	0.503872	0.637	0.252	2.30871e-269	0	Tnf
0	0.502919	0.666	0.289	0	0	Cttnbp2nl
1.24594e-188	0.502818	0.854	0.524	2.60189e-184	0	Cdkn1a
1.13529e-259	0.501873	0.852	0.431	2.37082e-255	0	Ptpn6
5.28179e-270	0.501789	0.808	0.428	1.103e-265	0	Tpp1
2.33085e-235	0.501654	0.718	0.322	4.86751e-231	0	Glipr1
0	0.500461	0.711	0.244	0	0	Dhrs3
0	0.499596	0.821	0.403	0	0	Plekho1
1.87154e-301	0.499353	0.894	0.498	3.90834e-297	0	Creg1
0	0.4993	0.77	0.304	0	0	Vav1
0	0.499246	0.663	0.215	0	0	Mef2c
0	0.498887	0.639	0.157	0	0	Blnk
4.88925e-196	0.494856	0.932	0.56	1.02102e-191	0	Basp1
7.54954e-227	0.493183	0.947	0.629	1.57657e-222	0	Lamp2
0	0.491581	0.517	0.156	0	0	Zmynd15
5.85534e-266	0.490044	0.717	0.322	1.22277e-261	0	Zc3h12a
1.01654e-279	0.489812	0.759	0.369	2.12284e-275	0	Cpd
0	0.488694	0.623	0.22	0	0	Lhfpl2
2.16882e-242	0.486867	0.824	0.42	4.52915e-238	0	Snx20
8.00552e-265	0.486617	0.824	0.438	1.67179e-260	0	Tnfrsf1a
3.14654e-283	0.485441	0.789	0.375	6.57092e-279	0	Runx1
7.77092e-55	0.483818	0.66	0.468	1.6228e-50	0	Egr1
2.6345e-239	0.482573	0.932	0.551	5.50163e-235	0	Ifi30
1.38882e-217	0.482539	0.702	0.345	2.90028e-213	0	Ell2
8.32731e-219	0.481417	0.805	0.476	1.73899e-214	0	Ndel1
1.15779e-255	0.480317	0.792	0.432	2.41782e-251	0	Ski
2.37237e-213	0.476233	0.559	0.228	4.95422e-209	0	Itgax
1.7336e-147	0.475894	0.731	0.418	3.62028e-143	0	Nr4a3
0	0.475704	0.821	0.288	0	0	Ms4a4c
1.25316e-251	0.474066	0.892	0.461	2.61697e-247	0	Cd48
0	0.472826	0.537	0.115	0	0	Dok3
0	0.471056	0.608	0.153	0	0	Adap2
3.5534e-143	0.471053	0.708	0.407	7.42056e-139	0	Sgk1
3.61431e-221	0.467923	0.892	0.491	7.54776e-217	0	Crlf2
0	0.467729	0.656	0.189	0	0	Clec5a
0	0.466717	0.605	0.142	0	0	Fgd2
0	0.465699	0.807	0.366	0	0	Prkcd
0	0.465655	0.808	0.308	0	0	Irf5
9.34446e-167	0.464471	0.76	0.447	1.9514e-162	0	Pde4b
4.28749e-271	0.462066	1	0.988	8.95357e-267	0	B2m
3.80098e-197	0.461835	0.961	0.772	7.9376e-193	0	Akr1a1
0	0.461521	0.665	0.215	0	0	Zeb2os
0	0.460392	0.692	0.249	0	0	Fes
4.96851e-242	0.459096	0.81	0.462	1.03757e-237	0	Mef2a
4.25334e-281	0.457509	0.72	0.347	8.88225e-277	0	Adam17
1.54399e-211	0.457435	0.826	0.456	3.22432e-207	0	Rel
2.49239e-111	0.457209	0.866	0.639	5.20486e-107	0	Ifrd1
3.2208e-177	0.45693	0.827	0.49	6.726e-173	0	Tgif1
2.97476e-239	0.456469	0.796	0.429	6.21218e-235	0	Cndp2
0	0.4561	0.598	0.169	0	0	Il6ra
0	0.455283	0.629	0.201	0	0	Milr1
2.20598e-169	0.455138	0.954	0.676	4.60675e-165	0	Cotl1
0	0.454827	0.625	0.199	0	0	Rassf4
3.63941e-165	0.45441	0.99	0.718	7.60018e-161	0	Srgn
4.54125e-307	0.453179	0.813	0.368	9.48349e-303	0	Inpp5d
0	0.45286	0.625	0.165	0	0	Csf3r
1.61962e-188	0.451821	0.905	0.602	3.38225e-184	0	Skil
8.57388e-269	0.451554	0.702	0.339	1.79048e-264	0	Rcbtb2
9.55784e-257	0.451451	0.845	0.424	1.99596e-252	0	Fermt3
1.18408e-305	0.450259	0.745	0.343	2.47272e-301	0	Prcp
3.65862e-216	0.450031	0.817	0.508	7.6403e-212	0	Adipor1
8.84522e-159	0.448225	0.36	0.136	1.84715e-154	0	Ccr1
1.43282e-239	0.447956	0.707	0.335	2.99215e-235	0	Creb5
1.28092e-279	0.447774	0.751	0.323	2.67494e-275	0	Ccr5
2.44068e-139	0.447348	0.747	0.455	5.09687e-135	0	Csrnp1
8.64527e-272	0.445422	0.823	0.444	1.80539e-267	0	Abhd12
0	0.442965	0.571	0.19	0	0	Spint1
1.7831e-103	0.442838	0.859	0.625	3.72364e-99	0	Sqstm1
4.26602e-244	0.442486	0.841	0.451	8.90872e-240	0	Scarb2
0	0.440859	0.566	0.211	0	0	Tnfsf13b
2.24487e-256	0.440072	0.701	0.303	4.68797e-252	0	Ctla2b
8.73527e-254	0.439191	0.575	0.239	1.82419e-249	0	Acsl1
2.32063e-187	0.438356	0.94	0.679	4.84618e-183	0	Erp29
1.49915e-180	0.438007	0.835	0.51	3.13068e-176	0	Nampt
1.10814e-281	0.437558	0.747	0.344	2.31412e-277	0	Sdc3
1.25281e-303	0.437338	0.584	0.207	2.61623e-299	0	Hivep3
2.43229e-238	0.43707	0.732	0.358	5.07935e-234	0	Cpq
1.73806e-247	0.437069	0.79	0.401	3.6296e-243	0	Blvrb
1.48803e-300	0.436672	0.748	0.315	3.10744e-296	0	Nckap1l
1.43026e-257	0.435488	0.834	0.394	2.98682e-253	0	Ncf4
2.20914e-179	0.433628	0.883	0.577	4.61334e-175	0	Rtcb
0	0.432754	0.667	0.224	0	0	Ly9
0	0.432375	0.655	0.259	0	0	Acp2
0	0.432055	0.597	0.186	0	0	Tifa
3.13402e-213	0.429837	0.974	0.836	6.54477e-209	0	Clta
2.42116e-211	0.429111	0.924	0.628	5.0561e-207	0	Irf7
7.85405e-70	0.428961	0.994	0.95	1.64016e-65	0	Ubc
3.32359e-173	0.427894	0.946	0.725	6.94065e-169	0	Bri3
0	0.427665	0.56	0.172	0	0	Paox
0	0.427166	0.619	0.18	0	0	Cd180
1.68015e-158	0.426959	0.456	0.211	3.50865e-154	0	Pxdc1
0	0.425335	0.523	0.115	0	0	Abcc3
7.43847e-273	0.42497	0.607	0.237	1.55338e-268	0	Mgst1
5.71642e-275	0.421617	0.729	0.351	1.19376e-270	0	Mfsd1
1.0688e-301	0.421466	0.588	0.221	2.23197e-297	0	Arhgap25
6.80399e-169	0.418627	0.896	0.633	1.42088e-164	0	Ubl3
3.4107e-197	0.417144	0.905	0.52	7.12257e-193	0	Rgs2
0	0.41675	0.658	0.231	0	0	Syk
1.11004e-255	0.41664	0.536	0.201	2.3181e-251	0	Gcnt2
3.8269e-249	0.414617	0.694	0.311	7.99171e-245	0	Metrnl
0	0.414239	0.48	0.118	0	0	Tifab
2.52216e-255	0.413855	0.675	0.275	5.26703e-251	0	Lilr4b
3.05242e-278	0.410898	0.892	0.493	6.37437e-274	0	Timp2
4.33153e-253	0.409374	0.816	0.443	9.04553e-249	0	Ppt1
3.8585e-256	0.408902	0.76	0.387	8.05771e-252	0	Pgd
0	0.408653	0.458	0.132	0	0	Pilra
0	0.408524	0.661	0.246	0	0	Atp13a2
2.38739e-215	0.407202	0.585	0.272	4.98559e-211	0	Rabgef1
0	0.406606	0.595	0.222	0	0	Slc43a2
1.08675e-202	0.405555	0.884	0.522	2.26947e-198	0	Zeb2
0	0.405127	0.449	0.09	0	0	Itga9
0	0.404916	0.439	0.109	0	0	Spon1
2.13985e-278	0.403712	0.745	0.365	4.46866e-274	0	Gna12
0	0.402826	0.638	0.192	0	0	Acvrl1
0	0.402648	0.459	0.112	0	0	Gm21188
4.33404e-275	0.402272	0.663	0.286	9.05078e-271	0	Sash1
4.59901e-274	0.402114	0.78	0.34	9.60411e-270	0	Evi2a
7.0344e-193	0.401356	0.894	0.581	1.46899e-188	0	Cmtm7
3.23034e-293	0.400911	0.48	0.147	6.74592e-289	0	Msr1
1.5979e-168	0.400241	0.823	0.528	3.3369e-164	0	Got1
0	0.399665	0.664	0.238	0	0	Il10ra
2.82766e-155	0.392729	0.864	0.581	5.90499e-151	0	M6pr
0	0.391625	0.646	0.237	0	0	Nrp1
1.48191e-45	0.384216	0.762	0.543	3.09466e-41	0	Jun
1.15946e-211	0.384117	0.662	0.319	2.4213e-207	0	Smim3
4.83436e-74	0.383587	0.595	0.387	1.00956e-69	0	Lmna
3.33135e-142	0.382906	0.921	0.673	6.95687e-138	0	Iqgap1
0	0.382658	0.76	0.265	0	0	Csf2rb
1.70706e-123	0.382578	0.941	0.715	3.56485e-119	0	Nfkbia
1.29721e-195	0.381378	0.498	0.195	2.70896e-191	0	Acod1
7.21838e-156	0.380771	0.975	0.828	1.50741e-151	0	Gnai2
7.13886e-201	0.380728	0.677	0.349	1.49081e-196	0	Rap2a
1.28755e-149	0.38054	0.717	0.429	2.68879e-145	0	Trim25
1.67458e-192	0.379968	1	0.992	3.49702e-188	0	Rps29
1.56787e-170	0.378428	0.845	0.529	3.27417e-166	0	Atp6ap2
1.54169e-195	0.378372	0.487	0.214	3.21951e-191	0	Stk38l
9.44547e-179	0.37805	0.851	0.461	1.9725e-174	0	Hcls1
0	0.376716	0.506	0.13	0	0	Cmklr1
8.82851e-233	0.376492	0.463	0.178	1.84366e-228	0	Gk
0	0.376414	0.556	0.178	0	0	Hfe
1.60812e-251	0.375376	0.634	0.279	3.35823e-247	0	Synj1
1.16937e-232	0.375126	0.72	0.355	2.442e-228	0	Scpep1
5.85807e-210	0.375037	0.731	0.385	1.22334e-205	0	Soat1
8.05833e-211	0.373174	0.783	0.416	1.68282e-206	0	Tgfbr2
0	0.371266	0.606	0.195	0	0	Plcg2
4.40628e-227	0.370506	0.703	0.351	9.20163e-223	0	Mdfic
9.84623e-260	0.368369	0.739	0.342	2.05619e-255	0	Tcn2
4.64963e-154	0.368251	0.998	0.888	9.70982e-150	0	Bst2
2.35829e-119	0.368168	0.704	0.445	4.92482e-115	0	Nfil3
2.7817e-183	0.367374	0.76	0.427	5.80903e-179	0	Snx18
9.17569e-212	0.366715	0.544	0.231	1.91616e-207	0	Mylip
1.2145e-96	0.365299	0.884	0.61	2.53625e-92	0	Slfn2
4.25441e-205	0.364733	0.677	0.333	8.88448e-201	0	Rab43
2.31554e-186	0.363667	0.819	0.491	4.83554e-182	0	Scamp2
2.05186e-213	0.362889	0.67	0.339	4.2849e-209	0	Mcfd2
0	0.361914	0.578	0.17	0	0	Myof
3.90988e-214	0.361747	0.698	0.354	8.16501e-210	0	Uap1l1
8.92243e-179	0.359695	0.697	0.366	1.86327e-174	0	Syngr1
8.42674e-292	0.358665	0.572	0.217	1.75976e-287	0	Tmem50b
0	0.35677	0.707	0.254	0	0	Itgam
2.03766e-298	0.35662	0.55	0.198	4.25524e-294	0	Mtus1
1.51541e-226	0.356409	0.501	0.182	3.16463e-222	0	Ly6i
2.6716e-180	0.356197	0.811	0.418	5.5791e-176	0	Bcl2a1d
1.04979e-296	0.35536	0.58	0.209	2.19227e-292	0	Frmd4b
2.70661e-262	0.355185	0.66	0.279	5.65221e-258	0	Ifi211
5.91808e-263	0.354011	0.265	0.055	1.23587e-258	0	Clec4a1
0	0.352626	0.43	0.09	0	0	Tlr1
1.26846e-224	0.352057	0.874	0.443	2.64893e-220	0	Ms4a6b
2.06718e-107	0.349771	0.96	0.718	4.31689e-103	0	Cd63
2.35342e-241	0.349417	0.221	0.042	4.91464e-237	0	Pf4
3.95338e-182	0.349302	0.615	0.31	8.25584e-178	0	Bach1
1.51219e-273	0.349084	0.495	0.175	3.15791e-269	0	Pid1
1.40209e-267	0.349062	0.754	0.337	2.92798e-263	0	Slfn5
0	0.349023	0.448	0.108	0	0	Tlr13
0	0.348669	0.464	0.129	0	0	Rapsn
2.38132e-222	0.34864	0.684	0.322	4.97292e-218	0	Bmp2k
1.32024e-119	0.348398	0.665	0.401	2.75706e-115	0	Tiparp
5.36533e-127	0.347984	0.717	0.449	1.12044e-122	0	Spty2d1
2.28078e-193	0.347815	0.769	0.436	4.76296e-189	0	Tmem219
1.74305e-296	0.346047	0.525	0.171	3.64001e-292	0	Hpse
6.65978e-142	0.345961	0.915	0.673	1.39076e-137	0	Itm2c
2.88994e-148	0.345363	0.846	0.539	6.03506e-144	0	Clic4
9.15252e-178	0.34498	0.717	0.37	1.91132e-173	0	Glrx
1.59683e-284	0.343812	0.66	0.255	3.33465e-280	0	Myo1f
2.01766e-126	0.343015	0.942	0.741	4.21348e-122	0	Rap1b
0	0.342569	0.425	0.114	0	0	Arhgap19
2.89184e-203	0.342069	0.648	0.314	6.03903e-199	0	Psen2
1.06833e-185	0.341831	0.849	0.492	2.23099e-181	0	Skap2
4.70332e-126	0.340818	0.961	0.747	9.82194e-122	0	Atp6v0b
8.3767e-127	0.340237	0.882	0.587	1.74931e-122	0	Ier5
1.36035e-275	0.338048	0.641	0.246	2.84082e-271	0	Hvcn1
2.07585e-255	0.336224	0.611	0.258	4.335e-251	0	Tnfsf12
1.77526e-204	0.335993	0.671	0.353	3.70727e-200	0	Cebpzos
2.83263e-223	0.335475	0.673	0.308	5.91538e-219	0	Hebp1
0	0.334943	0.399	0.078	0	0	B3gnt8
1.25635e-186	0.334428	0.485	0.197	2.62363e-182	0	Pmaip1
7.26773e-287	0.333835	0.587	0.225	1.51772e-282	0	Arap1
6.72973e-204	0.333448	0.59	0.251	1.40537e-199	0	Arl5c
0	0.333128	0.364	0.061	0	0	Siglece
6.66032e-219	0.332639	0.66	0.318	1.39087e-214	0	Mgat4a
5.73597e-101	0.332565	0.27	0.111	1.19784e-96	0	Serpine1
0	0.332519	0.55	0.181	0	0	Rab32
1.28338e-216	0.332511	0.63	0.303	2.68008e-212	0	Cmtm3
1.12278e-104	0.331657	0.895	0.654	2.34469e-100	0	Tmem14c
2.23481e-194	0.330465	0.655	0.342	4.66696e-190	0	Blvra
4.35642e-252	0.33022	0.663	0.299	9.09751e-248	0	Tns3
2.11566e-290	0.329903	0.54	0.197	4.41812e-286	0	Nucb2
3.98866e-124	0.329281	0.685	0.402	8.32953e-120	0	Sertad1
4.10559e-204	0.327167	0.613	0.274	8.5737e-200	0	Ptpre
0	0.324958	0.45	0.131	0	0	Arl11
2.90431e-66	0.324315	0.528	0.354	6.06507e-62	0	Cwc25
1.17333e-118	0.32294	0.646	0.392	2.45026e-114	0	Ppp1r10
0	0.322571	0.602	0.204	0	0	Dock4
6.59027e-147	0.322409	1	0.98	1.37625e-142	0	H2-D1
1.74817e-280	0.320811	0.57	0.198	3.6507e-276	0	Ptafr
1.18081e-139	0.320683	0.95	0.751	2.46588e-135	0	Gdi2
6.69508e-211	0.319157	0.699	0.336	1.39813e-206	0	Rnf149
1.03863e-270	0.318633	0.436	0.137	2.16897e-266	0	Themis2
4.19869e-171	0.318134	0.802	0.477	8.76812e-167	0	Stx7
2.95764e-200	0.317592	0.466	0.194	6.17644e-196	0	Ttc28
1.42346e-176	0.317148	0.648	0.338	2.97262e-172	0	Fnip1
6.33391e-186	0.315653	0.45	0.188	1.32271e-181	0	Lpar6
0	0.315037	0.44	0.109	0	0	Tmem51
4.19701e-215	0.314996	0.63	0.295	8.76462e-211	0	Amdhd2
3.03647e-189	0.314674	0.564	0.268	6.34107e-185	0	Itprid2
5.65849e-204	0.314443	0.726	0.377	1.18166e-199	0	Sgpl1
3.82649e-197	0.31442	0.683	0.35	7.99087e-193	0	Neu1
3.54425e-219	0.313505	0.692	0.318	7.40145e-215	0	Abr
1.76349e-172	0.312994	0.446	0.179	3.68269e-168	0	Cd38
1.64939e-63	0.312685	0.982	0.864	3.44443e-59	0	Hspa5
3.6879e-212	0.311957	0.605	0.287	7.70145e-208	0	Tctex1d2
1.05077e-204	0.311651	0.71	0.352	2.19432e-200	0	Mapkapk3
8.53091e-116	0.311293	0.284	0.109	1.78151e-111	0	Dnase1l3
1.61955e-125	0.311078	0.852	0.577	3.38211e-121	0	BC005537
1.76593e-256	0.310994	0.525	0.195	3.6878e-252	0	Naip2
4.6629e-104	0.310644	0.952	0.772	9.73753e-100	0	Slc3a2
4.94937e-153	0.309329	0.511	0.256	1.03358e-148	0	Pvr
7.64538e-162	0.308928	0.705	0.397	1.59658e-157	0	Taok3
1.81117e-115	0.308259	0.94	0.738	3.78227e-111	0	Sh3glb1
2.25475e-153	0.308172	0.808	0.493	4.70859e-149	0	H2-M3
3.30071e-273	0.30735	0.501	0.174	6.89286e-269	0	Camk1d
0	0.306773	0.423	0.099	0	0	Gm10134
2.58675e-194	0.306618	0.585	0.28	5.40191e-190	0	Dnajb14
3.87531e-99	0.3063	0.932	0.696	8.09281e-95	0	Litaf
9.45702e-207	0.306226	0.682	0.332	1.97491e-202	0	Renbp
2.76889e-173	0.303883	0.658	0.357	5.78227e-169	0	Nadk
5.86372e-226	0.302746	0.591	0.272	1.22452e-221	0	Extl3
0	0.302069	0.472	0.134	0	0	Slc37a2
0	0.299621	0.375	0.085	0	0	Tlr12
7.43074e-129	0.298416	0.843	0.561	1.55176e-124	0	Rhog
5.03327e-197	0.297142	0.438	0.175	1.0511e-192	0	Ciita
1.36081e-198	0.295965	0.632	0.309	2.84178e-194	0	Hsd17b11
1.9362e-127	0.295776	0.896	0.625	4.04337e-123	0	Ptpn1
2.29324e-239	0.295203	0.255	0.056	4.78897e-235	0	Mrc1
1.0371e-195	0.294382	0.661	0.334	2.16578e-191	0	Fuca2
2.93356e-175	0.294108	0.674	0.32	6.12614e-171	0	Abcg1
3.02695e-303	0.293933	0.345	0.082	6.32119e-299	0	Gm36161
6.32315e-273	0.292866	0.52	0.186	1.32046e-268	0	Sh3pxd2b
0	0.292021	0.48	0.143	0	0	Rbm47
1.01625e-297	0.291844	0.468	0.145	2.12222e-293	0	Atp1a3
2.25412e-286	0.291787	0.425	0.125	4.70728e-282	0	Tlr7
7.17938e-154	0.29153	0.592	0.312	1.49927e-149	0	Fem1c
7.44247e-166	0.291391	0.664	0.364	1.55421e-161	0	Arhgap17
1.49952e-255	0.291386	0.531	0.187	3.13144e-251	0	Hk3
2.92378e-171	0.29126	0.618	0.319	6.10574e-167	0	Pxn
3.53701e-133	0.29117	0.783	0.482	7.38633e-129	0	Gde1
0	0.291131	0.418	0.098	0	0	Arhgap22
9.33265e-183	0.28967	0.535	0.24	1.94894e-178	0	Sowahc
1.1497e-181	0.288491	0.792	0.457	2.40091e-177	0	Slc6a6
2.98726e-171	0.288197	0.767	0.407	6.23829e-167	0	Aldh2
3.85931e-180	0.288134	0.655	0.339	8.0594e-176	0	Gnaq
8.70853e-129	0.287598	0.982	0.884	1.8186e-124	0	H2-T23
1.25708e-97	0.287291	0.446	0.24	2.62516e-93	0	Srxn1
0	0.285566	0.358	0.087	0	0	Lyl1
0	0.284699	0.431	0.122	0	0	Ophn1
1.31853e-171	0.284554	0.659	0.356	2.75349e-167	0	Plbd2
4.91027e-81	0.284149	0.998	0.972	1.02541e-76	0	Hspa8
7.87491e-162	0.283114	0.626	0.326	1.64452e-157	0	Rap2b
7.01692e-113	0.28299	0.95	0.761	1.46534e-108	0	Capza2
0	0.281569	0.417	0.103	0	0	Cd22
8.76659e-253	0.281531	0.491	0.183	1.83073e-248	0	Ly96
5.51353e-158	0.281369	0.756	0.455	1.15139e-153	0	Epn1
4.43676e-81	0.281348	0.752	0.511	9.26528e-77	0	Wsb1
1.75877e-179	0.281177	0.535	0.254	3.67283e-175	0	Frrs1
4.38266e-119	0.281131	0.79	0.517	9.1523e-115	0	Kpna4
4.91574e-112	0.279481	0.842	0.575	1.02655e-107	0	Tor1aip1
9.83804e-161	0.278848	0.603	0.322	2.05448e-156	0	Ist1
2.24901e-114	0.278485	0.908	0.657	4.6966e-110	0	Grb2
4.11133e-278	0.27822	0.549	0.195	8.58569e-274	0	Rasa4
1.15278e-306	0.278217	0.519	0.163	2.40735e-302	0	Slc7a8
6.83985e-161	0.277461	0.555	0.275	1.42837e-156	0	Nceh1
1.04972e-198	0.27715	0.395	0.147	2.19212e-194	0	Zfp608
5.22151e-210	0.276625	0.632	0.305	1.09041e-205	0	Luzp1
1.14972e-115	0.275709	0.844	0.538	2.40096e-111	0	Atp6ap1
2.97494e-271	0.275329	0.471	0.155	6.21256e-267	0	Tec
6.35411e-305	0.275212	0.409	0.113	1.32693e-300	0	Fblim1
2.97869e-54	0.274233	0.41	0.253	6.22039e-50	0	Errfi1
1.45461e-117	0.273784	0.971	0.862	3.03765e-113	0	Gabarap
1.43285e-130	0.273024	0.694	0.396	2.99222e-126	0	Lmo4
7.56581e-133	0.27216	0.806	0.511	1.57997e-128	0	Nmt1
7.82089e-79	0.271991	0.73	0.48	1.63324e-74	0	Sdf2l1
4.93948e-39	0.271805	0.543	0.396	1.03151e-34	0	Herpud1
9.55056e-158	0.268622	0.438	0.2	1.99444e-153	0	Socs6
7.34883e-152	0.268352	0.7	0.394	1.53466e-147	0	Rnpep
0	0.26818	0.419	0.113	0	0	Nfam1
7.77957e-161	0.26754	0.811	0.419	1.62461e-156	0	Runx3
1.71915e-147	0.265927	0.399	0.165	3.5901e-143	0	Prdm1
6.63389e-123	0.265714	0.585	0.32	1.38535e-118	0	Sap30
1.14333e-269	0.264763	0.347	0.094	2.38761e-265	0	Fgd4
1.67887e-172	0.264381	0.538	0.261	3.50599e-168	0	Myo1c
9.68899e-238	0.264058	0.424	0.136	2.02335e-233	0	Fam20c
1.21611e-229	0.263719	0.462	0.173	2.53961e-225	0	Rreb1
9.49852e-95	0.263504	0.293	0.124	1.98358e-90	0	Tnip3
1.64831e-153	0.263007	0.732	0.386	3.44217e-149	0	Smpdl3a
1.45207e-158	0.262503	0.787	0.412	3.03236e-154	0	Glmp
1.41818e-132	0.26141	0.978	0.849	2.96159e-128	0	Prdx1
1.02993e-95	0.260026	0.888	0.65	2.15081e-91	0	Dazap2
1.99952e-259	0.259564	0.495	0.169	4.17561e-255	0	Tbc1d9
3.60806e-102	0.259258	0.932	0.72	7.53471e-98	0	Laptm4a
4.54317e-91	0.259131	0.787	0.535	9.48749e-87	0	Chd7
5.97662e-187	0.258703	0.552	0.256	1.2481e-182	0	Nek6
3.87528e-130	0.258502	0.646	0.356	8.09274e-126	0	Tuba1c
7.22168e-154	0.258265	0.642	0.353	1.5081e-149	0	Myo9b
4.35841e-233	0.257129	0.57	0.219	9.10167e-229	0	Havcr2
1.50484e-140	0.257127	0.78	0.473	3.14256e-136	0	Grk2
5.34241e-143	0.256334	0.619	0.32	1.11565e-138	0	Nfkbie
7.03519e-185	0.255955	0.612	0.304	1.46916e-180	0	Ralb
2.70072e-99	0.255793	0.834	0.587	5.63991e-95	0	Smim14
6.53449e-141	0.25548	0.668	0.38	1.3646e-136	0	Sptlc2
2.19139e-299	0.254876	0.378	0.1	4.57627e-295	0	Tnfrsf11a
4.09673e-167	0.254847	0.675	0.364	8.5552e-163	0	Snap23
1.16769e-216	0.25465	0.437	0.159	2.43848e-212	0	Sgk3
1.25323e-90	0.253748	0.391	0.201	2.61713e-86	0	Gadd45g
2.28873e-121	0.253218	0.732	0.459	4.77955e-117	0	Csk
3.17125e-237	0.252607	0.424	0.144	6.62252e-233	0	Man1c1
4.59836e-191	0.252557	0.61	0.293	9.60275e-187	0	Plxnb2
3.67845e-199	0.25217	0.482	0.182	7.6817e-195	0	Slamf8
8.25295e-217	0.251479	0.566	0.247	1.72346e-212	0	Ttyh3
1.08627e-144	0.251444	0.69	0.378	2.26846e-140	0	Retreg1
3.03119e-199	0.251152	0.499	0.213	6.33003e-195	0	Ppcdc
2.31178e-98	0.250744	0.812	0.554	4.8277e-94	0	Coq10b
3.46552e-98	0.250627	0.809	0.549	7.23704e-94	0	Lrrfip1
5.61623e-86	0.25043	0.944	0.774	1.17284e-81	0	Actr3
1.00821e-160	0.250316	0.293	0.095	2.10545e-156	0	Plau

## Sheet: 0 GO BIOL
Term	Overlap	P.value	Adjusted.P.value	Old.P.value	Old.Adjusted.P.value	Odds.Ratio	Combined.Score	Genes
inflammatory response (GO:0006954)	14/230	3.08893e-16	3.5986e-13	0	0	35.5293	1268.88	CSF1R;CYBB;CXCL2;THBS1;AIF1;CCL8;CCL7;IL1B;CCL4;C3AR1;CCL3;CCL2;CD14;TLR2
synapse pruning (GO:0098883)	5/9	9.93818e-12	5.78899e-09	0	0	554.056	14036.8	C1QB;CX3CR1;C1QA;TREM2;C1QC
response to interferon-gamma (GO:0034341)	8/80	2.14466e-11	8.32843e-09	0	0	52.5873	1291.83	CD74;CCL8;CCL7;CCL4;CCL3;CCL2;AIF1;TLR2
regulation of ERK1 and ERK2 cascade (GO:0070372)	10/238	3.1906e-10	6.10224e-08	0	0	21.625	472.845	CSF1R;CD74;CCL8;CCL7;IL1B;CCL4;CCL3;CCL2;TREM2;APOE
eosinophil chemotaxis (GO:0048245)	5/16	3.40053e-10	6.10224e-08	0	0	201.404	4390.99	CCL8;CCL7;CCL4;CCL3;CCL2
eosinophil migration (GO:0072677)	5/16	3.40053e-10	6.10224e-08	0	0	201.404	4390.99	CCL8;CCL7;CCL4;CCL3;CCL2
positive regulation of ERK1 and ERK2 cascade (GO:0070374)	9/172	3.85967e-10	6.10224e-08	0	0	26.6472	577.584	CSF1R;CD74;CCL8;CCL7;CCL4;CCL3;CCL2;TREM2;APOE
neutrophil chemotaxis (GO:0030593)	7/70	4.19038e-10	6.10224e-08	0	0	51.3876	1109.62	FCER1G;CCL8;CCL7;CCL4;CCL3;CCL2;CXCL2
cell junction disassembly (GO:0150146)	4/6	5.16312e-10	6.59784e-08	0	0	867.304	18546.7	C1QB;CX3CR1;C1QA;C1QC
granulocyte chemotaxis (GO:0071621)	7/73	5.66338e-10	6.59784e-08	0	0	49.0444	1044.24	FCER1G;CCL8;CCL7;CCL4;CCL3;CCL2;CXCL2
neutrophil migration (GO:1990266)	7/77	8.29603e-10	8.78625e-08	0	0	46.2326	966.726	FCER1G;CCL8;CCL7;CCL4;CCL3;CCL2;CXCL2
regulation of natural killer cell chemotaxis (GO:2000501)	4/7	1.20253e-09	1.16746e-07	0	0	578.174	11875	CCL7;CCL4;CCL3;CCL2
cellular response to cytokine stimulus (GO:0071345)	12/482	1.77127e-09	1.58733e-07	0	0	13.0885	263.753	CSF1R;ZFP36;CCL8;CCL7;IL1B;CCL4;CCL3;CCL2;CXCL2;AIF1;TLR2;NFE2L2
positive regulation of hydrolase activity (GO:0051345)	8/149	3.23599e-09	2.69281e-07	0	0	26.7599	523.127	CCL8;CCL7;CCL4;PSAP;CCL3;CTSH;CCL2;TGM2
chemokine-mediated signaling pathway (GO:0070098)	6/56	5.2845e-09	4.1043e-07	0	0	54.2727	1034.36	CCL8;CCL7;CCL4;CCL3;CCL2;CXCL2
cellular response to chemokine (GO:1990869)	6/60	8.08704e-09	5.88838e-07	0	0	50.2424	936.167	CCL8;CCL7;CCL4;CCL3;CCL2;CXCL2
response to tumor necrosis factor (GO:0034612)	7/110	1.03159e-08	7.0694e-07	0	0	31.368	576.845	ZFP36;CCL8;CCL7;CCL4;CCL3;CCL2;NFE2L2
cellular response to molecule of bacterial origin (GO:0071219)	7/115	1.40701e-08	9.1065e-07	0	0	29.9083	540.718	CX3CR1;ZFP36;IL1B;CCL2;CD14;CXCL2;TLR2
cellular response to lipopolysaccharide (GO:0071222)	7/120	1.89243e-08	1.16036e-06	0	0	28.5777	508.192	CX3CR1;ZFP36;IL1B;CCL3;CCL2;CD14;CXCL2
cellular response to interferon-gamma (GO:0071346)	7/121	2.00484e-08	1.16782e-06	0	0	28.3256	502.074	CCL8;CCL7;CCL4;CCL3;CCL2;AIF1;TLR2
positive regulation of MAPK cascade (GO:0043410)	9/274	2.2859e-08	1.26813e-06	0	0	16.306	286.887	CSF1R;CD74;CCL8;CCL7;CCL4;CCL3;CCL2;TREM2;APOE
lymphocyte migration (GO:0072676)	5/40	4.89748e-08	2.59344e-06	0	0	63.2222	1064.15	CCL8;CCL7;CCL4;CCL3;CCL2
regulation of chemokine production (GO:0032642)	5/42	6.30774e-08	3.06188e-06	0	0	59.7988	991.398	CSF1R;CD74;TREM2;AIF1;TLR2
monocyte chemotaxis (GO:0002548)	5/42	6.30774e-08	3.06188e-06	0	0	59.7988	991.398	CCL8;CCL7;CCL4;CCL3;CCL2
response to interleukin-1 (GO:0070555)	6/86	7.23099e-08	3.36964e-06	0	0	33.8693	556.89	CCL8;CCL7;IL1B;CCL4;CCL3;CCL2
lymphocyte chemotaxis (GO:0048247)	5/44	8.02266e-08	3.59477e-06	0	0	56.7265	926.821	CCL8;CCL7;CCL4;CCL3;CCL2
positive regulation of macrophage migration (GO:1905523)	4/19	1.30272e-07	5.62098e-06	0	0	115.565	1832.13	CSF1R;CCL3;TREM2;THBS1
positive regulation of natural killer cell chemotaxis (GO:2000503)	3/5	1.46487e-07	6.0949e-06	0	0	636.638	10018.4	CCL7;CCL4;CCL3
regulation of complement activation (GO:0030449)	5/50	1.54768e-07	6.21742e-06	0	0	49.1481	770.709	C1QB;C1QA;IL1B;C3AR1;C1QC
lipopolysaccharide-mediated signaling pathway (GO:0031663)	4/20	1.62541e-07	6.31199e-06	0	0	108.337	1693.56	IL1B;CCL3;CCL2;CD14
positive regulation of chemokine production (GO:0032722)	5/53	2.08445e-07	7.83351e-06	0	0	46.0694	708.713	CSF1R;CD74;IL1B;AIF1;TLR2
microglial cell activation (GO:0001774)	4/22	2.44504e-07	8.90147e-06	0	0	96.2899	1465.92	CX3CR1;C1QA;TREM2;AIF1
neutrophil degranulation (GO:0043312)	10/481	2.55725e-07	9.02785e-06	0	0	10.3392	156.94	FCER1G;PSAP;C3AR1;PLAUR;CTSH;CYBB;CD14;CTSS;CTSC;TLR2
neutrophil activation involved in immune response (GO:0002283)	10/485	2.75976e-07	9.45624e-06	0	0	10.25	154.805	FCER1G;PSAP;C3AR1;PLAUR;CTSH;CYBB;CD14;CTSS;CTSC;TLR2
neutrophil mediated immunity (GO:0002446)	10/488	2.92077e-07	9.72201e-06	0	0	10.1841	153.232	FCER1G;PSAP;C3AR1;PLAUR;CTSH;CYBB;CD14;CTSS;CTSC;TLR2
positive regulation of cellular process (GO:0048522)	11/625	3.13472e-07	1.01443e-05	0	0	8.88232	133.018	CSF1R;ZFP36;FCER1G;IL1B;CTSH;TREM2;THBS1;AIF1;TGM2;TLR2;LGMN
regulation of phagocytosis (GO:0050764)	5/58	3.29726e-07	1.03819e-05	0	0	41.7128	622.564	FCER1G;IL1B;TREM2;TGM2;TLR2
pattern recognition receptor signaling pathway (GO:0002221)	5/61	4.25695e-07	1.30509e-05	0	0	39.4722	579.039	UNC93B1;CD14;CTSS;TLR2;LGMN
cellular response to tumor necrosis factor (GO:0071356)	7/194	5.08852e-07	1.48802e-05	0	0	17.2045	249.312	ZFP36;CCL8;CCL7;CCL4;CCL3;CCL2;NFE2L2
regulation of microglial cell migration (GO:1904139)	3/7	5.10908e-07	1.48802e-05	0	0	318.287	4611.05	CX3CR1;CCL3;TREM2
regulation of tumor necrosis factor production (GO:0032680)	6/124	6.39246e-07	1.8164e-05	0	0	22.9183	326.884	CX3CR1;ZFP36;CCL3;CD14;THBS1;TLR2
regulation of calcium-mediated signaling (GO:0050848)	4/28	6.7687e-07	1.87751e-05	0	0	72.1957	1025.6	PLEK;CCL4;CCL3;TREM2
positive regulation of intracellular signal transduction (GO:1902533)	10/546	8.14681e-07	2.20722e-05	0	0	9.05504	126.956	CX3CR1;CD74;IL1B;CCL4;CCL3;TREM2;CD14;THBS1;TGM2;TLR2
positive regulation of GTPase activity (GO:0043547)	7/214	9.83931e-07	2.60518e-05	0	0	15.5265	214.757	CCL8;CCL7;GPR65;CCL4;CCL3;CCL2;TGM2
positive regulation of locomotion (GO:0040017)	4/31	1.03446e-06	2.6781e-05	0	0	64.1643	884.288	CSF1R;TREM2;THBS1;AIF1
positive regulation of cell motility (GO:2000147)	7/221	1.22025e-06	3.00244e-05	0	0	15.0133	204.427	CSF1R;CCL7;IL1B;CCL3;CTSH;THBS1;AIF1
complement activation, classical pathway (GO:0006958)	3/9	1.22187e-06	3.00244e-05	0	0	212.17	2888.72	C1QB;C1QA;C1QC
positive regulation of response to external stimulus (GO:0032103)	6/139	1.24957e-06	3.00244e-05	0	0	20.3182	276.179	IL1B;CCL3;TREM2;THBS1;AIF1;TLR2
cellular response to oxygen-containing compound (GO:1901701)	8/323	1.26283e-06	3.00244e-05	0	0	11.873	161.261	CX3CR1;ZFP36;IL1B;CCL2;CD14;CXCL2;TGM2;TLR2
cellular response to interleukin-1 (GO:0071347)	6/155	2.35777e-06	5.46335e-05	0	0	18.1217	234.818	CCL8;CCL7;IL1B;CCL4;CCL3;CCL2

## Sheet: = 0 Panglao
Term	Overlap	P.value	Adjusted.P.value	Old.P.value	Old.Adjusted.P.value	Odds.Ratio	Combined.Score	Genes
Macrophages	22/204	3.34867e-31	2.10966e-29	0	0	85.3407	5988.49	CX3CR1;CSF1R;CD74;CD83;FCER1G;MS4A7;LST1;PLEK;CYBB;TREM2;CXCL2;AIF1;CTSS;ADGRE1;CCL7;IL1B;CCL4;C3AR1;CCL3;CCL2;CD14;TLR2
Microglia	17/158	5.91444e-24	1.86305e-22	0	0	72.3733	3870.86	C1QB;CX3CR1;C1QA;CSF1R;FCER1G;MS4A7;LST1;PLEK;CYBB;TREM2;AIF1;CTSS;MAFB;CCL4;C3AR1;CCL3;CD14
Kupffer Cells	16/137	3.849e-23	6.22963e-22	0	0	77.1181	3980.19	C1QB;C1QA;CSF1R;FCER1G;MS4A7;LST1;PLEK;CYBB;AIF1;CTSS;ADGRE1;IL1B;C3AR1;CD14;TLR2;C1QC
Monocytes	17/176	3.95532e-23	6.22963e-22	0	0	64.1218	3307.68	CX3CR1;CSF1R;FCER1G;MS4A7;LST1;PLEK;CYBB;AIF1;CTSS;ADGRE1;IL1B;CCL4;PSAP;C3AR1;CCL3;CD14;TLR2
Osteoclasts	16/144	8.84535e-23	1.11451e-21	0	0	72.875	3700.56	C1QB;CX3CR1;C1QA;CSF1R;FCER1G;TMEM176B;TREM2;MAFB;PSAP;C3AR1;CCL3;CCL2;CD14;TGFBI;TLR2;C1QC
Alveolar Macrophages	15/123	5.29395e-22	5.55865e-21	0	0	78.7381	3857.4	CSF1R;FCER1G;MS4A7;LST1;PLEK;CYBB;CXCL2;AIF1;CTSS;IL1B;CCL4;C3AR1;CCL3;CD14;TLR2
Red Pulp Macrophages	13/110	6.06964e-19	5.46267e-18	0	0	71.9111	3016.37	C1QA;CSF1R;FCER1G;MS4A7;LST1;PLEK;CYBB;AIF1;CTSS;ADGRE1;C3AR1;CD14;TLR2
Dendritic Cells	15/199	9.01329e-19	7.09797e-18	0	0	46.0388	1912.93	CX3CR1;CD74;CD83;FCER1G;GPR65;MS4A7;LST1;PLEK;CYBB;TREM2;AIF1;CTSS;ADGRE1;CCL4;CD14
Osteoclast Precursor Cells	12/107	2.98521e-17	2.08965e-16	0	0	66	2511.32	CSF1R;FCER1G;IL1B;MS4A7;PLEK;CCL4;C3AR1;CCL3;CYBB;TREM2;CTSS;TLR2
Basophils	12/169	8.20398e-15	5.16851e-14	0	0	39.8116	1291.26	CSF1R;FCER1G;MS4A7;PLEK;CCL4;C3AR1;CCL3;CYBB;CD14;AIF1;CTSS;TLR2
Langerhans Cells	11/123	9.19883e-15	5.26842e-14	0	0	49.9583	1614.64	C1QA;CSF1R;CD74;FCER1G;MS4A7;PLEK;CCL4;CYBB;AIF1;CTSS;TLR2
Hematopoietic Stem Cells	12/178	1.53639e-14	8.06606e-14	0	0	37.636	1197.08	C1QB;C1QA;CSF1R;FCER1G;TMEM176B;MS4A7;C3AR1;CYBB;CD14;AIF1;TLR2;C1QC
Pulmonary Alveolar Type II Cells	10/135	1.14343e-12	5.54123e-12	0	0	39.65	1090.26	C1QB;C1QA;CSF1R;IL1B;TMEM176B;CTSH;TREM2;CD14;CXCL2;C1QC
Neutrophils	10/151	3.53189e-12	1.58935e-11	0	0	35.1223	926.148	FCER1G;IL1B;LST1;PLEK;CCL3;CD14;CXCL2;AIF1;CTSS;TLR2
Plasmacytoid Dendritic Cells	9/150	1.13633e-10	4.77258e-10	0	0	30.8391	706.156	CD83;FCER1G;GPR65;LST1;PLEK;CCL4;CYBB;AIF1;CTSS
Myeloid-derived Suppressor Cells	8/112	3.31353e-10	1.3047e-09	0	0	36.348	793.398	ADGRE1;FCER1G;GPR65;LST1;PLEK;CYBB;AIF1;CTSS
Spermatozoa	7/108	9.07322e-09	3.36243e-08	0	0	31.9924	592.433	C1QB;C1QA;CSF1R;CD74;CD14;CTSS;C1QC
Eosinophils	7/127	2.80534e-08	9.81869e-08	0	0	26.9012	467.789	FCER1G;GPR65;LST1;PLEK;C3AR1;AIF1;CTSS
Satellite Glial Cells	6/114	3.89055e-07	1.29003e-06	0	0	25.053	369.771	C1QB;C1QA;CSF1R;TMEM176B;CD14;C1QC
Platelets	7/214	9.83931e-07	3.09938e-06	0	0	15.5265	214.757	FCER1G;LST1;PLEK;C3AR1;THBS1;AIF1;CTSS
Tuft Cells	6/136	1.09977e-06	3.29931e-06	0	0	20.7902	285.25	FCER1G;TMEM176B;CYBB;CD14;AIF1;CTSS
Mast Cells	7/235	1.83739e-06	5.26163e-06	0	0	14.0814	185.975	C1QB;C1QA;CCL7;TMEM176B;PLEK;CCL2;C1QC
Microfold Cells	5/126	1.54708e-05	4.23766e-05	0	0	18.2084	201.687	ZFP36;UNC93B1;CTSH;CD14;NFE2L2
B Cells	5/182	8.98011e-05	0.000235728	0	0	12.4124	115.658	CD74;GPR65;PLEK;CD14;CTSS
T Regulatory Cells	4/117	0.000208124	0.000524472	0	0	15.2651	129.408	GPR65;PLEK;CCL4;CTSS
Megakaryocytes	4/143	0.000447042	0.00108322	0	0	12.3935	95.5893	FCER1G;LST1;PLEK;AIF1
B Cells Naive	4/151	0.000548945	0.00128087	0	0	11.7143	87.9452	CD74;GPR65;PLEK;CTSS
T Follicular Helper Cells	3/110	0.00262922	0.00591575	0	0	11.8371	70.3253	GPR65;PLEK;CCL4
Thymocytes	3/118	0.00320654	0.00696592	0	0	11.0093	63.2213	GPR65;PLEK;CCL4
Ductal Cells	3/132	0.00439217	0.00922355	0	0	9.80752	53.2346	CTSH;CCL2;CXCL2
B Cells Memory	3/147	0.00592331	0.0120377	0	0	8.77926	45.0276	GPR65;PLEK;CTSS
NK Cells	3/157	0.00710092	0.0139799	0	0	8.20503	40.5946	GPR65;CCL4;CCL3
T Cells	3/165	0.00813625	0.0155328	0	0	7.79669	37.5132	GPR65;CCL4;CCL3
Trophoblast Progenitor Cells	2/103	0.0274076	0.0507846	0	0	8.18853	29.4536	ZFP36;UNC93B1
Natural Killer T Cells	2/118	0.035177	0.0633185	0	0	7.12428	23.8476	GPR65;CCL4
Leydig Cells	2/145	0.050998	0.0876845	0	0	5.77127	17.1751	MAFB;PLAUR
M?ller Cells	2/147	0.0522559	0.0876845	0	0	5.69109	16.7978	APOE;TLR2
T Helper Cells	2/148	0.0528891	0.0876845	0	0	5.65183	16.6139	GPR65;CCL4
Proximal Tubule Cells	2/164	0.0633843	0.101969	0	0	5.08951	14.0396	APOE;TGFBI
Plasma Cells	2/166	0.0647425	0.101969	0	0	5.02693	13.7604	CD74;PLEK
T Cells Naive	1/102	0.225832	0.334451	0	0	4.01071	5.96779	GPR65
Salivary Mucous Cells	1/105	0.231654	0.334451	0	0	3.89443	5.69565	THBS1
Decidual Cells	1/106	0.233585	0.334451	0	0	3.85714	5.6091	CCL4
Urothelial Cells	1/106	0.233585	0.334451	0	0	3.85714	5.6091	UNC93B1
Enteric Glia Cells	1/111	0.243169	0.340436	0	0	3.68089	5.20478	APOE
Choroid Plexus Cells	1/117	0.254514	0.34264	0	0	3.48944	4.77495	APOE
Stromal Cells	1/124	0.26754	0.34264	0	0	3.2897	4.33741	TLR2
Myoblasts	1/126	0.271221	0.34264	0	0	3.23673	4.22336	CCL2
Keratinocytes	1/127	0.273054	0.34264	0	0	3.21088	4.168	CCL2
Trophoblast Cells	1/130	0.278528	0.34264	0	0	3.13574	4.00822	PLAUR

## Sheet: 2 marker
p_val	avg_log2FC	pct.1	pct.2	p_val_adj	cluster	gene
0	2.93798	0.809	0.311	0	2	Cxcl2
0	2.8304	0.984	0.465	0	2	Il1b
0	2.53541	0.937	0.256	0	2	Il1rn
0	2.42045	0.64	0.161	0	2	Ly6c2
0	2.35166	0.75	0.168	0	2	Ly6i
0	2.25072	0.976	0.34	0	2	Tgfbi
0	2.22135	0.973	0.444	0	2	Cd14
0	2.19885	0.677	0.25	0	2	Cxcl9
0	2.19665	0.896	0.296	0	2	Ms4a4c
0	2.09654	0.927	0.458	0	2	Ier3
0	2.07533	0.788	0.203	0	2	Ptgs2
5.38956e-162	2.03149	0.554	0.268	1.1255e-157	2	Plac8
0	2.01853	0.788	0.208	0	2	Thbs1
0	1.97681	0.917	0.285	0	2	Cfb
0	1.93547	0.992	0.763	0	2	Prdx5
0	1.93443	0.94	0.4	0	2	Ccrl2
0	1.92429	0.979	0.36	0	2	Ms4a6c
0	1.89937	0.953	0.342	0	2	Ms4a6d
0	1.8453	0.948	0.381	0	2	Plaur
0	1.77938	0.884	0.309	0	2	Tnfaip2
0	1.70341	0.633	0.075	0	2	Clec4e
0	1.70182	0.996	0.745	0	2	Cebpb
0	1.67918	0.943	0.324	0	2	Tlr2
0	1.67485	0.824	0.382	0	2	AA467197
0	1.66342	0.943	0.768	0	2	H2-Ab1
0	1.61199	0.997	0.747	0	2	Lyz2
0	1.60374	0.87	0.268	0	2	C3
0	1.59863	0.974	0.522	0	2	Cdkn1a
0	1.5569	0.919	0.601	0	2	Sod2
0	1.52931	0.967	0.358	0	2	Cybb
0	1.5286	0.925	0.765	0	2	H2-Aa
0	1.52183	0.909	0.359	0	2	Tgm2
0	1.51518	0.952	0.485	0	2	Msrb1
3.19521e-148	1.5039	0.78	0.514	6.67256e-144	2	Cxcl10
0	1.49816	0.848	0.262	0	2	Osm
0	1.48982	0.709	0.184	0	2	Slc7a11
0	1.48346	0.958	0.633	0	2	Irf7
0	1.47679	0.722	0.284	0	2	Il1a
0	1.47013	0.749	0.182	0	2	Acod1
0	1.46302	0.989	0.905	0	2	Cd74
4.28472e-174	1.46044	0.946	0.724	8.94777e-170	2	Isg15
0	1.44997	0.905	0.254	0	2	Cyp4f18
1.31011e-283	1.44644	0.195	0.023	2.73591e-279	2	Chil3
0	1.43874	0.956	0.42	0	2	Cxcl16
5.82174e-280	1.43684	0.915	0.764	1.21575e-275	2	H2-Eb1
0	1.4343	0.93	0.32	0	2	Fcgr1
0	1.43154	0.755	0.261	0	2	Calhm6
4.30338e-111	1.431	0.536	0.305	8.98675e-107	2	Rsad2
0	1.41825	0.979	0.552	0	2	Zfp36
0	1.40887	0.989	0.555	0	2	Ctsc
0	1.39908	0.957	0.544	0	2	Nfe2l2
0	1.38583	0.891	0.289	0	2	Fcgr2b
0	1.38373	0.964	0.558	0	2	Ifi30
0	1.36638	1	0.997	0	2	Fth1
0	1.35142	0.95	0.612	0	2	Slfn2
0	1.34336	0.971	0.718	0	2	Nfkbia
0	1.33237	0.858	0.247	0	2	Nlrp3
0	1.3261	0.889	0.396	0	2	Ifi204
0	1.31895	0.633	0.118	0	2	Ccr1
0	1.31246	0.958	0.63	0	2	Pnp
0	1.29759	0.831	0.29	0	2	Ass1
0	1.2969	0.721	0.255	0	2	Tnf
4.00662e-304	1.28358	0.998	0.765	8.36702e-300	2	Ifitm3
0	1.27901	0.893	0.335	0	2	Mafb
0	1.2703	0.901	0.323	0	2	Rab20
0	1.25546	0.84	0.378	0	2	Vegfa
0	1.23152	0.909	0.322	0	2	Lst1
0	1.22707	0.827	0.262	0	2	Pla2g7
0	1.22506	0.764	0.227	0	2	Apoc2
0	1.22054	0.922	0.352	0	2	Slc15a3
0	1.21436	0.996	0.725	0	2	Srgn
0	1.21272	0.761	0.191	0	2	Ptafr
0	1.20413	0.806	0.406	0	2	Sgk1
0	1.19206	0.999	0.765	0	2	Ctss
0	1.19108	0.994	0.861	0	2	Npc2
0	1.19095	0.992	0.759	0	2	Mcl1
0	1.18635	0.664	0.158	0	2	Clec4n
0	1.18432	0.677	0.129	0	2	Clec4d
0	1.18188	0.752	0.246	0	2	Arl5c
0	1.18105	0.999	0.581	0	2	Fcer1g
0	1.17623	0.703	0.171	0	2	Cd40
3.98104e-86	1.15921	0.152	0.044	8.3136e-82	2	Cxcl1
0	1.14998	0.898	0.531	0	2	Socs3
0	1.14863	0.982	0.554	0	2	Pim1
0	1.14099	0.88	0.332	0	2	Ets2
0	1.12939	0.998	0.855	0	2	Psap
0	1.12739	0.887	0.517	0	2	H2-DMb1
0	1.12625	0.797	0.344	0	2	Slfn5
0	1.1257	0.905	0.502	0	2	Ninj1
0	1.12353	0.827	0.271	0	2	Fcgr4
0	1.12121	0.913	0.306	0	2	Hck
0	1.11626	0.957	0.378	0	2	Spi1
5.89521e-271	1.11558	0.925	0.631	1.2311e-266	2	Samhd1
0	1.11313	0.859	0.332	0	2	Rnf149
1.13876e-289	1.10971	0.936	0.535	2.37808e-285	2	Ifitm2
0	1.10842	0.731	0.286	0	2	Sdc4
0	1.10715	0.945	0.459	0	2	Plek
0	1.0955	0.936	0.588	0	2	Bcl2a1b
0	1.09149	0.79	0.209	0	2	Pirb
0	1.09116	0.972	0.689	0	2	Sdcbp
0	1.09115	0.825	0.266	0	2	Ifi207
0	1.06962	0.958	0.695	0	2	Cstb
0	1.06847	0.781	0.189	0	2	Gpr35
8.04865e-287	1.06644	0.929	0.601	1.6808e-282	2	Dusp1
0	1.06619	0.861	0.269	0	2	Csf2rb
0	1.06571	0.363	0.046	0	2	F10
0	1.06255	0.939	0.639	0	2	Ifrd1
2.5123e-100	1.0625	0.367	0.164	5.24644e-96	2	Ccl7
1.22482e-294	1.05649	0.828	0.456	2.5578e-290	2	Nfkbiz
0	1.05284	0.975	0.548	0	2	Ctsh
0	1.05121	0.996	0.873	0	2	Atp6v0c
0	1.05098	0.996	0.727	0	2	Cyba
0	1.04928	0.781	0.197	0	2	Plbd1
0	1.04532	0.765	0.301	0	2	Bcl2a1a
0	1.0373	0.895	0.302	0	2	Ncf2
0	1.03549	0.909	0.368	0	2	Cd86
0	1.02916	0.204	0.018	0	2	Hp
0	1.02463	0.841	0.293	0	2	Alox5ap
3.67649e-152	1.02163	0.211	0.05	7.67762e-148	2	Arg1
0	1.02091	0.905	0.373	0	2	Lilrb4a
0	1.02041	0.919	0.411	0	2	Lyn
0	1.00714	0.752	0.281	0	2	Ifi211
0	1.00382	0.811	0.33	0	2	Ms4a7
0	1.00098	0.762	0.18	0	2	Klra2
0	0.999725	0.541	0.096	0	2	Ifi205
4.43406e-244	0.998354	0.837	0.474	9.25966e-240	2	Dusp2
4.09704e-301	0.98534	0.981	0.705	8.55586e-297	2	Lgals3
0	0.982544	0.802	0.284	0	2	AB124611
0	0.974609	0.783	0.266	0	2	Mmp14
0	0.973365	0.912	0.483	0	2	Tpd52
9.17798e-265	0.969191	0.987	0.916	1.91664e-260	2	Apoe
0	0.963461	0.912	0.367	0	2	Fcgr3
0	0.963228	0.998	0.766	0	2	Ctsz
3.47229e-259	0.961092	0.574	0.222	7.25119e-255	2	Oasl1
0	0.958227	0.868	0.452	0	2	Csrnp1
0	0.945036	0.954	0.524	0	2	Unc93b1
2.01218e-221	0.939231	0.681	0.308	4.20203e-217	2	Ifi209
0	0.939195	0.73	0.217	0	2	Scimp
0	0.935333	0.894	0.373	0	2	Cd83
6.77819e-129	0.935306	0.145	0.029	1.41549e-124	2	Slpi
0	0.924093	0.883	0.515	0	2	Nampt
2.68053e-271	0.918675	0.753	0.339	5.59774e-267	2	Acp5
8.05458e-283	0.912457	0.881	0.479	1.68204e-278	2	Gadd45b
0	0.909593	0.949	0.458	0	2	Aif1
0	0.89138	0.791	0.303	0	2	Slamf7
4.81112e-295	0.881862	0.937	0.579	1.00471e-290	2	H2-DMa
3.29645e-294	0.880257	0.997	0.603	6.88398e-290	2	Tyrobp
2.73739e-216	0.879756	0.934	0.649	5.71649e-212	2	Zbp1
0	0.879401	0.939	0.347	0	2	Csf1r
0	0.876208	0.86	0.447	0	2	Pde4b
3.31838e-272	0.875328	0.671	0.248	6.92978e-268	2	Wfdc17
0	0.871428	0.94	0.581	0	2	Efhd2
0	0.86914	0.896	0.337	0	2	Csf2ra
0	0.868809	0.929	0.379	0	2	Mpeg1
6.5655e-255	0.868024	0.819	0.427	1.37107e-250	2	Marcksl1
0	0.865617	0.737	0.211	0	2	Igsf6
0	0.865608	0.848	0.439	0	2	Nfil3
0	0.864554	0.681	0.154	0	2	Gm6377
0	0.863508	0.787	0.313	0	2	Nfkbie
6.19456e-154	0.854989	0.571	0.262	1.29361e-149	2	Ccl2
0	0.851166	0.993	0.879	0	2	Ly6e
0	0.847615	0.864	0.428	0	2	Snx20
0	0.844164	0.663	0.195	0	2	C5ar1
0	0.842935	0.762	0.223	0	2	Cd300lf
2.89427e-247	0.837699	0.894	0.453	6.0441e-243	2	Ms4a6b
0	0.835347	0.876	0.402	0	2	Ncf4
3.0125e-158	0.824261	0.775	0.489	6.291e-154	2	Cited2
0	0.820608	0.898	0.359	0	2	Cd300c2
2.53983e-220	0.820029	0.217	0.038	5.30394e-216	2	Inhba
0	0.819557	0.669	0.142	0	2	Sirpb1c
1.57118e-240	0.818964	0.857	0.49	3.2811e-236	2	Lmnb1
4.00979e-258	0.818178	0.788	0.399	8.37365e-254	2	Il18bp
3.3124e-240	0.816756	0.833	0.438	6.91729e-236	2	Fgl2
0	0.816352	0.644	0.176	0	2	Slamf8
9.22936e-284	0.80525	0.874	0.495	1.92737e-279	2	Tgif1
1.12993e-120	0.802829	0.969	0.815	2.35963e-116	2	Tspo
9.67678e-258	0.801547	0.769	0.35	2.0208e-253	2	Phf11b
0	0.800349	0.598	0.146	0	2	Msr1
1.34114e-244	0.787491	0.761	0.371	2.8007e-240	2	Klf4
0	0.787337	0.392	0.062	0	2	Mcemp1
1.48041e-218	0.785953	0.934	0.682	3.09154e-214	2	Lgals3bp
9.24603e-260	0.780199	0.954	0.577	1.93085e-255	2	Lgmn
1.17165e-136	0.778517	0.87	0.668	2.44676e-132	2	C1qb
0	0.778193	0.942	0.412	0	2	Cd68
0	0.776595	1	0.984	0	2	Ftl1
3.09457e-307	0.776458	0.806	0.378	6.4624e-303	2	Prkcd
1.38517e-294	0.772743	0.927	0.57	2.89264e-290	2	Kdm6b
1.4432e-169	0.766023	0.259	0.067	3.01383e-165	2	Ccl9
0	0.760947	0.726	0.313	0	2	Maff
2.93357e-235	0.75895	0.805	0.462	6.12617e-231	2	Rnf19b
2.48717e-197	0.758162	0.855	0.495	5.19395e-193	2	Plin2
1.12956e-302	0.75455	0.845	0.381	2.35885e-298	2	Gngt2
1.48621e-255	0.754182	0.846	0.425	3.10365e-251	2	Bcl2a1d
6.39478e-295	0.754073	0.846	0.447	1.33542e-290	2	Tnfrsf1a
0	0.750019	0.413	0.055	0	2	Arg2
5.61821e-285	0.748827	0.909	0.514	1.17325e-280	2	Gm2a
0	0.74851	0.428	0.056	0	2	Trem1
7.58933e-212	0.748404	0.953	0.721	1.58488e-207	2	Gpx1
2.74187e-211	0.746132	0.853	0.529	5.72584e-207	2	Nr4a1
8.2444e-244	0.74474	0.782	0.42	1.72168e-239	2	Cflar
0	0.741769	0.761	0.278	0	2	Lilr4b
4.73051e-269	0.740782	0.912	0.603	9.87872e-265	2	Picalm
1.00313e-187	0.738408	0.797	0.461	2.09483e-183	2	Cd44
5.6677e-242	0.735857	0.811	0.375	1.18359e-237	2	Cxcr4
0	0.735816	0.867	0.345	0	2	Pld4
0	0.735804	0.542	0.149	0	2	Clec4a3
8.12157e-261	0.734787	0.856	0.465	1.69603e-256	2	Axl
1.06262e-287	0.732999	0.891	0.523	2.21908e-283	2	Mapkapk2
4.9882e-213	0.72962	0.852	0.468	1.04169e-208	2	Oasl2
0	0.728914	0.658	0.203	0	2	Clec12a
0	0.728736	0.519	0.093	0	2	Gda
2.21782e-221	0.727442	0.95	0.621	4.63147e-217	2	Ucp2
2.7745e-236	0.724051	0.589	0.241	5.79398e-232	2	Slc16a3
0	0.723968	0.455	0.095	0	2	Emilin2
6.40853e-254	0.722013	0.966	0.651	1.33829e-249	2	Grn
8.04576e-251	0.720217	0.993	0.801	1.6802e-246	2	Ctsb
1.01525e-249	0.720018	0.942	0.605	2.12015e-245	2	Fos
0	0.719331	0.642	0.203	0	2	Clec5a
3.41798e-249	0.718199	0.889	0.544	7.13777e-245	2	Clic4
1.81038e-296	0.70803	0.83	0.409	3.78061e-292	2	P2rx4
6.37562e-132	0.704527	0.83	0.565	1.33142e-127	2	C1qc
1.08693e-232	0.702759	0.925	0.647	2.26985e-228	2	Anxa5
0	0.699838	0.783	0.31	0	2	Plekho2
5.98732e-159	0.698739	0.334	0.107	1.25033e-154	2	Ccr2
0	0.698116	0.737	0.264	0	2	Slc11a1
3.85821e-186	0.697686	0.918	0.63	8.0571e-182	2	Ptpn1
3.10382e-259	0.697601	0.9	0.531	6.48171e-255	2	Zeb2
0	0.694859	0.711	0.241	0	2	Cd300a
5.95709e-191	0.694527	0.803	0.477	1.24402e-186	2	Fosb
3.12907e-255	0.689604	0.72	0.31	6.53445e-251	2	Tent5c
4.52162e-296	0.688022	0.996	0.944	9.4425e-292	2	Calm1
7.38703e-106	0.683362	0.845	0.694	1.54263e-101	2	C1qa
0	0.681619	0.796	0.363	0	2	Cyth1
2.01815e-173	0.681359	1	0.973	4.2145e-169	2	H3f3b
2.36412e-136	0.681281	0.806	0.523	4.93698e-132	2	Gbp2
2.96678e-240	0.679142	0.742	0.342	6.19552e-236	2	Gpr65
0	0.678681	0.629	0.165	0	2	Csf2rb2
0	0.676082	0.481	0.112	0	2	Tnip3
3.32407e-227	0.675506	0.837	0.42	6.94166e-223	2	Arl4c
8.14912e-160	0.675156	0.721	0.39	1.70178e-155	2	Mxd1
0	0.673882	0.741	0.321	0	2	Smim3
6.73791e-225	0.667407	0.985	0.756	1.40708e-220	2	Lamp1
0	0.665187	0.785	0.307	0	2	Pik3ap1
3.75065e-236	0.664391	0.863	0.501	7.83249e-232	2	Asah1
9.72548e-154	0.663606	0.227	0.059	2.03097e-149	2	Slfn4
0	0.66157	0.553	0.132	0	2	Pilra
0	0.661344	0.812	0.321	0	2	Irf5
5.41613e-177	0.66014	0.796	0.48	1.13105e-172	2	Parp14
2.14041e-251	0.660023	0.544	0.188	4.46981e-247	2	Slfn1
6.47258e-140	0.658748	0.772	0.468	1.35167e-135	2	Ifi203
3.75858e-304	0.657631	0.838	0.413	7.84904e-300	2	Tcirg1
0	0.654833	0.654	0.225	0	2	Tnfsf13
0	0.654683	0.8	0.346	0	2	Ifngr2
0	0.651641	0.661	0.211	0	2	Lrrc25
5.37677e-197	0.650803	0.877	0.569	1.12283e-192	2	Rnf213
0	0.65031	0.521	0.121	0	2	Fgr
8.11715e-207	0.646752	0.923	0.683	1.6951e-202	2	Rrbp1
3.05083e-199	0.646743	0.612	0.286	6.37105e-195	2	Phf11d
0	0.64665	0.488	0.124	0	2	Nr1h3
1.3777e-176	0.645262	0.908	0.65	2.87705e-172	2	Vasp
6.4264e-109	0.644828	0.79	0.521	1.34203e-104	2	Rtp4
2.15823e-290	0.644391	0.787	0.363	4.50703e-286	2	Trib1
5.36025e-188	0.644031	0.828	0.517	1.11938e-183	2	Ehd1
5.63223e-262	0.643256	0.843	0.44	1.17618e-257	2	Il10rb
1.72769e-236	0.642967	0.693	0.322	3.60794e-232	2	Plk3
1.30085e-180	0.642804	0.938	0.709	2.71657e-176	2	Fam49b
8.20859e-193	0.642707	0.923	0.647	1.7142e-188	2	Pitpna
1.06675e-228	0.639692	0.839	0.443	2.22769e-224	2	Ptpn6
3.36365e-261	0.638923	0.587	0.217	7.02432e-257	2	Hivep3
7.20424e-237	0.638417	0.849	0.433	1.50446e-232	2	Lpcat2
9.26624e-185	0.636624	0.351	0.108	1.93507e-180	2	Dnase1l3
1.90952e-194	0.6357	0.983	0.672	3.98764e-190	2	Fxyd5
1.65532e-211	0.633073	0.964	0.617	3.45681e-207	2	Btg2
4.25083e-211	0.631541	0.784	0.44	8.87701e-207	2	Cndp2
0	0.630934	0.643	0.218	0	2	Rasgef1b
0	0.63018	0.771	0.316	0	2	Vav1
0	0.629995	0.331	0.051	0	2	Nrg1
1.67804e-220	0.629865	0.867	0.47	3.50426e-216	2	Hcls1
6.44869e-85	0.626974	0.781	0.542	1.34668e-80	2	Ifi47
2.30301e-211	0.625952	0.752	0.402	4.80938e-207	2	Oas1a
0	0.6254	0.617	0.18	0	2	AI504432
6.05823e-179	0.625219	0.833	0.527	1.26514e-174	2	Txnrd1
0	0.62391	0.638	0.196	0	2	Rab7b
0	0.622863	0.507	0.127	0	2	Gpr84
1.02511e-253	0.621215	0.758	0.35	2.14073e-249	2	Ell2
1.02664e-204	0.621095	0.6	0.27	2.14394e-200	2	Oas3
4.37352e-192	0.620328	0.893	0.62	9.13323e-188	2	Gna13
9.52071e-220	0.619386	0.708	0.32	1.98821e-215	2	Gch1
3.04478e-189	0.618701	0.631	0.306	6.35842e-185	2	Smox
2.03639e-184	0.617491	0.725	0.403	4.2526e-180	2	Tiparp
8.43393e-197	0.61744	0.826	0.507	1.76126e-192	2	Sppl2a
3.23739e-204	0.616219	0.957	0.741	6.76064e-200	2	Tapbp
2.47126e-254	0.614555	0.867	0.462	5.16073e-250	2	Rel
5.21342e-40	0.6137	0.112	0.041	1.08872e-35	2	Saa3
3.14688e-202	0.612321	0.862	0.589	6.57163e-198	2	M6pr
0	0.60699	0.686	0.247	0	2	Il10ra
5.32632e-253	0.602967	0.569	0.202	1.11229e-248	2	Dab2
0	0.602891	0.536	0.115	0	2	Gm21188
8.19299e-218	0.602105	0.918	0.58	1.71094e-213	2	Ctsa
1.77446e-183	0.601508	0.884	0.639	3.7056e-179	2	Atp2b1
9.33022e-304	0.600479	0.845	0.321	1.94843e-299	2	Sirpa
0	0.600393	0.609	0.197	0	2	Spint1
5.58029e-181	0.600177	0.706	0.371	1.16533e-176	2	Cd274
1.13371e-296	0.599955	0.71	0.292	2.36754e-292	2	Tmem106a
5.89139e-194	0.597269	0.96	0.765	1.2303e-189	2	Capza2
1.23376e-232	0.596262	0.87	0.5	2.57646e-228	2	Skap2
9.47054e-218	0.596055	0.905	0.501	1.97773e-213	2	Crlf2
0	0.595544	0.597	0.19	0	2	Hk3
6.4089e-207	0.595414	0.93	0.57	1.33837e-202	2	Vamp8
4.66349e-152	0.594791	0.94	0.738	9.73877e-148	2	Chmp4b
1.036e-192	0.593278	0.949	0.746	2.16349e-188	2	Rap1b
1.33675e-239	0.592907	0.762	0.391	2.79153e-235	2	Anxa4
0	0.592482	0.618	0.196	0	2	Tifa
9.87131e-191	0.590314	0.848	0.534	2.06143e-186	2	Got1
2.32717e-244	0.589387	0.73	0.332	4.85984e-240	2	Zc3h12a
3.14467e-191	0.587834	0.751	0.398	6.56701e-187	2	Malt1
2.57415e-88	0.586495	0.44	0.232	5.37561e-84	2	Ifit2
0	0.585941	0.64	0.205	0	2	Nuak2
5.84684e-176	0.585782	0.95	0.701	1.221e-171	2	Litaf
4.92519e-230	0.584761	0.809	0.432	1.02853e-225	2	Snx18
1.42142e-223	0.584033	0.997	0.951	2.96835e-219	2	Ubc
2.06784e-146	0.584012	0.717	0.423	4.31826e-142	2	Mdm2
3.28102e-104	0.582476	0.794	0.517	6.85175e-100	2	Mndal
2.97115e-243	0.58012	0.646	0.279	6.20465e-239	2	B4galt5
2.61059e-247	0.577931	0.733	0.343	5.45169e-243	2	Creb5
1.67283e-222	0.577074	0.724	0.318	3.49337e-218	2	Abca1
5.25957e-139	0.575602	0.793	0.518	1.09836e-134	2	Ppp1r15a
1.96399e-91	0.575448	0.403	0.201	4.10141e-87	2	Fn1
0	0.572877	0.319	0.044	0	2	Gpr141
7.7764e-109	0.570821	0.872	0.596	1.62394e-104	2	Emp3
0	0.570188	0.431	0.053	0	2	Mefv
1.80646e-170	0.569416	0.991	0.793	3.77242e-166	2	Btg1
0	0.569307	0.666	0.242	0	2	Syk
5.37304e-208	0.566528	0.587	0.235	1.12205e-203	2	Itgax
1.18097e-127	0.565033	0.796	0.542	2.46622e-123	2	March5
2.05455e-127	0.564772	0.847	0.578	4.29051e-123	2	Trim30a
0	0.55985	0.637	0.195	0	2	Aoah
4.16341e-265	0.558289	0.757	0.294	8.69445e-261	2	Lair1
9.72946e-195	0.557877	0.807	0.485	2.0318e-190	2	Ndel1
5.2912e-213	0.557491	0.86	0.425	1.10496e-208	2	Runx3
4.53096e-109	0.555821	0.88	0.604	9.462e-105	2	Capg
1.4731e-280	0.554728	0.729	0.279	3.07628e-276	2	F11r
6.44799e-176	0.55314	0.928	0.68	1.34653e-171	2	Iqgap1
0	0.551888	0.353	0.052	0	2	Adora2b
5.62786e-258	0.550758	0.758	0.315	1.17527e-253	2	Ncf1
2.38291e-174	0.550289	0.993	0.841	4.97622e-170	2	Junb
2.20311e-156	0.549891	0.892	0.629	4.60075e-152	2	Klf6
4.29164e-79	0.548272	0.295	0.136	8.96223e-75	2	Tnfsf9
5.39155e-163	0.547391	0.716	0.403	1.12592e-158	2	Lmo4
5.80853e-129	0.544774	0.976	0.83	1.213e-124	2	Pkm
2.72323e-147	0.542957	0.149	0.026	5.68692e-143	2	Ifitm6
1.0152e-276	0.541679	0.56	0.179	2.12004e-272	2	Napsa
0	0.541522	0.605	0.197	0	2	Naip2
8.69537e-238	0.541317	0.507	0.183	1.81586e-233	2	Pid1
1.09205e-272	0.540782	0.656	0.27	2.28052e-268	2	Acp2
3.60748e-122	0.540546	0.736	0.438	7.5335e-118	2	Nr4a2
1.58978e-195	0.539878	0.986	0.864	3.31994e-191	2	Gabarap
3.45792e-84	0.538584	0.78	0.54	7.22118e-80	2	Gatm
4.7716e-225	0.53544	0.574	0.236	9.96454e-221	2	Ralgds
3.1258e-201	0.533845	0.887	0.583	6.5276e-197	2	Syngr2
3.12727e-244	0.530998	0.719	0.272	6.53068e-240	2	C3ar1
9.62695e-127	0.530673	0.792	0.506	2.0104e-122	2	Trafd1
4.24785e-111	0.530599	0.553	0.312	8.87078e-107	2	Daxx
2.84763e-266	0.530421	0.946	0.441	5.94671e-262	2	Ly86
3.4184e-220	0.52902	0.625	0.275	7.13865e-216	2	Myd88
3.96139e-229	0.527616	0.787	0.387	8.27258e-225	2	Runx1
9.24666e-282	0.52614	0.672	0.252	1.93098e-277	2	Nrros
2.88167e-170	0.525922	0.747	0.435	6.01779e-166	2	N4bp1
4.25087e-172	0.52573	0.463	0.175	8.87709e-168	2	Ccl6
2.99114e-159	0.524761	0.614	0.318	6.24641e-155	2	Bach1
9.33059e-181	0.523274	0.883	0.584	1.94851e-176	2	Ifnar2
1.1268e-186	0.523072	0.582	0.249	2.35309e-182	2	Mgst1
2.76129e-181	0.520164	0.756	0.416	5.76641e-177	2	Sp140
3.20847e-302	0.520013	0.578	0.181	6.70025e-298	2	Csf3r
1.07274e-287	0.518705	0.452	0.12	2.24021e-283	2	Hcar2
1.79262e-177	0.517661	0.964	0.777	3.74353e-173	2	Akr1a1
5.42211e-222	0.51733	0.357	0.098	1.1323e-217	2	Cfp
3.99616e-242	0.515548	0.644	0.275	8.34518e-238	2	Rabgef1
2.42114e-136	0.515537	0.853	0.582	5.05607e-132	2	Tor1aip1
1.18844e-237	0.514931	0.724	0.326	2.48181e-233	2	Abr
6.99192e-218	0.51393	0.628	0.269	1.46012e-213	2	Gla
8.58582e-197	0.513431	0.932	0.59	1.79298e-192	2	Ier5
5.65901e-97	0.512522	0.799	0.521	1.18177e-92	2	Rgs1
2.12065e-109	0.510918	0.851	0.632	4.42855e-105	2	Sqstm1
6.59095e-202	0.510454	0.702	0.352	1.37639e-197	2	Hk2
1.38733e-74	0.510234	0.844	0.618	2.89716e-70	2	Grina
0	0.510158	0.594	0.187	0	2	Rab32
2.87876e-166	0.509935	0.842	0.533	6.01172e-162	2	Irf2bp2
8.28124e-217	0.509854	0.627	0.249	1.72937e-212	2	Cebpa
9.72488e-291	0.508621	0.548	0.177	2.03085e-286	2	Arrdc4
1.93025e-141	0.507203	0.962	0.619	4.03093e-137	2	Arhgdib
4.93722e-147	0.504551	0.73	0.436	1.03104e-142	2	Trim25
1.09477e-155	0.501563	0.842	0.553	2.2862e-151	2	Lrrfip1
0	0.501539	0.472	0.115	0	2	Spon1
2.83998e-235	0.500984	0.573	0.232	5.93072e-231	2	Cers6
3.20183e-229	0.500472	1	0.988	6.68638e-225	2	B2m
1.65089e-176	0.498571	0.472	0.184	3.44755e-172	2	Cd38
9.17179e-257	0.497687	0.672	0.262	1.91535e-252	2	Slc29a3
1.37744e-224	0.496715	0.73	0.316	2.87651e-220	2	Otulinl
1.11343e-160	0.495447	0.873	0.493	2.32518e-156	2	Itgb2
7.99782e-213	0.493483	0.718	0.363	1.67019e-208	2	Mfsd1
2.72205e-166	0.492771	0.726	0.41	5.68445e-162	2	Tmem189
8.35904e-83	0.492474	0.876	0.619	1.74562e-78	2	Rnh1
1.13633e-149	0.491311	0.959	0.827	2.37299e-145	2	Tmbim6
2.67697e-140	0.491096	0.311	0.104	5.59031e-136	2	Procr
1.76986e-178	0.490742	0.771	0.445	3.696e-174	2	Tmem219
7.34874e-214	0.490525	0.739	0.356	1.53464e-209	2	Sdc3
1.04651e-200	0.489613	0.673	0.273	2.18544e-196	2	Adgre1
3.28346e-120	0.48884	0.655	0.375	6.85684e-116	2	Tor3a
3.39534e-88	0.488426	0.501	0.264	7.09048e-84	2	Serpina3g
1.3074e-82	0.486974	0.315	0.144	2.73025e-78	2	Ecm1
4.82806e-14	0.486634	0.482	0.389	1.00824e-09	2	Isg20
2.80038e-214	0.485917	0.572	0.241	5.84803e-210	2	Rapgef2
3.12354e-163	0.485726	0.618	0.319	6.52289e-159	2	Slc25a33
2.1674e-239	0.48381	0.573	0.207	4.52618e-235	2	Gcnt2
6.23249e-75	0.482062	0.398	0.204	1.30153e-70	2	Vcam1
1.23796e-155	0.481571	0.772	0.423	2.58524e-151	2	Nr4a3
1.00571e-143	0.481033	0.923	0.578	2.10022e-139	2	Tgfb1
9.65902e-156	0.47929	0.921	0.663	2.01709e-151	2	Grb2
2.15828e-60	0.478543	0.553	0.355	4.50714e-56	2	Usp18
1.91292e-141	0.478387	0.916	0.64	3.99475e-137	2	Lamp2
8.564e-185	0.478125	0.742	0.399	1.78842e-180	2	Rnpep
4.4178e-191	0.477481	0.616	0.282	9.22569e-187	2	Slc31a2
1.51451e-267	0.476764	0.5	0.156	3.16275e-263	2	Rab11fip1
1.11834e-180	0.476502	0.989	0.867	2.33542e-176	2	Cdc42
9.46021e-185	0.476391	0.546	0.238	1.97558e-180	2	1600014C10Rik
4.59398e-270	0.47573	0.619	0.222	9.59362e-266	2	Apobec1
5.16379e-138	0.474969	0.949	0.731	1.07835e-133	2	Bri3
5.1516e-145	0.474719	0.663	0.362	1.07581e-140	2	Casp4
2.39588e-272	0.474473	0.513	0.161	5.00332e-268	2	Prdm1
1.36818e-42	0.473859	0.554	0.377	2.85717e-38	2	Ifit3
5.17425e-238	0.473245	0.665	0.264	1.08054e-233	2	Nfkbid
5.75424e-127	0.472357	0.96	0.777	1.20166e-122	2	Actr3
2.02164e-288	0.472172	0.682	0.262	4.22178e-284	2	Fes
7.97969e-145	0.470238	0.992	0.862	1.6664e-140	2	Arpc2
1.02299e-99	0.470041	0.518	0.284	2.13631e-95	2	Gbp5
4.59549e-192	0.46893	0.631	0.289	9.59677e-188	2	Alas1
5.15552e-158	0.468085	0.754	0.425	1.07663e-153	2	Icam1
5.38581e-151	0.467741	0.803	0.478	1.12472e-146	2	Gns
3.18196e-176	0.466754	0.699	0.37	6.64489e-172	2	Ccdc86
5.30566e-56	0.465022	0.632	0.439	1.10798e-51	2	Zyx
4.74867e-143	0.464116	0.613	0.296	9.91665e-139	2	Gpr171
6.46618e-147	0.464099	0.846	0.544	1.35033e-142	2	Rnf130
2.21466e-174	0.463948	0.69	0.337	4.62487e-170	2	Lrp1
3.47728e-305	0.463888	0.572	0.182	7.26161e-301	2	Myof
2.84605e-267	0.462624	0.712	0.266	5.94341e-263	2	Itgam
8.33412e-187	0.46125	0.703	0.328	1.74041e-182	2	Entpd1
4.2098e-187	0.461201	0.739	0.399	8.79132e-183	2	Pgd
7.04623e-182	0.461146	0.566	0.261	1.47146e-177	2	Dck
2.16605e-160	0.461057	0.775	0.419	4.52336e-156	2	Sema4d
1.28729e-178	0.460562	0.638	0.316	2.68825e-174	2	Fem1c
1.84998e-200	0.460442	0.194	0.033	3.86332e-196	2	Il6
8.94969e-159	0.460388	0.261	0.069	1.86896e-154	2	Il1r2
1.10338e-152	0.459353	0.596	0.303	2.30418e-148	2	Mpp1
2.21207e-239	0.459279	0.504	0.167	4.61947e-235	2	Zmynd15
1.16202e-172	0.4569	0.612	0.305	2.42664e-168	2	Slc31a1
5.69989e-129	0.455917	0.704	0.414	1.19031e-124	2	Rilpl2
4.39817e-252	0.455471	0.586	0.213	9.1847e-248	2	Sema4a
2.5168e-169	0.455106	0.942	0.721	5.25584e-165	2	Atox1
2.4204e-76	0.45493	0.908	0.728	5.05452e-72	2	Ly6a
4.29368e-88	0.454088	0.904	0.677	8.96649e-84	2	Esd
3.88065e-14	0.454027	0.372	0.284	8.10396e-10	2	Ifit1
1.4164e-273	0.453848	0.627	0.23	2.95788e-269	2	Zeb2os
4.8526e-173	0.452765	0.733	0.392	1.01337e-168	2	Arrb2
1.23902e-192	0.452037	0.694	0.36	2.58744e-188	2	Adam17
4.36957e-256	0.451929	0.593	0.216	9.12497e-252	2	Milr1
4.75294e-170	0.450188	0.809	0.485	9.92556e-166	2	Stx7
5.81002e-181	0.450175	0.711	0.345	1.21331e-176	2	Tubb6
3.42552e-280	0.448797	0.583	0.202	7.15352e-276	2	Rasa4
2.07241e-124	0.448502	0.93	0.578	4.32782e-120	2	Lcp1
6.80148e-141	0.446368	0.613	0.315	1.42035e-136	2	Hmox1
2.57062e-147	0.445489	0.512	0.24	5.36823e-143	2	Srxn1
2.72728e-155	0.444888	0.628	0.32	5.69537e-151	2	Znfx1
0	0.44372	0.514	0.14	0	2	Cmklr1
3.51702e-266	0.443701	0.472	0.142	7.34459e-262	2	Themis2
4.92085e-139	0.441331	0.535	0.255	1.02762e-134	2	Bcl3
4.00038e-128	0.440916	0.94	0.744	8.35399e-124	2	Sh3glb1
1.12388e-199	0.440597	0.721	0.36	2.34699e-195	2	Mapkapk3
1.15132e-184	0.439815	0.726	0.337	2.40429e-180	2	Ccr5
2.04525e-125	0.438514	0.731	0.445	4.27109e-121	2	Card19
3.97705e-152	0.437727	0.863	0.557	8.30527e-148	2	Coq10b
1.16101e-114	0.435141	0.58	0.325	2.42455e-110	2	Zfp703
3.5986e-242	0.433717	0.468	0.158	7.51496e-238	2	Dram1
1.15321e-75	0.433546	0.977	0.868	2.40825e-71	2	Hspa5
1.38878e-223	0.433149	0.594	0.243	2.90018e-219	2	Sowahc
2.23644e-263	0.432723	0.293	0.059	4.67035e-259	2	Clec4a1
3.21852e-151	0.431151	0.724	0.406	6.72124e-147	2	Sertad1
0	0.431131	0.415	0.083	0	2	Gm36161
4.75985e-294	0.431032	0.546	0.17	9.93999e-290	2	Slc7a8
5.28839e-129	0.428832	0.852	0.568	1.10437e-124	2	Rhog
4.36952e-244	0.427933	0.615	0.24	9.12487e-240	2	BC028528
1.024e-132	0.427623	0.976	0.831	2.13841e-128	2	Gnai2
7.37453e-95	0.427535	0.917	0.709	1.54002e-90	2	Msn
1.87774e-122	0.427416	0.716	0.397	3.92129e-118	2	Smpdl3a
3.09711e-120	0.426857	0.621	0.349	6.4677e-116	2	Ifih1
4.94272e-118	0.426814	0.946	0.778	1.03219e-113	2	Slc3a2
7.06844e-122	0.426814	0.897	0.661	1.4761e-117	2	Tmem14c
4.20616e-122	0.425135	0.904	0.583	8.78372e-118	2	Fyb
2.44956e-181	0.424665	0.688	0.355	5.11542e-177	2	Gsdmd
1.0169e-233	0.424259	0.574	0.223	2.12359e-229	2	Mir22hg
3.33719e-188	0.423248	0.568	0.258	6.96905e-184	2	Pvr
5.75439e-53	0.422895	0.881	0.676	1.20169e-48	2	Tpi1
3.61941e-222	0.421809	0.577	0.238	7.55842e-218	2	Acer3
1.73565e-151	0.421238	0.759	0.42	3.62456e-147	2	Plekho1
3.03681e-152	0.417244	0.455	0.188	6.34176e-148	2	Ccdc71l
5.27282e-124	0.416324	0.502	0.248	1.10112e-119	2	Grasp
2.16756e-189	0.414944	0.523	0.208	4.52651e-185	2	Filip1l
1.58361e-135	0.414845	0.475	0.203	3.30704e-131	2	Cd69
1.68547e-151	0.413906	0.899	0.611	3.51976e-147	2	Skil
2.10901e-219	0.413561	0.615	0.26	4.40425e-215	2	Lacc1
9.33094e-60	0.413363	0.74	0.539	1.94858e-55	2	Irf1
3.86685e-196	0.412307	0.634	0.268	8.07514e-192	2	Myo1f
1.95836e-92	0.41157	0.919	0.738	4.08963e-88	2	Stat1
1.81412e-87	0.405245	0.839	0.578	3.78843e-83	2	Basp1
6.92321e-139	0.404836	0.655	0.365	1.44577e-134	2	Nadk
2.64245e-90	0.404386	0.877	0.672	5.51824e-86	2	Tax1bp1
1.52157e-34	0.403892	0.275	0.155	3.17749e-30	2	Ccl8
3.86861e-187	0.403866	0.519	0.202	8.07881e-183	2	Pmaip1
3.27961e-119	0.403374	0.554	0.291	6.84881e-115	2	Ifi213
3.37748e-191	0.402711	0.64	0.286	7.05318e-187	2	Birc3
4.71277e-279	0.402579	0.603	0.201	9.84167e-275	2	P2ry6
1.72156e-114	0.402503	0.859	0.593	3.59513e-110	2	Cmtm7
2.45403e-52	0.401271	0.716	0.517	5.12476e-48	2	Cdk2ap2
1.0129e-115	0.401263	0.718	0.456	2.11524e-111	2	Spty2d1
6.37862e-49	0.401175	0.948	0.849	1.33205e-44	2	Aldoa
8.65032e-182	0.401038	0.635	0.31	1.80645e-177	2	Ralb
5.41299e-208	0.400821	0.6	0.235	1.13039e-203	2	Slamf9
3.30918e-112	0.399155	0.821	0.564	6.91055e-108	2	Man2b1
1.44113e-172	0.398948	0.606	0.295	3.0095e-168	2	Tctex1d2
4.09703e-272	0.398675	0.518	0.163	8.55583e-268	2	Cd80
3.96127e-149	0.396945	0.763	0.454	8.27232e-145	2	Nfkbib
2.3285e-106	0.395751	0.721	0.451	4.86261e-102	2	Snx2
1.61682e-228	0.395617	0.439	0.146	3.3764e-224	2	Oas1g
1.56771e-119	0.395609	0.998	0.973	3.27385e-115	2	Hspa8
1.75164e-142	0.395548	0.528	0.252	3.65794e-138	2	Acsl1
1.38242e-249	0.39463	0.54	0.193	2.88692e-245	2	Sh3pxd2b
7.47248e-191	0.394435	0.585	0.253	1.56048e-186	2	Tep1
7.64181e-136	0.394182	0.799	0.515	1.59584e-131	2	Cyfip1
1.80343e-106	0.393883	0.917	0.688	3.7661e-102	2	Erp29
5.27817e-115	0.39233	0.955	0.754	1.10224e-110	2	Atp6v0b
1.66113e-249	0.392046	0.579	0.208	3.46894e-245	2	Plcg2
8.14698e-238	0.391763	0.506	0.179	1.70133e-233	2	Itga5
1.03857e-212	0.391397	0.161	0.021	2.16885e-208	2	F13a1
5.14405e-147	0.388252	0.617	0.328	1.07423e-142	2	Ist1
7.85328e-137	0.387603	0.634	0.322	1.64e-132	2	Nupr1
3.30393e-110	0.387144	0.418	0.193	6.89959e-106	2	Egr2
4.4511e-105	0.386138	0.835	0.549	9.29524e-101	2	Rbms1
2.48486e-216	0.383561	0.461	0.153	5.18912e-212	2	5430427O19Rik
1.35302e-144	0.383191	0.715	0.383	2.82552e-140	2	Clec2d
4.42156e-244	0.383068	0.538	0.18	9.23354e-240	2	Hpse
1.17948e-232	0.382573	0.356	0.098	2.4631e-228	2	Arhgef10l
2.5262e-102	0.382197	0.985	0.717	5.27547e-98	2	Cd52
7.80041e-107	0.381869	0.887	0.657	1.62896e-102	2	Dazap2
2.63217e-144	0.381848	0.738	0.422	5.49675e-140	2	Nab1
3.94496e-157	0.381461	0.68	0.359	8.23827e-153	2	Prcp
5.85329e-159	0.381275	0.767	0.367	1.22234e-154	2	Itgb5
3.37246e-146	0.380539	0.998	0.945	7.0427e-142	2	Itm2b
9.73328e-117	0.380262	0.435	0.201	2.0326e-112	2	Il18
5.582e-142	0.379042	0.666	0.362	1.16569e-137	2	Tuba1c
1.65968e-185	0.377166	0.767	0.359	3.46591e-181	2	Gpr132
5.21632e-253	0.376499	0.524	0.173	1.08932e-248	2	Adap2
2.22028e-289	0.375302	0.207	0.026	4.63661e-285	2	Tarm1
2.33537e-122	0.374986	0.855	0.611	4.87695e-118	2	Atp1b3
8.00731e-100	0.374911	0.856	0.626	1.67217e-95	2	Tmed5
2.8612e-132	0.374326	0.694	0.381	5.97504e-128	2	Glrx
9.94038e-126	0.37398	0.762	0.462	2.07585e-121	2	Pold4
5.4893e-157	0.372913	0.695	0.335	1.14633e-152	2	Lat2
2.98667e-56	0.372531	0.873	0.677	6.23707e-52	2	H2afy
2.911e-79	0.370526	0.899	0.688	6.07903e-75	2	Tap1
2.08161e-96	0.370429	0.577	0.328	4.34702e-92	2	Sap30
3.93013e-107	0.370244	0.561	0.307	8.20728e-103	2	Trim30d
6.11829e-225	0.370161	0.448	0.142	1.27768e-220	2	Fam20c
9.49828e-136	0.368421	0.733	0.417	1.98353e-131	2	Blvrb
2.5854e-94	0.368033	0.519	0.26	5.39909e-90	2	Ccl12
1.6692e-120	0.367684	0.666	0.392	3.48579e-116	2	Cib1
1.91129e-175	0.366655	0.832	0.503	3.99135e-171	2	Ccl4
6.52798e-299	0.366531	0.311	0.059	1.36324e-294	2	Pilrb2
5.86635e-207	0.366218	0.405	0.125	1.22507e-202	2	Anpep
2.669e-64	0.365356	0.992	0.929	5.57368e-60	2	H3f3a
5.34216e-184	0.364306	0.528	0.206	1.1156e-179	2	Xdh
5.87635e-188	0.364233	0.556	0.236	1.22716e-183	2	Clcn7
2.26675e-154	0.363792	0.447	0.187	4.73365e-150	2	Gk
2.39944e-143	0.362188	0.63	0.325	5.01076e-139	2	Psen2
2.64521e-101	0.361751	0.97	0.853	5.524e-97	2	Prdx1
5.33527e-86	0.361256	0.902	0.66	1.11416e-81	2	Rab5c
1.37198e-99	0.359925	0.985	0.872	2.8651e-95	2	Arpc3
9.06592e-84	0.359893	0.786	0.523	1.89324e-79	2	Ogfr
1.15682e-121	0.359712	0.765	0.47	2.4158e-117	2	Gusb
2.97287e-59	0.359082	0.715	0.512	6.20824e-55	2	Gbp7
7.7416e-132	0.358266	0.646	0.369	1.61668e-127	2	Dot1l
7.97443e-249	0.358016	0.476	0.151	1.6653e-244	2	Rhbdf2
5.96182e-146	0.356493	0.687	0.368	1.24501e-141	2	Scpep1
1.34503e-94	0.355901	0.796	0.541	2.80883e-90	2	Chd7
3.24044e-190	0.353489	0.444	0.16	6.76701e-186	2	Il13ra1
3.59906e-117	0.353161	0.819	0.539	7.51592e-113	2	Atp6ap2
1.3297e-213	0.3531	0.394	0.124	2.77682e-209	2	Morrbid
9.80833e-136	0.353097	1	0.98	2.04827e-131	2	H2-D1
5.34738e-182	0.351449	0.652	0.295	1.11669e-177	2	Irak2
1.12315e-77	0.349712	0.977	0.67	2.34548e-73	2	Laptm5
2.27591e-84	0.349283	0.755	0.505	4.75278e-80	2	Sp110
3.94475e-71	0.349265	0.957	0.767	8.23783e-67	2	Psmb10
1.47771e-150	0.348772	0.594	0.292	3.0859e-146	2	Synj1
3.53126e-61	0.348465	0.123	0.037	7.37433e-57	2	Il10
2.2335e-110	0.34762	0.522	0.275	4.66423e-106	2	Dhx58
1.90898e-98	0.347549	0.907	0.621	3.98651e-94	2	Hexa
6.36341e-173	0.345833	0.731	0.36	1.32887e-168	2	Kctd12
4.565e-163	0.345322	0.771	0.418	9.5331e-159	2	Atf3
1.90432e-182	0.344989	0.623	0.257	3.97678e-178	2	Tmem86a
5.16675e-128	0.344774	0.639	0.321	1.07897e-123	2	Lcp2
2.99093e-125	0.34414	0.694	0.397	6.24597e-121	2	Soat1
1.16893e-124	0.34384	0.381	0.154	2.44108e-120	2	Fam241a
5.01684e-142	0.343693	0.418	0.167	1.04767e-137	2	Rgl1
1.84466e-83	0.343145	0.781	0.545	3.8522e-79	2	Tnfaip8
8.27364e-120	0.342941	0.777	0.468	1.72778e-115	2	Scarb2
4.94606e-151	0.342237	0.727	0.356	1.03289e-146	2	Evi2a
2.10433e-132	0.342154	0.58	0.287	4.39448e-128	2	Ptpre
4.33956e-87	0.340316	0.938	0.685	9.06231e-83	2	Cotl1
1.89153e-138	0.340194	0.471	0.199	3.95007e-134	2	Stap1
4.63908e-88	0.33994	0.755	0.504	9.68779e-84	2	Svbp
4.4548e-180	0.339078	0.444	0.162	9.30296e-176	2	Plxnd1
2.20759e-166	0.337859	0.316	0.095	4.61011e-162	2	St3gal1
9.97601e-116	0.337845	0.627	0.36	2.08329e-111	2	Tmem173
8.18766e-147	0.337432	0.363	0.129	1.70983e-142	2	Phf11a
2.34411e-140	0.337356	0.644	0.307	4.8952e-136	2	Traf1
1.31254e-129	0.336728	0.655	0.362	2.74098e-125	2	Neu1
5.3007e-209	0.336316	0.469	0.164	1.10694e-204	2	Sgk3
1.24498e-72	0.336311	1	0.992	2.5999e-68	2	Actb
8.34517e-77	0.335192	0.455	0.254	1.74272e-72	2	Errfi1
1.98309e-113	0.334163	0.478	0.23	4.14128e-109	2	Fam110a
1.02632e-141	0.332879	0.602	0.306	2.14326e-137	2	Amdhd2
4.04338e-104	0.332274	0.765	0.502	8.44379e-100	2	Atp6v0d1
6.28014e-168	0.331621	0.206	0.044	1.31148e-163	2	Hdc
9.65956e-32	0.331539	0.17	0.084	2.01721e-27	2	H2-M2
3.62167e-134	0.330689	0.521	0.256	7.56314e-130	2	Ptpn12
1.80502e-70	0.329664	0.909	0.669	3.76942e-66	2	Ier2
2.98574e-86	0.329642	0.887	0.668	6.23511e-82	2	Rab7
4.45896e-131	0.329137	0.454	0.198	9.31164e-127	2	Adssl1
4.46999e-171	0.327915	0.532	0.219	9.33467e-167	2	Rassf4
2.97755e-129	0.327555	0.652	0.345	6.21801e-125	2	Rab43
1.17471e-118	0.326653	0.851	0.517	2.45314e-114	2	Pycard
2.77511e-104	0.326151	0.733	0.466	5.79527e-100	2	Csk
7.42836e-93	0.32581	0.774	0.515	1.55126e-88	2	Wsb1
2.02211e-95	0.324955	0.693	0.42	4.22278e-91	2	Ehd4
1.25518e-232	0.324768	0.438	0.135	2.62119e-228	2	Dok3
1.41846e-96	0.324494	0.62	0.374	2.96217e-92	2	Pgs1
8.77724e-92	0.324335	0.437	0.223	1.83295e-87	2	Slc30a1
4.30633e-138	0.323989	0.703	0.396	8.9929e-134	2	Trps1
7.28384e-111	0.323616	0.553	0.293	1.52109e-106	2	Cd302
7.53824e-296	0.323263	0.162	0.014	1.57421e-291	2	Fpr2
3.33299e-132	0.323114	0.522	0.241	6.96028e-128	2	Mylip
6.49657e-84	0.32291	0.717	0.487	1.35668e-79	2	Tob2
8.90122e-102	0.322858	0.99	0.886	1.85884e-97	2	H2-T23
1.60204e-153	0.322816	0.488	0.211	3.34554e-149	2	Nucb2
2.4399e-51	0.322386	0.41	0.236	5.09524e-47	2	Adgre5
1.74402e-98	0.322241	0.759	0.505	3.64204e-94	2	Bcl10
1.00205e-67	0.322064	0.958	0.835	2.09258e-63	2	Txn1
1.95124e-69	0.321657	0.559	0.356	4.07478e-65	2	Cwc25
3.38366e-81	0.321086	0.849	0.619	7.0661e-77	2	Atp6v1e1
1.86676e-95	0.321032	0.718	0.447	3.89836e-91	2	Diaph1
8.55413e-161	0.320614	0.367	0.126	1.78636e-156	2	Nfam1
9.01744e-130	0.320348	0.639	0.349	1.88311e-125	2	Gnaq
5.36509e-84	0.31944	0.943	0.78	1.12039e-79	2	Tpm3
3.35848e-250	0.318703	0.307	0.067	7.01352e-246	2	Pira2
3.72907e-81	0.318088	0.803	0.533	7.78742e-77	2	Lgals9
3.31781e-95	0.315722	0.691	0.431	6.92858e-91	2	Atp6v1b2
1.78658e-97	0.315679	0.633	0.374	3.73091e-93	2	Pfkp
6.05662e-168	0.314036	0.357	0.115	1.2648e-163	2	Clec4a2
3.15541e-127	0.3138	0.585	0.307	6.58944e-123	2	Cttnbp2nl
6.25486e-118	0.313759	0.785	0.437	1.3062e-113	2	Cyth4
2.058e-132	0.312907	0.603	0.314	4.29773e-128	2	Tns3
8.00361e-134	0.312895	0.9	0.552	1.67139e-129	2	Marcks
2.31863e-95	0.312663	0.56	0.298	4.84199e-91	2	Cd72
5.5855e-109	0.312623	0.974	0.839	1.16642e-104	2	Clta
7.25258e-172	0.31259	0.519	0.217	1.51456e-167	2	Cyp4v3
1.76711e-176	0.311548	0.544	0.221	3.69026e-172	2	Il3ra
2.09841e-112	0.311508	0.328	0.133	4.3821e-108	2	Ldlr
1.30347e-143	0.311335	0.59	0.295	2.72203e-139	2	Etv3
3.91487e-122	0.311186	0.659	0.374	8.17543e-118	2	Snap23
9.09188e-110	0.311186	0.561	0.307	1.89866e-105	2	Stard3
2.43822e-161	0.310982	0.138	0.02	5.09174e-157	2	Nos2
2.68827e-80	0.310709	0.858	0.644	5.61392e-76	2	Ubl3
1.29151e-66	0.310356	0.617	0.401	2.69705e-62	2	Fndc3a
4.39621e-84	0.309778	0.93	0.579	9.18061e-80	2	Cd53
2.9355e-115	0.309502	0.601	0.328	6.1302e-111	2	Pxn
5.76373e-104	0.3094	0.712	0.431	1.20364e-99	2	Sh3bgrl
1.97943e-83	0.309305	0.519	0.293	4.13365e-79	2	Ifi206
2.0164e-60	0.308847	0.712	0.474	4.21084e-56	2	Nmi
1.19873e-132	0.306768	0.618	0.331	2.50331e-128	2	Mgat4a
1.35354e-80	0.306112	0.734	0.499	2.8266e-76	2	Gtf2b
1.00674e-81	0.305658	1	0.975	2.10237e-77	2	H2-K1
6.26495e-116	0.305343	0.385	0.158	1.30831e-111	2	Adam8
4.14771e-110	0.303995	0.771	0.442	8.66166e-106	2	Fermt3
2.19448e-57	0.30383	0.968	0.819	4.58274e-53	2	Vim
7.20277e-163	0.30349	0.449	0.182	1.50415e-158	2	Aldh3b1
2.06895e-115	0.303485	0.722	0.43	4.3206e-111	2	Necap2
7.74777e-152	0.299741	0.3	0.091	1.61797e-147	2	Slc7a2
4.04195e-88	0.29963	0.714	0.471	8.44079e-84	2	Ube2a
6.95419e-176	0.299301	0.493	0.19	1.45224e-171	2	Il6ra
8.46716e-162	0.299288	0.306	0.093	1.7682e-157	2	Slc2a6
3.33911e-88	0.298526	0.933	0.716	6.97306e-84	2	Sat1
6.86009e-94	0.297652	0.68	0.414	1.43259e-89	2	Casp8
1.3412e-146	0.297527	0.529	0.238	2.80084e-142	2	Slc43a2
2.37146e-122	0.296777	0.619	0.341	4.95233e-118	2	Etv6
2.04611e-86	0.296503	0.618	0.342	4.2729e-82	2	Glipr1
1.26972e-70	0.2963	0.656	0.43	2.65157e-66	2	Hmox2
4.21909e-36	0.294822	0.961	0.854	8.81073e-32	2	Calr
1.75071e-103	0.294266	0.531	0.284	3.65601e-99	2	Lgals8
2.1818e-69	0.2938	0.928	0.741	4.55624e-65	2	Capzb
4.17553e-97	0.2934	0.488	0.259	8.71976e-93	2	Rap2c
3.90937e-87	0.293327	0.757	0.506	8.16393e-83	2	H2-M3
1.42046e-116	0.293319	0.62	0.322	2.96635e-112	2	Hpcal1
3.61696e-84	0.293294	0.828	0.586	7.5533e-80	2	BC005537
1.38435e-178	0.293154	0.404	0.142	2.89093e-174	2	Itprip
1.18372e-119	0.292913	0.663	0.346	2.47195e-115	2	Il4ra
4.50868e-84	0.292319	0.689	0.445	9.41547e-80	2	Hnrnph2
2.03931e-113	0.291945	0.602	0.325	4.2587e-109	2	Susd6
1.37692e-117	0.291863	0.565	0.296	2.87542e-113	2	Man2a1
5.53139e-139	0.291729	0.658	0.335	1.15512e-134	2	Dnase2a
5.2087e-128	0.291064	0.669	0.334	1.08773e-123	2	Nckap1l
3.53605e-195	0.290873	0.335	0.097	7.38434e-191	2	Sh2b2
4.19395e-215	0.290502	0.402	0.122	8.75823e-211	2	Tmem51
5.05618e-124	0.289639	0.559	0.29	1.05588e-119	2	Gsap
4.43225e-69	0.285889	0.965	0.838	9.25586e-65	2	Ube2d3
7.48125e-123	0.285731	0.655	0.354	1.56231e-118	2	Jak2
3.29795e-114	0.285095	0.748	0.459	6.88711e-110	2	Ppt1
1.23561e-127	0.28455	0.675	0.359	2.58032e-123	2	Tgfbr1
4.02828e-63	0.282779	0.893	0.708	8.41226e-59	2	Actr2
5.28256e-97	0.281296	0.585	0.337	1.10316e-92	2	Pgap2
6.22559e-39	0.281125	0.957	0.797	1.30009e-34	2	Gnb2
9.80834e-87	0.280379	0.709	0.447	2.04828e-82	2	Tpp1
1.3923e-193	0.279676	0.284	0.07	2.90754e-189	2	Bst1
7.37277e-97	0.278577	0.645	0.39	1.53966e-92	2	Sptlc2
2.9419e-130	0.278547	0.519	0.233	6.14356e-126	2	Havcr2
1.83065e-86	0.278306	0.652	0.41	3.82295e-82	2	Taok3
2.5678e-110	0.278089	0.752	0.461	5.36234e-106	2	Epb41l2
1.20827e-126	0.278034	0.674	0.359	2.52324e-122	2	Tcn2
1.69341e-109	0.277841	0.627	0.346	3.53634e-105	2	Renbp
3.97734e-55	0.277724	0.25	0.124	8.30588e-51	2	Smpdl3b
1.59858e-117	0.277667	0.522	0.27	3.33832e-113	2	Myo1c
2.47809e-169	0.277296	0.344	0.109	5.17499e-165	2	Itga9
1.0472e-53	0.276696	0.897	0.681	2.18686e-49	2	Abracl
5.48387e-72	0.276415	0.727	0.484	1.1452e-67	2	Adprh
9.53535e-154	0.275909	0.429	0.16	1.99127e-149	2	Cd93
2.8606e-53	0.275498	0.839	0.626	5.97379e-49	2	Tkt
4.92594e-88	0.2735	0.786	0.523	1.02868e-83	2	Lrpap1
7.00433e-114	0.273337	0.537	0.274	1.46271e-109	2	Tnfsf12
2.43944e-70	0.27312	0.737	0.502	5.09427e-66	2	Ak2
2.44483e-138	0.272903	0.382	0.146	5.10554e-134	2	March1
1.74796e-93	0.272827	0.532	0.298	3.65027e-89	2	Rnf34
6.6019e-59	0.27261	0.538	0.344	1.37867e-54	2	Jdp2
4.91504e-58	0.271943	0.923	0.744	1.02641e-53	2	Arpc5
3.31534e-70	0.271211	0.926	0.715	6.92342e-66	2	Pnrc1
2.21287e-162	0.270883	0.39	0.136	4.62113e-158	2	Tifab
2.64606e-92	0.270557	0.485	0.26	5.52577e-88	2	Dusp16
2.97257e-110	0.270005	0.864	0.594	6.20763e-106	2	Hif1a
3.35121e-131	0.269299	0.547	0.252	6.99833e-127	2	Pla2g15
2.65372e-143	0.26902	0.435	0.184	5.54177e-139	2	Rai14
2.58751e-190	0.268893	0.491	0.178	5.4035e-186	2	Tbc1d9
1.95979e-76	0.268774	0.546	0.327	4.09264e-72	2	Slfn8
1.31022e-142	0.268382	0.412	0.159	2.73614e-138	2	P2ry14
9.52346e-81	0.268276	0.437	0.229	1.98878e-76	2	Jarid2
1.07769e-43	0.268274	0.169	0.075	2.25054e-39	2	Upp1
1.04024e-101	0.268256	0.445	0.206	2.17233e-97	2	Tmem37
2.80622e-89	0.268149	0.594	0.339	5.86023e-85	2	Plod3
4.73245e-83	0.267841	0.755	0.512	9.88278e-79	2	Mob1a
5.18311e-100	0.266675	0.415	0.199	1.08239e-95	2	Lpar6
1.61467e-107	0.266187	0.533	0.286	3.37191e-103	2	Specc1l
1.38433e-26	0.266093	0.462	0.332	2.8909e-22	2	Gsr
5.99402e-42	0.265748	0.722	0.556	1.25173e-37	2	Zfp36l1
3.90958e-251	0.265217	0.293	0.062	8.16438e-247	2	Sirpb1b
4.13954e-117	0.264829	0.659	0.365	8.64461e-113	2	Mdfic
1.31821e-100	0.264213	0.556	0.311	2.75281e-96	2	Crtc3
1.37471e-139	0.263864	0.474	0.201	2.8708e-135	2	Ccdc88b
5.13682e-33	0.263766	0.347	0.228	1.07272e-28	2	Pxdc1
1.03321e-103	0.263736	0.432	0.206	2.15766e-99	2	Nrp2
2.30274e-61	0.262708	0.923	0.774	4.80881e-57	2	Ndufb1-ps
7.58569e-128	0.26234	0.501	0.233	1.58412e-123	2	Tmem50b
4.79078e-67	0.262141	0.728	0.464	1.00046e-62	2	Gbp3
3.33791e-98	0.26189	0.444	0.226	6.97056e-94	2	Stk38l
9.86447e-98	0.261362	0.603	0.326	2.06e-93	2	Lipa
1.90802e-101	0.261201	0.615	0.329	3.98452e-97	2	Metrnl
1.25587e-55	0.260937	0.864	0.642	2.62263e-51	2	Zfand5
2.29428e-73	0.260606	0.69	0.444	4.79113e-69	2	Atp6v1a
3.66668e-65	0.260487	0.741	0.525	7.65712e-61	2	Ik
2.46517e-109	0.260071	0.538	0.283	5.14802e-105	2	Sh3bp1
8.24558e-119	0.259033	0.543	0.278	1.72192e-114	2	Itprid2
2.96051e-68	0.258758	0.934	0.736	6.18244e-64	2	Atp6v1g1
2.94783e-70	0.258035	0.34	0.174	6.15595e-66	2	Fam129b
4.08659e-66	0.257414	0.823	0.598	8.53403e-62	2	Atp1a1
6.8816e-178	0.2572	0.682	0.33	1.43709e-173	2	Ccl3
2.79984e-148	0.257145	0.399	0.15	5.84691e-144	2	Pla2g4a
6.15395e-166	0.256626	0.534	0.221	1.28513e-161	2	Dock4
2.32855e-47	0.255563	0.924	0.757	4.86272e-43	2	Rac1
9.95213e-158	0.255064	0.51	0.207	2.0783e-153	2	Stab1
3.4894e-37	0.255042	0.625	0.45	7.28691e-33	2	Tmem176b
3.6225e-105	0.254369	0.604	0.336	7.56486e-101	2	Tm6sf1
4.2933e-57	0.254116	0.865	0.671	8.96569e-53	2	Brd2
1.32224e-106	0.253684	0.593	0.333	2.76124e-102	2	Arih2
1.64381e-87	0.25285	0.278	0.111	3.43276e-83	2	Serpina3f
9.08426e-33	0.252812	0.88	0.678	1.89707e-28	2	Bax
3.89759e-85	0.252772	0.601	0.358	8.13933e-81	2	Rcbtb2
7.56879e-58	0.252058	0.769	0.551	1.58059e-53	2	Mtpn
7.7158e-192	0.251923	0.387	0.121	1.61129e-187	2	Ikbke
9.38513e-82	0.251235	0.465	0.245	1.9599e-77	2	Lhfpl2

## Sheet: 2 GO BIOL
Term	Overlap	P.value	Adjusted.P.value	Old.P.value	Old.Adjusted.P.value	Odds.Ratio	Combined.Score	Genes
inflammatory response (GO:0006954)	13/230	1.06605e-14	9.37062e-12	0	0	31.9503	1027.91	IL1RN;CXCL9;CEBPB;CYBB;CXCL2;THBS1;IL1A;CXCL10;PRDX5;IL1B;CCRL2;CD14;TLR2
cellular response to molecule of bacterial origin (GO:0071219)	9/115	1.02787e-11	4.5175e-09	0	0	41.0943	1039.73	IL1A;CXCL10;CXCL9;ZFP36;IL1B;ACOD1;CD14;CXCL2;TLR2
innate immune response (GO:0045087)	11/302	1.71717e-10	5.03131e-08	0	0	19.0545	428.443	C3;CD74;CXCL10;IRF7;CYBB;ISG15;CLEC4E;CFB;CXCL16;TLR2;MSRB1
cellular response to oxygen-containing compound (GO:1901701)	11/323	3.50544e-10	7.7032e-08	0	0	17.753	386.509	IL1A;CXCL10;CXCL9;ZFP36;PRDX5;IL1B;ACOD1;CD14;CXCL2;TGM2;TLR2
positive regulation of cytokine production (GO:0001819)	11/335	5.15572e-10	8.45078e-08	0	0	17.085	365.375	C3;IL1A;CD74;CEBPB;IL1B;IRF7;OSM;ISG15;CD14;PTGS2;TLR2
cellular response to lipopolysaccharide (GO:0071222)	8/120	5.76845e-10	8.45078e-08	0	0	33.7381	717.726	IL1A;CXCL10;CXCL9;ZFP36;IL1B;ACOD1;CD14;CXCL2
cytokine-mediated signaling pathway (GO:0019221)	13/621	2.71666e-09	3.41135e-07	0	0	11.1774	220.461	IL1RN;CXCL9;CDKN1A;RSAD2;OSM;ISG15;PTGS2;SOD2;CXCL2;IL1A;CXCL10;IL1B;IRF7
response to lipopolysaccharide (GO:0032496)	8/159	5.40583e-09	5.93965e-07	0	0	24.9751	475.42	IL1A;CXCL10;CXCL9;ZFP36;IL1B;ACOD1;CD14;CXCL2
cellular response to cytokine stimulus (GO:0071345)	11/482	2.2735e-08	2.22045e-06	0	0	11.6647	205.291	IL1A;CXCL10;IL1RN;CDKN1A;ZFP36;IL1B;OSM;ACOD1;PTGS2;CXCL2;TLR2
cellular response to lipid (GO:0071396)	8/219	6.57517e-08	5.77958e-06	0	0	17.819	294.68	IL1A;CXCL10;CXCL9;ZFP36;IL1B;ACOD1;CD14;CXCL2
positive regulation of prostaglandin biosynthetic process (GO:0031394)	3/5	1.46487e-07	1.17056e-05	0	0	636.638	10018.4	CD74;IL1B;PTGS2
positive regulation of vascular endothelial growth factor production (GO:0010575)	4/25	4.20501e-07	3.08017e-05	0	0	82.5217	1211.57	C3;IL1A;IL1B;PTGS2
regulation of prostaglandin biosynthetic process (GO:0031392)	3/7	5.10908e-07	3.20777e-05	0	0	318.287	4611.05	CD74;IL1B;PTGS2
positive regulation of unsaturated fatty acid biosynthetic process (GO:2001280)	3/7	5.10908e-07	3.20777e-05	0	0	318.287	4611.05	CD74;IL1B;PTGS2
regulation of vascular endothelial growth factor production (GO:0010574)	4/27	5.81242e-07	3.40608e-05	0	0	75.3384	1081.72	C3;IL1A;IL1B;PTGS2
defense response to virus (GO:0051607)	6/133	9.65001e-07	5.30147e-05	0	0	21.2845	294.815	CXCL10;RSAD2;IRF7;ACOD1;ISG15;TLR2
positive regulation of acute inflammatory response (GO:0002675)	3/15	6.54897e-06	0.00033862	0	0	106.053	1265.87	IL1B;OSM;PTGS2
defense response to symbiont (GO:0140546)	5/124	1.43162e-05	0.000662311	0	0	18.5163	206.533	RSAD2;IRF7;ACOD1;ISG15;TLR2
regulation of tumor necrosis factor production (GO:0032680)	5/124	1.43162e-05	0.000662311	0	0	18.5163	206.533	IL1A;ZFP36;CD14;THBS1;TLR2
positive regulation of interleukin-8 production (GO:0032757)	4/61	1.62362e-05	0.000713583	0	0	30.3478	334.684	CD74;IL1B;CD14;TLR2
positive regulation of response to external stimulus (GO:0032103)	5/139	2.48573e-05	0.00104045	0	0	16.4312	174.209	IL1B;OSM;ACOD1;THBS1;TLR2
negative regulation of cell junction assembly (GO:1901889)	3/25	3.2527e-05	0.00126597	0	0	57.8182	597.461	IL1B;THBS1;TLR2
response to molecule of bacterial origin (GO:0002237)	4/73	3.31254e-05	0.00126597	0	0	25.0548	258.446	IL1B;ACOD1;CD14;CXCL2
positive regulation of interleukin-6 production (GO:0032755)	4/76	3.88316e-05	0.0013822	0	0	24.0072	243.824	IL1A;CD74;IL1B;TLR2
positive regulation of tumor necrosis factor production (GO:0032760)	4/77	4.08842e-05	0.0013822	0	0	23.6772	239.252	IL1A;CD14;THBS1;TLR2
positive regulation of type I interferon production (GO:0032481)	4/77	4.08842e-05	0.0013822	0	0	23.6772	239.252	IRF7;ISG15;CD14;TLR2
response to interferon-gamma (GO:0034341)	4/80	4.75191e-05	0.00151236	0	0	22.7391	226.354	CD74;ACOD1;CXCL16;TLR2
regulation of interleukin-8 production (GO:0032677)	4/81	4.98959e-05	0.00151236	0	0	22.4427	222.308	CD74;IL1B;CD14;TLR2
positive regulation of tumor necrosis factor superfamily cytokine production (GO:1903557)	4/81	4.98959e-05	0.00151236	0	0	22.4427	222.308	IL1A;CD14;THBS1;TLR2
regulation of fever generation (GO:0031620)	2/5	6.09568e-05	0.00172842	0	0	277.042	2688.79	IL1B;PTGS2
positive regulation of heat generation (GO:0031652)	2/5	6.09568e-05	0.00172842	0	0	277.042	2688.79	IL1B;PTGS2
regulation of type I interferon production (GO:0032479)	4/89	7.21571e-05	0.00198207	0	0	20.3223	193.806	IRF7;ACOD1;ISG15;CD14
cellular response to bacterial lipopeptide (GO:0071221)	2/6	9.12893e-05	0.00216874	0	0	207.771	1932.58	CD14;TLR2
cellular response to lipoteichoic acid (GO:0071223)	2/6	9.12893e-05	0.00216874	0	0	207.771	1932.58	CD14;TLR2
regulation of immature T cell proliferation in thymus (GO:0033084)	2/6	9.12893e-05	0.00216874	0	0	207.771	1932.58	IL1A;IL1B
positive regulation of fever generation (GO:0031622)	2/6	9.12893e-05	0.00216874	0	0	207.771	1932.58	IL1B;PTGS2
response to lipoteichoic acid (GO:0070391)	2/6	9.12893e-05	0.00216874	0	0	207.771	1932.58	CD14;TLR2
positive regulation of interferon-beta production (GO:0032728)	3/36	9.90396e-05	0.00229094	0	0	38.5242	355.193	IRF7;ISG15;TLR2
complement activation, alternative pathway (GO:0006957)	2/7	0.000127601	0.00280403	0	0	166.208	1490.32	C3;CFB
positive regulation of humoral immune response (GO:0002922)	2/7	0.000127601	0.00280403	0	0	166.208	1490.32	IL1B;ACOD1
regulation of inflammatory response (GO:0050727)	5/206	0.000160535	0.00331799	0	0	10.9171	95.3825	IL1B;OSM;ACOD1;PTGS2;TLR2
regulation of interleukin-6 production (GO:0032675)	4/110	0.000164164	0.00331799	0	0	16.2789	141.865	IL1A;CD74;IL1B;TLR2
regulation of apoptotic cell clearance (GO:2000425)	2/8	0.000169863	0.00331799	0	0	138.5	1202.25	C3;TGM2
regulation of MyD88-independent toll-like receptor signaling pathway (GO:0034127)	2/8	0.000169863	0.00331799	0	0	138.5	1202.25	IRF7;CD14
regulation of myeloid leukocyte differentiation (GO:0002761)	2/8	0.000169863	0.00331799	0	0	138.5	1202.25	CEBPB;IRF7
neutrophil degranulation (GO:0043312)	7/481	0.000181885	0.00347559	0	0	6.68884	57.6052	PLAC8;C3;PLAUR;CYBB;CD14;CTSC;TLR2
neutrophil activation involved in immune response (GO:0002283)	7/485	0.000191356	0.00357877	0	0	6.63151	56.7748	PLAC8;C3;PLAUR;CYBB;CD14;CTSC;TLR2
neutrophil mediated immunity (GO:0002446)	7/488	0.000198718	0.00363903	0	0	6.58913	56.1633	PLAC8;C3;PLAUR;CYBB;CD14;CTSC;TLR2
regulation of interleukin-2 production (GO:0032663)	3/48	0.000234905	0.00421391	0	0	28.234	235.933	IL1A;ZFP36;IL1B
regulation of interferon-beta production (GO:0032648)	3/49	0.000249786	0.00430513	0	0	27.6189	229.096	IRF7;ISG15;TLR2

## Sheet: 2 Panglao
Term	Overlap	P.value	Adjusted.P.value	Old.P.value	Old.Adjusted.P.value	Odds.Ratio	Combined.Score	Genes
Pulmonary Alveolar Type II Cells	9/135	4.40241e-11	2.11316e-09	0	0	34.5366	823.569	C3;IL1RN;CXCL9;IL1B;TNFAIP2;CD14;CXCL2;CFB;CXCL16
Alveolar Macrophages	8/123	7.03055e-10	1.68733e-08	0	0	32.853	692.396	IL1RN;IL1B;CCRL2;TNFAIP2;CYBB;CD14;CXCL2;TLR2
Neutrophils	8/151	3.59604e-09	5.75366e-08	0	0	26.383	512.975	IL1B;CCRL2;OSM;CD14;CLEC4E;PTGS2;CXCL2;TLR2
Monocytes	8/176	1.20105e-08	1.44127e-07	0	0	22.4286	409.041	CXCL10;IL1RN;CEBPB;IL1B;IRF7;CYBB;CD14;TLR2
Microfold Cells	7/126	2.65572e-08	2.54949e-07	0	0	27.1286	473.23	IL1RN;ZFP36;TNFAIP2;CD14;CFB;CXCL16;IER3
Kupffer Cells	7/137	4.73842e-08	3.79073e-07	0	0	24.8193	418.577	IL1B;IRF7;OSM;CYBB;CD14;CLEC4E;TLR2
Macrophages	7/204	7.13751e-07	4.89429e-06	0	0	16.3229	231.013	CD74;IL1B;CYBB;CD14;CXCL2;CXCL16;TLR2
Osteoclasts	6/144	1.53609e-06	9.21652e-06	0	0	19.5771	262.064	IL1RN;TNFAIP2;CD14;TGFBI;PTGS2;TLR2
Trophoblast Progenitor Cells	5/103	5.78977e-06	3.08787e-05	0	0	22.5079	271.433	IL1RN;ZFP36;CEBPB;IRF7;CXCL16
Osteoclast Precursor Cells	5/107	6.97847e-06	3.34967e-05	0	0	21.6209	256.698	IL1RN;IL1B;CCRL2;CYBB;TLR2
Dendritic Cells	5/199	0.000136596	0.000596056	0	0	11.315	100.686	PLAC8;CD74;CYBB;CD14;CXCL16
Spermatozoa	4/108	0.000152949	0.000611797	0	0	16.5936	145.782	C3;CD74;CD14;SOD2
Sebocytes	4/124	0.000259999	0.000959998	0	0	14.3696	118.618	IL1RN;CEBPB;TNFAIP2;CXCL16
Tuft Cells	4/136	0.000369638	0.00126733	0	0	13.0553	103.176	IL1RN;IRF7;CYBB;CD14
Basophils	4/169	0.000836991	0.00267837	0	0	10.4269	73.8817	IL1RN;CYBB;CD14;TLR2
Red Pulp Macrophages	3/110	0.00262922	0.00788767	0	0	11.8371	70.3253	CYBB;CD14;TLR2
Langerhans Cells	3/123	0.00360385	0.0101756	0	0	10.5479	59.3397	CD74;CYBB;TLR2
Trophoblast Cells	3/130	0.00420872	0.011096	0	0	9.96298	54.5034	IL1RN;PLAUR;IER3
Ductal Cells	3/132	0.00439217	0.011096	0	0	9.80752	53.2346	C3;CXCL2;CFB
Loop Of Henle Cells	3/147	0.00592331	0.0142159	0	0	8.77926	45.0276	C3;PTGS2;THBS1
Microglia	3/158	0.00722576	0.016516	0	0	8.15168	40.1886	CCRL2;CYBB;CD14
Hematopoietic Stem Cells	3/178	0.00999986	0.0218179	0	0	7.21277	33.2161	CYBB;CD14;TLR2
Platelets	3/214	0.0163712	0.034166	0	0	5.97126	24.5552	IL1A;PTGS2;THBS1
Mesothelial Cells	2/144	0.0503732	0.0979161	0	0	5.81221	17.3686	PTGS2;CFB
Leydig Cells	2/145	0.050998	0.0979161	0	0	5.77127	17.1751	CXCL10;PLAUR
Plasmacytoid Dendritic Cells	2/150	0.0541637	0.0997262	0	0	5.57489	16.255	IRF7;CYBB
Erythroid-like And Erythroid Precursor Cells	2/153	0.056096	0.0997262	0	0	5.4633	15.7381	RSAD2;THBS1
Sertoli Cells	2/158	0.05937	0.101777	0	0	5.28686	14.9299	C3;CFB
B Cells	2/182	0.0759533	0.125716	0	0	4.57639	11.7963	CD74;CD14
Adipocytes	2/210	0.096903	0.155045	0	0	3.95473	9.23051	C3;TLR2
Endothelial Cells	2/246	0.125897	0.194938	0	0	3.3651	6.97345	PLAC8;IL1A
Hemangioblasts	1/97	0.216033	0.32405	0	0	4.22066	6.46742	MSRB1
Salivary Mucous Cells	1/105	0.231654	0.331817	0	0	3.89443	5.69565	THBS1
Myeloid-derived Suppressor Cells	1/112	0.245071	0.331817	0	0	3.64755	5.1292	CYBB
Satellite Glial Cells	1/114	0.248862	0.331817	0	0	3.58263	4.98291	CD14
Foveolar Cells	1/114	0.248862	0.331817	0	0	3.58263	4.98291	CFB
Acinar Cells	1/124	0.26754	0.336067	0	0	3.2897	4.33741	CFB
Stromal Cells	1/124	0.26754	0.336067	0	0	3.2897	4.33741	TLR2
Eosinophils	1/127	0.273054	0.336067	0	0	3.21088	4.168	OSM
Cholangiocytes	1/134	0.285763	0.342916	0	0	3.04082	3.8089	CFB
Luminal Epithelial Cells	1/140	0.296482	0.34631	0	0	2.90868	3.53627	CD74
M?ller Cells	1/147	0.308789	0.34631	0	0	2.76824	3.25295	TLR2
B Cells Naive	1/151	0.315727	0.34631	0	0	2.69388	3.10571	CD74
Neural Stem/Precursor Cells	1/152	0.317451	0.34631	0	0	2.6759	3.07042	ISG15
Proximal Tubule Cells	1/164	0.337806	0.355972	0	0	2.4774	2.68868	TGFBI
Plasma Cells	1/166	0.34114	0.355972	0	0	2.44712	2.63179	CD74
Epithelial Cells	1/218	0.422281	0.431265	0	0	1.85583	1.59988	CXCL10
Fibroblasts	1/232	0.442398	0.442398	0	0	1.74212	1.42078	CEBPB

## Sheet: 7 marker
p_val	avg_log2FC	pct.1	pct.2	p_val_adj	cluster	gene
0	2.70019	1	0.754	0	7	Lyz2
0	2.49115	0.975	0.561	0	7	Fabp5
0	2.25835	0.96	0.501	0	7	Gpnmb
0	2.10412	1	0.859	0	7	Psap
0	1.97922	0.998	0.712	0	7	Lgals3
0	1.93504	0.473	0.069	0	7	H2-M2
0	1.93315	1	0.807	0	7	Ctsb
0	1.92138	0.982	0.269	0	7	Pla2g7
0	1.87698	0.954	0.34	0	7	Acp5
0	1.86443	1	0.871	0	7	Ctsd
0	1.81541	0.996	0.425	0	7	Cd68
0	1.79665	0.94	0.302	0	7	Cfb
0	1.77753	0.999	0.917	0	7	Apoe
0	1.76364	0.94	0.282	0	7	C3
0	1.75353	0.687	0.171	0	7	Ccl6
0	1.74613	1	0.772	0	7	Ctss
0	1.7291	0.78	0.258	0	7	Spp1
0	1.72832	1	0.984	0	7	Ftl1
0	1.69799	0.987	0.334	0	7	Ms4a7
0	1.66653	1	0.997	0	7	Fth1
0	1.64432	0.938	0.402	0	7	Il18bp
0	1.63625	0.963	0.516	0	7	Creg1
0	1.62099	0.374	0.046	0	7	Arg1
0	1.5722	0.986	0.686	0	7	Lgals3bp
0	1.54636	0.981	0.375	0	7	Cybb
0	1.54304	0.932	0.233	0	7	Apoc2
0	1.54056	0.909	0.246	0	7	Wfdc17
0	1.53373	0.869	0.243	0	7	Mgst1
0	1.52898	0.987	0.497	0	7	Msrb1
0	1.48039	1	0.735	0	7	Cyba
0	1.45337	0.977	0.359	0	7	Tgfbi
0	1.44127	0.925	0.323	0	7	Tnfaip2
0	1.42929	0.921	0.501	0	7	Pld3
0	1.42841	0.992	0.701	0	7	Cstb
0	1.42789	1	0.772	0	7	Ctsz
0	1.38853	0.702	0.188	0	7	Ly6i
0	1.38503	0.808	0.224	0	7	Thbs1
1.08859e-228	1.37829	0.246	0.036	2.27331e-224	7	Saa3
0	1.36463	0.999	0.762	0	7	Lamp1
0	1.36351	0.981	0.392	0	7	Mpeg1
0	1.35427	0.771	0.167	0	7	Clec4n
0	1.34682	0.962	0.412	0	7	Trem2
0	1.33469	0.83	0.136	0	7	Clec4d
1.87823e-171	1.29544	0.192	0.028	3.9223e-167	7	Chil3
0	1.28816	0.927	0.389	0	7	AA467197
0	1.28697	0.966	0.46	0	7	Cd14
0	1.28623	0.944	0.373	0	7	Tgm2
4.62278e-298	1.28141	0.995	0.855	9.65376e-294	7	Prdx1
0	1.27033	0.922	0.372	0	7	Syngr1
4.27699e-262	1.25793	0.54	0.144	8.93164e-258	7	Ccl8
0	1.25189	0.884	0.318	0	7	Lipa
0	1.24246	0.998	0.864	0	7	Npc2
0	1.2358	0.988	0.625	0	7	Hexa
0	1.22598	0.95	0.479	0	7	Gns
0	1.22432	0.982	0.586	0	7	Ctsa
4.20944e-188	1.21438	0.734	0.33	8.79058e-184	7	Cxcl2
0	1.20418	0.642	0.123	0	7	Igf1
5.82093e-239	1.19303	0.957	0.566	1.21558e-234	7	C1qc
0	1.19278	0.969	0.38	0	7	Fcgr3
0	1.18349	0.926	0.411	0	7	Sgk1
0	1.18105	0.995	0.559	0	7	Ctsh
0	1.17948	0.938	0.398	0	7	Plaur
0	1.1724	0.949	0.389	0	7	Gngt2
4.38191e-305	1.16438	0.983	0.73	9.15075e-301	7	Cd63
1.54963e-304	1.16408	0.999	0.615	3.23609e-300	7	Tyrobp
0	1.16367	0.989	0.696	0	7	Sdcbp
3.19033e-211	1.15539	0.96	0.669	6.66236e-207	7	C1qb
0	1.15044	0.959	0.511	0	7	Ninj1
1.84627e-286	1.14837	0.93	0.416	3.85556e-282	7	Ccrl2
1.21477e-205	1.14465	0.955	0.692	2.53679e-201	7	C1qa
0	1.14411	0.908	0.395	0	7	Smpdl3a
5.47103e-208	1.14224	0.175	0.019	1.14251e-203	7	Mmp12
0	1.14152	1	0.876	0	7	Atp6v0c
0	1.13725	0.96	0.348	0	7	Mafb
0	1.1236	0.991	0.659	0	7	Grn
0	1.12006	0.842	0.311	0	7	Hmox1
0	1.09742	0.974	0.371	0	7	Cd300c2
0	1.09653	0.957	0.303	0	7	Fcgr2b
1.07115e-284	1.08483	0.994	0.77	2.23688e-280	7	Prdx5
0	1.08363	0.974	0.358	0	7	Ms4a6d
4.07797e-286	1.08321	0.884	0.389	8.51603e-282	7	Vegfa
1.21632e-186	1.07627	0.993	0.907	2.54004e-182	7	Cd74
3.07699e-297	1.06818	0.981	0.434	6.42569e-293	7	Cxcl16
0	1.06696	0.422	0.024	0	7	Atp6v0d2
0	1.057	0.977	0.378	0	7	Ms4a6c
1.50296e-300	1.0549	0.83	0.281	3.13863e-296	7	Il1rn
0	1.05038	0.786	0.111	0	7	Anpep
4.3879e-203	1.04954	0.929	0.472	9.16326e-199	7	Ier3
0	1.03554	0.912	0.268	0	7	Slc11a1
3.69692e-231	1.02465	1	0.593	7.72027e-227	7	Fcer1g
1.08951e-245	1.01453	0.992	0.586	2.27522e-241	7	Lgmn
0	1.01251	0.92	0.393	0	7	Anxa4
0	1.01148	0.895	0.223	0	7	Tnfsf13
0	1.00826	0.904	0.345	0	7	Rnf149
0	1.00568	0.911	0.243	0	7	Cd300a
0	1.00546	0.896	0.32	0	7	Abca1
0	1.0044	0.916	0.335	0	7	Lrp1
1.9527e-246	0.99932	0.992	0.567	4.07782e-242	7	Ctsc
0	0.993561	0.832	0.179	0	7	Myof
0	0.990719	0.659	0.077	0	7	Slc7a2
0	0.985286	0.944	0.33	0	7	Sirpa
0	0.979427	0.948	0.367	0	7	Slc15a3
0	0.977282	0.509	0.047	0	7	F10
0	0.963931	0.93	0.272	0	7	Cyp4f18
0	0.950157	0.881	0.231	0	7	Cd300lf
3.63282e-284	0.947558	0.95	0.512	7.58643e-280	7	Timp2
0	0.941501	0.945	0.342	0	7	Tlr2
1.84616e-224	0.937443	0.971	0.607	3.85533e-220	7	Capg
5.64914e-265	0.934197	0.953	0.499	1.17971e-260	7	Plin2
0	0.927832	0.99	0.781	0	7	Akr1a1
5.57205e-168	0.926804	0.973	0.771	1.16361e-163	7	H2-Ab1
0	0.916921	0.845	0.279	0	7	Osm
0	0.915771	0.834	0.23	0	7	Lhfpl2
1.94195e-206	0.915504	0.987	0.753	4.05538e-202	7	Cebpb
5.78106e-281	0.913879	0.984	0.651	1.20726e-276	7	Anxa5
2.44806e-246	0.909202	0.964	0.688	5.11228e-242	7	Rrbp1
0	0.905488	0.787	0.233	0	7	Itgax
0	0.903614	0.905	0.284	0	7	Csf2rb
1.47834e-159	0.902894	0.967	0.767	3.08721e-155	7	H2-Aa
1.12855e-280	0.901738	0.96	0.523	2.35676e-276	7	Gm2a
0	0.899328	0.931	0.309	0	7	Slamf7
3.26341e-240	0.881406	0.969	0.555	6.81498e-236	7	Nfe2l2
0	0.875218	0.886	0.265	0	7	Gla
2.08961e-206	0.873798	0.592	0.198	4.36374e-202	7	Vcam1
0	0.873603	0.935	0.351	0	7	Csf2ra
1.53422e-270	0.862248	0.895	0.417	3.20391e-266	7	Blvrb
8.62425e-278	0.861158	0.952	0.507	1.801e-273	7	Asah1
0	0.85666	0.92	0.442	0	7	Tpp1
4.08318e-144	0.8563	0.947	0.608	8.52691e-140	7	Sod2
0	0.854301	0.945	0.441	0	7	Cndp2
0	0.846757	0.811	0.174	0	7	Hpse
0	0.846625	0.869	0.276	0	7	Mmp14
4.00088e-282	0.838967	0.92	0.37	8.35503e-278	7	Itgb5
8.31116e-233	0.837046	0.932	0.565	1.73562e-228	7	Man2b1
1.45197e-280	0.832699	0.725	0.223	3.03215e-276	7	Ptgs2
0	0.830538	0.786	0.189	0	7	Gpr137b
0	0.821829	0.773	0.209	0	7	Clec12a
3.29951e-286	0.821747	0.289	0.039	6.89037e-282	7	Inhba
0	0.820401	0.914	0.334	0	7	Cd84
3.91477e-302	0.816471	0.683	0.201	8.17521e-298	7	Slc7a11
0	0.815783	0.868	0.285	0	7	Fcgr4
0	0.809746	0.876	0.396	0	7	Soat1
9.32623e-291	0.805068	0.947	0.386	1.9476e-286	7	Lilrb4a
3.85359e-258	0.800915	0.918	0.491	8.04744e-254	7	Gde1
0	0.798698	0.794	0.151	0	7	Sirpb1c
8.78607e-217	0.796892	0.982	0.535	1.83479e-212	7	Unc93b1
0	0.792569	0.905	0.275	0	7	C3ar1
1.9998e-195	0.790567	0.893	0.482	4.17618e-191	7	Fosb
0	0.789792	0.77	0.132	0	7	Fam20c
0	0.787578	1	0.981	0	7	H2-D1
1.11067e-206	0.779449	0.94	0.501	2.31942e-202	7	Itgb2
0	0.778787	0.864	0.219	0	7	Igsf6
3.04654e-239	0.773555	0.961	0.51	6.3621e-235	7	Crlf2
1.69576e-301	0.771363	0.925	0.416	3.54125e-297	7	P2rx4
0	0.768304	0.753	0.15	0	7	Msr1
6.27412e-176	0.767571	0.91	0.484	1.31023e-171	7	Il1b
0	0.764605	0.932	0.42	0	7	Tcirg1
4.27372e-250	0.759408	0.928	0.522	8.9248e-246	7	Lrpap1
3.98819e-203	0.759346	0.982	0.569	8.32854e-199	7	Ifi30
0	0.759141	0.884	0.294	0	7	Tmem106a
0	0.748294	0.619	0.132	0	7	Ecm1
0	0.746664	0.826	0.259	0	7	Atp13a2
0	0.745569	0.853	0.222	0	7	Pirb
0	0.742808	0.879	0.295	0	7	AB124611
0	0.74036	0.76	0.233	0	7	Vat1
0	0.739194	0.79	0.191	0	7	Hk3
1.74515e-299	0.733985	1	0.989	3.64439e-295	7	B2m
4.7176e-231	0.73193	0.942	0.472	9.85176e-227	7	Axl
2.99667e-307	0.731555	0.8	0.289	6.25794e-303	7	Alas1
2.07985e-186	0.726803	0.809	0.38	4.34334e-182	7	Klf4
0	0.724243	0.488	0.065	0	7	Bst1
0	0.722736	0.846	0.318	0	7	Hebp1
0	0.720849	0.93	0.317	0	7	Ncf2
1.21481e-158	0.720144	0.955	0.622	2.53688e-154	7	Rnh1
0	0.719792	0.893	0.273	0	7	Adgre1
0	0.715366	0.79	0.2	0	7	Dab2
0	0.712552	0.278	0.024	0	7	Slpi
4.85884e-168	0.71111	0.932	0.538	1.01467e-163	7	Cdkn1a
7.8599e-145	0.708236	0.968	0.63	1.64138e-140	7	Ucp2
1.57515e-207	0.706172	0.948	0.6	3.28938e-203	7	Snx5
6.28025e-152	0.705805	0.995	0.836	1.3115e-147	7	Txn1
8.50119e-188	0.700747	0.981	0.628	1.7753e-183	7	Ctsl
0	0.697105	0.644	0.15	0	7	Adam8
0	0.691147	0.867	0.254	0	7	Tmem86a
0	0.687542	0.824	0.279	0	7	Slc31a2
1.43197e-196	0.686987	0.926	0.523	2.99039e-192	7	Nampt
0	0.684672	0.857	0.247	0	7	Cebpa
1.45954e-202	0.676602	1	0.946	3.04796e-198	7	Itm2b
1.76879e-274	0.675714	0.77	0.294	3.69377e-270	7	Dnmt3a
6.31369e-195	0.675456	0.979	0.747	1.31849e-190	7	Sh3glb1
1.69008e-179	0.673537	0.954	0.619	3.52939e-175	7	Grina
3.85468e-242	0.671873	0.883	0.441	8.04972e-238	7	Atp6v1a
0	0.670977	0.794	0.29	0	7	Ddhd1
5.30489e-186	0.665448	0.978	0.735	1.10782e-181	7	Bri3
7.68229e-179	0.663071	0.964	0.685	1.60429e-174	7	Iqgap1
1.64399e-57	0.661859	0.406	0.188	3.43315e-53	7	Ly6c2
2.52029e-222	0.661297	0.962	0.395	5.26312e-218	7	Spi1
1.47247e-195	0.661135	0.968	0.645	3.07496e-191	7	Lamp2
1.4599e-115	0.659293	0.952	0.766	3.04871e-111	7	H2-Eb1
0	0.65813	0.742	0.132	0	7	Arl11
0	0.657597	0.761	0.195	0	7	Tmem37
5.61998e-298	0.652831	0.708	0.2	1.17362e-293	7	Acod1
2.60486e-244	0.652088	0.93	0.337	5.43973e-240	7	Fcgr1
0	0.651443	0.803	0.231	0	7	Clcn7
0	0.646237	0.745	0.153	0	7	Plxnd1
9.39919e-225	0.646187	0.804	0.308	1.96283e-220	7	Ass1
0	0.646184	0.811	0.24	0	7	Ly9
2.53946e-266	0.644899	0.896	0.385	5.30316e-262	7	Prkcd
0	0.641065	0.733	0.178	0	7	Cd38
2.68844e-296	0.637197	0.882	0.363	5.61428e-292	7	Uap1l1
0	0.636647	0.729	0.195	0	7	Nrp2
2.11108e-198	0.635078	0.936	0.547	4.40858e-194	7	Rnf130
1.04313e-115	0.633419	0.6	0.266	2.17837e-111	7	Cxcl9
9.94683e-218	0.632308	0.914	0.357	2.0772e-213	7	Pld4
2.36972e-307	0.630696	0.35	0.053	4.94869e-303	7	Lpl
2.94106e-227	0.629646	0.815	0.332	6.14182e-223	7	Abcg1
4.68918e-181	0.621431	0.947	0.473	9.79241e-177	7	Plek
7.62894e-230	0.620732	0.856	0.349	1.59315e-225	7	Ets2
5.60635e-249	0.62002	0.874	0.401	1.17077e-244	7	Pgd
1.33722e-159	0.618121	0.974	0.746	2.79252e-155	7	Tapbp
1.55969e-246	0.617558	0.917	0.338	3.25711e-242	7	Lst1
3.02358e-258	0.616157	0.916	0.339	6.31414e-254	7	Rab20
3.96941e-173	0.613738	0.852	0.451	8.28931e-169	7	Nfil3
6.49673e-168	0.611573	0.965	0.579	1.35671e-163	7	Vamp8
6.77411e-195	0.609624	0.996	0.867	1.41464e-190	7	Gabarap
6.44024e-103	0.609286	0.956	0.68	1.34492e-98	7	Esd
1.27359e-148	0.607474	0.979	0.727	2.65963e-144	7	Gpx1
2.27093e-132	0.606249	0.993	0.834	4.74238e-128	7	Pkm
0	0.605013	0.789	0.206	0	7	Gpr35
3.21176e-227	0.6033	0.755	0.276	6.70713e-223	7	Calhm6
3.55668e-189	0.601983	0.325	0.069	7.42741e-185	7	Ccl9
0	0.600349	0.806	0.258	0	7	Hvcn1
2.63152e-259	0.59955	0.833	0.29	5.4954e-255	7	Il1a
1.58027e-153	0.597301	0.986	0.595	3.30007e-149	7	Bcl2a1b
6.62299e-167	0.595166	0.979	0.471	1.38308e-162	7	Aif1
0	0.594301	0.829	0.265	0	7	Tnfsf12
0	0.593963	0.725	0.16	0	7	Hacd4
0	0.592366	0.843	0.301	0	7	Amdhd2
0	0.589299	0.271	0.029	0	7	Cdo1
2.42444e-132	0.588344	0.973	0.691	5.06295e-128	7	Cotl1
1.01388e-301	0.587646	0.876	0.332	2.11729e-297	7	Dnase2a
0	0.584724	0.811	0.276	0	7	Nceh1
2.46522e-226	0.581178	0.877	0.411	5.14813e-222	7	Tmem189
2.84995e-139	0.579282	0.978	0.717	5.95155e-135	7	Cd9
4.8215e-169	0.579173	0.978	0.739	1.00687e-164	7	Atp6v1g1
0	0.574915	0.81	0.278	0	7	Ftl1-ps1
0	0.574479	0.804	0.205	0	7	Mertk
0	0.57396	0.833	0.271	0	7	Acp2
0	0.573927	0.779	0.201	0	7	Rab7b
5.97645e-143	0.573708	0.989	0.766	1.24806e-138	7	Mcl1
0	0.572367	0.751	0.171	0	7	Cd200r4
0	0.572088	0.642	0.126	0	7	Nr1h3
1.21946e-223	0.571	0.917	0.425	2.5466e-219	7	Glmp
3.13226e-238	0.570433	0.869	0.335	6.5411e-234	7	Lat2
1.17759e-173	0.5704	0.816	0.374	2.45916e-169	7	Cd274
1.46564e-146	0.566246	0.927	0.621	3.0607e-142	7	Atp6v1e1
6.81895e-204	0.564948	0.923	0.447	1.424e-199	7	Il10rb
0	0.564118	0.805	0.271	0	7	Naglu
2.76051e-196	0.562173	0.905	0.469	5.76478e-192	7	Scarb2
1.47116e-185	0.558329	0.639	0.246	3.07222e-181	7	Mmp2
6.24866e-237	0.557587	0.863	0.307	1.30491e-232	7	Alox5ap
0	0.550108	0.718	0.189	0	7	Fnip2
6.88198e-255	0.549422	0.868	0.367	1.43716e-250	7	Scpep1
2.28865e-219	0.549214	0.954	0.363	4.77938e-215	7	Csf1r
3.46697e-158	0.548257	0.988	0.757	7.24008e-154	7	Atp6v0b
3.17145e-221	0.546382	0.437	0.11	6.62294e-217	7	Serpine1
2.08667e-102	0.545124	0.986	0.85	4.35759e-98	7	Aldoa
5.74922e-40	0.544039	0.314	0.159	1.20061e-35	7	Gdf15
5.09595e-223	0.54291	0.847	0.31	1.06419e-218	7	Bcl2a1a
0	0.542304	0.802	0.246	0	7	Syk
2.21239e-283	0.539735	0.851	0.287	4.62014e-279	7	Lilr4b
7.41502e-215	0.536667	0.429	0.103	1.54848e-210	7	Clec4e
1.18212e-115	0.536324	0.996	0.882	2.46862e-111	7	Ly6e
1.11457e-130	0.536053	0.97	0.59	2.32755e-126	7	Efhd2
4.69642e-237	0.535982	0.829	0.352	9.80753e-233	7	Rcbtb2
0	0.533799	0.761	0.19	0	7	Sh3pxd2b
3.54446e-195	0.533585	0.915	0.47	7.40189e-191	7	Gusb
8.1512e-164	0.52867	0.942	0.539	1.70221e-159	7	Zeb2
3.71004e-272	0.525967	0.784	0.266	7.74768e-268	7	Dhrs3
1.31854e-245	0.525811	0.864	0.38	2.7535e-241	7	Dtnbp1
0	0.524996	0.806	0.246	0	7	Pla2g15
1.83449e-214	0.52499	0.831	0.316	3.83096e-210	7	Tent5c
1.64801e-254	0.520891	0.788	0.283	3.44155e-250	7	Ptpre
2.54533e-246	0.519707	0.698	0.222	5.31542e-242	7	Hivep3
9.251e-135	0.519625	0.98	0.719	1.93189e-130	7	Sat1
5.28289e-207	0.518787	0.88	0.447	1.10323e-202	7	Ggh
0	0.518023	0.751	0.172	0	7	Csf2rb2
0	0.515506	0.79	0.2	0	7	Aoah
8.54772e-271	0.515129	0.869	0.329	1.78502e-266	7	Abr
3.33684e-233	0.510093	0.861	0.33	6.96832e-229	7	Entpd1
0	0.506468	0.757	0.212	0	7	Cyp4v3
0	0.505726	0.695	0.153	0	7	Cd93
3.59143e-237	0.505087	0.883	0.354	7.49999e-233	7	Ifngr2
5.93599e-112	0.505085	0.943	0.589	1.23961e-107	7	H2-DMa
1.47903e-246	0.504852	0.87	0.364	3.08866e-242	7	Mfsd1
3.58107e-283	0.504544	0.812	0.299	7.47835e-279	7	Mpp1
4.64342e-242	0.504338	0.856	0.36	9.69686e-238	7	Adam17
1.545e-95	0.502261	0.96	0.701	3.22643e-91	7	Pgam1
3.50749e-150	0.50153	0.901	0.442	7.32469e-146	7	Lpcat2
4.39598e-263	0.500974	0.825	0.267	9.18012e-259	7	Nlrp3
1.61721e-219	0.500349	0.693	0.251	3.37721e-215	7	Acsl1
0	0.500255	0.662	0.115	0	7	Fblim1
5.93191e-210	0.498975	0.842	0.337	1.23876e-205	7	Glipr1
0	0.498536	0.771	0.208	0	7	Clec5a
1.47829e-167	0.497997	0.939	0.493	3.08711e-163	7	Tpd52
1.60588e-208	0.497878	0.86	0.401	3.35357e-204	7	Atp6v1c1
9.15838e-145	0.495453	0.433	0.144	1.91254e-140	7	Fbxo32
0	0.495397	0.714	0.185	0	7	Paox
1.12232e-257	0.494614	0.855	0.341	2.34374e-253	7	Renbp
2.7431e-163	0.494482	0.922	0.426	5.72841e-159	7	Lyn
5.6538e-246	0.492499	0.889	0.299	1.18068e-241	7	Lair1
0	0.49205	0.686	0.15	0	7	Atp1a3
0	0.491584	0.773	0.233	0	7	Slc43a2	Methy Uptake
0	0.491479	0.484	0.062	0	7	Arg2
8.16147e-277	0.49126	0.869	0.28	1.70436e-272	7	Ifi207
6.79136e-157	0.489229	0.923	0.551	1.41824e-152	7	Atp6ap1
2.09719e-258	0.48895	0.647	0.189	4.37957e-254	7	Slamf8
4.07162e-115	0.48778	0.958	0.579	8.50276e-111	7	Basp1
1.49849e-224	0.487759	0.907	0.324	3.1293e-220	7	Hck
3.76023e-259	0.485716	0.822	0.273	7.85248e-255	7	Itgam
4.70269e-146	0.485021	0.883	0.468	9.82063e-142	7	Rnf19b
0	0.484253	0.793	0.224	0	7	Apobec1
0	0.483737	0.665	0.106	0	7	Cd22
2.39498e-214	0.483627	0.854	0.389	5.00144e-210	7	Sgpl1
6.90113e-108	0.480756	0.994	0.822	1.44116e-103	7	Vim
3.06923e-142	0.480275	0.954	0.589	6.40948e-138	7	Ifnar2
1.95069e-193	0.478826	0.802	0.356	4.07364e-189	7	Hk2
3.58179e-239	0.478733	0.86	0.359	7.47985e-235	7	Neu1
2.81327e-253	0.477877	0.824	0.328	5.87496e-249	7	Npc1
4.44814e-137	0.476853	0.955	0.565	9.28905e-133	7	Zfp36
3.45465e-153	0.476049	0.845	0.438	7.21435e-149	7	Trim25
0	0.47416	0.44	0.049	0	7	Pdpn
4.98228e-262	0.473368	0.81	0.298	1.04045e-257	7	Sash1
1.62547e-196	0.472483	0.86	0.372	3.39446e-192	7	Cyth1
1.32268e-232	0.471316	0.806	0.324	2.76216e-228	7	Psen2
0	0.469683	0.739	0.193	0	7	Dpp7
7.83314e-157	0.467272	0.87	0.445	1.63579e-152	7	Card19
4.77588e-156	0.467237	0.912	0.451	9.97347e-152	7	Ptpn6
0	0.465464	0.578	0.102	0	7	Gda
5.44027e-230	0.465448	0.855	0.359	1.13609e-225	7	Prcp
1.67123e-125	0.465047	0.951	0.671	3.49004e-121	7	Rab7
1.6715e-196	0.464762	0.812	0.359	3.49059e-192	7	Rap2a
1.21167e-153	0.464694	0.94	0.521	2.53033e-149	7	Pycard
3.39344e-221	0.463816	0.85	0.333	7.08651e-217	7	Nckap1l
1.16187e-291	0.460403	0.779	0.252	2.42632e-287	7	Tep1
6.47057e-168	0.459254	0.851	0.423	1.35125e-163	7	Aldh2
0	0.458993	0.757	0.208	0	7	Ptafr
8.53722e-207	0.45898	0.725	0.291	1.78283e-202	7	Cd302
0	0.458028	0.743	0.19	0	7	Rab32
1.87472e-91	0.457996	0.986	0.679	3.91497e-87	7	Laptm5
2.29504e-197	0.456676	0.84	0.361	4.79274e-193	7	Sdc3
6.20911e-217	0.455174	0.86	0.357	1.29665e-212	7	Tcn2
3.56837e-184	0.455154	0.794	0.351	7.45182e-180	7	Mcfd2
0	0.453894	0.694	0.179	0	7	Arrdc4
8.96877e-87	0.452767	0.959	0.642	1.87295e-82	7	Irf7
1.45032e-156	0.451881	0.792	0.319	3.02871e-152	7	Ms4a4c
1.10812e-122	0.451202	0.966	0.639	2.31409e-118	7	Pnp
2.48869e-125	0.450416	0.87	0.448	5.19713e-121	7	Fgl2
0	0.450283	0.364	0.054	0	7	Apoc4
1.76116e-234	0.449895	0.858	0.316	3.67783e-230	7	Anxa3
4.58931e-161	0.447112	0.905	0.502	9.58385e-157	7	Atp6v0d1
3.7296e-167	0.445576	0.892	0.41	7.78852e-163	7	Ifi204
0	0.444816	0.638	0.157	0	7	Dram1
2.71738e-275	0.444554	0.809	0.269	5.67471e-271	7	Myo1f
3.5206e-145	0.444008	0.928	0.541	7.35206e-141	7	Atp6ap2
4.60838e-275	0.443488	0.819	0.266	9.62367e-271	7	Slc29a3
0	0.442309	0.734	0.201	0	7	Naip2
3.72132e-111	0.437192	0.935	0.659	7.77124e-107	7	Mpc1
4.11883e-110	0.43624	0.952	0.665	8.60135e-106	7	Tmem14c
5.18849e-121	0.434304	0.926	0.593	1.08351e-116	7	M6pr
0	0.434	0.68	0.163	0	7	Plxnc1
1.03186e-107	0.433982	0.969	0.587	2.15484e-103	7	Cd53
0	0.432419	0.294	0.012	0	7	F7
0	0.432286	0.419	0.054	0	7	Fzd7
5.01711e-207	0.431796	0.437	0.11	1.04772e-202	7	Dnase1l3
0	0.431647	0.61	0.123	0	7	Lrp12
2.30971e-112	0.431634	0.761	0.411	4.82337e-108	7	Tiparp
5.82814e-112	0.431312	0.927	0.526	1.21709e-107	7	H2-DMb1
0	0.430721	0.742	0.203	0	7	Xdh
7.72634e-112	0.430054	0.823	0.458	1.61349e-107	7	Spty2d1
3.5866e-149	0.429516	0.722	0.325	7.4899e-145	7	Zfp703
0	0.428597	0.599	0.09	0	7	Eepd1
2.85549e-203	0.427572	0.854	0.358	5.96312e-199	7	Tgfbr1
1.5745e-110	0.427249	0.764	0.389	3.28803e-106	7	Lmna
1.82804e-204	0.42565	0.829	0.321	3.81749e-200	7	Plekho2
5.30945e-272	0.425178	0.566	0.144	1.10877e-267	7	Pilra
0	0.4249	0.701	0.175	0	7	Tbc1d9
8.63497e-162	0.422744	0.882	0.384	1.80324e-157	7	Cxcr4
2.22527e-220	0.421591	0.869	0.324	4.64704e-216	7	Vav1
1.65267e-153	0.418719	0.795	0.375	3.45126e-149	7	Cpq
2.859e-302	0.418539	0.73	0.22	5.97044e-298	7	Pnpla7
5.56984e-178	0.418211	0.862	0.429	1.16315e-173	7	Atp6v1b2
1.20688e-200	0.412029	0.816	0.364	2.52033e-196	7	Plbd2
4.24666e-162	0.411889	0.859	0.431	8.8683e-158	7	Sh3bgrl
8.69067e-162	0.410127	0.871	0.471	1.81487e-157	7	Slc6a6
0	0.409968	0.594	0.102	0	7	Aph1c
9.8122e-40	0.409469	0.139	0.047	2.04908e-35	7	Cxcl1
2.83819e-105	0.4094	0.913	0.523	5.92699e-101	7	Rgs1
1.14102e-107	0.409062	0.983	0.829	2.3828e-103	7	Tmbim6
5.5531e-57	0.407756	0.959	0.677	1.15965e-52	7	Tpi1
7.19891e-205	0.407409	0.765	0.313	1.50335e-200	7	Osbpl8
0	0.405307	0.675	0.141	0	7	Cmklr1
3.82774e-107	0.404476	0.95	0.669	7.99346e-103	7	Grb2
1.0844e-143	0.403721	0.822	0.411	2.26456e-139	7	Colgalt1
4.05618e-155	0.401474	0.788	0.34	8.47052e-151	7	Zc3h12a
5.76644e-182	0.401463	0.488	0.141	1.20421e-177	7	Ccr1
5.53659e-192	0.398187	0.851	0.354	1.15621e-187	7	Slfn5
1.68399e-219	0.397982	0.77	0.305	3.51668e-215	7	Myo5a
3.31281e-127	0.396371	0.149	0.023	6.91814e-123	7	Nos2
3.96689e-170	0.395106	0.635	0.241	8.28406e-166	7	Srxn1
3.27521e-170	0.39478	0.969	0.612	6.83961e-166	7	Hexb
1.00809e-246	0.393708	0.779	0.277	2.1052e-242	7	Cerk
1.88229e-102	0.392912	0.821	0.461	3.93079e-98	7	Pde4b
1.92085e-155	0.391818	0.86	0.411	4.0113e-151	7	Camk1
8.10439e-201	0.390748	0.808	0.344	1.69244e-196	7	Fuca2
2.08258e-44	0.38825	0.603	0.381	4.34906e-40	7	Hilpda
0	0.38753	0.622	0.154	0	7	P2ry14
2.43369e-67	0.386702	0.905	0.635	5.08227e-63	7	Sqstm1
9.66521e-202	0.38568	0.799	0.346	2.01839e-197	7	Slc48a1
0	0.385273	0.6	0.121	0	7	Slc27a1
0	0.384233	0.616	0.119	0	7	Pygl
7.91197e-123	0.382906	0.86	0.467	1.65226e-118	7	Cd44
1.56179e-135	0.381267	0.827	0.416	3.26149e-131	7	Rilpl2
0	0.381213	0.582	0.125	0	7	Gm21188
9.12669e-222	0.381067	0.72	0.233	1.90593e-217	7	Scimp
7.98522e-143	0.380939	0.851	0.436	1.66755e-138	7	Gng12
5.24873e-190	0.374538	0.842	0.363	1.09609e-185	7	Mdfic
0	0.374468	0.662	0.178	0	7	Aldh3b1
1.61832e-92	0.374139	1	0.976	3.37953e-88	7	H2-K1
5.75618e-187	0.374039	0.399	0.103	1.20206e-182	7	Cfp
4.7793e-114	0.373486	0.931	0.482	9.98061e-110	7	Cd48
0	0.372913	0.616	0.107	0	7	Dmxl2
0	0.371859	0.342	0.044	0	7	Mmp19
5.23986e-238	0.371127	0.642	0.214	1.09424e-233	7	Il11ra1
1.05077e-189	0.370385	0.847	0.322	2.19431e-185	7	Otulinl
7.20428e-169	0.36957	0.817	0.388	1.50447e-164	7	Sptlc2
0	0.368845	0.698	0.173	0	7	Slc7a8
3.54056e-163	0.368329	0.923	0.383	7.39375e-159	7	Cd86
7.36331e-299	0.367837	0.753	0.217	1.53768e-294	7	Milr1
0	0.366623	0.633	0.123	0	7	Arhgap24
1.877e-213	0.36574	0.429	0.104	3.91974e-209	7	Procr
2.2259e-93	0.365002	0.939	0.643	4.64835e-89	7	Atp2b1
1.53222e-297	0.364396	0.676	0.195	3.19973e-293	7	Dnase1l1
2.36044e-250	0.363744	0.79	0.268	4.9293e-246	7	Fes
3.51581e-161	0.363682	0.7	0.31	7.34206e-157	7	Ncoa4
5.52013e-147	0.361541	0.875	0.424	1.15277e-142	7	Plekho1
4.01543e-168	0.360717	0.633	0.242	8.38542e-164	7	Ralgds
3.64475e-249	0.359667	0.701	0.214	7.61132e-245	7	Nuak2
2.60691e-78	0.35966	0.963	0.752	5.44402e-74	7	Ptms
0	0.358076	0.507	0.063	0	7	Pira2
2.95519e-126	0.357597	0.878	0.456	6.17133e-122	7	Tnfrsf1a
7.04618e-120	0.356216	0.877	0.43	1.47145e-115	7	Arl4c
0	0.35608	0.611	0.133	0	7	Abcc3
1.99135e-74	0.356048	0.873	0.534	4.15854e-70	7	Txnrd1
1.78219e-233	0.355583	0.678	0.201	3.72174e-229	7	Klra2
0	0.355377	0.735	0.197	0	7	Tbxas1
3.07084e-100	0.354029	0.992	0.842	6.41284e-96	7	Clta
4.63277e-164	0.351953	0.808	0.358	9.67461e-160	7	Tmem205
0	0.351766	0.662	0.151	0	7	Rbm47
4.85043e-286	0.351691	0.671	0.201	1.01292e-281	7	Mfsd12
4.71176e-66	0.35089	0.971	0.751	9.83957e-62	7	Psmb6
2.01157e-67	0.348961	0.931	0.6	4.20075e-63	7	Emp3
2.03918e-202	0.348698	0.783	0.312	4.25841e-198	7	Tns3
7.74456e-167	0.347392	0.804	0.377	1.6173e-162	7	Rragc
4.4087e-70	0.344522	0.968	0.708	9.20668e-66	7	Litaf
1.84419e-111	0.344501	0.914	0.533	3.85122e-107	7	Mapkapk2
5.85415e-225	0.342337	0.673	0.206	1.22252e-220	7	Spint1
1.80264e-244	0.341389	0.711	0.221	3.76446e-240	7	Il3ra
1.4338e-234	0.340904	0.717	0.221	2.9942e-230	7	Lrrc25
8.58904e-210	0.340496	0.855	0.336	1.79365e-205	7	Olfml3
7.00181e-99	0.340437	0.892	0.55	1.46219e-94	7	Mtpn
5.44614e-221	0.340167	0.32	0.06	1.13732e-216	7	Nrg1
0	0.338188	0.694	0.18	0	7	Blnk
6.98138e-143	0.337666	0.874	0.46	1.45792e-138	7	Ppt1
5.11802e-151	0.337203	0.759	0.329	1.0688e-146	7	Plk3
2.7793e-227	0.337047	0.726	0.259	5.804e-223	7	Frrs1
2.44561e-194	0.336911	0.695	0.267	5.10717e-190	7	Cln5
2.37291e-246	0.336895	0.686	0.206	4.95534e-242	7	Stab1
0	0.336698	0.452	0.08	0	7	Ahnak2
4.62147e-83	0.336195	0.95	0.654	9.65101e-79	7	Pitpna
5.8757e-222	0.336152	0.719	0.259	1.22702e-217	7	Gba
7.45487e-86	0.335624	0.939	0.645	1.5568e-81	7	Ubl3
8.38937e-275	0.334408	0.703	0.206	1.75195e-270	7	Rasa4
9.1281e-184	0.334054	0.75	0.306	1.90622e-179	7	Slc31a1
8.78369e-101	0.333583	0.891	0.505	1.8343e-96	7	Tgif1
1.12607e-147	0.331187	0.791	0.39	2.35157e-143	7	Wsb2
6.93809e-188	0.331104	0.752	0.318	1.44888e-183	7	Gyg
8.78206e-285	0.33105	0.732	0.205	1.83396e-280	7	P2ry6
4.17288e-74	0.330888	0.975	0.743	8.71422e-70	7	Capzb
2.25723e-225	0.330015	0.769	0.258	4.71378e-221	7	Nrros
1.38872e-137	0.329553	0.807	0.359	2.90006e-133	7	Ell2
2.91283e-120	0.328853	0.859	0.449	6.08286e-116	7	Ski
0	0.328759	0.512	0.104	0	7	Plxna1
1.85119e-167	0.325399	0.781	0.348	3.86583e-163	7	Fnip1
3.11445e-273	0.325001	0.725	0.211	6.50391e-269	7	Acvrl1
4.62365e-145	0.32492	0.825	0.387	9.65557e-141	7	Cpd
3.33918e-138	0.324814	0.793	0.372	6.97321e-134	7	P4ha1
3.24421e-200	0.324642	0.82	0.286	6.77489e-196	7	F11r
1.07882e-119	0.32451	0.885	0.415	2.25289e-115	7	Ncf4
8.54449e-183	0.323056	0.182	0.024	1.78435e-178	7	F13a1
6.99784e-131	0.322933	0.832	0.437	1.46136e-126	7	Esyt1
6.05137e-269	0.322606	0.479	0.108	1.26371e-264	7	Itga9
1.43788e-270	0.322606	0.646	0.191	3.00273e-266	7	Ly96
2.77698e-106	0.322099	0.888	0.521	5.79918e-102	7	Adipor1
0	0.319945	0.482	0.035	0	7	Stra6l
4.53113e-282	0.319688	0.711	0.202	9.46237e-278	7	Rftn1
2.90444e-120	0.319564	0.824	0.419	6.06534e-116	7	Ap3s1
0	0.318363	0.586	0.119	0	7	Tmem51
2.66826e-237	0.317713	0.644	0.198	5.57213e-233	7	Gstm1
7.53652e-176	0.316967	0.717	0.285	1.57385e-171	7	B4galt5
3.02593e-69	0.315638	0.953	0.713	6.31906e-65	7	Msn
3.54993e-144	0.314384	0.528	0.193	7.41333e-140	7	Egr2
0	0.31378	0.161	0.006	0	7	Fabp4
4.15245e-171	0.313327	0.802	0.348	8.67156e-167	7	Gnaq
3.51687e-155	0.312289	0.723	0.316	7.34427e-151	7	Galnt7
8.07746e-229	0.312048	0.686	0.211	1.68682e-224	7	Gcnt2
1.09179e-180	0.310907	0.551	0.174	2.27998e-176	7	Zmynd15
5.67512e-248	0.310666	0.662	0.19	1.18514e-243	7	AI504432
2.62362e-58	0.310277	0.886	0.613	5.47892e-54	7	Dusp1
3.03668e-104	0.309694	0.918	0.508	6.34151e-100	7	Skap2
4.70675e-164	0.308957	0.793	0.352	9.82911e-160	7	Blvra
0	0.308278	0.596	0.141	0	7	March1
1.63391e-110	0.307384	0.89	0.523	3.4121e-106	7	Fuca1
1.16152e-196	0.307025	0.784	0.285	2.4256e-192	7	Abi3
2.26946e-105	0.30583	0.852	0.483	4.73931e-101	7	Spg21
4.99497e-250	0.30554	0.581	0.165	1.0431e-245	7	Fam129b
1.0033e-167	0.305047	0.805	0.36	2.09518e-163	7	Myo9b
8.95118e-139	0.304958	0.827	0.404	1.86928e-134	7	Rnpep
5.50455e-218	0.304956	0.678	0.22	1.14951e-213	7	Rassf4
4.042e-60	0.303295	0.984	0.78	8.44091e-56	7	Slc3a2
0	0.301914	0.478	0.053	0	7	Tfec
1.30544e-178	0.301672	0.705	0.285	2.72615e-174	7	Glb1
6.04056e-248	0.301146	0.67	0.208	1.26145e-243	7	Nucb2
2.11404e-119	0.300341	0.85	0.465	4.41476e-115	7	Trappc2l
6.76581e-235	0.300274	0.722	0.237	1.4129e-230	7	Arap1
0	0.298118	0.632	0.152	0	7	Rhbdf2
1.1311e-196	0.29778	0.626	0.223	2.36208e-192	7	Agtrap
1.1489e-306	0.297346	0.569	0.13	2.39925e-302	7	Fgr
1.64121e-98	0.297316	0.949	0.569	3.42733e-94	7	Pim1
0	0.296	0.381	0.06	0	7	Mrc1
3.96175e-159	0.293923	0.644	0.256	8.27332e-155	7	Ptpn12
8.89097e-167	0.293719	0.827	0.324	1.8567e-162	7	Ncf1
3.93235e-93	0.292412	0.771	0.407	8.21192e-89	7	Malt1
2.50235e-144	0.292122	0.756	0.341	5.22565e-140	7	Igsf8
6.9579e-130	0.290897	0.673	0.29	1.45302e-125	7	Pdgfa
2.42155e-245	0.290687	0.669	0.209	5.05692e-241	7	Plekhm2
1.95677e-136	0.290213	0.728	0.324	4.08632e-132	7	Znfx1
4.47088e-127	0.289761	0.662	0.272	9.33653e-123	7	Tnf
6.04577e-216	0.289411	0.689	0.244	1.26254e-211	7	Nagk
9.41498e-73	0.289399	0.994	0.889	1.96613e-68	7	H2-T23
0	0.28926	0.551	0.11	0	7	Gm10134
2.16204e-102	0.288905	0.823	0.474	4.51498e-98	7	Akirin1
8.72364e-196	0.288758	0.709	0.263	1.82176e-191	7	Cln3
2.415e-218	0.288677	0.565	0.159	5.04324e-214	7	Clec4a3
0	0.288471	0.532	0.111	0	7	Mitf
7.34688e-64	0.287453	0.585	0.309	1.53425e-59	7	Rsad2
1.61274e-85	0.286961	0.897	0.563	3.36788e-81	7	Rtn3
2.07767e-259	0.286151	0.625	0.18	4.3388e-255	7	Rai14
5.24297e-173	0.285853	0.309	0.068	1.09489e-168	7	Cxcl14
6.00434e-95	0.285598	0.871	0.514	1.25389e-90	7	Sppl2a
6.31513e-224	0.285471	0.592	0.186	1.31879e-219	7	Stx3
4.04369e-179	0.285303	0.532	0.168	8.44443e-175	7	Rgl1
4.94395e-211	0.28528	0.542	0.163	1.03244e-206	7	Zfand2a
5.16924e-225	0.284287	0.636	0.195	1.07949e-220	7	Adssl1
9.77326e-70	0.284109	0.95	0.705	2.04095e-65	7	Rnasek
0	0.283182	0.68	0.164	0	7	Pltp
9.40832e-118	0.283086	0.84	0.43	1.96474e-113	7	Arl8a
8.09015e-75	0.281886	0.917	0.603	1.68947e-70	7	Lamtor1
6.45627e-162	0.281766	0.739	0.295	1.34826e-157	7	Ifi211
4.18109e-245	0.280895	0.707	0.212	8.73137e-241	7	Plcg2
4.83467e-188	0.280549	0.739	0.286	1.00962e-183	7	Dusp3
9.94696e-262	0.280512	0.559	0.152	2.07722e-257	7	Idh1
4.59836e-167	0.279667	0.688	0.244	9.60276e-163	7	Rnase4
1.93337e-119	0.279501	0.797	0.384	4.03746e-115	7	Gsto1
0	0.279084	0.544	0.11	0	7	Rxra
1.25979e-165	0.278828	0.719	0.295	2.63082e-161	7	Man2a1
2.58554e-61	0.278328	0.928	0.623	5.39938e-57	7	Slfn2
4.96038e-101	0.277974	0.936	0.539	1.03588e-96	7	Rgs2
1.55061e-135	0.277782	0.965	0.455	3.23813e-131	7	Ly86
1.61583e-305	0.276687	0.552	0.13	3.37433e-301	7	Galns
1.01911e-242	0.276283	0.21	0.023	2.12821e-238	7	Hp
3.35208e-225	0.275971	0.775	0.253	7.00015e-221	7	Hpgds
2.73322e-154	0.274672	0.649	0.248	5.70778e-150	7	Slc16a3
3.89193e-159	0.274547	0.428	0.135	8.12751e-155	7	Slc6a8
2.48195e-140	0.274011	0.762	0.356	5.18305e-136	7	Ncstn
8.68198e-289	0.273942	0.696	0.186	1.81306e-284	7	Csf3r
5.37849e-145	0.273931	0.679	0.284	1.12319e-140	7	Rabgef1
1.20616e-75	0.273517	0.841	0.487	2.51881e-71	7	Sdf2l1
4.41067e-155	0.273367	0.774	0.354	9.2108e-151	7	Furin
4.32092e-168	0.272638	0.63	0.239	9.02337e-164	7	Cers6
0	0.271817	0.479	0.086	0	7	Gpr157
4.70087e-108	0.271584	0.875	0.49	9.81682e-104	7	Stx7
1.08252e-283	0.270656	0.592	0.146	2.26062e-279	7	Slc37a2
2.76566e-293	0.269565	0.492	0.103	5.77553e-289	7	Emilin2
1.69453e-56	0.269239	0.971	0.751	3.53868e-52	7	Vdac2
1.07939e-80	0.268687	0.874	0.579	2.25409e-76	7	Ctnnb1
4.28219e-108	0.267994	0.845	0.44	8.9425e-104	7	Snx18
1.07682e-79	0.267712	0.935	0.611	2.24872e-75	7	Picalm
3.59508e-154	0.267143	0.743	0.32	7.50761e-150	7	Hsd17b11
6.22762e-57	0.266733	0.993	0.866	1.30051e-52	7	Arpc2
1.95847e-70	0.266561	0.977	0.838	4.08988e-66	7	Gng5
1.55306e-259	0.266101	0.46	0.101	3.24326e-255	7	Bhlhe41
4.13029e-204	0.266099	0.648	0.221	8.62528e-200	7	Itpripl2
4.26759e-78	0.266078	0.66	0.356	8.91201e-74	7	Cwc25
8.62581e-187	0.265393	0.704	0.264	1.80133e-182	7	Nek6
1.18548e-179	0.265132	0.638	0.21	2.47563e-175	7	C5ar1
3.7874e-130	0.264862	0.758	0.322	7.90922e-126	7	Ctla2b
7.31704e-100	0.263029	0.714	0.361	1.52802e-95	7	S100a1
7.4922e-32	0.262623	0.99	0.855	1.5646e-27	7	Calr
2.88397e-257	0.262405	0.578	0.156	6.0226e-253	7	Tmem104
0	0.262262	0.555	0.121	0	7	Tlr13
9.12352e-167	0.261232	0.755	0.313	1.90526e-162	7	Ralb
2.43195e-121	0.261178	0.864	0.463	5.07864e-117	7	Abhd12
2.70454e-158	0.261012	0.833	0.334	5.6479e-154	7	Irf5
5.01667e-101	0.258856	0.793	0.424	1.04763e-96	7	Evl
2.8721e-103	0.257066	0.784	0.393	5.99782e-99	7	Cib1
1.90929e-182	0.257002	0.71	0.271	3.98716e-178	7	Naga
6.82877e-77	0.2568	0.909	0.589	1.42605e-72	7	BC005537
7.80613e-186	0.256587	0.515	0.162	1.63015e-181	7	Slc25a37
2.94624e-183	0.256189	0.756	0.273	6.15263e-179	7	Tnfaip8l2
7.79475e-191	0.254867	0.576	0.187	1.62778e-186	7	Iqsec1
9.01799e-61	0.254678	0.921	0.648	1.88323e-56	7	Ifrd1
9.21749e-235	0.254463	0.743	0.244	1.92489e-230	7	BC028528
2.61984e-237	0.253772	0.533	0.142	5.47102e-233	7	Gas2l3
2.00572e-69	0.253609	0.586	0.293	4.18854e-65	7	Gclm
5.44671e-99	0.253185	0.878	0.445	1.13744e-94	7	Fermt3
3.43993e-193	0.251819	0.635	0.22	7.1836e-189	7	Man2b2
1.72165e-155	0.251703	0.711	0.298	3.59533e-151	7	Usp12
7.00938e-86	0.251646	0.865	0.511	1.46377e-81	7	Atp6v1d
1.66365e-78	0.250692	0.897	0.554	3.47421e-74	7	Rbms1
7.88225e-69	0.250061	0.935	0.638	1.64605e-64	7	Ptpn1

## Sheet: 7 GO BIOL
Term	Overlap	P.value	Adjusted.P.value	Old.P.value	Old.Adjusted.P.value	Odds.Ratio	Combined.Score	Genes
neutrophil degranulation (GO:0043312)	20/481	6.85364e-20	2.49001e-17	0	0	28.1837	1243.66	CSTB;ARG1;CTSZ;MGST1;CYBB;CYBA;CTSS;C3;LGALS3;SYNGR1;CLEC4D;LAMP1;FABP5;FTH1;CREG1;PSAP;CD14;CD68;CTSD;CTSB
neutrophil activation involved in immune response (GO:0002283)	20/485	8.06814e-20	2.49001e-17	0	0	27.9355	1228.15	CSTB;ARG1;CTSZ;MGST1;CYBB;CYBA;CTSS;C3;LGALS3;SYNGR1;CLEC4D;LAMP1;FABP5;FTH1;CREG1;PSAP;CD14;CD68;CTSD;CTSB
neutrophil mediated immunity (GO:0002446)	20/488	9.10979e-20	2.49001e-17	0	0	27.7521	1216.72	CSTB;ARG1;CTSZ;MGST1;CYBB;CYBA;CTSS;C3;LGALS3;SYNGR1;CLEC4D;LAMP1;FABP5;FTH1;CREG1;PSAP;CD14;CD68;CTSD;CTSB
innate immune response (GO:0045087)	7/302	9.56191e-06	0.00196019	0	0	10.8463	125.358	C3;CLEC4D;CYBB;TREM2;CYBA;CFB;MSRB1
negative regulation of plasminogen activation (GO:0010757)	2/5	6.09568e-05	0.0085142	0	0	277.042	2688.79	CTSZ;THBS1
superoxide metabolic process (GO:0006801)	3/32	6.92865e-05	0.0085142	0	0	43.8467	419.931	PRDX1;CYBB;CYBA
apoptotic cell clearance (GO:0043277)	3/33	7.60811e-05	0.0085142	0	0	42.383	401.948	TREM2;THBS1;TGM2
chylomicron remnant clearance (GO:0034382)	2/7	0.000127601	0.0085142	0	0	166.208	1490.32	APOC2;APOE
complement activation, alternative pathway (GO:0006957)	2/7	0.000127601	0.0085142	0	0	166.208	1490.32	C3;CFB
positive regulation of amyloid-beta clearance (GO:1900223)	2/7	0.000127601	0.0085142	0	0	166.208	1490.32	TREM2;APOE
regulation of apoptotic cell clearance (GO:2000425)	2/8	0.000169863	0.0085142	0	0	138.5	1202.25	C3;TGM2
positive regulation of apoptotic cell clearance (GO:2000427)	2/8	0.000169863	0.0085142	0	0	138.5	1202.25	C3;TREM2
positive regulation of membrane invagination (GO:1905155)	2/8	0.000169863	0.0085142	0	0	138.5	1202.25	C3;TREM2
positive regulation of cellular component organization (GO:0051130)	4/114	0.00018836	0.0085142	0	0	15.6838	134.522	LGALS3;APOC2;TREM2;APOE
negative regulation of T cell activation (GO:0050868)	3/45	0.00019374	0.0085142	0	0	30.2553	258.653	LGALS3;GPNMB;ARG1
regulation of dendritic cell antigen processing and presentation (GO:0002604)	2/9	0.000218047	0.0085142	0	0	118.708	1000.81	CD68;THBS1
chylomicron remodeling (GO:0034371)	2/9	0.000218047	0.0085142	0	0	118.708	1000.81	APOC2;APOE
positive regulation of phagocytosis, engulfment (GO:0060100)	2/9	0.000218047	0.0085142	0	0	118.708	1000.81	C3;TREM2
lipoprotein metabolic process (GO:0042157)	2/9	0.000218047	0.0085142	0	0	118.708	1000.81	APOE;CTSD
synapse pruning (GO:0098883)	2/9	0.000218047	0.0085142	0	0	118.708	1000.81	C3;TREM2
very-low-density lipoprotein particle remodeling (GO:0034372)	2/9	0.000218047	0.0085142	0	0	118.708	1000.81	APOC2;APOE
positive regulation of endocytosis (GO:0045807)	3/48	0.000234905	0.00858234	0	0	28.234	235.933	C3;TREM2;APOE
inflammatory response (GO:0006954)	5/230	0.000267669	0.00858234	0	0	9.74074	80.125	CCL8;CYBB;CYBA;CD14;THBS1
cellular response to oxidised low-density lipoprotein particle stimulus (GO:0140052)	2/10	0.000272123	0.00858234	0	0	103.865	852.651	TREM2;CD68
chylomicron assembly (GO:0034378)	2/10	0.000272123	0.00858234	0	0	103.865	852.651	APOC2;APOE
regulation of phagocytosis, engulfment (GO:0060099)	2/10	0.000272123	0.00858234	0	0	103.865	852.651	C3;TREM2
positive regulation of phagocytosis (GO:0050766)	3/53	0.000315376	0.00938939	0	0	25.4043	204.803	C3;TREM2;CYBA
regulation of toll-like receptor 2 signaling pathway (GO:0034135)	2/11	0.000332064	0.00938939	0	0	92.3194	739.496	CYBA;TREM2
lipoprotein catabolic process (GO:0042159)	2/11	0.000332064	0.00938939	0	0	92.3194	739.496	APOE;CTSD
cellular response to thyroid hormone stimulus (GO:0097067)	2/12	0.000397841	0.00964721	0	0	83.0833	650.498	CTSS;CTSB
regulation of plasminogen activation (GO:0010755)	2/12	0.000397841	0.00964721	0	0	83.0833	650.498	CTSZ;THBS1
phospholipid efflux (GO:0033700)	2/12	0.000397841	0.00964721	0	0	83.0833	650.498	APOC2;APOE
negative regulation of amyloid fibril formation (GO:1905907)	2/12	0.000397841	0.00964721	0	0	83.0833	650.498	TREM2;APOE
positive regulation of response to external stimulus (GO:0032103)	4/139	0.000401525	0.00964721	0	0	12.7633	99.8119	TREM2;CYBA;PLA2G7;THBS1
regulation of phagocytosis (GO:0050764)	3/58	0.000411771	0.00964721	0	0	23.089	179.98	TREM2;CYBA;TGM2
cellular protein catabolic process (GO:0044257)	3/60	0.000455062	0.00979409	0	0	22.2766	171.42	CTSZ;CTSS;CTSB
response to thyroid hormone (GO:0097066)	2/13	0.000469425	0.00979409	0	0	75.5265	578.835	CTSS;CTSB
positive regulation of lipid transport (GO:0032370)	2/13	0.000469425	0.00979409	0	0	75.5265	578.835	SPP1;APOE
triglyceride-rich lipoprotein particle remodeling (GO:0034370)	2/13	0.000469425	0.00979409	0	0	75.5265	578.835	APOC2;APOE
pattern recognition receptor signaling pathway (GO:0002221)	3/61	0.00047776	0.00979409	0	0	21.8914	167.391	CD14;CTSS;CTSB
negative regulation of cell activation (GO:0050866)	2/14	0.000546788	0.0109358	0	0	69.2292	520.011	TREM2;APOE
regulation of amyloid fibril formation (GO:1905906)	2/15	0.000629902	0.0114782	0	0	63.9006	470.944	TREM2;APOE
negative regulation of protein processing (GO:0010955)	2/15	0.000629902	0.0114782	0	0	63.9006	470.944	CTSZ;THBS1
regulation of establishment of protein localization (GO:0070201)	2/15	0.000629902	0.0114782	0	0	63.9006	470.944	TREM2;CTSD
superoxide anion generation (GO:0042554)	2/15	0.000629902	0.0114782	0	0	63.9006	470.944	CYBB;CYBA
regulation of amyloid-beta clearance (GO:1900221)	2/16	0.000718739	0.0122785	0	0	59.3333	429.455	TREM2;APOE
eosinophil chemotaxis (GO:0048245)	2/16	0.000718739	0.0122785	0	0	59.3333	429.455	LGALS3;CCL8
eosinophil migration (GO:0072677)	2/16	0.000718739	0.0122785	0	0	59.3333	429.455	LGALS3;CCL8
reverse cholesterol transport (GO:0043691)	2/17	0.000813271	0.0133376	0	0	55.375	393.962	APOC2;APOE
positive regulation of macrophage activation (GO:0043032)	2/17	0.000813271	0.0133376	0	0	55.375	393.962	TREM2;THBS1

## Sheet: 7 Panglao
Term	Overlap	P.value	Adjusted.P.value	Old.P.value	Old.Adjusted.P.value	Odds.Ratio	Combined.Score	Genes
Osteoclasts	11/144	5.37407e-14	3.00948e-12	0	0	42.0256	1284.08	CTSZ;PSAP;TNFAIP2;SPP1;ACP5;TREM2;CD14;TGFBI;CD68;CTSD;CTSB
Microfold Cells	10/126	5.68643e-13	1.5922e-11	0	0	42.7457	1205.24	LGALS3;FABP5;CTSZ;TNFAIP2;CYBA;CD14;CD68;CTSD;CFB;CTSB
Macrophages	10/204	7.03645e-11	1.31347e-09	0	0	25.4588	595.158	LGALS3;CLEC4D;GPNMB;MS4A7;CYBB;TREM2;CD14;CD68;CTSS;MPEG1
Alveolar Macrophages	8/123	7.03055e-10	9.84276e-09	0	0	32.853	692.396	GPNMB;MS4A7;TNFAIP2;CYBB;CD14;CD68;CTSS;MPEG1
Monocytes	8/176	1.20105e-08	1.34518e-07	0	0	22.4286	409.041	MS4A7;PSAP;ACP5;CYBB;CD14;CD68;CTSS;MPEG1
Dendritic Cells	8/199	3.13154e-08	2.92278e-07	0	0	19.7048	340.482	LGALS3;ARG1;MS4A7;CYBB;TREM2;CD14;CTSS;MPEG1
Osteoclast Precursor Cells	6/107	2.67151e-07	2.13721e-06	0	0	26.7988	405.612	MS4A7;CYBB;TREM2;CD68;CTSS;MPEG1
Pulmonary Alveolar Type II Cells	6/135	1.05324e-06	7.37266e-06	0	0	20.9524	288.382	C3;TNFAIP2;TREM2;CD14;CD68;CFB
Microglia	6/158	2.63518e-06	1.63967e-05	0	0	17.7614	228.172	MS4A7;CYBB;TREM2;CD14;CTSS;MPEG1
Basophils	6/169	3.88966e-06	2.17821e-05	0	0	16.5535	206.211	CLEC4D;MS4A7;CYBB;CD14;CTSS;MPEG1
Hematopoietic Stem Cells	6/178	5.24471e-06	2.67003e-05	0	0	15.6802	190.645	MS4A7;MGST1;CYBB;CD14;CD68;MPEG1
Red Pulp Macrophages	5/110	7.98916e-06	3.72828e-05	0	0	21	246.486	MS4A7;CYBB;CD14;CTSS;MPEG1
Langerhans Cells	5/123	1.37647e-05	5.9294e-05	0	0	18.6742	209.028	GPNMB;MS4A7;CYBB;CTSS;MPEG1
Kupffer Cells	5/137	2.31816e-05	9.27264e-05	0	0	16.6818	178.031	MS4A7;CYBB;CD14;CTSS;MPEG1
Spermatozoa	4/108	0.000152949	0.000571011	0	0	16.5936	145.782	C3;CD14;CTSS;MPEG1
Myeloid-derived Suppressor Cells	4/112	0.000175962	0.000615866	0	0	15.9758	138.115	CLEC4D;CYBB;CTSS;MPEG1
Tuft Cells	4/136	0.000369638	0.00121763	0	0	13.0553	103.176	CYBB;CD14;CTSS;MPEG1
Neutrophils	4/151	0.000548945	0.00170783	0	0	11.7143	87.9452	CLEC4D;CD14;CTSS;MPEG1
Ductal Cells	3/132	0.00439217	0.0129453	0	0	9.80752	53.2346	C3;SPP1;CFB
Loop Of Henle Cells	3/147	0.00592331	0.0165853	0	0	8.77926	45.0276	C3;PLA2G7;THBS1
Plasmacytoid Dendritic Cells	3/150	0.00626317	0.0167018	0	0	8.59878	43.6222	CYBB;CTSS;MPEG1
Platelets	3/214	0.0163712	0.0416722	0	0	5.97126	24.5552	THBS1;CTSS;MPEG1
Satellite Glial Cells	2/114	0.0330295	0.0804197	0	0	7.38021	25.1691	SPP1;CD14
Sebocytes	2/124	0.0384971	0.0898265	0	0	6.77186	22.0571	LGALS3;TNFAIP2
Cholangiocytes	2/134	0.0442845	0.0991972	0	0	6.25568	19.4997	SPP1;CFB
B Cells Memory	2/147	0.0522559	0.109578	0	0	5.69109	16.7978	CTSS;MPEG1
B Cells Naive	2/151	0.0548051	0.109578	0	0	5.53719	16.0799	CTSS;MPEG1
Erythroid-like And Erythroid Precursor Cells	2/153	0.056096	0.109578	0	0	5.4633	15.7381	ARG1;THBS1
Astrocytes	2/154	0.0567455	0.109578	0	0	5.42708	15.5713	APOE;PLA2G7
Sertoli Cells	2/158	0.05937	0.110824	0	0	5.28686	14.9299	C3;CFB
Proximal Tubule Cells	2/164	0.0633843	0.114501	0	0	5.08951	14.0396	APOE;TGFBI
B Cells	2/182	0.0759533	0.132918	0	0	4.57639	11.7963	CD14;CTSS
Hemangioblasts	1/97	0.216033	0.33277	0	0	4.22066	6.46742	MSRB1
Salivary Mucous Cells	1/105	0.231654	0.33277	0	0	3.89443	5.69565	THBS1
Parathyroid Chief Cells	1/106	0.233585	0.33277	0	0	3.85714	5.6091	SPP1
Nuocytes	1/110	0.241261	0.33277	0	0	3.71485	5.28205	ARG1
Enteric Glia Cells	1/111	0.243169	0.33277	0	0	3.68089	5.20478	APOE
Foveolar Cells	1/114	0.248862	0.33277	0	0	3.58263	4.98291	CFB
Choroid Plexus Cells	1/117	0.254514	0.33277	0	0	3.48944	4.77495	APOE
T Regulatory Cells	1/117	0.254514	0.33277	0	0	3.48944	4.77495	CTSS
Acinar Cells	1/124	0.26754	0.33277	0	0	3.2897	4.33741	CFB
Eosinophils	1/127	0.273054	0.33277	0	0	3.21088	4.168	CTSS
Trophoblast Cells	1/130	0.278528	0.33277	0	0	3.13574	4.00822	LGALS3
T Memory Cells	1/133	0.283961	0.33277	0	0	3.06401	3.85734	ACP5
Melanocytes	1/133	0.283961	0.33277	0	0	3.06401	3.85734	GPNMB
Principal Cells	1/136	0.289354	0.33277	0	0	2.99546	3.71469	LGALS3
Enteroendocrine Cells	1/139	0.294707	0.33277	0	0	2.9299	3.57968	FABP5
Basal Cells	1/141	0.298254	0.33277	0	0	2.88776	3.49364	LGALS3
Megakaryocytes	1/143	0.301783	0.33277	0	0	2.8468	3.41059	MPEG1
Mesothelial Cells	1/144	0.303541	0.33277	0	0	2.82674	3.37015	CFB
