# Supplementary material for: Radio-chemotherapy and metformin selectively modulate the heterogeneous landscape of glioma with ribosome biogenesis, long non coding RNA and immune-escape markers as major player
Source: Int J Biol Sci. 2025 May 27;21(8):3527–54. doi: 10.7150/ijbs.103194 (PMC12160513; doi:10.7150/ijbs.103194)
Supplement: Supplementary file 4 — Supplementary data 3. [file ijbsv21p3527s4.xlsx]

## Sheet: 14 marker
p_val	avg_log2FC	pct.1	pct.2	p_val_adj	cluster	gene
3.25404e-266	2.96865	0.589	0.099	6.79541e-262	14	Ifitm1
0	2.55581	0.867	0.195	0	14	Napsa
2.27682e-139	2.34464	0.895	0.56	4.75467e-135	14	Ifitm2
3.27764e-117	2.34144	0.703	0.275	6.84469e-113	14	Cxcl9
1.33034e-193	2.14358	0.976	0.582	2.77816e-189	14	Ifi30
1.45682e-79	2.10854	0.735	0.411	3.04228e-75	14	AA467197
4.51448e-212	2.0866	0.862	0.278	9.4276e-208	14	Plac8
0	2.04796	0.624	0.072	0	14	Il1r2
2.23012e-153	1.96925	0.819	0.334	4.65716e-149	14	Ms4a4c
1.67186e-209	1.95942	0.91	0.365	3.49135e-205	14	Lsp1
5.29695e-184	1.94629	0.946	0.599	1.10616e-179	14	Syngr2
1.4805e-161	1.91523	0.976	0.778	3.09173e-157	14	H2-Ab1
1.1787e-159	1.89628	0.974	0.772	2.46148e-155	14	H2-Eb1
8.60386e-218	1.8527	0.875	0.304	1.79674e-213	14	Csf2rb
1.23595e-158	1.84708	0.976	0.773	2.58103e-154	14	H2-Aa
0	1.78384	0.514	0.025	0	14	Ifitm6
0	1.75425	0.617	0.091	0	14	H2-DMb2
7.09024e-176	1.74024	0.738	0.257	1.48065e-171	14	Grasp
3.45745e-151	1.73724	0.701	0.219	7.2202e-147	14	S100a4
9.4333e-257	1.73316	0.839	0.231	1.96996e-252	14	Plbd1
4.38387e-109	1.7249	0.996	0.917	9.15484e-105	14	Cst3
4.81883e-261	1.67202	0.258	0.017	1.00632e-256	14	Ccl17
2.66572e-169	1.65608	0.29	0.035	5.56683e-165	14	Ccl22
2.18908e-272	1.63774	0.643	0.12	4.57146e-268	14	Ifi205
3.59712e-116	1.62641	0.983	0.779	7.51186e-112	14	Ifitm3
6.54966e-256	1.619	0.23	0.014	1.36776e-251	14	Plet1
6.22156e-232	1.59368	0.686	0.162	1.29925e-227	14	H2-Oa
3.04688e-153	1.58704	0.766	0.309	6.3628e-149	14	Etv3
5.9464e-155	1.586	0.806	0.323	1.24179e-150	14	Ass1
3.0446e-126	1.5684	0.925	0.649	6.35803e-122	14	Samhd1
2.50069e-109	1.54958	0.789	0.372	5.22219e-105	14	Slfn5
2.20872e-139	1.53087	1	0.91	4.61247e-135	14	Cd74
1.91592e-60	1.526	0.914	0.738	4.00103e-56	14	Isg15
2.5308e-143	1.52105	0.643	0.204	5.28508e-139	14	Cd40
2.80949e-223	1.51697	0.748	0.209	5.86705e-219	14	Pkib
0	1.50672	0.155	0.002	0	14	Cd209a		DC2
7.37849e-87	1.50025	0.946	0.824	1.54085e-82	14	Tspo
9.31087e-102	1.49879	0.858	0.54	1.94439e-97	14	Crip1
5.0543e-300	1.47294	0.551	0.078	1.05549e-295	14	Mcemp1
1.47401e-174	1.47076	0.946	0.445	3.07817e-170	14	Cytip
5.49973e-133	1.43834	0.806	0.374	1.14851e-128	14	Phf11b
1.15145e-148	1.42945	0.452	0.091	2.40458e-144	14	Ccr7
5.0587e-169	1.42836	0.908	0.453	1.05641e-164	14	Snx20
8.87638e-151	1.42205	0.542	0.146	1.85365e-146	14	Wdfy4
8.13818e-125	1.42012	0.865	0.511	1.6995e-120	14	Lmnb1
5.53775e-211	1.41332	0.787	0.216	1.15645e-206	14	Klrk1
2.527e-266	1.40973	0.606	0.108	5.27713e-262	14	Cfp
5.57131e-38	1.40658	0.667	0.454	1.16346e-33	14	Marcksl1
3.97057e-64	1.4037	0.882	0.654	8.29174e-60	14	Irf7
3.94574e-121	1.40057	0.938	0.497	8.23989e-117	14	Il1b
4.5021e-126	1.3824	0.931	0.539	9.40173e-122	14	H2-DMb1
2.80446e-143	1.38169	0.89	0.4	5.85656e-139	14	Cd86
2.9177e-162	1.37516	0.845	0.323	6.09303e-158	14	Traf1
8.07279e-108	1.36705	0.837	0.451	1.68584e-103	14	Bcl2a1d
1.19538e-133	1.36308	0.931	0.687	2.4963e-129	14	H2afy
1.03497e-108	1.36035	0.892	0.594	2.16132e-104	14	S100a11
6.72879e-138	1.31998	0.809	0.385	1.40517e-133	14	Pfkp
4.29401e-99	1.31272	0.877	0.524	8.96719e-95	14	S100a6
6.08536e-88	1.30604	0.847	0.536	1.27081e-83	14	Ccnd2
6.26551e-138	1.30602	0.998	0.992	1.30843e-133	14	Actb
1.96432e-13	1.29703	0.656	0.532	4.10209e-09	14	Cxcl10
1.06351e-93	1.28408	0.914	0.735	2.22092e-89	14	Atox1
7.36467e-124	1.26762	0.884	0.414	1.53796e-119	14	Spi1
2.78247e-109	1.26657	0.888	0.538	5.81063e-105	14	Gm2a
5.13622e-145	1.26577	0.267	0.034	1.0726e-140	14	Il4i1
2.32775e-61	1.24553	0.69	0.39	4.86105e-57	14	Isg20
2.30712e-111	1.23543	0.48	0.135	4.81797e-107	14	Tnip3
1.53793e-127	1.22004	0.946	0.6	3.21166e-123	14	H2-DMa
4.36925e-111	1.19638	0.991	0.963	9.12431e-107	14	Actg1
7.47236e-55	1.19594	0.8	0.538	1.56045e-50	14	Anxa2
4.18469e-71	1.18595	0.875	0.652	8.73889e-67	14	Pnp
2.19124e-115	1.18322	0.755	0.311	4.57597e-111	14	Gpr171
7.54458e-99	1.16791	0.738	0.328	1.57553e-94	14	Alox5ap
4.84202e-128	1.15462	0.796	0.351	1.01116e-123	14	Irf5
4.82049e-87	1.1541	0.908	0.745	1.00666e-82	14	Taldo1
3.71654e-68	1.15066	0.905	0.609	7.76126e-64	14	Bcl2a1b
7.54654e-60	1.14942	0.591	0.276	1.57594e-55	14	Serpina3g
1.59894e-110	1.14636	0.957	0.58	3.33907e-106	14	Pim1
5.04563e-90	1.14475	0.976	0.898	1.05368e-85	14	H2afz
1.17504e-80	1.13231	0.735	0.404	2.45383e-76	14	Herpud1
5.88039e-169	1.12852	0.684	0.213	1.228e-164	14	Dapp1
2.88127e-131	1.12738	0.574	0.173	6.01695e-127	14	Ahr
1.91889e-102	1.12569	0.901	0.666	4.00722e-98	14	Vasp
3.72399e-129	1.11784	0.316	0.053	7.77681e-125	14	Itgae
2.97291e-118	1.11159	0.905	0.404	6.20833e-114	14	Cd83
8.1437e-119	1.10886	0.944	0.722	1.70065e-114	14	Fam49b
2.78308e-76	1.08509	0.751	0.448	5.8119e-72	14	Zyx
7.38297e-100	1.08096	0.877	0.486	1.54179e-95	14	Rel
1.89839e-70	1.07777	0.518	0.219	3.9644e-66	14	Naaa		DC1
2.49831e-66	1.07321	0.74	0.42	5.21723e-62	14	Malt1
1.39582e-106	1.04787	0.761	0.369	2.91489e-102	14	Jak2
2.78529e-79	1.02586	0.826	0.401	5.81651e-75	14	Ms4a6c
1.75499e-107	1.02547	0.942	0.599	3.66496e-103	14	Lcp1
1.36179e-101	1.02489	0.869	0.459	2.84383e-97	14	Bhlhe40
6.03947e-76	1.02176	0.877	0.551	1.26122e-71	14	Cdkn1a
2.98902e-100	1.01058	0.751	0.343	6.24197e-96	14	Nfkbie
1.32288e-177	1.00088	0.587	0.131	2.76257e-173	14	Jaml
1.20084e-72	0.996992	0.873	0.454	2.50771e-68	14	Cxcl16
1.45508e-41	0.995744	0.682	0.499	3.03865e-37	14	Acadl
7.0849e-85	0.99549	0.944	0.647	1.47954e-80	14	Coro1a
1.05149e-81	0.994369	0.665	0.311	2.19582e-77	14	Ifi211
7.06628e-66	0.986614	0.957	0.742	1.47565e-61	14	Srgn
4.2624e-50	0.986182	0.852	0.635	8.90116e-46	14	Rnh1
8.96698e-51	0.980773	0.708	0.429	1.87257e-46	14	Ifi204
1.11913e-59	0.977991	0.892	0.634	2.33709e-55	14	Slfn2
3.04006e-78	0.975464	0.684	0.33	6.34855e-74	14	Ifi209
1.16014e-102	0.971467	0.946	0.788	2.42271e-98	14	Actr3
2.14141e-60	0.969862	0.787	0.574	4.47191e-56	14	Gng10
7.37214e-112	0.962799	0.155	0.015	1.53952e-107	14	Mgl2
2.69163e-48	0.959891	0.355	0.142	5.62092e-44	14	Qpct
5.63885e-105	0.957812	0.809	0.383	1.17756e-100	14	Gpr132
1.9089e-86	0.95469	0.961	0.877	3.98636e-82	14	Sh3bgrl3
9.24049e-58	0.945878	0.811	0.533	1.92969e-53	14	Mndal
1.55265e-94	0.945771	1	0.979	3.24239e-90	14	Tmsb4x
1.92028e-62	0.945226	0.839	0.566	4.01011e-58	14	Clic4
1.9528e-75	0.942911	0.927	0.806	4.07802e-71	14	Psmb9
1.24708e-83	0.937528	0.581	0.229	2.60427e-79	14	Gcnt2
9.04455e-40	0.937155	0.882	0.729	1.88877e-35	14	Tagln2
4.30195e-27	0.932855	0.211	0.08	8.98376e-23	14	Ccl9
6.37878e-68	0.926277	0.862	0.68	1.33208e-63	14	Grb2
1.9128e-65	0.916983	0.475	0.191	3.99451e-61	14	Avpi1
5.10847e-66	0.915872	0.813	0.558	1.0668e-61	14	Tnfaip8
4.17333e-128	0.914111	0.215	0.026	8.71518e-124	14	Clec10a		CD2
5.09672e-98	0.913435	0.649	0.25	1.06435e-93	14	Scimp
1.07211e-291	0.912618	0.484	0.06	2.23889e-287	14	H2-Ob
4.04325e-83	0.907197	0.396	0.115	8.44351e-79	14	Procr
3.40961e-91	0.900026	0.961	0.784	7.12029e-87	14	Cd47
1.13518e-92	0.883574	0.819	0.372	2.3706e-88	14	Csf2ra
7.30093e-80	0.880973	0.955	0.638	1.52465e-75	14	Btg2
2.73469e-96	0.871016	0.557	0.195	5.71085e-92	14	Csf2rb2
1.59762e-82	0.870163	0.723	0.342	3.3363e-78	14	Ncf1
7.19869e-65	0.869665	0.57	0.282	1.5033e-60	14	Pmvk
3.32469e-99	0.868036	0.652	0.257	6.94296e-95	14	Myo1g
1.4379e-64	0.864273	0.785	0.443	3.00276e-60	14	Nr4a3
1.34007e-156	0.863822	0.516	0.12	2.79847e-152	14	Rnase6
1.2842e-60	0.863316	0.802	0.463	2.68179e-56	14	Fgl2
0	0.862437	0.434	0.014	0	14	Kmo
2.14315e-43	0.858629	0.843	0.668	4.47554e-39	14	Zbp1
5.73869e-81	0.857593	0.574	0.23	1.19841e-76	14	Ptafr
6.26602e-37	0.852511	0.576	0.333	1.30853e-32	14	Bcl2a1a
1.96774e-56	0.850956	0.748	0.454	4.10922e-52	14	Tspan13
8.1456e-28	0.849926	0.305	0.145	1.70105e-23	14	Tnfsf9
2.56658e-29	0.846692	0.488	0.282	5.35979e-25	14	Arl5c
6.11198e-53	0.845056	0.518	0.244	1.27637e-48	14	Oasl1
4.4208e-27	0.844714	0.725	0.557	9.23196e-23	14	Ifi47
1.34693e-14	0.844042	0.563	0.452	2.8128e-10	14	Ddt
8.98772e-28	0.843174	0.867	0.74	1.87691e-23	14	Ly6a
3.14224e-267	0.842049	0.501	0.068	6.56195e-263	14	Dpp4
7.68581e-64	0.837581	0.929	0.7	1.60503e-59	14	Tap1
3.47658e-82	0.83242	0.83	0.523	7.26015e-78	14	Skap2
2.99281e-59	0.826312	0.727	0.41	6.24988e-55	14	Mxd1
2.6794e-56	0.824359	0.897	0.737	5.59538e-52	14	Gpx1
9.12432e-94	0.821593	0.535	0.195	1.90543e-89	14	Ciita
1.28065e-71	0.821318	0.594	0.275	2.67438e-67	14	Tle3
8.51527e-77	0.810872	0.602	0.278	1.77824e-72	14	Dck
6.68139e-63	0.810729	0.432	0.153	1.39527e-58	14	Ccr1
4.96526e-109	0.809037	0.277	0.048	1.0369e-104	14	Cd24a
1.31218e-56	0.80533	0.712	0.437	2.74023e-52	14	Sp140
2.42272e-139	0.801584	0.437	0.096	5.05936e-135	14	Kit
3.7772e-50	0.799698	0.757	0.486	7.88792e-46	14	Ifi203
4.90489e-141	0.79925	0.535	0.139	1.02429e-136	14	Phf11a
3.70324e-53	0.797377	0.508	0.244	7.73348e-49	14	Fam110a
6.29369e-79	0.794391	0.561	0.22	1.31431e-74	14	Pmaip1
1.87209e-49	0.79219	0.68	0.424	3.90949e-45	14	Relb
7.7895e-77	0.78959	0.959	0.846	1.62668e-72	14	Sub1
1.58712e-44	0.783022	0.798	0.586	3.31437e-40	14	Spag9
1.44989e-48	0.780821	0.783	0.545	3.0278e-44	14	Map4k4
2.03113e-64	0.779647	0.591	0.296	4.2416e-60	14	Tmem131
1.20842e-147	0.772841	0.353	0.059	2.52353e-143	14	Gpr141
4.0192e-39	0.772627	0.834	0.594	8.39329e-35	14	Basp1
2.81717e-73	0.769034	0.677	0.307	5.8831e-69	14	Itgb7
1.51621e-76	0.767701	0.938	0.578	3.1663e-72	14	Zfp36
2.27189e-216	0.760132	0.406	0.053	4.74438e-212	14	Cbfa2t3
3.90692e-75	0.759804	0.703	0.362	8.15881e-71	14	Rab43
2.95351e-55	0.757419	0.789	0.559	6.16782e-51	14	Apobec3
1.91459e-52	0.752273	0.772	0.52	3.99825e-48	14	Sp110
5.87273e-68	0.750638	0.714	0.334	1.2264e-63	14	Slamf7
2.35767e-100	0.749999	0.551	0.184	4.92352e-96	14	Cd80
1.83521e-75	0.749251	0.761	0.346	3.83246e-71	14	Hck
1.99595e-45	0.746341	0.901	0.801	4.16815e-41	14	Psme2
2.48154e-20	0.741303	0.712	0.542	5.18219e-16	14	Gbp2
1.87436e-59	0.740473	0.882	0.622	3.91422e-55	14	Picalm
2.76775e-17	0.739515	0.544	0.406	5.7799e-13	14	Trim35
2.23599e-48	0.739229	0.671	0.392	4.66941e-44	14	Cd274		pDC
4.76438e-95	0.738279	0.559	0.197	9.94946e-91	14	Ece1
1.13096e-73	0.7382	0.697	0.302	2.36178e-69	14	Ifi207
1.60244e-44	0.732743	0.622	0.376	3.34637e-40	14	Gsn
6.11733e-69	0.729602	0.966	0.933	1.27748e-64	14	H3f3a
3.93535e-239	0.728644	0.127	0.004	8.2182e-235	14	Timd4
6.67739e-32	0.727834	0.71	0.529	1.39444e-27	14	Cdk2ap2
2.46641e-98	0.725809	0.501	0.161	5.15061e-94	14	Themis2
2.8897e-44	0.724887	0.563	0.272	6.03456e-40	14	Cd300a
1.02852e-39	0.723145	0.684	0.432	2.14786e-35	14	Rilpl2
3.79852e-101	0.722208	0.484	0.146	7.93244e-97	14	Fgr
2.68078e-59	0.722115	0.968	0.918	5.59827e-55	14	Pfn1
3.26295e-52	0.718808	0.542	0.272	6.81401e-48	14	Bcl3
7.05001e-40	0.716291	0.905	0.695	1.47225e-35	14	Iqgap1
1.19179e-75	0.714819	0.604	0.248	2.48882e-71	14	Pirb
8.12335e-41	0.714447	0.473	0.244	1.6964e-36	14	Ncoa7
8.56766e-48	0.713904	0.574	0.325	1.78918e-43	14	Cmtr1
6.49721e-61	0.710907	0.477	0.206	1.35681e-56	14	Zbtb18
1.87143e-44	0.706479	0.852	0.658	3.9081e-40	14	Ifrd1
1.79148e-58	0.704291	0.501	0.211	3.74114e-54	14	Slfn1
2.08641e-37	0.699493	0.316	0.123	4.35705e-33	14	Dnase1l3
3.59302e-58	0.697638	0.675	0.338	7.5033e-54	14	Pik3ap1
2.83672e-47	0.692486	0.899	0.722	5.92391e-43	14	Msn
3.83614e-57	0.691728	0.637	0.357	8.011e-53	14	Etv6
1.42791e-32	0.688339	0.809	0.588	2.9819e-28	14	Irf8
4.73234e-57	0.684362	0.972	0.734	9.88255e-53	14	Cd52
3.54431e-59	0.680643	0.981	0.947	7.40157e-55	14	Calm1
9.52731e-10	0.679756	0.422	0.322	1.98959e-05	14	Rsad2
3.57535e-62	0.678055	0.514	0.214	7.4664e-58	14	Stap1
2.45077e-25	0.677668	0.705	0.507	5.11795e-21	14	Gadd45b
1.6943e-15	0.677176	0.176	0.081	3.53821e-11	14	Upp1
5.50519e-72	0.676727	0.492	0.192	1.14965e-67	14	Slc25a20
5.35259e-65	0.6757	0.611	0.278	1.11778e-60	14	Nrros
1.28439e-35	0.672741	0.531	0.308	2.68219e-31	14	Phf11d
5.76597e-70	0.672392	0.957	0.871	1.20411e-65	14	Arpc2
7.57724e-41	0.671422	0.852	0.614	1.58236e-36	14	Ifi35
9.62404e-38	0.669793	0.744	0.524	2.00979e-33	14	Trafd1
3.56881e-18	0.669322	0.516	0.367	7.45275e-14	14	Usp18
1.01437e-63	0.665256	0.639	0.335	2.11831e-59	14	Fem1c
3.95842e-50	0.664102	0.918	0.769	8.26636e-46	14	Gdi2
1.26185e-68	0.663296	0.845	0.452	2.63512e-64	14	Runx3
3.13324e-101	0.66203	0.718	0.252	6.54315e-97	14	P2ry10
7.8377e-43	0.660801	0.677	0.406	1.63675e-38	14	Prkcd
1.82969e-55	0.658876	0.774	0.472	3.82095e-51	14	Tnfrsf1a
3.22588e-57	0.656288	0.8	0.495	6.7366e-53	14	Hcls1
8.32311e-31	0.654806	0.723	0.494	1.73812e-26	14	Oasl2
4.38538e-53	0.65418	0.665	0.391	9.158e-49	14	Snap23
5.8309e-63	0.653824	0.673	0.348	1.21767e-58	14	Smim3
2.43812e-36	0.652329	0.813	0.65	5.09152e-32	14	Ptpn1
1.72056e-52	0.651932	0.682	0.426	3.59304e-48	14	Zmiz2
1.34745e-33	0.651761	0.794	0.595	2.81388e-29	14	Trim30a
9.49354e-43	0.65094	0.794	0.571	1.98254e-38	14	Lrrfip1
1.4859e-28	0.64855	0.473	0.261	3.103e-24	14	Rrad
1.02517e-18	0.643288	0.394	0.245	2.14085e-14	14	Ifit2
1.7651e-56	0.639677	0.557	0.284	3.68606e-52	14	Vrk1
9.11377e-74	0.63948	0.542	0.206	1.90323e-69	14	Slamf8
2.13749e-53	0.638597	0.899	0.719	4.46371e-49	14	Actr2
8.78216e-47	0.638453	0.759	0.474	1.83398e-42	14	Pde4b
1.7961e-51	0.637826	0.884	0.592	3.7508e-47	14	Kdm6b
6.26848e-76	0.637245	0.578	0.238	1.30905e-71	14	Jarid2
6.1235e-36	0.633882	0.716	0.456	1.27877e-31	14	Nr4a2
7.52065e-25	0.633592	0.684	0.502	1.57054e-20	14	Parp14
6.21315e-39	0.631884	0.86	0.65	1.29749e-34	14	Tap2
1.43689e-36	0.631005	0.763	0.483	3.00065e-32	14	Ms4a6b
6.09707e-25	0.629747	0.368	0.19	1.27325e-20	14	Zmynd15
3.39335e-154	0.627056	0.417	0.081	7.08633e-150	14	Kynu
9.11514e-41	0.625693	0.755	0.528	1.90352e-36	14	Sppl2a
6.44891e-40	0.622188	0.744	0.48	1.34673e-35	14	Csrnp1
5.45663e-80	0.621482	0.325	0.082	1.13951e-75	14	B3gnt5
9.5451e-32	0.61999	0.69	0.469	1.9933e-27	14	Dock10
7.11431e-46	0.619918	0.499	0.221	1.48568e-41	14	St8sia4
7.77403e-61	0.617753	0.529	0.226	1.62345e-56	14	Rasa4
9.4831e-53	0.617716	0.667	0.379	1.98036e-48	14	Prcp
1.17393e-38	0.616774	0.486	0.251	2.45153e-34	14	Havcr2
1.92466e-41	0.616226	0.832	0.666	4.01927e-37	14	Pitpna
1.05761e-44	0.616224	0.976	0.806	2.2086e-40	14	Btg1
8.24208e-42	0.61278	0.961	0.915	1.72119e-37	14	Psmb8
5.25179e-54	0.609041	0.718	0.402	1.09673e-49	14	Clec2d
1.59622e-48	0.608997	0.686	0.38	3.33338e-44	14	Evi2a
1.14161e-52	0.607275	0.641	0.333	2.38402e-48	14	Tes
1.14142e-34	0.606322	0.622	0.414	2.38364e-30	14	Mif4gd
1.44649e-42	0.603637	0.841	0.571	3.0207e-38	14	Nfe2l2
9.84325e-47	0.600759	0.727	0.418	2.05557e-42	14	Cnn2
2.77366e-31	0.599602	0.437	0.22	5.79224e-27	14	Cd69
1.17501e-52	0.599056	0.465	0.207	2.45378e-48	14	St3gal4
5.17136e-31	0.597326	0.71	0.495	1.07993e-26	14	Itga4
4.15819e-38	0.597224	0.77	0.55	8.68355e-34	14	Sp100
1.16983e-69	0.596511	0.441	0.156	2.44296e-65	14	Map3k14
6.67597e-34	0.595989	0.718	0.448	1.39414e-29	14	Arl4c
1.03413e-63	0.595401	0.576	0.241	2.15958e-59	14	4930523C07Rik
2.66005e-48	0.594703	0.553	0.27	5.55499e-44	14	Syk
3.78763e-40	0.594622	0.555	0.319	7.90971e-36	14	Uvrag
3.12388e-47	0.594454	0.714	0.447	6.5236e-43	14	Nfkb2
2.73943e-13	0.593623	0.778	0.705	5.72074e-09	14	Mdh2
4.56343e-287	0.593271	0.381	0.035	9.5298e-283	14	Btla
1.15402e-52	0.593163	0.688	0.375	2.40995e-48	14	Ifngr2
1.90679e-41	0.592294	0.89	0.756	3.98196e-37	14	Arpc5
2.61456e-50	0.591939	0.57	0.298	5.46e-46	14	Myd88
0	0.591783	0.346	0.025	0	14	Flt3
2.66635e-17	0.590839	0.353	0.196	5.56814e-13	14	Ly6c2
9.13951e-55	0.590614	0.959	0.774	1.9086e-50	14	Mcl1
2.31145e-60	0.590554	0.94	0.876	4.82701e-56	14	Cdc42
1.69718e-51	0.588166	0.555	0.28	3.54422e-47	14	Agpat4
1.71729e-50	0.587589	0.912	0.791	3.58622e-46	14	Tpm3
1.69037e-21	0.587271	0.471	0.299	3.53001e-17	14	Gbp5
1.98003e-42	0.585293	0.862	0.604	4.1349e-38	14	Efhd2
2.11504e-71	0.584954	0.563	0.232	4.41685e-67	14	Nuak2
3.2998e-54	0.584156	0.794	0.441	6.89096e-50	14	Dusp5
1.95697e-34	0.583998	0.869	0.751	4.08675e-30	14	Chmp4b
0	0.583094	0.196	0.006	0	14	Cldn1
2.79388e-11	0.582767	0.458	0.358	5.83445e-07	14	Jdp2
1.1701e-48	0.58276	0.931	0.808	2.44352e-44	14	Gnb2
7.59122e-55	0.58275	0.867	0.49	1.58527e-50	14	Plek
3.95423e-48	0.581011	0.557	0.297	8.25761e-44	14	Myadm
1.61053e-32	0.580756	0.538	0.276	3.36327e-28	14	Wfdc17
3.38381e-49	0.580409	0.499	0.225	7.06641e-45	14	Spint1
1.52828e-27	0.579392	0.718	0.559	3.19151e-23	14	March5
5.78912e-38	0.578775	0.686	0.455	1.20894e-33	14	Trim25
1.07051e-08	0.577155	0.385	0.289	0.000223554	14	Ifit1
6.98911e-49	0.57593	0.559	0.256	1.45954e-44	14	Itgax
6.9359e-43	0.574841	0.903	0.786	1.44842e-38	14	Arf4
8.51141e-53	0.574299	0.626	0.36	1.77744e-48	14	Gosr2
4.69537e-28	0.573106	0.572	0.379	9.80534e-24	14	Rap2a
1.85623e-34	0.571438	0.776	0.556	3.87637e-30	14	Chd7
1.56319e-34	0.570762	0.574	0.341	3.26441e-30	14	Maff
7.05078e-53	0.570203	0.499	0.228	1.47242e-48	14	Lrrk1
3.58794e-38	0.569975	0.748	0.555	7.4927e-34	14	Dbnl
4.94754e-47	0.569862	0.953	0.869	1.03319e-42	14	Psme1
2.10549e-41	0.56951	0.454	0.219	4.3969e-37	14	Fcgrt
1.99371e-45	0.569091	0.832	0.654	4.16346e-41	14	Ccdc12
2.42307e-61	0.569091	0.49	0.197	5.06011e-57	14	Tbc1d9
1.22687e-57	0.568935	0.617	0.31	2.56207e-53	14	Synj1
3.13504e-41	0.568442	0.686	0.449	6.54691e-37	14	Sh3bgrl
1.92834e-53	0.567718	0.553	0.265	4.02695e-49	14	Sowahc
1.17608e-40	0.566281	0.778	0.445	2.45601e-36	14	Lyn
2.71886e-40	0.566065	0.725	0.521	5.67779e-36	14	Arf6
1.74657e-59	0.563317	0.957	0.879	3.64737e-55	14	Arpc3
3.59531e-115	0.563007	0.329	0.062	7.50808e-111	14	Hic1
1.40001e-10	0.561988	0.34	0.224	2.92364e-06	14	Slc7a11
2.53378e-33	0.561113	0.905	0.692	5.2913e-29	14	Fxyd5
2.92022e-20	0.56049	0.871	0.736	6.0983e-16	14	Nfkbia
7.25514e-47	0.558495	0.269	0.08	1.51509e-42	14	Sell
3.15081e-52	0.558348	0.948	0.841	6.57983e-48	14	Gnai2
2.22097e-29	0.558224	0.897	0.749	4.63805e-25	14	Stat1
2.84884e-21	0.556999	0.723	0.551	5.94923e-17	14	Irf1
1.86893e-32	0.556555	0.968	0.89	3.90288e-28	14	Tmsb10
5.70436e-40	0.555505	0.935	0.827	1.19124e-35	14	Srsf3
1.80108e-113	0.552016	0.355	0.07	3.76121e-109	14	Klrb1b
1.78214e-34	0.549218	0.697	0.492	3.72164e-30	14	Tmem123
9.44166e-30	0.549048	0.74	0.555	1.9717e-25	14	Got1
2.43117e-40	0.548117	0.381	0.167	5.07702e-36	14	Fam241a
8.73667e-73	0.547573	0.518	0.19	1.82448e-68	14	Gm6377
0	0.547261	0.267	0.014	0	14	Siglecg
4.78722e-45	0.547025	0.783	0.468	9.99715e-41	14	Ptpn6
9.14906e-22	0.54655	0.34	0.19	1.9106e-17	14	Actn1
2.23534e-31	0.545637	0.529	0.317	4.66806e-27	14	Gpd2
7.64389e-45	0.53939	0.482	0.245	1.59627e-40	14	Ppm1m
1.02479e-36	0.535944	0.639	0.349	2.14006e-32	14	Tnfaip2
1.19237e-66	0.534939	0.353	0.107	2.49003e-62	14	St3gal1
1.12688e-34	0.534346	0.817	0.641	2.35326e-30	14	Tmed5
7.89807e-70	0.533459	0.232	0.051	1.64935e-65	14	Epcam
3.70533e-30	0.52871	0.525	0.327	7.73784e-26	14	Daxx
1.40903e-39	0.52761	0.529	0.298	2.94248e-35	14	Lactb
1.42552e-66	0.526293	0.267	0.065	2.97692e-62	14	Mmp25
4.10831e-25	0.526043	0.746	0.591	8.57939e-21	14	Limd2
4.04224e-88	0.524319	0.383	0.101	8.44141e-84	14	Grk3
8.2967e-36	0.524272	0.695	0.474	1.7326e-31	14	Mvp
1.27685e-152	0.523761	0.241	0.027	2.66644e-148	14	Clec9a	cluster 1		Type 1 DC
6.24437e-22	0.523505	0.516	0.348	1.30401e-17	14	Stxbp3
8.03217e-136	0.521275	0.32	0.053	1.67736e-131	14	Gm38115
5.11184e-38	0.520189	0.729	0.506	1.06751e-33	14	Stx7
2.60332e-66	0.51998	0.43	0.158	5.43651e-62	14	Cyb561a3
2.75508e-35	0.519791	0.6	0.345	5.75344e-31	14	Gch1
8.1354e-41	0.519368	0.89	0.753	1.69892e-36	14	Capzb
6.59797e-39	0.517705	0.46	0.21	1.37785e-34	14	Ly6i
6.09749e-69	0.517014	0.312	0.085	1.27334e-64	14	Tspan33
1.54695e-35	0.515547	0.927	0.755	3.2305e-31	14	Tapbp
9.92892e-33	0.515166	0.465	0.262	2.07346e-28	14	Pak1
1.14107e-28	0.51451	0.275	0.116	2.3829e-24	14	Tagap
5.1338e-38	0.513465	0.535	0.277	1.07209e-33	14	Il10ra
1.55997e-15	0.513191	0.411	0.274	3.25768e-11	14	Fdps
2.71008e-29	0.512907	0.802	0.634	5.65946e-25	14	Tln1
1.13771e-42	0.510442	0.52	0.246	2.37588e-38	14	Rasgef1b
8.35795e-19	0.510219	0.559	0.403	1.74539e-14	14	Arid4a
7.70093e-46	0.508348	0.501	0.249	1.60819e-41	14	Tmem50b
2.88382e-35	0.507068	0.718	0.512	6.02229e-31	14	Rab8a
3.19248e-87	0.5045	0.351	0.086	6.66685e-83	14	Sema7a
1.44647e-45	0.503315	0.488	0.228	3.02066e-41	14	Filip1l
6.22677e-37	0.500505	0.841	0.527	1.30034e-32	14	Crlf2
3.90182e-34	0.5004	0.875	0.602	8.14817e-30	14	Cd53
4.8258e-21	0.49977	0.796	0.575	1.00777e-16	14	Marcks
8.4269e-31	0.498077	0.561	0.349	1.75979e-26	14	Arih2
4.89852e-36	0.49764	0.682	0.448	1.02296e-31	14	Necap2
1.1704e-64	0.496259	0.344	0.105	2.44415e-60	14	Slc2a6
7.2243e-45	0.496081	0.402	0.175	1.50865e-40	14	Rogdi
1.13397e-31	0.495246	0.998	0.975	2.36808e-27	14	H3f3b
2.35251e-126	0.49476	0.366	0.068	4.91274e-122	14	4833407H14Rik
3.9014e-28	0.49416	0.396	0.214	8.1473e-24	14	Hfe
1.85341e-19	0.493654	0.578	0.427	3.87047e-15	14	Oas1a
1.11191e-16	0.492145	0.482	0.339	2.32201e-12	14	Bach1
6.20848e-33	0.490568	0.677	0.466	1.29652e-28	14	Tmem219
6.46824e-20	0.489937	0.619	0.386	1.35076e-15	14	Ms4a6d
5.91887e-22	0.48764	0.563	0.376	1.23604e-17	14	Hk2
2.09054e-26	0.487072	0.626	0.425	4.36568e-22	14	Ube2l6
6.09413e-23	0.486774	0.647	0.447	1.27264e-18	14	Icam1
4.96702e-27	0.485998	0.858	0.665	1.03726e-22	14	Anxa5
7.23592e-30	0.485958	0.398	0.188	1.51108e-25	14	Gpr183
3.32045e-27	0.484914	0.718	0.541	6.9341e-23	14	Dnajc7
2.03545e-33	0.484554	0.626	0.4	4.25063e-29	14	Hat1
1.05226e-42	0.483488	0.501	0.237	2.19744e-38	14	Sema4a
9.36775e-19	0.48299	0.712	0.54	1.95627e-14	14	Nampt
8.82078e-31	0.48159	0.428	0.225	1.84204e-26	14	Tifa
1.1576e-19	0.479645	0.551	0.383	2.41741e-15	14	Casp4
1.33347e-17	0.478723	0.609	0.445	2.78468e-13	14	Cflar
4.20284e-23	0.477605	0.697	0.54	8.7768e-19	14	Ogfr
8.18655e-24	0.477604	0.712	0.542	1.7096e-19	14	Kpna4
4.0599e-30	0.477584	0.439	0.234	8.4783e-26	14	Adap1
8.04019e-30	0.47698	0.652	0.462	1.67903e-25	14	Twf2
2.3582e-24	0.476062	0.654	0.435	4.92463e-20	14	Ncf4
8.08048e-30	0.475476	0.783	0.6	1.68745e-25	14	Tor1aip1
1.18965e-28	0.474346	0.628	0.419	2.48435e-24	14	Arhgap30
2.70262e-32	0.472869	0.428	0.212	5.64389e-28	14	Ptger4
4.59239e-66	0.471388	0.409	0.125	9.59028e-62	14	Ramp3
1.25262e-35	0.470177	0.953	0.932	2.61584e-31	14	Cfl1
9.80986e-35	0.469918	0.232	0.081	2.04859e-30	14	Mefv
1.31783e-47	0.469775	0.867	0.555	2.75202e-43	14	Selplg
7.87019e-26	0.469605	0.518	0.326	1.64353e-21	14	Crtc3
1.01548e-78	0.469386	0.144	0.018	2.12062e-74	14	Dcstamp
1.03086e-44	0.468243	0.609	0.311	2.15274e-40	14	Fmnl1
6.08174e-09	0.467911	0.415	0.299	0.000127005	14	Calhm6
2.75077e-35	0.467703	0.806	0.555	5.74444e-31	14	Dennd4a
1.66506e-60	0.467114	0.434	0.155	3.47714e-56	14	Glipr2
1.75939e-71	0.467037	0.303	0.079	3.67414e-67	14	Vdr
9.81557e-27	0.465102	0.658	0.475	2.04979e-22	14	Nfkbib
3.70952e-33	0.46493	0.465	0.258	7.74658e-29	14	Gmppb
1.65279e-53	0.46405	0.449	0.177	3.45153e-49	14	Rab11fip1
7.60111e-35	0.463517	0.413	0.199	1.58734e-30	14	Prr5l
4.50499e-29	0.463024	0.806	0.672	9.40777e-25	14	Scand1
4.21947e-38	0.461859	0.452	0.216	8.81152e-34	14	Gpr137b
6.70989e-55	0.461361	0.426	0.154	1.40123e-50	14	Spint2
5.7745e-27	0.461143	0.858	0.703	1.20589e-22	14	Erp29
1.18371e-33	0.460138	0.374	0.167	2.47195e-29	14	Tbc1d4
3.35162e-24	0.458972	0.761	0.608	6.99918e-20	14	M6pr
7.83573e-22	0.458199	0.619	0.414	1.63634e-17	14	Runx1
3.07582e-26	0.456987	0.804	0.671	6.42324e-22	14	Mpc1
6.13479e-30	0.455997	0.708	0.507	1.28113e-25	14	Baz1a
5.30547e-30	0.455213	0.611	0.407	1.10794e-25	14	Ikbkb
3.92059e-17	0.452781	0.684	0.499	8.18737e-13	14	Dusp2
2.13834e-93	0.452647	0.14	0.014	4.4655e-89	14	Xcr1
7.03667e-48	0.450267	0.357	0.134	1.46947e-43	14	Gfod1
1.91372e-30	0.45026	0.916	0.873	3.99642e-26	14	Gabarap
2.91337e-18	0.448044	0.931	0.829	6.08399e-14	14	Vim
1.05164e-16	0.44704	0.606	0.473	2.19613e-12	14	Resf1
4.77105e-33	0.444857	0.413	0.198	9.96338e-29	14	Nup210
1.3704e-24	0.444756	0.348	0.175	2.86181e-20	14	P2ry14
1.15221e-29	0.443724	0.312	0.143	2.40615e-25	14	A530032D15Rik
2.34687e-35	0.44365	0.871	0.692	4.90096e-31	14	Tpm4
4.34725e-20	0.443624	0.699	0.573	9.07837e-16	14	Ppp1r11
1.49259e-29	0.443459	0.449	0.251	3.11697e-25	14	Ttc7
2.61462e-44	0.442698	0.419	0.18	5.46011e-40	14	Rin3
3.03873e-22	0.440675	0.673	0.489	6.34577e-18	14	Nmi
1.50827e-29	0.439224	0.514	0.304	3.14972e-25	14	B4galt5
3.98602e-34	0.438133	0.514	0.299	8.324e-30	14	Sh3bp1
2.61536e-33	0.43813	0.978	0.893	5.46166e-29	14	H2-T23
1.20489e-14	0.436322	0.589	0.454	2.51617e-10	14	Fnbp1
5.42303e-20	0.435938	0.813	0.687	1.13249e-15	14	Cycs
4.35729e-63	0.435878	0.406	0.144	9.09933e-59	14	Map4k1
5.46032e-20	0.434859	0.589	0.417	1.14028e-15	14	Trps1
5.50004e-19	0.433355	0.761	0.59	1.14857e-14	14	Rnf213
1.09562e-20	0.433007	0.703	0.539	2.28797e-16	14	Ehd1
4.2501e-30	0.432349	0.897	0.778	8.87548e-26	14	Capza2
1.70689e-26	0.431493	0.598	0.419	3.5645e-22	14	Ube2f
2.45851e-22	0.431205	0.897	0.78	5.13411e-18	14	Psmb10
8.77887e-22	0.431182	0.669	0.492	1.83329e-17	14	Rala
0	0.43063	0.172	0.004	0	14	Ffar2
1.96837e-28	0.43044	0.901	0.759	4.11054e-24	14	Rap1b
1.71359e-37	0.427094	0.327	0.121	3.57849e-33	14	Ccr2
9.91457e-23	0.426334	0.8	0.638	2.07046e-18	14	Gna13
5.27655e-20	0.425465	0.714	0.555	1.1019e-15	14	Irf2bp2
4.42385e-26	0.423938	0.828	0.601	9.23832e-22	14	Tgfb1
6.90144e-24	0.422932	0.561	0.383	1.44123e-19	14	Pcgf5
1.30046e-28	0.422322	0.723	0.496	2.71575e-24	14	AI662270
1.38238e-23	0.421758	0.677	0.507	2.88683e-19	14	Ppp1r2
1.08152e-28	0.420632	0.594	0.357	2.25854e-24	14	Mthfd2
6.47057e-26	0.420407	0.523	0.323	1.35125e-21	14	Trim30d
1.40898e-27	0.419439	0.488	0.291	2.94238e-23	14	Dhx58
2.68664e-27	0.415292	0.933	0.854	5.61052e-23	14	Clic1
5.54107e-33	0.413004	0.606	0.342	1.15714e-28	14	Plekho2
1.50607e-28	0.411625	0.531	0.308	3.14513e-24	14	Sla
3.31256e-30	0.41149	0.411	0.218	6.91762e-26	14	Ggta1
7.90196e-28	0.41042	0.531	0.329	1.65017e-23	14	Baz2b
8.885e-20	0.410303	0.458	0.298	1.85546e-15	14	Rnf8
1.21181e-30	0.409846	0.398	0.203	2.53062e-26	14	Uck2
6.22435e-29	0.409291	0.781	0.577	1.29983e-24	14	Coq10b
4.86662e-45	0.407536	0.308	0.108	1.0163e-40	14	I830077J02Rik
3.16146e-33	0.407089	0.372	0.174	6.60208e-29	14	Tmem131l
4.97916e-78	0.406773	0.26	0.055	1.0398e-73	14	Ildr1
3.98488e-36	0.406299	0.978	0.983	8.32163e-32	14	Rps9
4.72064e-32	0.406215	0.568	0.34	9.8581e-28	14	Pip4k2a
2.33058e-48	0.405591	0.361	0.132	4.86694e-44	14	Alcam
4.95868e-29	0.405393	0.688	0.495	1.03552e-24	14	Nup98
3.57027e-153	0.404357	0.271	0.034	7.45579e-149	14	Htr7
3.04831e-20	0.403908	0.684	0.46	6.36579e-16	14	Cyth4
2.1983e-17	0.403648	0.505	0.361	4.59072e-13	14	Zfp800
6.93121e-10	0.401853	0.617	0.515	1.44744e-05	14	Pik3r1
1.3856e-18	0.401553	0.701	0.559	2.89354e-14	14	Iscu
2.85139e-36	0.399931	0.396	0.184	5.95455e-32	14	Sgk3
1.01081e-39	0.399876	0.366	0.155	2.11087e-35	14	Mthfr
1.44421e-11	0.399085	0.527	0.416	3.01595e-07	14	Fndc3a
1.81138e-56	0.399059	0.372	0.128	3.7827e-52	14	Olfm1
5.12186e-20	0.397606	0.529	0.367	1.0696e-15	14	Plscr1
7.9962e-24	0.397126	0.703	0.527	1.66985e-19	14	Mob1a
9.24102e-19	0.395903	0.753	0.623	1.9298e-14	14	Mbd2
6.15671e-12	0.395717	0.467	0.346	1.28571e-07	14	Sap30
3.90804e-14	0.395591	0.563	0.426	8.16117e-10	14	Tiparp
1.62676e-26	0.39451	0.886	0.718	3.39717e-22	14	Litaf
6.53186e-25	0.394313	0.817	0.716	1.36405e-20	14	Sri
3.18071e-18	0.393229	0.811	0.683	6.64229e-14	14	Rab7
4.8438e-42	0.392867	0.389	0.172	1.01153e-37	14	Erlin1
6.85082e-30	0.390187	0.37	0.172	1.43066e-25	14	Adam8
4.31554e-23	0.390142	0.871	0.643	9.01214e-19	14	Ucp2
2.14395e-20	0.390124	0.391	0.234	4.47722e-16	14	Prkar2a
3.34246e-12	0.389968	0.465	0.34	6.98006e-08	14	Slc25a33
1.82033e-22	0.389424	0.594	0.426	3.8014e-18	14	Taok3
3.73544e-36	0.389247	0.912	0.551	7.80071e-32	14	Unc93b1
4.01242e-26	0.388114	0.66	0.435	8.37913e-22	14	Fyn
3.07532e-22	0.387687	0.396	0.233	6.42218e-18	14	Zfp516
4.20225e-22	0.385	0.424	0.256	8.77556e-18	14	Cers6
9.65975e-28	0.384408	0.527	0.328	2.01725e-23	14	Polb
4.61769e-12	0.383543	0.46	0.336	9.64312e-08	14	Zup1
7.50081e-51	0.383336	0.366	0.126	1.56639e-46	14	Gpr18
1.73948e-19	0.383285	0.359	0.195	3.63256e-15	14	Slco3a1
2.12009e-21	0.382492	0.596	0.431	4.42739e-17	14	Arl8b
5.90767e-30	0.382121	0.632	0.392	1.2337e-25	14	Trib1
6.70997e-33	0.38125	0.462	0.233	1.40124e-28	14	Plcg2
1.05891e-23	0.379848	0.634	0.461	2.21132e-19	14	Hnrnph2
2.01933e-20	0.379174	0.546	0.339	4.21697e-16	14	Tent5c
3.46191e-12	0.37898	0.415	0.294	7.22951e-08	14	Oas3
1.61858e-49	0.376402	0.357	0.129	3.38008e-45	14	Tbc1d8
1.74639e-19	0.376335	0.628	0.444	3.64699e-15	14	Plekho1
3.64074e-22	0.376202	0.445	0.245	7.60295e-18	14	Adgre5
1.26073e-22	0.375474	0.912	0.815	2.63277e-18	14	Arf5
4.34066e-19	0.375436	0.449	0.291	9.06461e-15	14	Naga
7.71952e-31	0.37469	0.619	0.366	1.61207e-26	14	Il4ra
3.09345e-17	0.374313	0.348	0.208	6.46005e-13	14	Hist3h2a
2.26588e-19	0.374137	0.619	0.463	4.73185e-15	14	Cdc42se1
5.49354e-36	0.374032	0.54	0.29	1.14722e-31	14	Fes
9.5272e-36	0.373908	0.376	0.173	1.98957e-31	14	Mrtfa
9.35747e-29	0.37334	0.57	0.341	1.95412e-24	14	Hpcal1
2.10621e-156	0.37311	0.2	0.018	4.3984e-152	14	Kctd14
7.00371e-34	0.372286	0.475	0.231	1.46258e-29	14	Gpr35
4.59388e-31	0.37187	0.925	0.575	9.5934e-27	14	Ctsh
1.00435e-19	0.371628	0.783	0.676	2.09738e-15	14	Supt4a
1.15104e-23	0.371403	0.974	0.886	2.40372e-19	14	Ly6e
4.10007e-24	0.371122	0.916	0.814	8.56218e-20	14	Pomp
1.26205e-15	0.370933	0.596	0.443	2.63554e-11	14	Parp9
2.01143e-19	0.37053	0.327	0.183	4.20047e-15	14	Slc8b1
2.3977e-19	0.370382	0.529	0.368	5.00712e-15	14	Med13l
6.58791e-14	0.368756	0.381	0.244	1.37575e-09	14	Tet2
4.30727e-24	0.368445	0.363	0.192	8.99487e-20	14	Stx11
3.83326e-18	0.368353	0.959	0.881	8.005e-14	14	Atp6v0c
5.72668e-21	0.368195	0.381	0.224	1.1959e-16	14	Pml
1.91261e-31	0.367414	0.437	0.22	3.99411e-27	14	Fam129a
4.90326e-27	0.367071	0.415	0.227	1.02395e-22	14	Bri3bp
8.63485e-23	0.366889	0.699	0.493	1.80322e-18	14	Gpsm3
3.86588e-27	0.365704	0.497	0.279	8.07312e-23	14	Arhgap15
1.74462e-16	0.36535	0.892	0.76	3.64328e-12	14	Ptms
7.86124e-23	0.364629	0.677	0.498	1.64166e-18	14	Rtf2
1.06511e-17	0.363954	0.695	0.552	2.22426e-13	14	Spop
1.83186e-24	0.362925	0.514	0.31	3.82548e-20	14	Birc3
8.02081e-18	0.362335	0.422	0.271	1.67499e-13	14	Snhg15
2.18076e-35	0.36228	0.254	0.091	4.55407e-31	14	Gm46224
1.28015e-19	0.361764	0.731	0.587	2.67334e-15	14	Mkrn1
4.8385e-24	0.359745	0.456	0.272	1.01042e-19	14	Srebf2
8.59445e-19	0.359555	0.559	0.393	1.79478e-14	14	Sbno2
3.93406e-15	0.358523	0.684	0.561	8.2155e-11	14	Wdr1
2.3673e-19	0.358122	0.834	0.718	4.94363e-15	14	Chmp2a
4.95019e-15	0.35577	0.604	0.406	1.03375e-10	14	Cxcr4
8.89603e-09	0.355079	0.454	0.355	0.000185776	14	Tm6sf1
6.72442e-26	0.354999	0.931	0.8	1.40426e-21	14	Srsf5
1.74879e-31	0.35498	0.297	0.125	3.65201e-27	14	Aph1c
6.7679e-30	0.354324	0.755	0.399	1.41334e-25	14	Cybb
1.30364e-22	0.354127	0.557	0.377	2.72238e-18	14	Tmem173
3.66395e-38	0.353997	0.344	0.133	7.65143e-34	14	Pdcd1lg2
1.00444e-21	0.353858	0.963	0.744	2.09756e-17	14	Cyba
8.03036e-18	0.353669	0.482	0.331	1.67698e-13	14	Pip5k1c
3.29614e-19	0.351407	0.57	0.395	6.88333e-15	14	Trim12a
9.88756e-12	0.35127	0.426	0.294	2.06482e-07	14	Anxa1
2.67232e-15	0.350685	0.51	0.361	5.58061e-11	14	Flot1
2.61095e-20	0.350631	0.284	0.145	5.45245e-16	14	Ldlr
8.76218e-17	0.350382	0.398	0.242	1.82981e-12	14	Itpr1
3.88188e-17	0.349989	0.637	0.501	8.10653e-13	14	Riok3
6.03047e-16	0.347758	0.914	0.788	1.25934e-11	14	Slc3a2
8.14171e-23	0.347144	0.832	0.63	1.70023e-18	14	Skil
1.23156e-160	0.346211	0.228	0.022	2.57187e-156	14	Zfp366
4.37067e-13	0.345823	0.619	0.5	9.12727e-09	14	Spg21
7.95122e-18	0.345682	0.626	0.484	1.66045e-13	14	Csk
6.22105e-11	0.345233	0.465	0.349	1.29914e-06	14	Nt5c3
8.57192e-18	0.344895	0.63	0.439	1.79007e-13	14	P2rx4
1.426e-15	0.3444	0.533	0.396	2.97793e-11	14	Aftph
2.53578e-09	0.344204	0.368	0.265	5.29546e-05	14	Rapgef2
3.04557e-19	0.344158	0.712	0.565	6.36006e-15	14	Mtpn
9.05456e-25	0.343585	0.151	0.047	1.89086e-20	14	Kdr
3.97701e-12	0.342882	0.811	0.75	8.30519e-08	14	Sec61b
2.34533e-32	0.342745	0.753	0.501	4.89775e-28	14	Stk17b
1.33393e-23	0.342675	0.234	0.1	2.78565e-19	14	Icosl
1.63078e-67	0.340534	0.245	0.054	3.40556e-63	14	Irf4
8.50847e-10	0.33884	0.441	0.32	1.77682e-05	14	Sdc4
1.98926e-19	0.33825	0.394	0.244	4.15417e-15	14	Ptcd2
2.46068e-33	0.335387	0.312	0.132	5.13863e-29	14	Lipe
3.8171e-18	0.333194	0.665	0.507	7.97125e-14	14	Ndel1
9.6913e-17	0.332619	0.516	0.359	2.02383e-12	14	Casp1
1.17921e-14	0.331991	0.561	0.43	2.46254e-10	14	Lims1
9.51545e-16	0.331598	0.492	0.307	1.98711e-11	14	Il1rn
3.63103e-20	0.330925	0.729	0.603	7.58269e-16	14	Tmem134
6.76017e-20	0.330738	0.411	0.24	1.41173e-15	14	Rassf4
2.10727e-13	0.330144	0.757	0.641	4.40061e-09	14	Tkt
2.01197e-23	0.33004	0.916	0.723	4.20159e-19	14	Lgals3
2.00564e-21	0.32997	0.789	0.652	4.18839e-17	14	Arpc4
2.32348e-33	0.329953	0.398	0.189	4.85212e-29	14	Mical1
6.55558e-30	0.329633	0.895	0.599	1.369e-25	14	Ptprc
8.17102e-31	0.329036	0.29	0.122	1.70636e-26	14	Trerf1
1.16893e-13	0.32895	0.387	0.261	2.44107e-09	14	B9d2
2.78887e-34	0.328892	0.426	0.202	5.824e-30	14	Arrdc4
1.92042e-36	0.328798	0.243	0.083	4.01041e-32	14	Pira2
7.02457e-12	0.328527	0.527	0.39	1.46694e-07	14	Birc2
1.03626e-20	0.327996	0.862	0.784	2.16403e-16	14	Ndufb1-ps
1.69401e-27	0.32753	0.406	0.218	3.5376e-23	14	Apaf1
3.11197e-15	0.327389	0.688	0.559	6.49873e-11	14	Atp6ap2
4.81519e-12	0.32695	0.628	0.497	1.00556e-07	14	Rab8b
2.13042e-17	0.326554	0.748	0.587	4.44895e-13	14	Rhog
1.10897e-36	0.325859	0.867	0.612	2.31586e-32	14	Ier5
9.73218e-20	0.325713	0.568	0.387	2.03237e-15	14	Bloc1s2
4.00838e-22	0.325704	0.329	0.17	8.37069e-18	14	Fam49a
1.50214e-21	0.32551	0.667	0.5	3.13693e-17	14	Adprh
1.08102e-18	0.32484	0.643	0.48	2.25748e-14	14	Tmod3
1.94419e-13	0.32474	0.512	0.364	4.06005e-09	14	Kdm7a
1.38719e-18	0.324114	0.802	0.673	2.89688e-14	14	Dazap2
5.94073e-119	0.323925	0.256	0.038	1.2406e-114	14	Nectin1
7.17484e-17	0.323911	0.523	0.366	1.49832e-12	14	Smad4
8.32908e-13	0.323773	0.535	0.417	1.73936e-08	14	Tor1aip2
3.32035e-19	0.323725	0.495	0.325	6.93389e-15	14	Rbbp8
1.38359e-16	0.322281	0.508	0.354	2.88936e-12	14	Map3k1
1.2148e-16	0.321551	0.484	0.329	2.53687e-12	14	Aff1
1.77439e-15	0.321048	0.813	0.689	3.70546e-11	14	Psmd8
3.55088e-10	0.320829	0.854	0.75	7.4153e-06	14	Sf3b1
2.2992e-48	0.320796	0.503	0.191	4.80141e-44	14	Klrd1
4.56303e-12	0.320665	0.4	0.277	9.52897e-08	14	Tep1
2.13038e-11	0.320022	0.699	0.557	4.44887e-07	14	Socs3
3.5099e-14	0.319345	0.746	0.629	7.32971e-10	14	Ddx6
1.16771e-22	0.319084	0.798	0.625	2.43853e-18	14	Epsti1
1.14782e-17	0.316611	0.546	0.391	2.397e-13	14	Pgs1
9.17039e-42	0.31598	0.318	0.117	1.91505e-37	14	Batf3
2.63475e-25	0.315768	0.417	0.23	5.50214e-21	14	Coro2a
3.36823e-14	0.315713	0.551	0.407	7.03387e-10	14	Ifnar1
1.64309e-38	0.315528	0.677	0.42	3.43127e-34	14	Csrp1
1.70372e-09	0.315415	0.316	0.22	3.55787e-05	14	Cyp51
6.72482e-33	0.314214	0.381	0.164	1.40434e-28	14	Ndrg1
8.20726e-16	0.314143	0.452	0.31	1.71392e-11	14	Ogfrl1
9.13733e-15	0.314019	0.804	0.677	1.90815e-10	14	Tmem14c
6.82689e-21	0.313148	0.882	0.8	1.42566e-16	14	Myl12b
6.27971e-13	0.311091	0.439	0.311	1.31139e-08	14	Vwa5a
1.11172e-31	0.31064	0.398	0.196	2.3216e-27	14	Rp2
5.82534e-16	0.309669	0.591	0.364	1.21651e-11	14	Fcgr1
8.10671e-09	0.309528	0.529	0.446	0.000169292	14	Phc2
7.06926e-18	0.30916	0.366	0.221	1.47627e-13	14	Elmsan1
2.04922e-20	0.30901	0.254	0.12	4.27939e-16	14	Treml2
1.43259e-16	0.308795	0.832	0.715	2.99167e-12	14	Sumo1
6.85394e-13	0.308619	0.168	0.076	1.43131e-08	14	Cd7
3.30677e-10	0.308319	0.482	0.368	6.90553e-06	14	Stat2
1.35747e-19	0.307783	0.512	0.348	2.8348e-15	14	Ist1
2.97459e-15	0.30747	0.344	0.207	6.21184e-11	14	Flnb
2.90063e-13	0.307368	0.705	0.56	6.05739e-09	14	Xaf1
1.37287e-16	0.307243	0.419	0.263	2.86696e-12	14	Pstpip1
3.27257e-16	0.307232	0.497	0.354	6.83411e-12	14	Pgap2
3.76587e-16	0.306659	0.452	0.309	7.86426e-12	14	Dnajb14
2.81207e-24	0.306523	0.245	0.106	5.87245e-20	14	Dapk1
3.25503e-13	0.306522	0.589	0.466	6.79749e-09	14	Edem1
3.21505e-16	0.305961	0.594	0.447	6.71399e-12	14	Ccdc50
3.77089e-20	0.305495	0.383	0.214	7.87474e-16	14	Lyst
2.21088e-16	0.30537	0.871	0.755	4.61698e-12	14	Ywhaz
1.6457e-14	0.304971	0.546	0.415	3.43672e-10	14	Nubp1
1.54064e-21	0.304729	0.974	0.971	3.21731e-17	14	Rps6
4.84923e-19	0.304612	0.546	0.345	1.01267e-14	14	Otulinl
2.22204e-16	0.302954	0.774	0.654	4.64028e-12	14	Prelid1
1.52899e-15	0.302936	0.811	0.704	3.19299e-11	14	Pcbp1
3.91282e-14	0.302787	0.456	0.323	8.17115e-10	14	Trim12c
2.09026e-11	0.302229	0.6	0.483	4.36509e-07	14	Arpc5l
2.32988e-13	0.300543	0.858	0.757	4.86549e-09	14	Sh3glb1
5.92464e-28	0.300391	0.68	0.427	1.23724e-23	14	Il21r
2.07613e-16	0.300382	0.935	0.835	4.33558e-12	14	Tmbim6
2.65028e-13	0.299986	0.503	0.368	5.53457e-09	14	Ifih1
4.45165e-17	0.299603	0.465	0.316	9.29638e-13	14	Taf13
4.77163e-17	0.299563	0.856	0.717	9.9646e-13	14	Psma4
7.07705e-17	0.299376	0.757	0.614	1.4779e-12	14	Rab21
1.5565e-20	0.298715	0.662	0.468	3.25044e-16	14	Gmfg
8.67905e-12	0.298677	0.499	0.381	1.81245e-07	14	Dtx3l
4.56142e-20	0.298598	0.929	0.846	9.52562e-16	14	Ube2d3
3.91915e-11	0.29752	0.787	0.657	8.18435e-07	14	Zfand5
1.22802e-14	0.297394	0.434	0.299	2.56447e-10	14	Mbtd1
1.43567e-12	0.297363	0.357	0.231	2.99811e-08	14	Notch2
2.40243e-15	0.29733	0.589	0.445	5.01699e-11	14	Nab1
5.60445e-19	0.296573	0.424	0.259	1.17038e-14	14	1600014C10Rik
9.10872e-20	0.295923	0.202	0.086	1.90217e-15	14	Lrp8
2.30739e-12	0.29457	0.533	0.365	4.81851e-08	14	Ccr5
5.4792e-12	0.293141	0.219	0.122	1.14422e-07	14	Emilin2
5.91092e-14	0.293114	0.834	0.706	1.23438e-09	14	Rheb
7.21312e-81	0.292497	0.209	0.036	1.50632e-76	14	Spns3
5.54385e-14	0.291675	0.832	0.721	1.15772e-09	14	Ywhah
5.82644e-12	0.291532	0.832	0.731	1.21674e-07	14	Wnk1
1.09704e-15	0.291096	0.419	0.28	2.29095e-11	14	Pvr
7.29187e-16	0.290779	0.613	0.412	1.52276e-11	14	Ccnd3
3.69944e-16	0.290759	0.824	0.684	7.72554e-12	14	Purb
2.11747e-53	0.289857	0.206	0.047	4.42192e-49	14	Tespa1
1.11516e-14	0.289793	0.338	0.206	2.32878e-10	14	Camk1d
5.76552e-10	0.28913	0.542	0.418	1.20401e-05	14	Anxa4
3.92902e-15	0.288703	0.716	0.576	8.20498e-11	14	Nfkb1
2.36728e-12	0.287801	0.417	0.297	4.94358e-08	14	Itprid2
6.00839e-12	0.287473	0.385	0.266	1.25473e-07	14	Trpv2
1.33224e-55	0.286507	0.181	0.037	2.78212e-51	14	Hepacam2
7.69876e-83	0.286073	0.204	0.034	1.60773e-78	14	Haao
5.35285e-22	0.285371	0.342	0.176	1.11784e-17	14	Pik3r5
2.51392e-82	0.284941	0.11	0.01	5.24983e-78	14	Gm43914
3.03746e-14	0.284177	0.523	0.38	6.34312e-10	14	Hax1
1.16297e-10	0.282874	0.477	0.365	2.42863e-06	14	Cpne3
5.2978e-13	0.281103	0.699	0.502	1.10634e-08	14	Cd48
2.03283e-21	0.281077	0.282	0.133	4.24517e-17	14	Card11
6.60323e-14	0.280823	0.333	0.201	1.37895e-09	14	Iqgap2
4.2723e-13	0.280285	0.628	0.503	8.92185e-09	14	Grk2
9.45914e-09	0.279891	0.471	0.378	0.000197535	14	Slk
4.11312e-13	0.27969	0.727	0.608	8.58942e-09	14	Pdcd10
5.23858e-15	0.279192	0.486	0.342	1.09397e-10	14	Limd1
1.0988e-09	0.27858	0.43	0.316	2.29462e-05	14	9930111J21Rik2
3.79316e-27	0.278216	0.383	0.187	7.92125e-23	14	Fgd2
1.48009e-89	0.278055	0.219	0.036	3.09087e-85	14	Rasgrp4
7.46413e-26	0.276798	0.318	0.144	1.55873e-21	14	Anpep
3.17562e-14	0.276419	0.905	0.79	6.63165e-10	14	Akr1a1
1.43692e-12	0.276	0.406	0.28	3.00073e-08	14	Lpp
7.88144e-14	0.275782	0.783	0.63	1.64588e-09	14	Eif6
2.2351e-09	0.275391	0.385	0.273	4.66755e-05	14	Morc3
5.43786e-15	0.275016	0.277	0.154	1.13559e-10	14	Stat5a
3.2374e-17	0.274966	0.305	0.166	6.76066e-13	14	Ebi3
2.16755e-11	0.274312	0.677	0.549	4.52649e-07	14	Txnrd1
2.05776e-14	0.274174	0.568	0.417	4.29722e-10	14	Arrb2
6.16095e-17	0.271543	0.91	0.832	1.28659e-12	14	Psma7
1.6173e-13	0.271393	0.817	0.692	3.3774e-09	14	Esd
6.08884e-13	0.271292	0.389	0.262	1.27153e-08	14	Acer3
1.61846e-10	0.27098	0.723	0.582	3.37983e-06	14	Man2b1
2.34819e-13	0.27033	0.884	0.798	4.90373e-09	14	Myl12a
6.32566e-10	0.268881	0.557	0.45	1.32099e-05	14	Irf9
1.84545e-14	0.268825	0.632	0.411	3.85385e-10	14	Lilrb4a
5.95377e-16	0.26801	0.4	0.244	1.24333e-11	14	Il3ra
4.83612e-16	0.267968	0.787	0.634	1.00993e-11	14	Ccnl1
1.39159e-09	0.267872	0.271	0.172	2.90606e-05	14	Hhex
2.22474e-09	0.267214	0.686	0.572	4.64592e-05	14	Timm10b
4.88049e-16	0.26596	0.587	0.416	1.01919e-11	14	Bcl2l11
8.7478e-16	0.265023	0.742	0.593	1.8268e-11	14	Zc3hav1
3.80147e-11	0.264412	0.437	0.318	7.93861e-07	14	Tctex1d2
5.84718e-11	0.264293	0.822	0.699	1.22107e-06	14	Psma1
4.28529e-08	0.26353	0.69	0.598	0.000894896	14	Mycbp2
7.82404e-09	0.263173	0.703	0.579	0.000163389	14	Smchd1
5.70302e-12	0.262357	0.551	0.44	1.19096e-07	14	Osgep
9.4558e-16	0.261525	0.254	0.136	1.97465e-11	14	Amz1
3.99917e-10	0.260837	0.6	0.496	8.35147e-06	14	Slc25a11
6.66119e-10	0.260407	0.46	0.343	1.39106e-05	14	Znfx1
3.4902e-17	0.259309	0.271	0.143	7.28859e-13	14	Nfam1
1.28505e-34	0.259116	0.127	0.028	2.68357e-30	14	Ltb4r1
4.72907e-15	0.258937	0.512	0.371	9.87572e-11	14	Zfand3
6.07751e-13	0.258104	0.791	0.708	1.26917e-08	14	Nsa2
1.47559e-23	0.257985	0.458	0.235	3.08148e-19	14	Clec12a
4.24783e-15	0.257954	0.673	0.48	8.87075e-11	14	Ppa1
4.88024e-15	0.257826	0.458	0.314	1.01914e-10	14	Rnf34
1.51797e-19	0.257219	0.486	0.301	3.16997e-15	14	Anxa11
4.86855e-15	0.257137	0.927	0.876	1.0167e-10	14	Rhoa
4.5044e-08	0.256193	0.411	0.322	0.000940654	14	Fh1
2.08085e-14	0.255172	0.512	0.348	4.34545e-10	14	Ankrd44
2.89669e-08	0.255083	0.385	0.286	0.000604916	14	Fbrsl1
2.89679e-70	0.255024	0.189	0.034	6.04937e-66	14	Trim30b
7.79511e-12	0.254739	0.847	0.772	1.62785e-07	14	Ppp1ca
1.52765e-14	0.254728	0.643	0.508	3.1902e-10	14	Rbpj
1.75151e-22	0.254472	0.604	0.344	3.65767e-18	14	Ncf2
8.12199e-13	0.254435	0.514	0.379	1.69612e-08	14	Gsdmd
3.72475e-34	0.254365	0.228	0.078	7.77839e-30	14	Ccdc102a
1.3845e-16	0.254224	0.944	0.89	2.89126e-12	14	Rbm3
1.17964e-19	0.253883	0.6	0.385	2.46344e-15	14	Kctd12
1.6603e-09	0.253485	0.314	0.197	3.4672e-05	14	Clec4n
3.24583e-12	0.253424	0.873	0.753	6.77827e-08	14	Srsf7
6.55705e-20	0.25216	0.86	0.728	1.36931e-15	14	Ostf1
4.13829e-12	0.251783	0.361	0.241	8.64198e-08	14	Stk38l
6.25876e-14	0.250041	0.826	0.724	1.30702e-09	14	Ube2l3

## Sheet: 14 GO BIOL
Term	Overlap	P.value	Adjusted.P.value	Old.P.value	Old.Adjusted.P.value	Odds.Ratio	Combined.Score	Genes
cytokine-mediated signaling pathway (GO:0019221)	15/621	1.67333e-11	9.92288e-09	0	0	13.6803	339.459	IFITM3;IFITM1;CXCL9;CD40;IFITM2;CCL22;IL1R2;CSF2RB;ISG15;IFI30;SAMHD1;LMNB1;IL1B;IRF7;CCL17
response to interferon-gamma (GO:0034341)	7/80	1.08972e-09	3.23101e-07	0	0	44.3259	914.769	IFITM3;CD74;IFITM1;CD40;IFITM2;CCL22;CCL17
response to cytokine (GO:0034097)	8/150	3.41191e-09	6.7442e-07	0	0	26.5701	518.01	IFITM3;CD74;IFITM1;CD40;IFITM2;IL1B;CCR7;ISG15
cellular response to type I interferon (GO:0071357)	6/65	1.32173e-08	1.56757e-06	0	0	45.973	834.031	IFITM3;IFITM1;IFITM2;IRF7;ISG15;SAMHD1
type I interferon signaling pathway (GO:0060337)	6/65	1.32173e-08	1.56757e-06	0	0	45.973	834.031	IFITM3;IFITM1;IFITM2;IRF7;ISG15;SAMHD1
defense response to symbiont (GO:0140546)	7/124	2.37667e-08	2.34894e-06	0	0	27.5951	484.432	IFITM3;IFITM1;CD40;IFITM2;IRF7;ISG15;SAMHD1
defense response to virus (GO:0051607)	7/133	3.86152e-08	3.27126e-06	0	0	25.6124	437.194	IFITM3;IFITM1;CD40;IFITM2;IRF7;ISG15;SAMHD1
innate immune response (GO:0045087)	8/302	7.62551e-07	5.65241e-05	0	0	12.7347	179.388	IFITM3;CD74;IFITM1;CD40;IFITM2;IRF7;ISG15;CFP
regulation of viral entry into host cell (GO:0046596)	4/39	2.66464e-06	0.00017557	0	0	49.4783	635.075	IFITM3;CD74;IFITM1;IFITM2
negative regulation of viral entry into host cell (GO:0046597)	3/17	9.75308e-06	0.0005373	0	0	90.8936	1048.72	IFITM3;IFITM1;IFITM2
negative regulation of viral genome replication (GO:0045071)	4/54	9.96677e-06	0.0005373	0	0	34.6087	398.563	IFITM3;IFITM1;IFITM2;ISG15
response to interferon-alpha (GO:0035455)	3/18	1.16831e-05	0.00057734	0	0	84.8298	963.443	IFITM3;IFITM1;IFITM2
negative regulation of viral life cycle (GO:1903901)	3/20	1.62646e-05	0.000741917	0	0	74.8423	825.25	IFITM3;IFITM1;IFITM2
inflammatory response (GO:0006954)	6/230	2.25603e-05	0.000878127	0	0	12.0085	128.483	CXCL9;CD40;CCL22;IL1B;CCR7;CCL17
regulation of viral genome replication (GO:0045069)	4/67	2.35857e-05	0.000878127	0	0	27.4493	292.468	IFITM3;IFITM1;IFITM2;ISG15
cellular response to cytokine stimulus (GO:0071345)	8/482	2.36931e-05	0.000878127	0	0	7.8264	83.3537	CD40;IFITM2;CCL22;IL1R2;IL1B;CCR7;CSF2RB;CCL17
negative regulation of viral process (GO:0048525)	4/70	2.80591e-05	0.000978768	0	0	26.1976	274.583	IFITM3;IFITM1;IFITM2;ISG15
cellular response to interleukin-1 (GO:0071347)	5/155	4.19095e-05	0.00138069	0	0	14.6667	147.84	CD40;CCL22;IL1R2;IL1B;CCL17
response to interferon-beta (GO:0035456)	3/28	4.60858e-05	0.00143836	0	0	50.8723	507.961	IFITM3;IFITM1;IFITM2
positive regulation of prostaglandin biosynthetic process (GO:0031394)	2/5	6.09568e-05	0.00178193	0	0	277.042	2688.79	CD74;IL1B
response to interleukin-1 (GO:0070555)	4/86	6.31038e-05	0.00178193	0	0	21.0689	203.752	CD40;CCL22;IL1B;CCL17
regulation of immune response (GO:0050776)	5/179	8.30277e-05	0.00223797	0	0	12.6284	118.66	IFITM1;CD40;KLRK1;IRF7;SAMHD1
positive regulation of humoral immune response (GO:0002922)	2/7	0.000127601	0.0030267	0	0	166.208	1490.32	IL1B;CCR7
positive regulation of unsaturated fatty acid biosynthetic process (GO:2001280)	2/7	0.000127601	0.0030267	0	0	166.208	1490.32	CD74;IL1B
regulation of prostaglandin biosynthetic process (GO:0031392)	2/7	0.000127601	0.0030267	0	0	166.208	1490.32	CD74;IL1B
positive regulation of cytokine production (GO:0001819)	6/335	0.000180351	0.00411339	0	0	8.1325	70.107	CD74;CD40;IL1B;IRF7;CCR7;ISG15
cellular response to interferon-gamma (GO:0071346)	4/121	0.000236747	0.00501717	0	0	14.7402	123.059	CCL22;IRF7;IFI30;CCL17
regulation of I-kappaB kinase/NF-kappaB signaling (GO:0043122)	5/224	0.000236899	0.00501717	0	0	10.0107	83.5677	CD74;CD40;IL1B;CCR7;S100A4
regulation of ERK1 and ERK2 cascade (GO:0070372)	5/238	0.000313319	0.00640683	0	0	9.40248	75.8619	CD74;CCL22;IL1B;CCR7;CCL17
chemokine-mediated signaling pathway (GO:0070098)	3/56	0.000371223	0.00733785	0	0	23.9627	189.274	CXCL9;CCL22;CCL17
negative regulation of leukocyte apoptotic process (GO:2000107)	2/12	0.000397841	0.0076103	0	0	83.0833	650.498	IRF7;CCR7
cellular response to chemokine (GO:1990869)	3/60	0.000455062	0.00843287	0	0	22.2766	171.42	CXCL9;CCL22;CCL17
positive regulation of MAPK cascade (GO:0043410)	5/274	0.000595717	0.0107049	0	0	8.12929	60.366	CD74;CD40;CCL22;CCR7;CCL17
neutrophil chemotaxis (GO:0030593)	3/70	0.000715274	0.0118392	0	0	18.9422	137.195	CXCL9;CCL22;CCL17
negative regulation of type I interferon-mediated signaling pathway (GO:0060339)	2/16	0.000718739	0.0118392	0	0	59.3333	429.455	ISG15;SAMHD1
regulation of monocyte differentiation (GO:0045655)	2/16	0.000718739	0.0118392	0	0	59.3333	429.455	CD74;IRF7
granulocyte chemotaxis (GO:0071621)	3/73	0.000808433	0.0129568	0	0	18.1277	129.076	CXCL9;CCL22;CCL17
positive regulation of I-kappaB kinase/NF-kappaB signaling (GO:0043123)	4/171	0.000874483	0.0132486	0	0	10.301	72.5381	CD74;CD40;CCR7;S100A4
positive regulation of lymphocyte proliferation (GO:0050671)	3/75	0.000874627	0.0132486	0	0	17.6223	124.091	CD74;CD40;IL1B
positive regulation of ERK1 and ERK2 cascade (GO:0070374)	4/172	0.000893668	0.0132486	0	0	10.2391	71.8805	CD74;CCL22;CCR7;CCL17
neutrophil migration (GO:1990266)	3/77	0.000944168	0.0136559	0	0	17.1443	119.414	CXCL9;CCL22;CCL17
positive regulation of neutrophil chemotaxis (GO:0090023)	2/19	0.00101931	0.0143917	0	0	48.8554	336.547	CD74;CCR7
regulation of GTPase activity (GO:0043087)	4/189	0.00126702	0.0174731	0	0	9.29025	61.976	CD40;KLRK1;CCL22;CCL17
regulation of interferon-gamma production (GO:0032649)	3/86	0.00130025	0.0175239	0	0	15.2784	101.528	IL1B;CCR7;ISG15
positive regulation of granulocyte chemotaxis (GO:0071624)	2/22	0.00137038	0.017666	0	0	41.5208	273.733	CD74;CCR7
positive regulation of neutrophil migration (GO:1902624)	2/22	0.00137038	0.017666	0	0	41.5208	273.733	CD74;CCR7
regulation of neutrophil chemotaxis (GO:0090022)	2/25	0.00177122	0.0223475	0	0	36.0996	228.73	CD74;CCR7
positive regulation of GTPase activity (GO:0043547)	4/214	0.00199701	0.0246713	0	0	8.17391	50.8099	CD40;CCL22;CCR7;CCL17
positive regulation of nitric oxide biosynthetic process (GO:0045429)	2/27	0.00206573	0.0249995	0	0	33.2083	205.303	IL1B;ASS1
positive regulation of nitric oxide metabolic process (GO:1904407)	2/28	0.00222109	0.0263421	0	0	31.9295	195.081	IL1B;ASS1

## Sheet: 14 Panglao
Term	Overlap	P.value	Adjusted.P.value	Old.P.value	Old.Adjusted.P.value	Odds.Ratio	Combined.Score	Genes
Dendritic Cells	14/199	4.0217e-17	2.53367e-15	0	0	41.548	1568.53	CD74;NAPSA;CCL22;CSF2RB;LSP1;SNX20;ASS1;PLAC8;PLBD1;CCR7;S100A4;CYTIP;WDFY4;CCL17
Monocytes	10/176	1.63175e-11	5.14001e-10	0	0	29.7952	740.076	IFITM3;CD40;IL1B;IRF7;S100A4;CSF2RB;LSP1;IFI30;CFP;SNX20
Macrophages	10/204	7.03645e-11	1.47765e-09	0	0	25.4588	595.158	CD74;CCL22;IL1B;CCR7;S100A4;CSF2RB;LSP1;CYTIP;WDFY4;SNX20
Plasmacytoid Dendritic Cells	8/150	3.41191e-09	5.37375e-08	0	0	26.5701	518.01	CD40;IRF7;CCR7;CSF2RB;LSP1;CYTIP;WDFY4;SNX20
B Cells	8/182	1.56131e-08	1.96725e-07	0	0	21.6486	389.137	CD74;CD40;CCR7;CSF2RB;LSP1;CYTIP;WDFY4;SNX20
Alveolar Macrophages	7/123	2.24673e-08	2.35907e-07	0	0	27.8344	490.197	IL1B;MCEMP1;S100A4;CSF2RB;IFI30;PLET1;WDFY4
Neutrophils	7/151	9.25386e-08	8.32847e-07	0	0	22.3905	362.629	IL1R2;IL1B;MCEMP1;S100A4;CSF2RB;CFP;SNX20
Myeloid-derived Suppressor Cells	6/112	3.50329e-07	2.75884e-06	0	0	25.5283	379.463	MCEMP1;S100A4;CSF2RB;CYTIP;CFP;SNX20
Langerhans Cells	6/123	6.09465e-07	4.26625e-06	0	0	23.1154	330.797	CD74;CSF2RB;LSP1;CYTIP;WDFY4;SNX20
T Cells	5/165	5.64507e-05	0.000355639	0	0	13.7431	134.437	CCR7;S100A4;LSP1;CYTIP;SNX20
T Cells Naive	4/102	0.000122626	0.000702313	0	0	17.6149	158.646	CCR7;LSP1;CYTIP;SNX20
T Regulatory Cells	4/117	0.000208124	0.00109265	0	0	15.2651	129.408	CCR7;LSP1;CYTIP;SNX20
Microfold Cells	4/126	0.000276386	0.00128183	0	0	14.1326	115.798	MARCKSL1;SYNGR2;IL1R2;IFI30
Eosinophils	4/127	0.000284851	0.00128183	0	0	14.017	114.428	CSF2RB;CYTIP;CFP;SNX20
T Memory Cells	4/133	0.000339606	0.00142635	0	0	13.361	106.724	CCR7;LSP1;CYTIP;SNX20
Kupffer Cells	4/137	0.000380058	0.00149648	0	0	12.9565	102.035	IL1B;IRF7;CSF2RB;WDFY4
Megakaryocytes	4/143	0.000447042	0.00165668	0	0	12.3935	95.5893	MCEMP1;CSF2RB;CFP;SNX20
B Cells Memory	4/147	0.000496129	0.00168766	0	0	12.0444	91.6418	LSP1;CYTIP;WDFY4;SNX20
T Helper Cells	4/148	0.000508978	0.00168766	0	0	11.9601	90.6951	IL1R2;CCR7;CYTIP;SNX20
B Cells Naive	4/151	0.000548945	0.00172918	0	0	11.7143	87.9452	CD74;CYTIP;WDFY4;SNX20
NK Cells	4/157	0.000635502	0.0018637	0	0	11.2515	82.8233	KLRK1;S100A4;CYTIP;SNX20
Microglia	4/158	0.000650816	0.0018637	0	0	11.1779	82.0152	CD40;CSF2RB;LSP1;WDFY4
Decidual Cells	3/106	0.00236675	0.00638075	0	0	12.2993	74.3646	KLRK1;CCR7;CYTIP
Osteoclast Precursor Cells	3/107	0.00243076	0.00638075	0	0	12.1804	73.3208	IL1B;CSF2RB;WDFY4
T Follicular Helper Cells	3/110	0.00262922	0.00662564	0	0	11.8371	70.3253	LSP1;CYTIP;SNX20
Thymocytes	3/118	0.00320654	0.00748192	0	0	11.0093	63.2213	LSP1;CYTIP;SNX20
Natural Killer T Cells	3/118	0.00320654	0.00748192	0	0	11.0093	63.2213	LSP1;CYTIP;SNX20
Erythroblasts	3/124	0.00368675	0.00829519	0	0	10.4602	58.6084	CSF2RB;CFP;LMNB1
Pulmonary Alveolar Type II Cells	3/135	0.00467634	0.0100243	0	0	9.58317	51.416	CXCL9;NAPSA;IL1B
Tuft Cells	3/136	0.00477349	0.0100243	0	0	9.51064	50.8313	IL1R2;IRF7;CSF2RB
Erythroid-like And Erythroid Precursor Cells	3/153	0.00661449	0.0134424	0	0	8.42553	42.2835	MCEMP1;CSF2RB;CFP
Plasma Cells	3/166	0.00827159	0.0162847	0	0	7.74847	37.1533	CD74;CD40;CYTIP
Platelets	3/214	0.0163712	0.0312542	0	0	5.97126	24.5552	CD40;CSF2RB;LSP1
Mast Cells	3/235	0.0209317	0.0387852	0	0	5.42498	20.9756	MCEMP1;CSF2RB;CFP
Trophoblast Progenitor Cells	2/103	0.0274076	0.0493336	0	0	8.18853	29.4536	IRF7;IFI30
Red Pulp Macrophages	2/110	0.0309363	0.0541386	0	0	7.65509	26.6078	CSF2RB;WDFY4
Astrocytes	2/154	0.0567455	0.0966207	0	0	5.42708	15.5713	CD40;CCR7
Proximal Tubule Cells	2/164	0.0633843	0.105084	0	0	5.08951	14.0396	NAPSA;ASS1
Basophils	2/169	0.0667984	0.107905	0	0	4.93588	13.3569	IFITM1;CSF2RB
Hematopoietic Stem Cells	2/178	0.0730949	0.115124	0	0	4.68134	12.2464	CSF2RB;WDFY4
Fibroblasts	2/232	0.11438	0.175755	0	0	3.57246	7.74592	CD40;S100A4
T Cytotoxic Cells	1/102	0.225832	0.337766	0	0	4.01071	5.96779	CYTIP
Urothelial Cells	1/106	0.233585	0.337766	0	0	3.85714	5.6091	SYNGR2
Spermatozoa	1/108	0.237432	0.337766	0	0	3.78467	5.44187	CD74
Nuocytes	1/110	0.241261	0.337766	0	0	3.71485	5.28205	CYTIP
Pancreatic Progenitor Cells	1/114	0.248862	0.340833	0	0	3.58263	4.98291	ASS1
Transient Cells	1/120	0.260124	0.34635	0	0	3.40096	4.57972	ASS1
Sebocytes	1/124	0.26754	0.34635	0	0	3.2897	4.33741	IL1R2
Luteal Cells	1/125	0.269383	0.34635	0	0	3.263	4.27982	ASS1
Luminal Epithelial Cells	1/140	0.296482	0.349347	0	0	2.90868	3.53627	CD74

## Sheet: 19 marker
p_val	avg_log2FC	pct.1	pct.2	p_val_adj	cluster	gene
0	4.47892	0.967	0.086	0	19	Ccr7
0	4.16951	0.97	0.22	0	19	Fscn1
1.1402e-177	3.45241	0.977	0.541	2.38108e-173	19	Crip1
1.30174e-238	3.40039	0.99	0.368	2.71842e-234	19	Lsp1
1.89828e-205	3.34895	0.98	0.489	3.96417e-201	19	Tmem123
0	3.34202	0.804	0.03	0	19	Ccl22
4.16096e-293	3.10712	0.914	0.183	8.68933e-289	19	Serpinb6b
0	3.07928	0.93	0.119	0	19	Ramp3
1.61315e-178	3.00431	1	0.947	3.36874e-174	19	Calm1
0	2.9972	0.953	0.03	0	19	Cacnb3
0	2.99665	0.884	0.027	0	19	Il4i1
3.94682e-198	2.93229	1	0.601	8.24214e-194	19	Syngr2
0	2.91174	0.904	0.15	0	19	Glipr2
0	2.86223	0.914	0.161	0	19	Tbc1d4
0	2.79972	0.93	0.144	0	19	Socs2
3.16164e-210	2.79174	0.99	0.429	6.60246e-206	19	Samsn1
4.40676e-292	2.7257	0.983	0.256	9.20264e-288	19	Myo1g
9.24758e-242	2.70853	0.99	0.325	1.93117e-237	19	Traf1
3.72767e-147	2.67415	0.821	0.315	7.78449e-143	19	Uap1
4.15132e-131	2.64305	0.937	0.736	8.66921e-127	19	Rps27l
2.94267e-180	2.60402	0.748	0.186	6.14517e-176	19	Zmynd15
1.07234e-122	2.59901	0.924	0.625	2.23937e-118	19	Epsti1
6.5852e-200	2.58806	0.993	0.449	1.37519e-195	19	Cytip
3.0454e-177	2.55363	0.97	0.451	6.35972e-173	19	Marcksl1
0	2.54903	0.917	0.099	0	19	Cd200
3.84497e-225	2.54768	0.947	0.31	8.02946e-221	19	Etv3
1.64061e-210	2.53791	0.977	0.422	3.42608e-206	19	Relb
3.36331e-185	2.53407	1	0.574	7.02361e-181	19	Marcks
1.05042e-131	2.52723	0.94	0.538	2.19359e-127	19	Anxa2
5.56547e-225	2.51078	0.92	0.294	1.16224e-220	19	Lactb
3.1567e-130	2.5106	0.997	0.918	6.59214e-126	19	Cst3
0	2.504	0.89	0.057	0	19	Mmp25
8.29046e-108	2.43552	0.957	0.572	1.7313e-103	19	Ccl5
0	2.38046	0.751	0.029	0	19	Bcl2l14
6.44181e-95	2.37837	0.897	0.658	1.34524e-90	19	Txndc17
7.09373e-162	2.3388	0.97	0.544	1.48138e-157	19	Map4k4
5.97294e-198	2.27302	0.947	0.295	1.24733e-193	19	Serpinb9
3.22184e-204	2.27138	0.824	0.213	6.72816e-200	19	Pkib
7.16414e-302	2.24751	0.399	0.026	1.49609e-297	19	Il12b
5.838e-181	2.22446	0.924	0.379	1.21915e-176	19	Pcgf5
2.1447e-130	2.20813	0.973	0.585	4.47878e-126	19	Ifi30
2.09786e-163	2.1848	0.93	0.385	4.38096e-159	19	Birc2
6.04563e-159	2.18231	0.983	0.801	1.26251e-154	19	Psme2
5.50657e-151	2.17878	0.983	0.594	1.14994e-146	19	Basp1
0	2.14497	0.897	0.169	0	19	Rogdi
7.28285e-123	2.14151	0.967	0.587	1.52088e-118	19	Irf8
7.1674e-149	2.13604	0.973	0.505	1.49677e-144	19	Gadd45b
2.99112e-156	2.13075	0.947	0.557	6.24635e-152	19	Iscu
2.23947e-160	2.10524	1	0.992	4.67668e-156	19	Actb
1.86518e-118	2.0779	0.854	0.384	3.89505e-114	19	Tmem176a
4.10248e-147	2.07309	0.934	0.452	8.56722e-143	19	Bcl2a1d
0	2.05	0.88	0.149	0	19	Spint2
4.89208e-212	2.03526	0.791	0.185	1.02161e-207	19	Actn1
1.30963e-144	2.03115	0.99	0.964	2.73489e-140	19	Actg1
5.19623e-76	2.01564	0.904	0.578	1.08513e-71	19	Fabp5
6.36596e-153	2.01387	0.834	0.279	1.3294e-148	19	Arl5c
4.34198e-141	1.9837	0.751	0.241	9.06736e-137	19	Ncoa7
5.26239e-159	1.9799	0.947	0.417	1.09894e-154	19	Cnn2
0	1.97727	0.714	0.015	0	19	Nudt17
7.21545e-234	1.96993	0.837	0.188	1.5068e-229	19	Avpi1
1.53938e-281	1.96309	0.681	0.094	3.21468e-277	19	Net1
0	1.95556	0.681	0.052	0	19	Cbfa2t3
5.54417e-136	1.93537	0.997	0.979	1.15779e-131	19	Tmsb4x
4.77075e-180	1.9331	0.744	0.187	9.96276e-176	19	Gnb4
0	1.92805	0.628	0.011	0	19	Gm13546
3.46911e-218	1.92538	0.718	0.132	7.24454e-214	19	Cdc42ep3
1.58596e-240	1.9207	0.89	0.225	3.31196e-236	19	Lrrk1
7.17757e-119	1.86429	0.967	0.585	1.49889e-114	19	Id2
1.68741e-123	1.85042	0.963	0.611	3.52381e-119	19	Bcl2a1b
1.43815e-155	1.84017	0.817	0.26	3.00328e-151	19	Grasp
1.06855e-183	1.83649	0.269	0.019	2.23146e-179	19	Ccl17
2.84171e-208	1.8357	0.867	0.217	5.93435e-204	19	St8sia4
8.69544e-109	1.8236	0.98	0.825	1.81587e-104	19	Tspo
1.96829e-133	1.82237	0.728	0.206	4.11038e-129	19	Cd40
5.02871e-136	1.81821	0.907	0.391	1.05015e-131	19	Cd274
6.79107e-101	1.80523	0.748	0.335	1.41818e-96	19	Gyg
2.49611e-154	1.79709	0.731	0.204	5.21263e-150	19	Pfkfb3
4.50955e-126	1.77383	0.993	0.646	9.4173e-122	19	Klf6
1.7505e-158	1.75299	0.821	0.264	3.65558e-154	19	Swap70
1.24428e-142	1.72747	0.814	0.306	2.59844e-138	19	Ogfrl1
4.89778e-134	1.71853	0.944	0.493	1.0228e-129	19	Itga4
5.87612e-122	1.70249	0.957	0.566	1.22711e-117	19	Clic4
7.48932e-96	1.693	0.787	0.332	1.564e-91	19	Bcl2a1a
3.68869e-78	1.68403	0.934	0.73	7.7031e-74	19	Tagln2
0	1.67604	0.814	0.124	0	19	Tbc1d8
4.6856e-134	1.67056	0.96	0.407	9.78494e-130	19	Cd83
2.86106e-86	1.66978	0.85	0.458	5.97475e-82	19	Tmem176b
2.93507e-76	1.66955	0.754	0.387	6.12931e-72	19	Tspan3
3.78693e-127	1.66274	0.953	0.488	7.90824e-123	19	Rel
1.69579e-176	1.64233	0.811	0.225	3.54131e-172	19	Filip1l
7.99802e-161	1.6321	0.957	0.384	1.67023e-156	19	Gpr132
4.38458e-12	1.6267	0.841	0.741	9.15631e-08	19	Isg15
2.86857e-177	1.62353	0.854	0.22	5.99043e-173	19	Stat4
3.78513e-105	1.60891	0.89	0.512	7.9045e-101	19	Pik3r1
7.66927e-116	1.60686	0.89	0.494	1.60157e-111	19	Rab8b
8.02541e-111	1.60491	0.688	0.228	1.67595e-106	19	Pdlim4
7.37272e-113	1.59762	0.973	0.847	1.53964e-108	19	Sub1
0	1.59393	0.721	0.02	0	19	Mreg
3.77071e-110	1.59175	0.917	0.559	7.87438e-106	19	Tnfaip8
7.13335e-259	1.58502	0.711	0.113	1.48966e-254	19	Batf3
0	1.58289	0.565	0.04	0	19	Flrt3
1.47297e-195	1.58274	0.728	0.162	3.076e-191	19	Il15ra
1.77616e-166	1.57676	0.718	0.185	3.70916e-162	19	Tmem39a
9.60822e-242	1.57219	0.814	0.164	2.00648e-237	19	Fam49a
2.70981e-120	1.56663	0.973	0.456	5.6589e-116	19	Cxcl16
0	1.56436	0.774	0.082	0	19	Sema7a
3.03203e-104	1.56383	0.847	0.417	6.33178e-100	19	Ktn1
5.86377e-92	1.55908	0.87	0.411	1.22453e-87	19	AA467197
1.92387e-179	1.55604	0.754	0.184	4.01761e-175	19	Cd80
1.28047e-104	1.54973	0.85	0.437	2.674e-100	19	Sp140
0	1.54919	0.346	0.015	0	19	Scin
1.87867e-87	1.53771	0.91	0.596	3.92322e-83	19	S100a11
2.34821e-157	1.53601	0.824	0.24	4.90377e-153	19	4930523C07Rik
2.25771e-106	1.53383	0.827	0.338	4.71477e-102	19	Anxa3
1.30079e-133	1.53191	0.917	0.446	2.71643e-129	19	Nfkb2
8.51406e-121	1.52585	0.867	0.412	1.77799e-116	19	Mif4gd
3.42993e-231	1.52472	0.761	0.148	7.16273e-227	19	N4bp2l1
3.17976e-115	1.51788	0.635	0.192	6.64029e-111	19	Inpp5b
3.75141e-213	1.51284	0.518	0.067	7.83407e-209	19	Cd1d1
2.80253e-112	1.50185	0.963	0.556	5.85252e-108	19	Selplg
1.70361e-85	1.49272	0.927	0.736	3.55764e-81	19	Atox1
0	1.49127	0.741	0.098	0	19	Grk3
0	1.48608	0.731	0.042	0	19	Gypc
5.35224e-107	1.48174	0.542	0.141	1.11771e-102	19	Eno3
4.17725e-114	1.47542	0.92	0.558	8.72336e-110	19	Apobec3
5.36066e-77	1.4728	0.977	0.899	1.11947e-72	19	H2afz
1.42313e-74	1.46126	0.897	0.565	2.97193e-70	19	Zfp36l1
6.6705e-11	1.46095	0.243	0.136	1.393e-06	19	Igfbp4
2.70805e-131	1.45775	0.987	0.869	5.65522e-127	19	Psme1
5.97221e-117	1.45635	0.734	0.262	1.24718e-112	19	Specc1
5.85617e-146	1.45037	0.621	0.135	1.22294e-141	19	Tnip3
4.46655e-179	1.42749	0.824	0.23	9.3275e-175	19	Adap1
2.57966e-111	1.42294	0.977	0.785	5.38711e-107	19	Arf4
1.43329e-103	1.41947	0.744	0.307	2.99315e-99	19	Vwa5a
3.53957e-83	1.4148	0.947	0.73	7.39167e-79	19	Wnk1
1.40485e-110	1.41175	0.907	0.41	2.93376e-106	19	Mxd1
9.99799e-111	1.40344	0.824	0.372	2.08788e-106	19	Jak2
3.25731e-106	1.40143	0.741	0.296	6.80223e-102	19	Tmem131
2.02177e-116	1.40069	0.937	0.612	4.22207e-112	19	Rab21
7.81573e-116	1.39844	0.91	0.454	1.63216e-111	19	Aebp2
2.88644e-120	1.39059	0.841	0.353	6.02775e-116	19	Bmp2k
1.30102e-64	1.38696	0.821	0.555	2.71692e-60	19	Got1
2.55479e-172	1.36877	0.821	0.231	5.33517e-168	19	Nuak2
6.4179e-156	1.3665	0.711	0.176	1.34025e-151	19	Hmgn3
6.31815e-97	1.35464	0.91	0.462	1.31942e-92	19	Bhlhe40
7.33394e-145	1.35335	0.694	0.162	1.53155e-140	19	Ndrg1
5.22715e-101	1.3524	0.495	0.116	1.09159e-96	19	Procr
7.60706e-73	1.35214	0.704	0.325	1.58858e-68	19	Arhgap31
3.59119e-69	1.34314	0.704	0.353	7.49948e-65	19	Rap2b
8.40494e-178	1.33762	0.704	0.155	1.7552e-173	19	Map3k14
3.12538e-116	1.33639	0.854	0.405	6.52673e-112	19	Ikbkb
6.23393e-107	1.33381	0.997	0.915	1.30183e-102	19	Psmb8
1.90352e-80	1.33241	0.787	0.42	3.97512e-76	19	Ctnna1
4.06257e-182	1.32813	0.728	0.173	8.48386e-178	19	Poglut1
1.27975e-100	1.32107	0.817	0.31	2.67249e-96	19	Csf2rb
4.09546e-67	1.31366	0.983	0.87	8.55255e-63	19	Npc2
2.28057e-146	1.30893	0.641	0.156	4.76251e-142	19	Insl6
2.8831e-181	1.30846	0.641	0.126	6.02077e-177	19	Nostrin
0	1.30843	0.691	0.023	0	19	Flt3
5.13078e-164	1.30801	0.698	0.17	1.07146e-159	19	Tmem131l
1.76313e-44	1.30799	0.548	0.225	3.68194e-40	19	S100a4
3.50941e-153	1.3067	0.764	0.216	7.3287e-149	19	Dapp1
1.65378e-235	1.30343	0.591	0.08	3.45359e-231	19	B3gnt5
3.69548e-106	1.30126	0.993	0.918	7.71727e-102	19	Pfn1
2.98387e-157	1.29969	0.621	0.132	6.23123e-153	19	Ly75
4.24318e-152	1.29765	0.734	0.197	8.86103e-148	19	Rassf2
2.06658e-81	1.29708	0.774	0.328	4.31564e-77	19	Ass1
4.27018e-85	1.29432	0.771	0.378	8.91742e-81	19	Rap2a
3.85977e-89	1.29365	0.94	0.571	8.06036e-85	19	H2-Q6
6.34634e-105	1.29156	0.724	0.268	1.32531e-100	19	Snhg15
5.70455e-105	1.28956	0.824	0.344	1.19128e-100	19	Ncf1
9.26732e-115	1.28748	0.698	0.221	1.93529e-110	19	Pmaip1
2.2821e-97	1.28739	1	0.807	4.7657e-93	19	Btg1
2.89851e-82	1.28512	0.844	0.505	6.05296e-78	19	Zfand6
5.39025e-91	1.28401	0.767	0.352	1.12565e-86	19	Map3k1
1.78488e-113	1.27829	0.787	0.317	3.72736e-109	19	Uvrag
0	1.27758	0.568	0.05	0	19	Cacna1s
0	1.27418	0.595	0.034	0	19	Ankrd33b
6.75576e-137	1.26644	0.711	0.205	1.41081e-132	19	Zbtb18
0	1.25699	0.355	0.011	0	19	Slc27a3
5.78239e-32	1.24675	0.601	0.429	1.20754e-27	19	Nudt9
2.47858e-108	1.24388	0.877	0.419	5.17601e-104	19	Csrp1
2.3921e-71	1.24199	0.791	0.424	4.99542e-67	19	Ube2l6
2.72718e-27	1.2403	0.781	0.664	5.69516e-23	19	2410006H16Rik
1.83169e-80	1.23905	0.598	0.226	3.82512e-76	19	Cmc2
1.39434e-95	1.22617	0.761	0.296	2.91181e-91	19	Gbp5
5.46954e-40	1.21961	0.555	0.261	1.1422e-35	19	Rrad
2.20561e-63	1.21743	0.744	0.406	4.60598e-59	19	Herpud1
5.59289e-85	1.21493	0.957	0.806	1.16796e-80	19	Psmb9
8.20572e-161	1.2147	0.691	0.17	1.7136e-156	19	Mrtfa
1.58615e-68	1.2106	0.814	0.555	3.31236e-64	19	Smarce1
3.9242e-278	1.21012	0.608	0.073	8.19491e-274	19	Snn
1.58115e-85	1.20645	0.831	0.474	3.30192e-81	19	Nfkbib
2.2732e-86	1.20461	0.947	0.613	4.74712e-82	19	Ier5
8.38491e-82	1.2017	0.757	0.386	1.75102e-77	19	Rnf115
4.56119e-60	1.1946	0.983	0.743	9.52514e-56	19	Srgn
1.97901e-81	1.19121	0.674	0.283	4.13277e-77	19	Pmvk
5.87493e-141	1.18097	0.688	0.183	1.22686e-136	19	Plxnc1
1.42862e-84	1.17418	0.817	0.418	2.9834e-80	19	Arhgap30
3.01693e-99	1.17139	0.146	0.011	6.30026e-95	19	Apol7c
3.01442e-90	1.17046	0.797	0.399	6.29502e-86	19	Stk4
5.52692e-84	1.16576	0.718	0.326	1.15419e-79	19	Polb
2.46277e-44	1.16202	0.884	0.539	5.143e-40	19	Rgs1
2.47471e-136	1.16198	0.681	0.182	5.16793e-132	19	Sinhcaf
2.39797e-64	1.1607	0.88	0.672	5.00768e-60	19	Scand1
5.29438e-63	1.1591	0.821	0.445	1.10562e-58	19	Nr4a3
6.54067e-214	1.15869	0.704	0.12	1.36589e-209	19	Adora2a
9.83625e-81	1.15839	0.92	0.715	2.0541e-76	19	Sri
3.99573e-145	1.14954	0.618	0.13	8.34428e-141	19	Pdcd1lg2
2.93926e-86	1.14813	0.801	0.432	6.13806e-82	19	Mrpl14
2.80728e-67	1.14619	0.91	0.546	5.86244e-63	19	Tuba1a
1.79583e-61	1.14417	0.877	0.55	3.75023e-57	19	Irf1
9.8455e-66	1.14385	0.814	0.467	2.05604e-61	19	Nfil3
2.69665e-74	1.14001	0.963	0.583	5.63141e-70	19	Pim1
0	1.13395	0.535	0.045	0	19	Adcy6
2.30337e-75	1.13112	0.96	0.76	4.81013e-71	19	Ptms
5.56455e-44	1.13084	0.645	0.367	1.16204e-39	19	Plscr1
0	1.13024	0.575	0.008	0	19	Strip2
3.72645e-34	1.13022	0.787	0.539	7.78195e-30	19	Ccnd2
2.79387e-135	1.12932	0.329	0.041	5.83445e-131	19	Fgfbp3
6.11739e-118	1.1277	0.698	0.222	1.27749e-113	19	Rftn1
2.38163e-76	1.12769	0.907	0.651	4.97357e-72	19	Samhd1
1.7722e-103	1.12644	0.774	0.28	3.70088e-99	19	Cblb
1.03216e-71	1.12604	0.944	0.728	2.15546e-67	19	Ostf1
1.34598e-109	1.12155	0.684	0.21	2.81081e-105	19	Ptger4
4.73119e-64	1.12142	0.568	0.23	9.88014e-60	19	Pcyt1a
6.55101e-85	1.11756	0.754	0.357	1.36805e-80	19	Etv6
4.70433e-76	1.11239	0.927	0.692	9.82405e-72	19	Tpm4
3.00034e-88	1.09562	0.97	0.786	6.26561e-84	19	Cd47
1.74546e-219	1.0909	0.558	0.076	3.64505e-215	19	Castor2
1.20565e-82	1.09042	0.781	0.345	2.51776e-78	19	Nfkbie
1.51947e-75	1.08723	0.754	0.364	3.17311e-71	19	Epb41
5.85746e-60	1.08687	0.794	0.444	1.22321e-55	19	Cflar
6.45371e-70	1.07261	0.86	0.474	1.34773e-65	19	Pde4b
3.16236e-74	1.07256	0.99	0.749	6.60395e-70	19	H2-Q7
2.55681e-70	1.06946	0.757	0.355	5.33939e-66	19	Irf5
1.29041e-77	1.06642	0.738	0.342	2.69477e-73	19	Rassf3
3.61714e-77	1.05802	0.731	0.357	7.55368e-73	19	Chp1
4.55463e-71	1.04825	0.953	0.85	9.51143e-67	19	Sumo2
1.57908e-77	1.04769	0.983	0.921	3.29759e-73	19	Myl6
4.28151e-50	1.04714	0.621	0.317	8.94109e-46	19	Gpd2
9.43401e-73	1.04314	0.728	0.346	1.9701e-68	19	Stxbp3
2.64685e-78	1.03484	0.987	0.931	5.52742e-74	19	Cfl1
2.40384e-77	1.03339	0.757	0.332	5.01994e-73	19	Ifi209
2.06444e-107	1.03312	0.635	0.192	4.31118e-103	19	Ccser2
5.45303e-198	1.02924	0.306	0.023	1.13876e-193	19	Tm4sf5
1.28648e-74	1.02656	0.824	0.474	2.68656e-70	19	Mvp
2.99193e-65	1.02625	0.837	0.56	6.24804e-61	19	Wdr1
2.60167e-51	1.02402	0.973	0.735	5.43306e-47	19	Nfkbia
3.44715e-105	1.02393	0.631	0.196	7.19868e-101	19	Ssh1
5.3641e-73	1.02036	0.731	0.334	1.12018e-68	19	Tes
4.71219e-80	1.02012	0.874	0.426	9.84047e-76	19	Il21r
1.2938e-62	1.01972	0.884	0.681	2.70185e-58	19	Grb2
1.0404e-61	1.01931	0.827	0.559	2.17267e-57	19	March5
9.05694e-61	1.01614	0.824	0.551	1.89136e-56	19	Spop
1.18328e-68	1.01502	0.884	0.586	2.47104e-64	19	Rhog
2.16442e-53	1.01495	0.88	0.661	4.51997e-49	19	Plaat3
2.47936e-79	1.00791	0.731	0.337	5.17765e-75	19	Pafah1b3
5.34217e-66	1.00469	0.771	0.416	1.11561e-61	19	Anxa4
4.59047e-70	0.999282	0.777	0.446	9.58627e-66	19	Ccdc50
1.1594e-210	0.997053	0.551	0.074	2.42118e-206	19	Pakap.1
1.81643e-55	0.995962	0.568	0.232	3.79325e-51	19	Gcnt2
2.55416e-76	0.990982	0.781	0.401	5.33385e-72	19	Dennd5a
7.67656e-42	0.988501	0.728	0.458	1.6031e-37	19	Nrip1
6.80308e-102	0.988448	0.654	0.216	1.42069e-97	19	Ggta1
2.59309e-92	0.988141	0.585	0.184	5.41516e-88	19	Cpne2
7.85003e-56	0.987723	0.708	0.37	1.63932e-51	19	Tmcc3
2.74777e-58	0.985783	0.761	0.404	5.73817e-54	19	Clec2d
7.87969e-58	0.984446	0.748	0.426	1.64552e-53	19	Tapbpl
3.27542e-186	0.983639	0.548	0.084	6.84007e-182	19	Tspan33
2.73413e-62	0.982942	0.714	0.356	5.70968e-58	19	Spred1
2.37726e-137	0.980672	0.545	0.109	4.96443e-133	19	Fas
3.04033e-94	0.980289	0.551	0.153	6.34912e-90	19	Rcsd1
6.70231e-56	0.976735	0.907	0.743	1.39964e-51	19	Cox17
8.83638e-42	0.975399	0.678	0.429	1.8453e-37	19	Ppdpf
2.71085e-64	0.974033	0.917	0.756	5.66107e-60	19	Arpc5
7.2089e-74	0.97146	0.824	0.492	1.50543e-69	19	Rala
2.73585e-59	0.965756	0.684	0.346	5.71328e-55	19	Arl5a
2.48575e-46	0.965705	0.661	0.357	5.19099e-42	19	Dleu2
2.30371e-148	0.961714	0.528	0.099	4.81084e-144	19	Il15
7.67142e-58	0.956733	0.658	0.334	1.60202e-53	19	Gfpt1
6.71972e-161	0.954708	0.465	0.07	1.40328e-156	19	Adgrg6
5.96895e-94	0.954381	0.784	0.254	1.2465e-89	19	P2ry10
0	0.950074	0.412	0.011	0	19	Gm47662
1.1125e-50	0.945713	0.804	0.444	2.32323e-46	19	Dusp5
1.15207e-54	0.939981	0.648	0.326	2.40588e-50	19	Cmtr1
4.83233e-35	0.939411	0.452	0.21	1.00914e-30	19	Kdm4a
2.40086e-94	0.937071	0.495	0.126	5.01372e-90	19	Arhgap22
2.59668e-91	0.934306	0.631	0.213	5.42264e-87	19	Med11
1.81379e-49	0.931774	0.721	0.379	3.78774e-45	19	Phf11b
5.38384e-36	0.928397	0.518	0.247	1.12431e-31	19	Oasl1
1.10002e-144	0.922515	0.555	0.112	2.29718e-140	19	Arhgef40
3.13833e-34	0.921888	0.718	0.422	6.55377e-30	19	Malt1
3.18036e-63	0.918574	0.651	0.313	6.64154e-59	19	Htra2
1.1057e-56	0.918028	0.774	0.449	2.30903e-52	19	Necap2
4.55959e-56	0.914581	0.641	0.314	9.52179e-52	19	Chpt1
1.54676e-130	0.907348	0.578	0.13	3.2301e-126	19	Rras2
1.39907e-66	0.906814	0.654	0.266	2.92167e-62	19	Sowahc
1.27238e-96	0.901749	0.611	0.15	2.6571e-92	19	Tnfrsf4
1.11358e-58	0.895207	0.681	0.352	2.32549e-54	19	Pgap2
1.3001e-43	0.893642	0.146	0.023	2.71499e-39	19	Gstt1
8.07292e-52	0.89328	0.841	0.628	1.68587e-47	19	Ddx6
7.72415e-25	0.889927	0.173	0.046	1.61303e-20	19	Serpinb1a
2.89245e-51	0.889574	0.588	0.276	6.04031e-47	19	Casp3
8.19738e-60	0.885112	0.847	0.525	1.71186e-55	19	Trafd1
3.60346e-78	0.879977	0.402	0.1	7.52511e-74	19	Slc4a8
3.13523e-55	0.878625	0.98	0.877	6.54729e-51	19	Sh3bgrl3
8.23033e-83	0.878307	0.542	0.171	1.71874e-78	19	Erlin1
1.31382e-74	0.878163	0.468	0.135	2.74365e-70	19	Castor1
1.27726e-54	0.875787	0.801	0.524	2.6673e-50	19	Gpbp1
4.29504e-213	0.871743	0.548	0.073	8.96934e-209	19	Fnbp1l
5.01511e-53	0.870965	0.874	0.675	1.04731e-48	19	Supt4a
7.41387e-49	0.870461	0.934	0.798	1.54824e-44	19	Myl12a
1.81338e-73	0.863442	0.611	0.204	3.78688e-69	19	Napsa
5.99208e-53	0.862768	0.94	0.716	1.25133e-48	19	H2-Q4
1.12169e-101	0.862671	0.578	0.161	2.34243e-97	19	Mfhas1
5.47215e-12	0.861838	0.568	0.453	1.14275e-07	19	Ddt
5.13446e-76	0.858963	0.628	0.214	1.07223e-71	19	Rabgap1l
2.24765e-66	0.858704	0.96	0.789	4.69377e-62	19	Actr3
2.62699e-49	0.858408	0.771	0.456	5.48595e-45	19	Tspan13
3.08152e-78	0.857519	0.618	0.219	6.43515e-74	19	Fam129a
1.44276e-68	0.852279	0.957	0.876	3.01292e-64	19	Cdc42
7.06034e-35	0.850134	0.548	0.301	1.47441e-30	19	Nsmce3
2.02565e-44	0.846612	0.694	0.405	4.23017e-40	19	Trim35
3.24532e-270	0.846576	0.282	0.014	6.7772e-266	19	Cd70
0	0.84591	0.339	0.015	0	19	Siglecg
6.50633e-55	0.845293	0.973	0.933	1.35872e-50	19	H3f3a
2.52739e-28	0.845189	0.937	0.843	5.27794e-24	19	Txn1
4.27191e-57	0.844067	0.957	0.756	8.92103e-53	19	Tapbp
5.10652e-107	0.843363	0.482	0.096	1.06639e-102	19	Il2ra
1.94164e-52	0.835848	0.648	0.31	4.05473e-48	19	Birc3
5.62357e-53	0.835731	0.532	0.218	1.17437e-48	19	Apaf1
7.0751e-51	0.834738	0.645	0.324	1.47749e-46	19	Rbbp8
5.76306e-109	0.833675	0.588	0.16	1.2035e-104	19	Foxp4
5.27847e-51	0.829739	0.621	0.312	1.1023e-46	19	Synj1
2.58954e-71	0.825444	0.651	0.223	5.40773e-67	19	Klrk1
4.77372e-31	0.824504	0.664	0.407	9.96896e-27	19	Tubb2a
2.00057e-47	0.823833	0.588	0.279	4.17779e-43	19	Lpp
3.19508e-90	0.820492	0.591	0.179	6.67228e-86	19	Ric1
2.51457e-51	0.818234	0.914	0.669	5.25118e-47	19	Stat3
1.0885e-65	0.818036	0.591	0.242	2.27311e-61	19	Ptcd2
1.21887e-55	0.8158	0.95	0.791	2.54537e-51	19	Tpm3
1.22966e-58	0.815401	0.565	0.229	2.56789e-54	19	Coro2a
1.00409e-27	0.81341	0.711	0.516	2.09683e-23	19	Lmnb1
0	0.812754	0.465	0.03	0	19	Zbtb46
1.54093e-79	0.812508	0.591	0.213	3.21792e-75	19	Polr3c
1.28453e-28	0.812442	0.581	0.379	2.68249e-24	19	Rnaset2a
3.69865e-63	0.811047	0.581	0.236	7.7239e-59	19	Dok1
6.76412e-66	0.810718	0.588	0.227	1.41255e-61	19	Hivep1
7.72145e-46	0.805728	0.691	0.415	1.61247e-41	19	Nub1
7.8015e-37	0.802785	0.688	0.45	1.62919e-32	19	Krcc1
1.57194e-50	0.800538	0.598	0.276	3.28268e-46	19	Ttyh3
7.4827e-37	0.79981	0.432	0.186	1.56261e-32	19	Thap2
6.71829e-42	0.799476	0.771	0.447	1.40298e-37	19	Icam1
3.49189e-173	0.797412	0.425	0.054	7.29212e-169	19	Gm38115
1.54551e-81	0.793718	0.392	0.084	3.22749e-77	19	Mcemp1
1.673e-36	0.790547	0.638	0.358	3.49373e-32	19	Mthfd2
1.79584e-127	0.789387	0.485	0.095	3.75026e-123	19	Gucd1
2.17901e-72	0.784323	0.538	0.175	4.55042e-68	19	Pik3r5
7.12651e-74	0.781381	0.568	0.199	1.48823e-69	19	Mob3a
1.43125e-39	0.779833	0.561	0.291	2.98887e-35	19	Gnptab
7.05875e-54	0.779607	0.472	0.177	1.47408e-49	19	Dnajc12
5.70223e-48	0.774199	0.811	0.537	1.1908e-43	19	Ciao2b
6.11457e-36	0.772803	0.761	0.406	1.2769e-31	19	Cd86
2.77021e-37	0.772705	0.668	0.42	5.78502e-33	19	Tank
3.08006e-53	0.769546	0.927	0.75	6.43209e-49	19	Edf1
4.02671e-61	0.76916	0.595	0.238	8.40897e-57	19	Phlpp1
3.29619e-115	0.768126	0.502	0.11	6.88343e-111	19	Sh3bp4
3.04408e-90	0.766951	0.492	0.12	6.35695e-86	19	Gm45716
1.27054e-31	0.765226	0.462	0.216	2.65327e-27	19	Laptm4b
2.2264e-22	0.764019	0.618	0.455	4.64938e-18	19	Fnbp1
3.48186e-45	0.76286	0.585	0.298	7.27116e-41	19	Myadm
1.89926e-194	0.762841	0.379	0.037	3.96622e-190	19	Tmtc2
2.1955e-51	0.762435	0.422	0.143	4.58487e-47	19	A530032D15Rik
5.02702e-53	0.757309	0.575	0.255	1.04979e-48	19	Cers6
7.66192e-66	0.755163	0.362	0.091	1.60004e-61	19	Ears2
7.01385e-45	0.754731	0.618	0.321	1.4647e-40	19	Auh
9.28665e-28	0.753901	0.631	0.436	1.93933e-23	19	Psmg4
2.55414e-39	0.75352	0.548	0.273	5.33381e-35	19	Rasa2
1.75515e-50	0.753151	0.475	0.172	3.66528e-46	19	Adam8
3.68956e-38	0.752904	0.492	0.2	7.7049e-34	19	Il7r
1.54322e-38	0.750164	0.744	0.478	3.22271e-34	19	Prex1
1.46134e-45	0.747909	0.814	0.603	3.05172e-41	19	Tmem134
4.88368e-58	0.746293	0.555	0.227	1.01986e-53	19	Alkbh6
1.67471e-70	0.745615	0.551	0.193	3.4973e-66	19	Atxn7l1
0	0.744654	0.382	0.006	0	19	Tmem150c
7.23276e-30	0.744483	0.678	0.466	1.51042e-25	19	Dynll2
5.57473e-37	0.744365	0.565	0.292	1.16417e-32	19	Gpcpd1
8.6866e-54	0.742068	0.568	0.246	1.81402e-49	19	Sdhaf1
1.32093e-35	0.739812	0.741	0.517	2.75849e-31	19	Fam32a
3.56497e-54	0.736857	0.452	0.152	7.44472e-50	19	Stat5a
3.45578e-44	0.736832	0.631	0.341	7.21671e-40	19	Spr
2.29734e-21	0.73362	0.495	0.318	4.79753e-17	19	Tctex1d2
2.07781e-42	0.73082	0.694	0.426	4.33908e-38	19	Gnai3
3.33746e-41	0.729103	0.684	0.428	6.96962e-37	19	Zmiz2
1.5427e-35	0.728486	0.595	0.328	3.22162e-31	19	Ccdc88a
1.01866e-32	0.728421	0.731	0.459	2.12727e-28	19	Snx20
2.49463e-41	0.727311	0.92	0.696	5.20953e-37	19	Iqgap1
5.8379e-52	0.724818	0.708	0.32	1.21913e-47	19	Tpm1
6.80027e-47	0.722112	0.528	0.216	1.4201e-42	19	Gpr137b
1.33121e-62	0.721525	0.532	0.178	2.77997e-58	19	Rab11fip1
1.13082e-39	0.719459	0.927	0.75	2.36149e-35	19	Stat1
2.21993e-33	0.718406	0.85	0.669	4.63587e-29	19	Myh9
2.24507e-23	0.718268	0.465	0.272	4.68837e-19	19	Acadm
2.7543e-46	0.7178	0.558	0.238	5.7518e-42	19	Sema4a
1.18932e-44	0.717409	0.94	0.873	2.48366e-40	19	Gabarap
1.37672e-39	0.714377	0.973	0.577	2.87499e-35	19	Ctsh
0	0.714203	0.346	0.004	0	19	Gm37422
5.02824e-47	0.711488	0.532	0.23	1.05005e-42	19	Plekhm2
1.53927e-39	0.710825	0.9	0.581	3.21445e-35	19	Zfp36
1.03225e-35	0.708367	0.638	0.379	2.15565e-31	19	Hax1
3.51617e-49	0.707946	0.488	0.185	7.34282e-45	19	Mmd
7.7714e-48	0.703383	0.897	0.619	1.6229e-43	19	Akap13
2.15853e-16	0.700272	0.299	0.147	4.50765e-12	19	Tnfsf9
8.01616e-103	0.698336	0.512	0.123	1.67402e-98	19	Tnfrsf11a
2.88404e-27	0.698009	0.9	0.748	6.02275e-23	19	Tubb5
1.09574e-45	0.697401	0.993	0.974	2.28824e-41	19	Rps19
7.99088e-31	0.695226	0.671	0.417	1.66874e-26	19	Tmpo
0	0.694984	0.339	0.002	0	19	Gm10851
7.75069e-33	0.69341	0.764	0.486	1.61858e-28	19	Rnf19b
1.01e-42	0.689972	0.983	0.746	2.10918e-38	19	Cyba
9.49385e-103	0.689842	0.385	0.071	1.9826e-98	19	Car13
5.23212e-44	0.689737	0.867	0.673	1.09262e-39	19	Dazap2
5.4309e-143	0.680396	0.465	0.072	1.13413e-138	19	Dpp4
2.1747e-31	0.679977	0.645	0.338	4.54143e-27	19	Slamf7
1.91321e-44	0.679145	0.581	0.251	3.99536e-40	19	Pirb
9.48759e-42	0.677739	0.555	0.274	1.98129e-37	19	Sav1
1.66103e-35	0.677629	0.9	0.72	3.46873e-31	19	Ywhah
1.09596e-39	0.675369	0.894	0.754	2.28869e-35	19	Capzb
1.12858e-36	0.67481	1	0.953	2.35682e-32	19	Malat1
8.80449e-251	0.672701	0.429	0.037	1.83864e-246	19	Nectin1
1.69911e-21	0.669603	0.704	0.589	3.54825e-17	19	Mkrn1
4.96402e-32	0.669028	0.827	0.671	1.03664e-27	19	Mpc1
1.71178e-163	0.668929	0.336	0.035	3.57471e-159	19	Htr7
1.98662e-56	0.667531	0.458	0.149	4.14865e-52	19	Adam19
2.57788e-67	0.665313	0.458	0.139	5.38339e-63	19	C9orf72
9.38733e-36	0.665246	0.615	0.357	1.96036e-31	19	Stx12
4.97014e-42	0.664254	0.957	0.815	1.03792e-37	19	Arf5
1.14498e-13	0.661299	0.897	0.844	2.39105e-09	19	Gas5
8.97344e-50	0.65934	0.512	0.199	1.87392e-45	19	Prr5l
1.0428e-37	0.657965	0.355	0.126	2.17767e-33	19	Idi1
1.44357e-30	0.657275	0.542	0.294	3.0146e-26	19	Eva1b
6.09328e-33	0.65694	0.658	0.401	1.27246e-28	19	Hat1
4.68732e-30	0.656853	0.777	0.58	9.78853e-26	19	Emd
1.23355e-31	0.653402	0.854	0.554	2.57601e-27	19	Cdkn1a
5.91571e-35	0.652641	0.508	0.233	1.23538e-30	19	Ptafr
1.93081e-35	0.651548	0.375	0.145	4.03212e-31	19	Ldlr
4.02147e-31	0.651469	0.628	0.39	8.39804e-27	19	Scpep1
6.06725e-46	0.651291	0.498	0.195	1.26702e-41	19	Rbpms
3.2681e-56	0.649942	0.332	0.087	6.82477e-52	19	Palld
4.11961e-99	0.649112	0.435	0.093	8.60297e-95	19	Nck2
3.69115e-41	0.64841	0.561	0.284	7.70823e-37	19	Kpna3
1.10228e-27	0.646718	0.714	0.489	2.30189e-23	19	Bcl7c
1.52972e-28	0.645523	0.668	0.451	3.19452e-24	19	Zyx
1.04444e-35	0.644419	0.754	0.5	2.18111e-31	19	Adprh
5.52049e-39	0.644414	0.575	0.3	1.15284e-34	19	Sh3bp1
6.76755e-69	0.643421	0.621	0.212	1.41327e-64	19	Gramd3
5.37515e-32	0.641851	0.591	0.345	1.12249e-27	19	Rab9
2.90097e-70	0.640793	0.365	0.085	6.05809e-66	19	Lrp8
5.10695e-46	0.640539	0.575	0.272	1.06648e-41	19	Asl
1.04872e-114	0.640297	0.352	0.054	2.19005e-110	19	Vsig10
0	0.638456	0.369	0.02	0	19	Stap2
5.32107e-15	0.636859	0.661	0.528	1.1112e-10	19	Zfas1
4.79902e-41	0.63666	0.887	0.721	1.00218e-36	19	Gnb1
1.39058e-71	0.635968	0.355	0.083	2.90395e-67	19	Arpin
5.44467e-41	0.635935	0.508	0.226	1.13701e-36	19	Zfc3h1
1.00469e-43	0.635477	0.462	0.177	2.09809e-39	19	Rnf157
2.51436e-36	0.635393	0.668	0.367	5.25073e-32	19	Il4ra
1.3206e-36	0.635327	0.767	0.528	2.75781e-32	19	Mob1a
4.66838e-30	0.633677	0.588	0.363	9.74899e-26	19	Gosr2
1.71593e-17	0.632489	0.322	0.167	3.58337e-13	19	Ebi3
1.08228e-30	0.632373	0.774	0.539	2.26012e-26	19	Ehd1
1.60561e-43	0.631183	0.561	0.27	3.35299e-39	19	Triobp
6.2981e-17	0.630493	0.631	0.474	1.31523e-12	19	Resf1
7.67081e-47	0.630464	0.548	0.243	1.60189e-42	19	Tmem168
2.07539e-29	0.628356	0.615	0.394	4.33405e-25	19	Snap23
8.84462e-28	0.627385	0.372	0.173	1.84702e-23	19	Gga2
7.5748e-49	0.626977	0.96	0.876	1.58185e-44	19	Rhoa
5.71494e-29	0.625972	0.9	0.702	1.19345e-24	19	Tap1
3.4036e-35	0.62549	0.565	0.298	7.10773e-31	19	Cep350
1.23202e-52	0.624282	1	0.977	2.57283e-48	19	H2-K1
5.81463e-16	0.62375	0.774	0.59	1.21427e-11	19	Rgs10
2.72657e-60	0.623348	0.522	0.19	5.69389e-56	19	Gtpbp1
4.63493e-26	0.622205	0.688	0.49	9.67913e-22	19	Ppp4r2
2.52768e-41	0.621294	0.495	0.211	5.27855e-37	19	Kif21b
2.32573e-29	0.620383	0.748	0.522	4.85681e-25	19	Sp110
2.05801e-35	0.619431	0.907	0.76	4.29775e-31	19	Rap1b
8.06594e-49	0.618817	0.346	0.098	1.68441e-44	19	Mir155hg
3.53876e-28	0.618329	0.429	0.211	7.39e-24	19	Dph5
1.40154e-28	0.616222	0.458	0.221	2.92683e-24	19	Lima1
3.01758e-19	0.61617	0.844	0.696	6.30161e-15	19	Itm2c
1.18588e-71	0.615867	0.355	0.08	2.47648e-67	19	Vdr
3.67809e-97	0.615858	0.385	0.073	7.68096e-93	19	Zfp217
6.60194e-33	0.614323	0.532	0.287	1.37868e-28	19	Myo1c
5.32637e-37	0.613895	0.502	0.245	1.11231e-32	19	Ccdc6
9.48141e-35	0.613558	0.488	0.236	1.98e-30	19	Mthfsl
2.91942e-44	0.613452	0.638	0.338	6.09663e-40	19	Plekhb2
1.07598e-34	0.612891	0.721	0.451	2.24697e-30	19	Stk24
2.36492e-77	0.612328	0.405	0.099	4.93867e-73	19	Nrde2
4.89042e-43	0.611444	0.528	0.241	1.02127e-38	19	Appl1
2.25076e-29	0.610644	0.621	0.396	4.70027e-25	19	Aftph
2.19906e-35	0.610007	0.744	0.495	4.5923e-31	19	Slc25a11
2.64301e-229	0.609943	0.299	0.019	5.51939e-225	19	2200002D01Rik
9.18277e-34	0.609787	0.731	0.514	1.91764e-29	19	Rab8a
2.29904e-32	0.607752	0.87	0.673	4.80109e-28	19	Sin3b
8.30585e-31	0.606685	0.575	0.341	1.73451e-26	19	Tbc1d15
1.59654e-17	0.605875	0.239	0.1	3.33406e-13	19	H2-DMb2
7.71815e-10	0.605724	0.329	0.219	1.61178e-05	19	Gclc
1.86541e-32	0.604688	0.831	0.542	3.89553e-28	19	Gbp2
9.10222e-36	0.602851	0.571	0.304	1.90082e-31	19	Eps15
1.18141e-73	0.600727	0.425	0.11	2.46714e-69	19	Rgs12
1.33785e-16	0.600375	0.645	0.501	2.79383e-12	19	Acadl
5.69897e-36	0.59899	0.316	0.103	1.19012e-31	19	Tcf7
1.05107e-44	0.598887	0.967	0.88	2.19495e-40	19	Arpc3
3.42506e-128	0.597183	0.362	0.051	7.15255e-124	19	Fam177a
1.63687e-25	0.593738	0.654	0.37	3.41828e-21	19	Gpr65
6.11237e-144	0.591551	0.339	0.039	1.27645e-139	19	Btla
6.89348e-17	0.590355	0.449	0.279	1.43956e-12	19	Tle3
0	0.589315	0.292	0.008	0	19	Cxcr5
5.04237e-27	0.589145	0.714	0.522	1.053e-22	19	Arf6
1.06171e-28	0.588039	0.804	0.68	2.21717e-24	19	Arpp19
1.62006e-35	0.584888	0.525	0.256	3.38316e-31	19	Pigyl
1.18605e-30	0.584852	0.402	0.179	2.47683e-26	19	Nhlrc2
2.69721e-23	0.5817	0.674	0.502	5.63258e-19	19	Riok3
1.7568e-23	0.579177	0.684	0.496	3.66873e-19	19	Nup98
2.60046e-27	0.576186	0.508	0.26	5.43055e-23	19	Prnp
5.70701e-34	0.576157	0.608	0.313	1.19179e-29	19	Fmnl1
7.60357e-26	0.574514	0.439	0.227	1.58785e-21	19	Foxn2
2.49861e-25	0.573519	0.645	0.417	5.21784e-21	19	Arrb2
4.92416e-26	0.573225	0.585	0.365	1.02831e-21	19	Nsmce1
3.92526e-45	0.572724	0.601	0.226	8.19713e-41	19	Tnfrsf18
9.95967e-31	0.571731	0.787	0.588	2.07988e-26	19	Sugt1
3.162e-30	0.569636	0.924	0.768	6.60319e-26	19	Rac1
6.05889e-36	0.568082	0.365	0.134	1.26528e-31	19	Gm12216
1.72648e-26	0.567743	0.498	0.284	3.60541e-22	19	Nek6
6.76693e-34	0.567213	0.9	0.759	1.41314e-29	19	Ube2i
5.64941e-20	0.566471	0.721	0.593	1.17977e-15	19	Eloc
3.87822e-28	0.565919	0.515	0.28	8.09889e-24	19	Gtf2a1
1.05025e-97	0.5659	0.425	0.087	2.19323e-93	19	Kcnk6
1.81843e-52	0.56392	0.402	0.126	3.79743e-48	19	Plekhg2
1.1785e-35	0.561764	0.963	0.871	2.46107e-31	19	Arpc2
1.788e-47	0.561478	1	0.981	3.73389e-43	19	H2-D1
2.37139e-41	0.561052	0.472	0.19	4.95216e-37	19	Inf2
2.07375e-19	0.559766	0.478	0.291	4.33061e-15	19	Helz2
1.08359e-14	0.559266	0.485	0.336	2.26285e-10	19	Ubash3b
8.15455e-22	0.558799	0.771	0.629	1.70291e-17	19	Prr13
9.97701e-268	0.55675	0.256	0.011	2.0835e-263	19	Synpo2
1.4636e-27	0.555346	0.744	0.45	3.05644e-23	19	Arl4c
4.63191e-28	0.555065	0.588	0.354	9.67282e-24	19	Dip2b
4.70872e-27	0.555019	0.734	0.532	9.83323e-23	19	Dusp11
6.83663e-23	0.554018	0.472	0.265	1.42769e-18	19	Rapgef2
5.53688e-26	0.553914	0.588	0.349	1.15627e-21	19	Ankrd44
8.26868e-30	0.55361	0.708	0.436	1.72675e-25	19	Fyn
2.22143e-25	0.553579	0.512	0.29	4.63901e-21	19	Tbc1d1
1.06675e-19	0.553082	0.748	0.541	2.2277e-15	19	Nampt
1.22487e-28	0.552807	0.628	0.391	2.55789e-24	19	Hmg20b
1.55743e-23	0.551575	0.718	0.523	3.25238e-19	19	Scamp2
8.49434e-12	0.551374	0.678	0.581	1.77387e-07	19	Smchd1
2.19683e-19	0.550662	0.565	0.377	4.58765e-15	19	Nfe2l1
0	0.549742	0.252	0.003	0	19	Slco5a1
6.11671e-30	0.549572	0.89	0.699	1.27735e-25	19	Psma1
1.60268e-23	0.549308	0.738	0.527	3.34688e-19	19	Skap2
5.73659e-24	0.549255	0.425	0.221	1.19797e-19	19	Parp8
1.24277e-19	0.548963	0.578	0.383	2.59527e-15	19	Prcp
3.3628e-09	0.548081	0.385	0.276	7.02254e-05	19	Bmyc
4.62537e-26	0.547457	0.518	0.294	9.65915e-22	19	Lrch4
1.83205e-48	0.546373	0.412	0.143	3.82587e-44	19	Atmin
4.33821e-28	0.545571	0.525	0.303	9.05948e-24	19	Atl3
2.24453e-21	0.54512	0.558	0.362	4.68726e-17	19	Rest
1.41104e-26	0.544931	0.944	0.776	2.94668e-22	19	Mcl1
5.78501e-40	0.54467	0.399	0.144	1.20808e-35	19	Phf11a
2.68078e-21	0.544653	0.402	0.208	5.59827e-17	19	Hist3h2a
1.06147e-32	0.544466	0.957	0.841	2.21667e-28	19	Gnai2
4.10444e-34	0.544338	0.495	0.229	8.5713e-30	19	Rasa4
7.75699e-27	0.542923	0.917	0.729	1.61989e-22	19	Pnrc1
4.08473e-25	0.54261	0.688	0.476	8.53014e-21	19	Rela
4.22938e-28	0.541933	0.784	0.578	8.83222e-24	19	Ssu72
4.72415e-34	0.540211	0.648	0.365	9.86545e-30	19	Rab43
5.87515e-27	0.538628	0.535	0.31	1.22691e-22	19	Tnip1
9.09566e-26	0.538461	0.545	0.328	1.89945e-21	19	Rab22a
3.37732e-244	0.538141	0.336	0.022	7.05286e-240	19	Zfp366
7.51379e-20	0.537199	0.757	0.574	1.5691e-15	19	Lrrfip1
5.83169e-54	0.537043	0.399	0.121	1.21783e-49	19	Abtb2
2.23784e-37	0.536912	0.465	0.205	4.67329e-33	19	Ift57
2.3715e-22	0.53515	0.771	0.576	4.9524e-18	19	Nfkb1
3.14128e-25	0.534621	0.492	0.28	6.55994e-21	19	Pank2
7.6231e-24	0.531629	0.734	0.555	1.59193e-19	19	Tmem128
2.29915e-31	0.530039	0.817	0.419	4.80132e-27	19	Spi1
7.09937e-152	0.529914	0.332	0.036	1.48256e-147	19	Slc22a23
4.14837e-70	0.529865	0.346	0.079	8.66304e-66	19	Exoc3l4
1.30258e-28	0.529541	0.88	0.754	2.72018e-24	19	Brk1
1.59718e-18	0.52911	0.555	0.388	3.3354e-14	19	Map2k1
3.52974e-53	0.528259	0.349	0.097	7.37116e-49	19	Pot1b
7.33496e-18	0.527824	0.525	0.354	1.53176e-13	19	Arfrp1
2.15253e-30	0.527251	0.415	0.182	4.49514e-26	19	Spsb1
5.15559e-26	0.526024	0.392	0.177	1.07664e-21	19	Map3k8
1.16361e-27	0.525482	0.581	0.343	2.42996e-23	19	Hpcal1
6.38656e-31	0.525182	0.615	0.355	1.3337e-26	19	Stxbp2
2.30058e-31	0.524259	0.468	0.226	4.80431e-27	19	Mthfs
5.36639e-12	0.521161	0.515	0.367	1.12066e-07	19	Socs1
2.54418e-24	0.521139	0.508	0.273	5.31301e-20	19	Syk
3.86279e-12	0.520011	0.412	0.281	8.06667e-08	19	Pvr
1.20229e-45	0.519522	1	0.989	2.51075e-41	19	B2m
2.11554e-47	0.519511	0.505	0.191	4.41787e-43	19	Stx11
3.86636e-25	0.51946	0.684	0.413	8.07413e-21	19	Nabp1
5.89993e-21	0.515743	0.568	0.379	1.23208e-16	19	Gsdmd
2.10134e-23	0.51527	0.628	0.438	4.38824e-19	19	Clptm1
2.33743e-28	0.511956	0.588	0.357	4.88125e-24	19	Fbxw11
7.46394e-31	0.511601	0.555	0.308	1.5587e-26	19	Nae1
7.93464e-22	0.511458	0.568	0.372	1.65699e-17	19	Zfand3
8.55043e-23	0.511105	0.993	0.975	1.78559e-18	19	H3f3b
1.66865e-08	0.51067	0.508	0.41	0.000348464	19	Bbx
1.06447e-41	0.510407	0.286	0.08	2.22294e-37	19	Marveld1
3.18946e-27	0.509787	0.286	0.106	6.66054e-23	19	Mex3b
4.7542e-15	0.509191	0.598	0.449	9.9282e-11	19	Foxp1
4.45134e-20	0.508211	0.817	0.652	9.29574e-16	19	Tap2
3.33815e-59	0.508034	0.196	0.03	6.97105e-55	19	Stxbp6
2.93226e-25	0.50734	0.419	0.216	6.12344e-21	19	Tmem19
4.27234e-21	0.507229	0.385	0.196	8.92192e-17	19	Slc25a20
4.44525e-26	0.507003	0.485	0.264	9.28301e-22	19	Ubxn2a
1.68517e-45	0.506682	0.392	0.132	3.51914e-41	19	Lipe
5.12561e-24	0.506154	0.465	0.259	1.07038e-19	19	Prr14
7.95011e-23	0.504853	0.555	0.34	1.66022e-18	19	Mxi1
1.66685e-17	0.504562	0.442	0.277	3.48088e-13	19	Dnajc10
1.35168e-17	0.503795	0.571	0.409	2.82271e-13	19	Ilrun
2.2252e-08	0.502923	0.777	0.697	0.000464689	19	Abracl
4.85301e-74	0.502662	0.349	0.071	1.01345e-69	19	4833407H14Rik
1.42576e-77	0.501871	0.392	0.088	2.97741e-73	19	Stard10
3.97759e-23	0.500299	0.87	0.606	8.30641e-19	19	Efhd2
4.66417e-30	0.499381	0.419	0.189	9.74019e-26	19	Tyk2
6.31382e-22	0.496957	0.498	0.3	1.31851e-17	19	Mbtd1
2.86962e-28	0.49565	0.355	0.146	5.99263e-24	19	Slc41a1
2.24972e-20	0.495505	0.631	0.455	4.69809e-16	19	Pet100
4.45861e-21	0.495429	0.615	0.439	9.31093e-17	19	Hcfc1r1
1.07589e-29	0.495051	1	0.99	2.24677e-25	19	Fau
4.72042e-11	0.494539	0.621	0.523	9.85765e-07	19	Plgrkt
5.87142e-36	0.492483	0.336	0.119	1.22613e-31	19	Hsf2
1.54807e-26	0.492404	0.488	0.266	3.23283e-22	19	Hint3
2.2724e-28	0.492014	0.369	0.145	4.74546e-24	19	Fam89a
1.77376e-28	0.491561	0.94	0.811	3.70415e-24	19	Arhgdia
1.9396e-22	0.491335	0.538	0.326	4.05047e-18	19	Cttnbp2nl
1.77682e-20	0.491219	0.591	0.396	3.71054e-16	19	Cmip
2.45366e-35	0.490698	0.372	0.147	5.12397e-31	19	Gca
1.12311e-26	0.490009	0.488	0.257	2.3454e-22	19	Ncoa2
1.20245e-20	0.489345	0.784	0.63	2.51107e-16	19	Mapre1
2.40915e-17	0.488917	0.628	0.409	5.03103e-13	19	Prkcd
3.05641e-29	0.487647	0.458	0.232	6.3827e-25	19	Apool
9.13244e-31	0.487357	0.585	0.338	1.90713e-26	19	Cd2bp2
4.30665e-19	0.485291	0.827	0.687	8.99358e-15	19	Tax1bp1
1.14083e-20	0.485143	0.774	0.624	2.3824e-16	19	Mbd2
7.47995e-22	0.483568	0.817	0.628	1.56204e-17	19	Ghitm
1.15008e-22	0.483542	0.847	0.721	2.40171e-18	19	Actr2
2.75098e-103	0.483059	0.306	0.043	5.74486e-99	19	Il6
4.86182e-118	0.482419	0.309	0.04	1.01529e-113	19	Arhgap28
2.06694e-10	0.482065	0.488	0.375	4.31639e-06	19	Nans
1.10904e-23	0.481182	0.698	0.489	2.31601e-19	19	Slc6a6
1.15487e-16	0.48045	0.578	0.417	2.41172e-12	19	Tor1aip2
1.48454e-21	0.479693	0.601	0.427	3.10017e-17	19	Map4
6.83196e-102	0.478995	0.223	0.024	1.42672e-97	19	Ndnf
4.0216e-29	0.478944	0.468	0.226	8.39832e-25	19	Arrdc1
3.27723e-31	0.478343	0.193	0.05	6.84383e-27	19	Gstt3
5.86522e-41	0.476704	0.429	0.145	1.22483e-36	19	Pkp3
1.98027e-66	0.476304	0.392	0.103	4.13539e-62	19	Tmem8
3.05717e-17	0.475177	0.754	0.654	6.38428e-13	19	Arpc4
1.93989e-19	0.475042	0.654	0.466	4.05108e-15	19	Edem1
1.19238e-19	0.47488	0.385	0.196	2.49005e-15	19	Atxn1
7.68276e-21	0.47303	0.455	0.256	1.60439e-16	19	Nfya
2.24129e-19	0.471836	0.661	0.474	4.68049e-15	19	Rbm17
3.2508e-15	0.470899	0.502	0.331	6.78865e-11	19	Baz2b
3.64239e-11	0.470551	0.352	0.222	7.6064e-07	19	Nrp2
8.33093e-28	0.469016	0.518	0.282	1.73975e-23	19	Uba7
2.77321e-24	0.467267	0.874	0.718	5.7913e-20	19	Chmp2a
1.77177e-169	0.467243	0.292	0.025	3.69999e-165	19	Arc
2.41509e-13	0.465651	0.93	0.74	5.04344e-09	19	Cd63
6.01006e-18	0.46456	0.482	0.302	1.25508e-13	19	3830406C13Rik
1.40817e-20	0.464143	0.771	0.631	2.94068e-16	19	Rab10
1.42667e-18	0.464092	0.528	0.345	2.97932e-14	19	Fbxo11
1.84227e-16	0.463795	0.355	0.192	3.84722e-12	19	Bclaf3
3.5629e-29	0.462813	0.382	0.171	7.4404e-25	19	Clip2
2.01878e-14	0.46201	0.402	0.258	4.21581e-10	19	Washc1
1.63726e-14	0.461587	0.571	0.421	3.41908e-10	19	Ube2f
2.16679e-23	0.46124	0.867	0.735	4.52491e-19	19	Dnajb6
3.78791e-10	0.460817	0.724	0.598	7.9103e-06	19	Slc38a2
2.11817e-258	0.459926	0.229	0.009	4.42337e-254	19	Spib
1.88769e-16	0.459675	0.691	0.544	3.94206e-12	19	Kpna4
6.30696e-13	0.459075	0.316	0.187	1.31708e-08	19	Ext1
6.57181e-17	0.458134	0.648	0.469	1.37239e-12	19	Krit1
6.6784e-50	0.456318	0.365	0.113	1.39465e-45	19	Mtmr4
3.04159e-23	0.454695	0.561	0.347	6.35174e-19	19	Dlgap4
3.05013e-10	0.454088	0.468	0.343	6.36958e-06	19	Mrpl38
9.80641e-15	0.452831	0.708	0.614	2.04787e-10	19	Dnajc8
2.27667e-17	0.452451	0.618	0.438	4.75438e-13	19	Rsu1
2.42803e-36	0.45039	0.312	0.1	5.07046e-32	19	Kit
4.32472e-25	0.448099	0.532	0.306	9.03131e-21	19	Sik3
2.55843e-22	0.448015	0.734	0.549	5.34278e-18	19	Rab11a
1.37938e-15	0.446817	0.794	0.604	2.88057e-11	19	Lcp1
5.30587e-36	0.445569	0.349	0.126	1.10802e-31	19	Gga3
4.8038e-67	0.444718	0.312	0.064	1.00318e-62	19	Zc3h12d
3.85806e-21	0.444169	0.94	0.9	8.05678e-17	19	Serf2
1.14532e-162	0.443457	0.183	0.01	2.39178e-158	19	Adam11
5.58588e-15	0.44339	0.532	0.368	1.1665e-10	19	Asap1
1.09037e-30	0.442519	0.306	0.108	2.27702e-26	19	Gpc1
1.97657e-24	0.440992	0.369	0.171	4.12767e-20	19	Atp6v0a1
2.47668e-18	0.440617	0.85	0.666	5.17205e-14	19	Anxa5
1.62624e-18	0.438887	0.435	0.257	3.39608e-14	19	Lpcat1
1.95089e-14	0.436912	0.831	0.717	4.07404e-10	19	Nap1l1
2.61601e-15	0.434567	0.485	0.328	5.46301e-11	19	Ncoa4
1.39873e-14	0.43418	0.791	0.653	2.92097e-10	19	Tuba1b
2.09113e-17	0.431423	0.924	0.849	4.36691e-13	19	Clta
4.01095e-22	0.429517	0.92	0.808	8.37606e-18	19	Atp6v0e
6.40514e-22	0.428717	0.957	0.872	1.33758e-17	19	Pfdn5
3.85304e-17	0.428402	0.724	0.536	8.0463e-13	19	Cyfip1
1.00865e-08	0.427776	0.561	0.464	0.000210636	19	Akap9
1.44321e-19	0.427073	0.442	0.242	3.01386e-15	19	Rnaseh2b
3.58759e-22	0.426488	0.741	0.557	7.49197e-18	19	Dbnl
8.27923e-17	0.425785	0.545	0.36	1.72895e-12	19	Dock8
1.11288e-27	0.424813	0.399	0.169	2.32402e-23	19	Crybg1
2.83359e-21	0.424749	0.9	0.772	5.91739e-17	19	Ppp1ca
2.09631e-30	0.423136	0.392	0.169	4.37772e-26	19	Akt3
3.92576e-21	0.423131	0.415	0.214	8.19817e-17	19	Ehbp1l1
2.31605e-25	0.422744	0.399	0.195	4.83661e-21	19	Crtc2
1.30093e-78	0.421782	0.276	0.046	2.71673e-74	19	Papss2
1.12292e-16	0.421517	0.409	0.238	2.34499e-12	19	Fchsd2
4.63428e-14	0.421331	0.914	0.78	9.67776e-10	19	Psmb10
3.81989e-15	0.420821	0.708	0.538	7.97707e-11	19	Ppp1r15a
3.55798e-20	0.420708	0.894	0.758	7.43013e-16	19	Sh3glb1
4.69918e-25	0.420386	0.485	0.263	9.81331e-21	19	Pde6d
5.20536e-34	0.420195	0.362	0.138	1.08704e-29	19	Smurf1
7.76432e-17	0.416719	0.365	0.205	1.62142e-12	19	Mtmr14
4.65009e-13	0.416224	0.515	0.376	9.71079e-09	19	Cnpy3
7.78088e-14	0.415702	0.635	0.501	1.62488e-09	19	Pten
4.60975e-08	0.414994	0.757	0.658	0.000962654	19	Atp2b1
3.42435e-25	0.414681	0.425	0.202	7.15107e-21	19	Ece1
2.04632e-27	0.413957	0.289	0.105	4.27333e-23	19	Vopp1
5.28323e-15	0.413934	0.419	0.24	1.1033e-10	19	Cnn3
2.78651e-17	0.413903	0.445	0.262	5.81907e-13	19	Mllt6
6.25599e-17	0.413299	0.505	0.331	1.30644e-12	19	Mapre2
4.63803e-10	0.412966	0.631	0.525	9.6856e-06	19	Prpf38b
1.85656e-12	0.412437	0.804	0.637	3.87706e-08	19	Rnh1
3.887e-19	0.411934	0.355	0.18	8.11723e-15	19	Dram1
1.96212e-15	0.411113	0.741	0.609	4.0975e-11	19	Pdcd10
1.3221e-13	0.411063	0.495	0.336	2.76095e-09	19	Zup1
3.9202e-12	0.408506	0.831	0.71	8.18656e-08	19	Ywhaq
8.78966e-15	0.40773	0.661	0.541	1.83554e-10	19	Nmt1
4.32125e-15	0.407719	0.867	0.65	9.02406e-11	19	Coro1a
3.97081e-15	0.407343	0.618	0.465	8.29224e-11	19	Nr1h2
5.92959e-18	0.407034	0.296	0.142	1.23828e-13	19	Flvcr1
1.57747e-13	0.406402	0.435	0.286	3.29423e-09	19	Fbrsl1
2.60323e-36	0.405474	0.512	0.196	5.43632e-32	19	Tnfrsf9
7.06714e-17	0.404874	0.714	0.562	1.47583e-12	19	Rbm42
1.26206e-16	0.404734	0.847	0.73	2.63556e-12	19	Ubxn1
5.86065e-24	0.403776	0.342	0.15	1.22388e-19	19	Khnyn
4.75771e-15	0.402265	0.445	0.286	9.93553e-11	19	Pias1
1.31673e-24	0.401632	0.296	0.117	2.74973e-20	19	Atp11a
3.11832e-12	0.400575	0.508	0.389	6.51198e-08	19	Tfg
7.53453e-16	0.399824	0.468	0.299	1.57344e-11	19	Rnf8
1.41217e-15	0.3996	0.794	0.651	2.94903e-11	19	Dek
3.83645e-15	0.399396	0.854	0.716	8.01165e-11	19	Sumo1
2.57738e-11	0.399137	0.615	0.517	5.38235e-07	19	Sbds
6.48802e-20	0.398638	0.482	0.282	1.35489e-15	19	Pnpla8
7.48165e-13	0.398272	0.671	0.531	1.56239e-08	19	Sppl2a
3.16011e-16	0.397891	0.395	0.23	6.59927e-12	19	Traf3
1.68933e-16	0.396334	0.688	0.521	3.52782e-12	19	Wasf2
6.48478e-13	0.396094	0.674	0.551	1.35422e-08	19	Nt5c
3.05715e-10	0.393903	0.585	0.458	6.38426e-06	19	Trim25
7.7401e-28	0.392047	0.302	0.11	1.61637e-23	19	St3gal1
1.17464e-17	0.391888	0.777	0.639	2.45299e-13	19	Itgb1
1.76724e-12	0.388814	0.236	0.115	3.69053e-08	19	Otud1
8.53098e-21	0.387842	0.419	0.225	1.78152e-16	19	Wipf2
0	0.38763	0.203	0	0	19	Oprd1
5.81822e-14	0.387257	0.721	0.598	1.21502e-09	19	Ppp1r12a
1.51118e-14	0.385606	0.887	0.793	3.1558e-10	19	Pcbp2
2.00637e-22	0.385513	0.382	0.19	4.1899e-18	19	Traf2
8.73634e-24	0.381843	0.329	0.146	1.82441e-19	19	Zfp524
4.65505e-13	0.381463	0.837	0.713	9.72113e-09	19	Vcp
1.99277e-11	0.380538	0.319	0.19	4.1615e-07	19	Casp7
4.62042e-17	0.379895	0.395	0.221	9.64883e-13	19	Fmnl2
9.44195e-20	0.379779	0.349	0.17	1.97176e-15	19	Fam241a
5.52203e-16	0.378336	0.894	0.788	1.15316e-11	19	Psma2
4.96467e-14	0.378313	0.821	0.725	1.03677e-09	19	Ube2l3
6.29656e-63	0.377907	0.193	0.028	1.31491e-58	19	Gprc5a
3.88419e-11	0.377523	0.548	0.412	8.11136e-07	19	Rnf114
3.7041e-25	0.377039	0.867	0.682	7.73528e-21	19	Rtn4
7.15344e-42	0.375991	0.249	0.059	1.49385e-37	19	Gm37529
2.28444e-38	0.375525	0.296	0.09	4.77059e-34	19	Enox2
2.89289e-17	0.372586	0.525	0.351	6.04122e-13	19	Otud5
2.35598e-10	0.372157	0.814	0.726	4.92e-06	19	Fam49b
3.51633e-26	0.37209	0.309	0.118	7.34315e-22	19	Shtn1
8.42708e-59	0.371716	0.199	0.032	1.75983e-54	19	H2-Eb2
2.25806e-149	0.371146	0.12	0.004	4.7155e-145	19	Dpysl5
7.03904e-21	0.370482	0.475	0.263	1.46996e-16	19	Ptprj
1.87907e-25	0.369184	0.349	0.153	3.92407e-21	19	Slc33a1
5.88939e-28	0.368156	0.259	0.088	1.22988e-23	19	Stoml1
6.12858e-18	0.367837	0.605	0.379	1.27983e-13	19	Ifngr2
4.89905e-12	0.367821	0.794	0.691	1.02307e-07	19	H2afy
6.36548e-13	0.367501	0.558	0.409	1.3293e-08	19	Ptpn2
6.46844e-17	0.366013	0.85	0.691	1.3508e-12	19	Psma5
9.02432e-14	0.365538	0.631	0.492	1.88455e-09	19	Ube2j2
7.98844e-17	0.365386	0.279	0.131	1.66823e-12	19	C1qtnf12
2.19726e-12	0.365251	0.468	0.322	4.58854e-08	19	Manbal
4.60597e-08	0.365172	0.405	0.304	0.000961865	19	Ahcyl2
4.35289e-12	0.36466	0.575	0.439	9.09013e-08	19	Etnk1
4.72014e-15	0.363116	0.272	0.133	9.85708e-11	19	Plekhn1
1.43341e-81	0.36256	0.199	0.024	2.99339e-77	19	Efna2
8.54227e-18	0.362024	0.475	0.295	1.78388e-13	19	Tax1bp3
8.50235e-13	0.361733	0.485	0.341	1.77555e-08	19	Cop1
1.09613e-19	0.360935	0.252	0.101	2.28906e-15	19	Icosl
3.20561e-92	0.359476	0.186	0.019	6.69428e-88	19	Trim7
3.80634e-29	0.359198	0.233	0.069	7.94879e-25	19	Clec2i
1.68369e-09	0.358908	0.575	0.446	3.51604e-05	19	Plekho1
4.18599e-32	0.358484	0.252	0.074	8.74161e-28	19	Ikzf4
1.13139e-20	0.358042	0.349	0.166	2.36268e-16	19	Fut8
7.85715e-86	0.357986	0.199	0.023	1.64081e-81	19	Pla1a
1.77533e-08	0.357502	0.558	0.443	0.000370741	19	Phip
4.52569e-18	0.357176	0.605	0.406	9.451e-14	19	Bak1
4.00488e-16	0.355794	0.771	0.612	8.3634e-12	19	Tbcb
1.08644e-214	0.355685	0.176	0.006	2.26882e-210	19	Gm10432
2.7205e-10	0.3552	0.635	0.53	5.68123e-06	19	Sod1
2.39894e-18	0.354758	0.953	0.891	5.0097e-14	19	Tmsb10
2.08739e-12	0.354397	0.449	0.297	4.35909e-08	19	Creb1
1.76687e-15	0.353756	0.306	0.158	3.68975e-11	19	Slc25a38
4.82804e-11	0.353444	0.316	0.183	1.00824e-06	19	Plxnd1
5.79562e-15	0.3531	0.834	0.728	1.2103e-10	19	Fis1
7.39037e-17	0.353063	0.917	0.833	1.54333e-12	19	Psma7
1.38382e-13	0.351816	0.807	0.687	2.88983e-09	19	Pafah1b1
1.01741e-11	0.351544	0.532	0.391	2.12465e-07	19	Sirt7
3.02443e-12	0.351422	0.561	0.412	6.31593e-08	19	Sgpl1
1.75485e-14	0.351296	0.548	0.397	3.66466e-10	19	Smndc1
6.38684e-70	0.350757	0.233	0.036	1.33376e-65	19	Chst15
5.75792e-14	0.34987	0.565	0.41	1.20243e-09	19	Anxa7
5.45734e-66	0.34831	0.216	0.034	1.13966e-61	19	Zfp296
7.16463e-13	0.348182	0.369	0.221	1.49619e-08	19	Elf4
3.06153e-12	0.347749	0.575	0.416	6.3934e-08	19	Ube2e3
6.31892e-17	0.347332	0.213	0.085	1.31958e-12	19	Pira2
1.57055e-11	0.345858	0.801	0.7	3.27978e-07	19	Calm3
2.2414e-13	0.345676	0.698	0.555	4.68072e-09	19	Eif4e2
1.97589e-09	0.343882	0.336	0.223	4.12624e-05	19	Stard7
2.17362e-11	0.343684	0.272	0.153	4.53916e-07	19	Vps37c
5.58436e-12	0.343663	0.512	0.362	1.16618e-07	19	Lrrc8c
9.64741e-10	0.343204	0.485	0.362	2.01467e-05	19	Zfp800
6.16978e-11	0.342883	0.465	0.325	1.28844e-06	19	Trim30d
6.92672e-15	0.341576	0.937	0.772	1.44651e-10	19	Lamp1
6.27069e-46	0.341066	0.226	0.049	1.30951e-41	19	Wdr90
6.76129e-10	0.340293	0.518	0.385	1.41196e-05	19	Tuba1c
5.84566e-132	0.339893	0.176	0.011	1.22075e-127	19	1110032F04Rik
4.63694e-12	0.339872	0.611	0.471	9.68332e-08	19	Slc9a3r1
9.75598e-12	0.33892	0.844	0.756	2.03734e-07	19	Ywhaz
1.2909e-08	0.338874	0.488	0.382	0.000269579	19	Dtx3l
1.37002e-12	0.338528	0.422	0.281	2.86102e-08	19	Fbxo6
1.51042e-09	0.338014	0.787	0.597	3.15421e-05	19	Vamp8
4.04399e-12	0.337614	0.422	0.272	8.44507e-08	19	Ino80d
4.95544e-12	0.337448	0.631	0.509	1.03484e-07	19	Ppp1r2
1.01569e-09	0.336538	0.478	0.352	2.12106e-05	19	Zc3h7a
1.19675e-11	0.336111	0.635	0.484	2.49917e-07	19	Arpc5l
6.97076e-22	0.335462	0.193	0.062	1.4557e-17	19	Dclre1a
0	0.335441	0.206	0.005	0	19	Mab21l3
8.90642e-12	0.334705	0.535	0.39	1.85993e-07	19	Tbl1x
1.7772e-13	0.334109	0.432	0.274	3.71132e-09	19	Srebf2
3.95224e-111	0.333953	0.14	0.008	8.25346e-107	19	Syn3
2.7982e-14	0.333251	0.937	0.827	5.84349e-10	19	Rbm39
2.04016e-12	0.332881	0.588	0.444	4.26046e-08	19	Nrbp1
8.66274e-09	0.332677	0.375	0.264	0.000180904	19	AI837181
1.83558e-09	0.33248	0.239	0.133	3.83325e-05	19	Bcl9l
3.4685e-09	0.331565	0.532	0.421	7.24326e-05	19	Poldip3
5.17911e-11	0.331562	0.488	0.355	1.08155e-06	19	Ankrd13a
5.78321e-13	0.330896	0.319	0.178	1.20771e-08	19	Ccng2
2.53785e-10	0.330251	0.993	0.975	5.29978e-06	19	Hspa8
5.74069e-21	0.330159	0.379	0.186	1.19883e-16	19	Nup85
2.21079e-12	0.329869	0.458	0.304	4.61679e-08	19	Specc1l
5.48278e-09	0.328645	0.98	0.955	0.000114497	19	AY036118
2.03852e-14	0.327057	0.488	0.32	4.25703e-10	19	Ccnt2
2.68993e-12	0.326248	0.884	0.794	5.61739e-08	19	Atp6v1f
2.28074e-14	0.325932	0.415	0.255	4.76287e-10	19	Plekha1
1.44037e-10	0.32578	0.455	0.323	3.00793e-06	19	Kdm5c
1.45449e-48	0.325682	0.246	0.055	3.03741e-44	19	A530040E14Rik
3.93075e-08	0.324807	0.545	0.461	0.000820859	19	Ensa
4.62453e-11	0.324734	0.445	0.315	9.65741e-07	19	Ubfd1
1.26814e-08	0.323084	0.535	0.424	0.000264825	19	Rad21
2.12269e-10	0.322751	0.246	0.126	4.43281e-06	19	Dnase1l3
5.47605e-13	0.320962	0.664	0.515	1.14356e-08	19	Ppp1cb
2.67284e-18	0.320774	0.372	0.187	5.58168e-14	19	Dock11
2.8483e-11	0.320529	0.588	0.465	5.94811e-07	19	Cdc42se1
1.74461e-16	0.320514	0.897	0.811	3.64326e-12	19	Sem1
4.591e-10	0.320334	0.834	0.726	9.58739e-06	19	Rtraf
1.84632e-12	0.320121	0.601	0.472	3.85567e-08	19	Stx8
1.66905e-15	0.319881	0.319	0.163	3.48547e-11	19	Nav1
1.02371e-13	0.319398	0.342	0.19	2.13782e-09	19	Bcl6
6.67401e-13	0.318299	0.389	0.244	1.39373e-08	19	Arhgap1
6.37949e-12	0.317821	0.512	0.366	1.33223e-07	19	Cdkn1b
3.75916e-13	0.316703	0.787	0.656	7.85026e-09	19	Psmd4
2.98605e-38	0.315685	0.272	0.077	6.23577e-34	19	Sepsecs
8.05849e-13	0.315134	0.601	0.449	1.68286e-08	19	Kansl1
2.64927e-09	0.314011	0.794	0.661	5.53246e-05	19	Ifrd1
2.82425e-32	0.313764	0.223	0.061	5.89788e-28	19	Pxmp2
1.73945e-10	0.313166	0.425	0.298	3.6325e-06	19	Itprid2
4.82334e-12	0.312909	0.226	0.109	1.00726e-07	19	C1qtnf6
1.59963e-55	0.312619	0.159	0.022	3.34051e-51	19	Gapt
7.75661e-21	0.312577	0.239	0.089	1.61981e-16	19	Vav3
2.25389e-08	0.312356	0.515	0.395	0.000470679	19	Sbno2
5.68018e-11	0.312084	0.847	0.724	1.18619e-06	19	Msn
3.4956e-22	0.311869	0.189	0.061	7.29986e-18	19	Gins3
3.73223e-23	0.311014	0.276	0.109	7.79401e-19	19	Acsf2
2.31017e-10	0.310926	0.488	0.355	4.82433e-06	19	Cyld
5.34095e-31	0.310585	0.233	0.067	1.11535e-26	19	Rab29
2.53758e-08	0.309143	0.289	0.181	0.000529923	19	Glcci1
6.53251e-20	0.308269	0.375	0.185	1.36418e-15	19	Agap1
1.41661e-35	0.307457	0.213	0.05	2.95831e-31	19	Cd24a
4.32547e-09	0.306963	0.359	0.225	9.03288e-05	19	Slc7a11
2.04713e-14	0.306073	0.246	0.114	4.27503e-10	19	Smagp
2.06094e-10	0.305638	0.515	0.38	4.30386e-06	19	Gtpbp2
4.13688e-13	0.3055	0.352	0.196	8.63905e-09	19	Psd4
1.77251e-09	0.304784	0.807	0.705	3.70153e-05	19	Pcbp1
6.22991e-13	0.303756	0.897	0.801	1.30099e-08	19	Myl12b
1.86924e-20	0.303576	0.342	0.162	3.90354e-16	19	Cyb561a3
7.73116e-10	0.303119	0.179	0.088	1.6145e-05	19	Npr1
7.19789e-14	0.302839	0.728	0.543	1.50314e-09	19	Dctn2
2.18552e-08	0.302028	0.399	0.288	0.000456401	19	Elovl5
1.30831e-28	0.301342	0.239	0.075	2.73214e-24	19	Shb
2.72745e-10	0.301251	0.512	0.367	5.69574e-06	19	Nsd1
1.72477e-14	0.301246	0.993	0.978	3.60183e-10	19	Eif1
2.11328e-08	0.301125	0.568	0.482	0.000441317	19	Ccni
3.28229e-11	0.301089	0.87	0.815	6.8544e-07	19	Pomp
1.50442e-11	0.300676	0.439	0.3	3.14167e-07	19	Dnm1l
3.48447e-37	0.300004	0.236	0.061	7.27663e-33	19	Pik3r6
1.17846e-08	0.299909	0.482	0.375	0.000246098	19	Flii
1.00825e-11	0.299744	0.435	0.298	2.10553e-07	19	Dcaf11
2.48073e-11	0.299411	0.349	0.218	5.18051e-07	19	Mtf1
3.83648e-121	0.298011	0.169	0.011	8.01172e-117	19	Fxyd2
8.96348e-12	0.297158	0.571	0.419	1.87184e-07	19	Cirbp
6.12956e-11	0.296456	0.316	0.19	1.28004e-06	19	Ttc9c
8.37215e-10	0.296348	0.475	0.335	1.74836e-05	19	Osbpl8
5.80603e-09	0.295987	0.91	0.776	0.000121247	19	H2-Aa
3.89302e-63	0.294481	0.239	0.04	8.12979e-59	19	Rasip1
1.68181e-11	0.294361	0.94	0.828	3.51213e-07	19	Srsf3
8.1733e-21	0.292701	0.269	0.112	1.70683e-16	19	Bcl9
1.66917e-09	0.292657	0.532	0.422	3.48573e-05	19	2610001J05Rik
9.17475e-31	0.292559	0.269	0.086	1.91596e-26	19	Zbtb10
1.18081e-08	0.291579	0.405	0.296	0.000246588	19	Ppp1r35
3.34181e-10	0.291327	0.498	0.372	6.97871e-06	19	Nlrc5
3.28299e-09	0.291098	0.555	0.432	6.85586e-05	19	Nfat5
1.79187e-08	0.289976	0.512	0.393	0.000374196	19	Ythdf2
3.53633e-12	0.288926	0.382	0.241	7.38492e-08	19	Casc3
2.43664e-49	0.288925	0.249	0.053	5.08843e-45	19	Lsr
9.41254e-15	0.288763	0.316	0.167	1.96562e-10	19	Traf6
1.51027e-33	0.287968	0.209	0.053	3.15389e-29	19	Afap1
1.90843e-10	0.28619	0.688	0.577	3.98537e-06	19	Cap1
3.37022e-09	0.285899	0.329	0.208	7.03803e-05	19	Ccdc71l
5.76982e-09	0.285779	0.372	0.26	0.000120491	19	Agpat1
5.15913e-12	0.285257	0.379	0.236	1.07738e-07	19	Parp4
1.77292e-10	0.284363	0.621	0.44	3.70239e-06	19	P2rx4
5.64128e-10	0.283082	0.395	0.272	1.17807e-05	19	Clasp2
9.7718e-15	0.282809	0.312	0.16	2.04064e-10	19	Strbp
8.70774e-26	0.282409	0.309	0.121	1.81844e-21	19	Ap1g2
2.24643e-10	0.281395	0.834	0.7	4.69121e-06	19	Use1
2.48801e-09	0.281136	0.452	0.342	5.19571e-05	19	Ube2z
2.81951e-11	0.280518	0.817	0.661	5.88798e-07	19	Pabpn1
1.05052e-08	0.278701	0.638	0.536	0.000219379	19	Sbno1
5.25196e-09	0.27754	0.399	0.283	0.000109677	19	Nxf1
6.89918e-09	0.276042	0.591	0.486	0.000144076	19	Chrac1
6.96684e-10	0.275095	0.738	0.609	1.45489e-05	19	M6pr
3.0909e-08	0.27484	0.628	0.504	0.000645473	19	Grk2
4.98255e-12	0.27399	0.189	0.084	1.04051e-07	19	Ston2
3.17604e-10	0.273445	0.515	0.381	6.63252e-06	19	2310011J03Rik
1.02641e-10	0.272503	0.801	0.658	2.14346e-06	19	Psma6
8.15462e-10	0.271177	0.734	0.619	1.70293e-05	19	Csnk2b
1.11029e-09	0.270914	0.611	0.49	2.31861e-05	19	Pdcl3
2.15308e-15	0.270617	0.392	0.198	4.49628e-11	19	Arap2
2.35328e-11	0.270487	0.555	0.414	4.91436e-07	19	Eapp
2.9642e-26	0.268332	0.266	0.093	6.19014e-22	19	Zfp809
9.84405e-23	0.268102	0.153	0.04	2.05573e-18	19	Col27a1
1.72736e-10	0.268039	0.385	0.246	3.60725e-06	19	Paxbp1
7.07513e-91	0.267478	0.176	0.017	1.4775e-86	19	Gm2396
8.73187e-279	0.267074	0.15	0.003	1.82348e-274	19	Gm16685
6.1966e-10	0.266561	0.917	0.809	1.29404e-05	19	Gnb2
6.78531e-09	0.26654	0.385	0.264	0.000141698	19	Hspb11
1.37685e-14	0.266248	0.15	0.052	2.87528e-10	19	Gm34084
9.39034e-19	0.26618	0.15	0.045	1.96099e-14	19	Cdk5r1
1.34677e-09	0.264385	0.595	0.47	2.81245e-05	19	Snx6
6.59992e-10	0.264201	0.92	0.847	1.37826e-05	19	Ube2d3
4.50348e-49	0.264193	0.186	0.032	9.40461e-45	19	D930030I03Rik
3.69122e-14	0.263896	0.631	0.379	7.70838e-10	19	Csf2ra
1.09837e-14	0.263892	0.322	0.168	2.29372e-10	19	Plcl2
1.23561e-120	0.263477	0.14	0.008	2.58033e-116	19	Wnt11
6.19584e-09	0.263453	0.292	0.184	0.000129388	19	Vhl
7.32229e-10	0.263339	0.585	0.469	1.52911e-05	19	Polr2a
1.0988e-15	0.262823	0.91	0.677	2.29463e-11	19	AW112010
5.20294e-91	0.261684	0.159	0.013	1.08653e-86	19	Ccr6
3.94089e-13	0.260963	0.362	0.2	8.22975e-09	19	Csf2rb2
2.22073e-12	0.260585	0.395	0.236	4.63755e-08	19	Akna
1.36657e-10	0.260526	0.233	0.121	2.8538e-06	19	Sipa1l3
2.73795e-09	0.259021	0.246	0.142	5.71766e-05	19	Dtx2
6.21205e-10	0.256986	0.402	0.268	1.29726e-05	19	Peak1
3.96244e-10	0.256362	0.429	0.294	8.27477e-06	19	Ncoa3
2.32669e-14	0.254541	0.309	0.154	4.85882e-10	19	Rgs3
1.45702e-15	0.254481	0.239	0.105	3.04269e-11	19	Gpr157
5.21316e-10	0.254283	0.777	0.644	1.08867e-05	19	Ube2n
2.89311e-113	0.25412	0.13	0.007	6.04169e-109	19	Plek2
4.39879e-72	0.253901	0.183	0.023	9.18599e-68	19	Fut4
1.33422e-70	0.253417	0.189	0.024	2.78625e-66	19	Ptpn3
1.0839e-19	0.252293	0.196	0.067	2.26351e-15	19	Relt
1.21357e-11	0.252259	0.266	0.144	2.5343e-07	19	Iffo2
2.32562e-15	0.250929	0.329	0.167	4.85659e-11	19	Donson
7.8126e-168	0.250551	0.166	0.008	1.63151e-163	19	Nipal1
1.78607e-08	0.250004	0.87	0.746	0.000372984	19	Bri3

## Sheet: 19 GO BIOL
Term	Overlap	P.value	Adjusted.P.value	Old.P.value	Old.Adjusted.P.value	Odds.Ratio	Combined.Score	Genes
cytokine-mediated signaling pathway (GO:0019221)	12/621	2.98035e-08	2.55714e-05	0	0	10.029	173.79	SOCS2;CCL22;ANXA2;CCL5;FSCN1;IL12B;PSME2;IRF8;TRAF1;IFI30;BIRC2;TXNDC17
cellular response to tumor necrosis factor (GO:0071356)	6/194	8.58949e-06	0.00368489	0	0	14.3341	167.207	CCL22;CCL5;PSME2;TRAF1;BIRC2;TXNDC17
positive regulation of hydrolase activity (GO:0051345)	5/149	3.46989e-05	0.00871591	0	0	15.2824	156.932	CCL22;CCL5;CALM1;CD200;MAP4K4
positive regulation of protein kinase activity (GO:0045860)	5/154	4.06336e-05	0.00871591	0	0	14.7658	149.296	CCL5;IL12B;CCR7;CALM1;MAP4K4
positive regulation of ERK1 and ERK2 cascade (GO:0070374)	5/172	6.87525e-05	0.0116741	0	0	13.1623	126.161	RAMP3;CCL22;GLIPR2;CCL5;CCR7
positive regulation of activation of Janus kinase activity (GO:0010536)	2/7	0.000127601	0.0116741	0	0	166.208	1490.32	CCL5;IL12B
lymphocyte migration (GO:0072676)	3/40	0.000136086	0.0116741	0	0	34.3525	305.814	CCL22;CCL5;MYO1G
regulation of JNK cascade (GO:0046328)	4/105	0.000137181	0.0116741	0	0	17.0891	151.994	GADD45B;CCR7;TRAF1;MAP4K4
substantia nigra development (GO:0021762)	3/43	0.000169089	0.0116741	0	0	31.7713	275.936	BASP1;CALM1;ACTB
regulation of activation of Janus kinase activity (GO:0010533)	2/8	0.000169863	0.0116741	0	0	138.5	1202.25	CCL5;IL12B
cellular response to cytokine stimulus (GO:0071345)	7/482	0.000184216	0.0116741	0	0	6.67442	57.396	SOCS2;CCL22;CCL5;FSCN1;IL12B;IRF8;CCR7
positive regulation of GTPase activity (GO:0043547)	5/214	0.00019169	0.0116741	0	0	10.4949	89.8329	CCL22;TBC1D4;CCL5;CCR7;MAP4K4
tumor necrosis factor-mediated signaling pathway (GO:0033209)	4/116	0.000201377	0.0116741	0	0	15.4022	131.078	PSME2;TRAF1;BIRC2;TXNDC17
interleukin-12-mediated signaling pathway (GO:0035722)	3/46	0.000206893	0.0116741	0	0	29.5502	250.684	ANXA2;IL12B;PSME2
cellular response to interleukin-12 (GO:0071349)	3/48	0.000234905	0.0116741	0	0	28.234	235.933	ANXA2;IL12B;PSME2
cellular response to interferon-gamma (GO:0071346)	4/121	0.000236747	0.0116741	0	0	14.7402	123.059	CCL22;CCL5;IRF8;IFI30
cellular response to organic substance (GO:0071310)	4/123	0.000252074	0.0116741	0	0	14.491	120.07	SOCS2;RAMP3;CCL5;CCR7
inflammatory response (GO:0006954)	5/230	0.000267669	0.0116741	0	0	9.74074	80.125	MMP25;CCL22;CCL5;CCR7;RELB
regulation of high voltage-gated calcium channel activity (GO:1901841)	2/10	0.000272123	0.0116741	0	0	103.865	852.651	CACNB3;CALM1
positive regulation of receptor recycling (GO:0001921)	2/10	0.000272123	0.0116741	0	0	103.865	852.651	RAMP3;ANXA2
regulation of ERK1 and ERK2 cascade (GO:0070372)	5/238	0.000313319	0.0128013	0	0	9.40248	75.8619	RAMP3;CCL22;GLIPR2;CCL5;CCR7
regulation of cell adhesion (GO:0030155)	4/133	0.000339606	0.0132446	0	0	13.361	106.724	CCL5;IL12B;CCR7;CYTIP
response to UV-B (GO:0010224)	2/13	0.000469425	0.0175116	0	0	75.5265	578.835	IL12B;CRIP1
positive regulation of MAPK cascade (GO:0043410)	5/274	0.000595717	0.0212969	0	0	8.12929	60.366	RAMP3;CCL22;GLIPR2;CCL5;CCR7
regulation of extracellular matrix disassembly (GO:0010715)	2/15	0.000629902	0.0216182	0	0	63.9006	470.944	CST3;FSCN1
dendritic cell chemotaxis (GO:0002407)	2/16	0.000718739	0.021771	0	0	59.3333	429.455	CCL5;CCR7
regulation of endopeptidase activity (GO:0052548)	3/71	0.000745521	0.021771	0	0	18.6627	134.398	PSME2;SERPINB9;BIRC2
positive regulation of JNK cascade (GO:0046330)	3/73	0.000808433	0.021771	0	0	18.1277	129.076	GADD45B;CCR7;TRAF1
regulation of receptor recycling (GO:0001919)	2/17	0.000813271	0.021771	0	0	55.375	393.962	RAMP3;ANXA2
NIK/NF-kappaB signaling (GO:0038061)	3/74	0.000841116	0.021771	0	0	17.8714	126.544	PSME2;BIRC2;RELB
positive regulation of immune response (GO:0050778)	3/75	0.000874627	0.021771	0	0	17.6223	124.091	CCL5;IL12B;CCR7
positive regulation of T cell activation (GO:0050870)	3/75	0.000874627	0.021771	0	0	17.6223	124.091	CCL5;IL12B;CCR7
cellular response to hormone stimulus (GO:0032870)	3/76	0.000908975	0.021771	0	0	17.3801	121.716	SOCS2;RAMP3;SERPINB9
regulation of T cell proliferation (GO:0042129)	3/76	0.000908975	0.021771	0	0	17.3801	121.716	IL4I1;CCL5;IL12B
regulation of adaptive immune response (GO:0002819)	2/18	0.000913471	0.021771	0	0	51.9115	363.29	IL4I1;SAMSN1
dendritic cell migration (GO:0036336)	2/18	0.000913471	0.021771	0	0	51.9115	363.29	CCL5;CCR7
positive regulation of cell adhesion (GO:0045785)	3/80	0.0010549	0.0231474	0	0	16.4739	112.917	CCL5;IL12B;CCR7
response to interferon-gamma (GO:0034341)	3/80	0.0010549	0.0231474	0	0	16.4739	112.917	CCL22;CCL5;IRF8
adaptive immune response based on somatic recombination of immune receptors built from immunoglobulin superfamily domains (GO:0002460)	2/20	0.00113076	0.0231474	0	0	46.1389	313.046	IL12B;MYO1G
regulation of T cell migration (GO:2000404)	2/20	0.00113076	0.0231474	0	0	46.1389	313.046	CCL5;CD200
regulation of tissue remodeling (GO:0034103)	2/20	0.00113076	0.0231474	0	0	46.1389	313.046	CST3;IL12B
regulation of G protein-coupled receptor signaling pathway (GO:0008277)	3/82	0.00113309	0.0231474	0	0	16.0552	108.899	RAMP3;CCL5;CALM1
negative regulation of lymphocyte activation (GO:0051250)	2/22	0.00137038	0.0270922	0	0	41.5208	273.733	IL4I1;SAMSN1
metal ion transport (GO:0030001)	3/88	0.00138934	0.0270922	0	0	14.9174	98.1404	CACNB3;RAMP3;CCL5
dendritic cell differentiation (GO:0097028)	2/24	0.00163212	0.0311192	0	0	37.7424	242.226	IRF8;CCR7
regulation of inflammatory response (GO:0050727)	4/206	0.00173805	0.0324184	0	0	8.50108	54.0243	CCL5;IL12B;BIRC2;CD200
positive regulation of filopodium assembly (GO:0051491)	2/26	0.00191577	0.0341089	0	0	34.5938	216.475	FSCN1;CCR7
mononuclear cell differentiation (GO:1903131)	2/26	0.00191577	0.0341089	0	0	34.5938	216.475	IRF8;RELB
positive regulation of stress-activated MAPK cascade (GO:0032874)	3/99	0.00194794	0.0341089	0	0	13.2008	82.3859	GADD45B;CCR7;TRAF1
regulation of B cell activation (GO:0050864)	2/28	0.00222109	0.0381139	0	0	31.9295	195.081	IL4I1;SAMSN1

## Sheet: 19 Panglao
Term	Overlap	P.value	Adjusted.P.value	Old.P.value	Old.Adjusted.P.value	Odds.Ratio	Combined.Score	Genes
Dendritic Cells	8/199	3.13154e-08	9.87213e-07	0	0	19.7048	340.482	CCL22;IRF8;CCR7;SERPINB9;LSP1;TRAF1;CYTIP;RELB
Macrophages	8/204	3.79697e-08	9.87213e-07	0	0	19.1973	328.014	CCL22;CCL5;CCR7;LSP1;CYTIP;SAMSN1;CD200;MYO1G
T Cells	6/165	3.38704e-06	5.87087e-05	0	0	16.9734	213.79	CCL5;CCR7;LSP1;TRAF1;CYTIP;MYO1G
Microfold Cells	5/126	1.54708e-05	0.000201121	0	0	18.2084	201.687	ZMYND15;MARCKSL1;SYNGR2;IFI30;RELB
T Memory Cells	5/133	2.00946e-05	0.000208984	0	0	17.2066	186.09	EPSTI1;CCR7;LSP1;CYTIP;MYO1G
Plasmacytoid Dendritic Cells	5/150	3.58282e-05	0.000310511	0	0	15.1762	155.356	IRF8;CCR7;LSP1;CYTIP;MYO1G
T Cells Naive	4/102	0.000122626	0.000910936	0	0	17.6149	158.646	CCR7;LSP1;CYTIP;MYO1G
T Follicular Helper Cells	4/110	0.000164164	0.00106707	0	0	16.2789	141.865	LSP1;CYTIP;CD200;MYO1G
T Regulatory Cells	4/117	0.000208124	0.00120249	0	0	15.2651	129.408	CCL5;CCR7;LSP1;CYTIP
B Cells Memory	4/147	0.000496129	0.00240608	0	0	12.0444	91.6418	IRF8;LSP1;CYTIP;MYO1G
T Helper Cells	4/148	0.000508978	0.00240608	0	0	11.9601	90.6951	CCL5;CCR7;CYTIP;MYO1G
NK Cells	4/157	0.000635502	0.00275384	0	0	11.2515	82.8233	CCL5;SERPINB9;CYTIP;MYO1G
B Cells	4/182	0.00110216	0.00440865	0	0	9.65901	65.7825	CCR7;LSP1;CYTIP;MYO1G
Decidual Cells	3/106	0.00236675	0.00879077	0	0	12.2993	74.3646	CCL5;CCR7;CYTIP
Thymocytes	3/118	0.00320654	0.0104212	0	0	11.0093	63.2213	LSP1;CYTIP;MYO1G
Natural Killer T Cells	3/118	0.00320654	0.0104212	0	0	11.0093	63.2213	LSP1;CYTIP;MYO1G
Langerhans Cells	3/123	0.00360385	0.0110235	0	0	10.5479	59.3397	IRF8;LSP1;CYTIP
Eosinophils	3/127	0.00394245	0.0113893	0	0	10.2056	56.4975	CCL5;CYTIP;MYO1G
Osteoclasts	3/144	0.0055948	0.0153121	0	0	8.96741	46.5042	ZMYND15;CST3;TMEM176A
B Cells Naive	3/151	0.006379	0.0165854	0	0	8.54025	43.1688	IRF8;CYTIP;MYO1G
Mast Cells	3/235	0.0209317	0.0518309	0	0	5.42498	20.9756	SOCS2;RAMP3;TMEM176A
Trophoblast Progenitor Cells	2/103	0.0274076	0.0647815	0	0	8.18853	29.4536	MMP25;IFI30
Satellite Glial Cells	2/114	0.0330295	0.0746755	0	0	7.38021	25.1691	RAMP3;TMEM176A
Pulmonary Alveolar Type II Cells	2/135	0.0448801	0.0972401	0	0	6.20833	19.2692	ZMYND15;TMEM176A
Sertoli Cells	2/158	0.05937	0.12349	0	0	5.28686	14.9299	CST3;SERPINB9
Monocytes	2/176	0.0716793	0.143359	0	0	4.73563	12.481	LSP1;IFI30
Platelets	2/214	0.100019	0.19263	0	0	3.87932	8.93172	CCL5;LSP1
Olfactory Epithelial Cells	2/226	0.109534	0.203421	0	0	3.66927	8.11465	PKIB;CACNB3
Endothelial Cells	2/246	0.125897	0.225747	0	0	3.3651	6.97345	RAMP3;BIRC2
T Cytotoxic Cells	1/102	0.225832	0.356733	0	0	4.01071	5.96779	CYTIP
Urothelial Cells	1/106	0.233585	0.356733	0	0	3.85714	5.6091	SYNGR2
Spermatozoa	1/108	0.237432	0.356733	0	0	3.78467	5.44187	TMEM176A
Nuocytes	1/110	0.241261	0.356733	0	0	3.71485	5.28205	CYTIP
Enteric Glia Cells	1/111	0.243169	0.356733	0	0	3.68089	5.20478	RAMP3
Myeloid-derived Suppressor Cells	1/112	0.245071	0.356733	0	0	3.64755	5.1292	CYTIP
GABAergic Neurons	1/113	0.246969	0.356733	0	0	3.6148	5.05526	GADD45B
Alveolar Macrophages	1/123	0.265693	0.366108	0	0	3.31683	4.39617	IFI30
Sebocytes	1/124	0.26754	0.366108	0	0	3.2897	4.33741	ZMYND15
Trophoblast Cells	1/130	0.278528	0.36699	0	0	3.13574	4.00822	ANXA2
Tuft Cells	1/136	0.289354	0.36699	0	0	2.99546	3.71469	TMEM176A
Basal Cells	1/141	0.298254	0.36699	0	0	2.88776	3.49364	ANXA2
Chondrocytes	1/146	0.307044	0.36699	0	0	2.78747	3.29135	GADD45B
Gamma Delta T Cells	1/146	0.307044	0.36699	0	0	2.78747	3.29135	CCL5
Mesangial Cells	1/148	0.31053	0.36699	0	0	2.74927	3.2152	CCR7
Astrocytes	1/154	0.320885	0.369569	0	0	2.64066	3.00156	CCR7
Microglia	1/158	0.327704	0.369569	0	0	2.57286	2.8704	LSP1
Retinal Ganglion Cells	1/164	0.337806	0.369569	0	0	2.4774	2.68868	CACNB3
Plasma Cells	1/166	0.34114	0.369569	0	0	2.44712	2.63179	CYTIP
Adipocytes	1/210	0.410468	0.435598	0	0	1.92764	1.71649	EPSTI1
Germ Cells	1/222	0.4281	0.445224	0	0	1.82187	1.54567	BCL2L14

## Sheet: 24 marker
p_val	avg_log2FC	pct.1	pct.2	p_val_adj	cluster	gene
8.67132e-83	2.84096	1	0.918	1.81083e-78	24	Cst3
4.34715e-88	2.29391	1	0.98	9.07815e-84	24	Tmsb4x
7.45387e-59	2.27732	0.658	0.223	1.55659e-54	24	Naaa
1.19293e-80	2.22412	0.974	0.737	2.49119e-76	24	Atox1
9.83586e-76	2.22311	0.928	0.576	2.05402e-71	24	Gng10
4.55638e-70	2.17646	0.737	0.241	9.51508e-66	24	Plbd1
3.02964e-73	2.08304	1	0.891	6.32679e-69	24	Tmsb10
6.98653e-87	2.02932	0.638	0.143	1.459e-82	24	Qpct
5.8325e-61	1.90207	0.914	0.668	1.218e-56	24	Atpif1
1.03449e-104	1.85617	0.283	0.021	2.16033e-100	24	Ccl17
2.11786e-70	1.81769	0.961	0.747	4.42272e-66	24	Taldo1
3.21915e-54	1.81464	0.882	0.545	6.72256e-50	24	Crip1
1.1645e-28	1.78352	0.697	0.48	2.43182e-24	24	Ppt1
1.64815e-79	1.77577	0.908	0.287	3.44183e-75	24	Plac8
4.10485e-72	1.70268	0.993	0.807	8.57216e-68	24	Psmb9
1.01951e-60	1.68561	0.816	0.378	2.12904e-56	24	Gsn
8.10133e-71	1.66664	1	0.878	1.6918e-66	24	Sh3bgrl3
7.2542e-95	1.62502	0.632	0.125	1.51489e-90	24	Rnase6
2.13575e-88	1.60609	0.632	0.128	4.46008e-84	24	Ifi205
1.73528e-58	1.56914	0.862	0.374	3.62378e-54	24	Lsp1
0	1.56715	0.441	0.016	0	24	Plet1
1.32657e-36	1.55577	0.875	0.599	2.77027e-32	24	S100a11
8.8827e-38	1.50155	0.822	0.544	1.85497e-33	24	Gm2a
1.77421e-64	1.47754	1	0.992	3.70508e-60	24	Actb
0	1.47259	0.48	0.014	0	24	Xcr1
1.1636e-131	1.47005	0.513	0.056	2.42994e-127	24	Itgae
8.39372e-38	1.45624	0.934	0.844	1.75286e-33	24	Txn1
3.02335e-61	1.4322	0.572	0.152	6.31366e-57	24	Wdfy4
1.34695e-44	1.41855	0.941	0.762	2.81283e-40	24	Ptms
2.90278e-33	1.41114	0.974	0.899	6.06188e-29	24	H2afz
1.44074e-43	1.38688	0.901	0.791	3.00869e-39	24	Actr3
1.06878e-41	1.34245	0.737	0.358	2.23193e-37	24	Irf5
2.15659e-37	1.32696	0.868	0.688	4.50361e-33	24	Cycs
1.0263e-34	1.32181	0.776	0.575	2.14323e-30	24	Ppp1r11
3.28507e-169	1.31839	0.414	0.029	6.86021e-165	24	Clec9a
3.89929e-67	1.31446	1	0.977	8.14288e-63	24	Rps11
3.2966e-43	1.30702	0.901	0.815	6.88429e-39	24	Pomp
4.50586e-42	1.30365	0.914	0.591	9.4096e-38	24	Rgs10
2.74555e-27	1.29321	0.704	0.501	5.73353e-23	24	Acadl
1.62543e-45	1.28364	0.967	0.9	3.39438e-41	24	Serf2
3.66736e-47	1.27183	0.98	0.737	7.65854e-43	24	Cd52
1.01228e-13	1.266	0.349	0.158	2.11394e-09	24	Pclaf
3.5164e-56	1.26237	1	0.959	7.34331e-52	24	Rps26
7.20474e-23	1.26199	0.77	0.591	1.50457e-18	24	Irf8
5.66231e-52	1.26175	0.98	0.87	1.18246e-47	24	Psme1
7.82677e-67	1.2534	1	0.95	1.63446e-62	24	Eef1b2
1.07371e-33	1.24654	0.553	0.208	2.24223e-29	24	Napsa
2.91204e-41	1.24466	0.941	0.739	6.0812e-37	24	Gpx1
1.05852e-48	1.24009	0.632	0.219	2.21051e-44	24	Pkib
9.57859e-41	1.2247	1	0.775	2.0003e-36	24	H2-Eb1
1.82612e-30	1.21989	0.691	0.334	3.81349e-26	24	Alox5ap
1.63583e-35	1.2024	0.914	0.785	3.41611e-31	24	Ndufb1-ps
8.67591e-34	1.18673	0.98	0.781	1.81179e-29	24	H2-Ab1
5.85554e-26	1.17108	0.822	0.711	1.22281e-21	24	Cox7b
5.25926e-120	1.16884	0.368	0.032	1.09829e-115	24	Sult1a1
4.96247e-34	1.16791	0.724	0.336	1.03631e-29	24	Bcl2a1a
1.10046e-22	1.16171	0.671	0.495	2.29808e-18	24	Rala
2.92143e-110	1.15896	0.447	0.05	6.10082e-106	24	Cd24a
9.81348e-26	1.15645	0.783	0.675	2.04935e-21	24	Tbca
5.11357e-59	1.15531	0.474	0.1	1.06787e-54	24	H2-DMb2
2.13313e-50	1.14276	1	0.968	4.45462e-46	24	Rpl39
2.23078e-30	1.13937	0.5	0.191	4.65853e-26	24	Actn1
8.28831e-68	1.13362	0.454	0.083	1.73085e-63	24	Tnni2
3.14269e-90	1.13242	0.322	0.032	6.56287e-86	24	E330020D12Rik
2.41568e-28	1.12658	0.783	0.657	5.04466e-24	24	Ccdc12
8.76172e-42	1.11852	0.447	0.12	1.82971e-37	24	Batf3
1.89507e-36	1.09566	0.934	0.855	3.95747e-32	24	Atp5e
1.4201e-46	1.09473	0.987	0.931	2.96559e-42	24	Rpl22
9.66895e-38	1.09427	0.967	0.651	2.01917e-33	24	Coro1a
5.85615e-33	1.09129	0.914	0.646	1.22294e-28	24	Ucp2
3.53084e-35	1.08966	0.842	0.422	7.37346e-31	24	Spi1
8.82158e-16	1.08582	0.48	0.259	1.84221e-11	24	Cks1b
8.14796e-30	1.08509	0.829	0.725	1.70154e-25	24	Uqcrb
3.73625e-11	1.07854	0.382	0.217	7.80242e-07	24	Hfe
3.0483e-27	1.06765	0.862	0.606	6.36576e-23	24	H2-DMa
1.0204e-59	1.06466	1	0.96	2.13091e-55	24	Rpl14
5.79517e-59	1.06033	1	0.983	1.21021e-54	24	Rps20
4.1434e-47	1.05749	0.993	0.933	8.65267e-43	24	H3f3a
1.69572e-30	1.04884	0.48	0.171	3.54117e-26	24	H2-Oa
1.6268e-32	1.04434	0.993	0.776	3.39724e-28	24	H2-Aa
2.49955e-34	1.03411	0.928	0.845	5.21982e-30	24	Atp5l
4.4072e-38	1.03389	0.98	0.927	9.20356e-34	24	Rpl35
3.13812e-17	1.03356	0.599	0.428	6.55334e-13	24	Commd8
1.74641e-53	1.02745	1	0.969	3.64703e-49	24	Rpl28
1.58945e-50	1.013	1	0.973	3.31924e-46	24	Rpl35a
1.34411e-47	1.0104	0.993	0.953	2.80691e-43	24	Rps25
9.90858e-22	1.00534	0.803	0.545	2.06921e-17	24	H2-DMb1
2.39702e-33	0.978907	0.941	0.848	5.00569e-29	24	Sub1
1.7526e-39	0.972534	0.967	0.872	3.65995e-35	24	Rpl36al
2.53694e-26	0.947343	0.796	0.457	5.2979e-22	24	Bcl2a1d
5.25303e-25	0.932831	0.836	0.727	1.09699e-20	24	Rtraf
5.32219e-44	0.926589	0.993	0.976	1.11143e-39	24	Rpl26
2.8295e-28	0.925055	0.934	0.495	5.90884e-24	24	Aif1
5.87756e-46	0.922761	1	0.987	1.22741e-41	24	Rpl27a
3.50018e-47	0.921113	1	0.993	7.30942e-43	24	Rps29
9.65328e-21	0.915165	0.776	0.675	2.01589e-16	24	1810037I17Rik
3.42272e-21	0.907833	0.493	0.248	7.14767e-17	24	Ppm1m
2.97203e-21	0.90596	0.836	0.634	6.2065e-17	24	Ptpn18
3.601e-19	0.904415	0.888	0.817	7.51997e-15	24	Uba52
2.89392e-17	0.903129	0.789	0.717	6.04336e-13	24	Sri
7.38443e-45	0.901211	1	0.99	1.54209e-40	24	Fau
5.30294e-14	0.900106	0.401	0.21	1.10741e-09	24	Unc119
6.90762e-34	0.899693	0.993	0.964	1.44252e-29	24	Actg1
2.38582e-11	0.899567	0.428	0.266	4.9823e-07	24	Pak1
3.68794e-32	0.898219	0.934	0.872	7.70152e-28	24	Arpc2
3.83211e-16	0.897032	0.691	0.529	8.00259e-12	24	Skap2
2.50009e-26	0.888136	0.875	0.762	5.22093e-22	24	Vdac2
1.90781e-15	0.877369	0.757	0.671	3.98407e-11	24	Vasp
4.25466e-45	0.876557	1	0.971	8.88501e-41	24	Rpl21
2.45365e-09	0.874063	0.605	0.557	5.12395e-05	24	Cyb5a
5.75989e-45	0.874048	1	0.982	1.20284e-40	24	Rpl17
8.9875e-20	0.873598	0.829	0.772	1.87686e-15	24	Nedd8
1.10106e-43	0.871054	1	0.974	2.29934e-39	24	Rps19
7.62877e-47	0.865099	1	0.985	1.59312e-42	24	Rps27a
1.028e-19	0.864363	1	0.972	2.14677e-15	24	Ptma
6.50338e-42	0.863838	0.289	0.051	1.3581e-37	24	Gm34084
1.73752e-29	0.854878	0.961	0.881	3.62845e-25	24	Arpc3
2.66129e-44	0.854398	1	0.988	5.55756e-40	24	Rps24
1.28722e-12	0.846627	0.566	0.394	2.6881e-08	24	Pfkp
5.27207e-11	0.843212	0.651	0.59	1.10097e-06	24	Mkrn1
1.45938e-18	0.841163	0.855	0.817	3.04762e-14	24	Sec61g
6.65801e-27	0.841075	1	0.911	1.39039e-22	24	Cd74
7.31182e-34	0.838575	0.974	0.916	1.52693e-29	24	Psmb8
4.69791e-32	0.833766	0.993	0.919	9.81064e-28	24	Pfn1
3.42061e-24	0.829782	0.362	0.119	7.14325e-20	24	Shtn1
1.66218e-34	0.824196	1	0.963	3.47114e-30	24	Rpl34
4.85232e-10	0.823423	0.599	0.486	1.01331e-05	24	Pold4
2.91011e-11	0.822926	0.803	0.75	6.07719e-07	24	Tubb5
1.67283e-25	0.820916	0.414	0.146	3.49338e-21	24	Phf11a
1.1846e-08	0.818973	0.553	0.495	0.00024738	24	Znrd1
7.64262e-29	0.818498	0.914	0.872	1.59601e-24	24	Cox7c
3.1323e-18	0.815708	0.875	0.811	6.54118e-14	24	Sem1
1.08924e-13	0.807641	0.526	0.342	2.27467e-09	24	Pafah1b3
2.05421e-14	0.804556	0.526	0.317	4.28981e-10	24	Ifi211
4.31449e-38	0.804452	1	0.97	9.00994e-34	24	Rps6
7.14313e-37	0.801068	1	0.99	1.4917e-32	24	Rplp1
1.28771e-33	0.800653	1	0.973	2.68913e-29	24	Rps18
2.47392e-23	0.799619	0.895	0.802	5.16629e-19	24	Myl12b
2.46179e-34	0.799026	1	0.98	5.14095e-30	24	Rpl32
9.97581e-18	0.793719	0.809	0.589	2.08325e-13	24	Ifi30
1.66602e-33	0.793456	0.993	0.962	3.47915e-29	24	Rpl27
1.9429e-18	0.787544	0.493	0.236	4.05737e-14	24	Sept6
7.75859e-41	0.787222	1	0.984	1.62023e-36	24	Rpsa
1.94811e-10	0.786384	0.507	0.344	4.06825e-06	24	Ctla2b
8.95908e-35	0.785836	1	0.98	1.87092e-30	24	Rps23
1.21522e-36	0.780967	1	0.979	2.53775e-32	24	Rps28
2.43325e-31	0.780374	1	0.969	5.08136e-27	24	Rps15a
1.26237e-40	0.773839	1	0.984	2.63621e-36	24	Rps8
3.95475e-38	0.773071	1	0.972	8.25871e-34	24	Rps13
9.91394e-32	0.772169	1	0.983	2.07033e-27	24	Rpl37
1.27333e-10	0.771058	0.395	0.23	2.65909e-06	24	Bri3bp
2.74481e-217	0.764491	0.283	0.01	5.73198e-213	24	Ffar4
2.47221e-09	0.759722	0.632	0.58	5.16271e-05	24	Mrps14
1.4766e-38	0.759338	1	0.983	3.08358e-34	24	Rps9
8.63444e-32	0.75874	1	0.985	1.80313e-27	24	Rps21
5.29754e-11	0.758122	0.289	0.134	1.10629e-06	24	Rtl8b
2.1994e-36	0.755327	1	0.982	4.593e-32	24	Rps16
5.55155e-11	0.747862	0.77	0.752	1.15933e-06	24	Sec61b
2.21534e-15	0.747635	0.757	0.672	4.62629e-11	24	Gabarapl2
1.8208e-09	0.746917	0.553	0.468	3.80238e-05	24	Atg3
5.70863e-23	0.746538	0.5	0.191	1.19213e-18	24	Serpinb6b
1.09583e-18	0.741646	0.842	0.772	2.28842e-14	24	Gdi2
7.69248e-13	0.732641	0.789	0.775	1.60642e-08	24	Tma7
4.38207e-17	0.73067	0.862	0.803	9.15107e-13	24	Atp5j2
7.82857e-11	0.728913	0.697	0.652	1.63484e-06	24	Psmb7
1.80113e-10	0.726685	0.572	0.454	3.76131e-06	24	Zyx
2.65779e-12	0.726501	0.763	0.695	5.55026e-08	24	Ranbp1
5.19727e-09	0.724084	0.618	0.59	0.000108535	24	Mpc2
1.25916e-08	0.720526	0.651	0.661	0.000262951	24	Micos10
1.01705e-23	0.71922	0.974	0.921	2.1239e-19	24	Myl6
3.01368e-236	0.717836	0.243	0.006	6.29347e-232	24	Gcsam
4.72906e-24	0.717064	0.921	0.877	9.8757e-20	24	Cdc42
9.35073e-11	0.715912	0.704	0.664	1.95271e-06	24	Atp5mpl
9.12841e-10	0.715805	0.697	0.684	1.90629e-05	24	Ndufb11
9.23685e-22	0.712425	0.954	0.904	1.92893e-17	24	Rpl36a
1.67431e-14	0.712363	0.592	0.354	3.49645e-10	24	Hck
1.37082e-14	0.710682	0.803	0.745	2.86269e-10	24	Cox17
5.57209e-21	0.710274	0.961	0.907	1.16362e-16	24	Gm10076
1.9132e-30	0.708919	0.993	0.973	3.99534e-26	24	Rpl11
9.37741e-13	0.708404	0.763	0.711	1.95828e-08	24	Smdt1
8.90689e-14	0.708253	0.316	0.126	1.86003e-09	24	Dnase1l3
3.58314e-17	0.706652	0.849	0.812	7.48268e-13	24	Eif3k
4.23253e-12	0.70442	0.809	0.775	8.8388e-08	24	Tomm7
4.15271e-17	0.704363	0.842	0.79	8.6721e-13	24	Hspe1
3.85322e-12	0.695992	0.763	0.738	8.04669e-08	24	Atp5k
4.1264e-34	0.695323	1	0.979	8.61716e-30	24	Rps7
4.40789e-79	0.691987	0.283	0.028	9.20499e-75	24	Ttc39a
2.5726e-28	0.691541	0.993	0.982	5.37237e-24	24	Rpl30
7.77455e-25	0.686671	0.993	0.932	1.62356e-20	24	Cfl1
2.84112e-14	0.681588	0.796	0.719	5.93311e-10	24	Psma4
8.17247e-21	0.680428	0.934	0.872	1.70666e-16	24	Pfdn5
4.61775e-08	0.678946	0.651	0.657	0.000964325	24	Ndufa3
2.18903e-21	0.677036	0.974	0.919	4.57134e-17	24	Rps17
2.98532e-33	0.674547	1	0.987	6.23424e-29	24	Rpl18a
2.60094e-56	0.673068	0.257	0.031	5.43155e-52	24	Flt3
1.66256e-12	0.672408	0.362	0.179	3.47191e-08	24	Rogdi
4.3947e-29	0.671846	1	0.974	9.17746e-25	24	Rplp2
5.89005e-15	0.670099	0.895	0.883	1.23002e-10	24	Rpl31
7.78222e-30	0.669161	1	0.962	1.62516e-25	24	Rpl10a
5.13071e-47	0.668564	0.276	0.041	1.07145e-42	24	Btla
2.30718e-11	0.667667	0.809	0.782	4.81809e-07	24	Snrpg
1.50564e-30	0.667163	0.296	0.068	3.14424e-26	24	H2-Ob
4.2831e-10	0.666079	0.382	0.219	8.9444e-06	24	Rab32
2.27192e-24	0.665765	1	0.971	4.74445e-20	24	Rps27
2.80528e-08	0.658874	0.711	0.708	0.000585827	24	Mrpl52
1.07516e-10	0.65769	0.658	0.501	2.24525e-06	24	Hcls1
5.78803e-09	0.654231	0.559	0.469	0.000120871	24	Mrps15
7.6683e-22	0.651757	0.947	0.912	1.60137e-17	24	Cox8a
3.31691e-12	0.651366	0.862	0.83	6.9267e-08	24	Cox7a2l
1.60802e-11	0.649946	0.612	0.424	3.35803e-07	24	Cnn2
1.95385e-16	0.647585	0.362	0.14	4.08023e-12	24	Jaml
9.38786e-10	0.643651	0.618	0.497	1.96047e-05	24	Gpsm3
8.11324e-11	0.640571	0.796	0.759	1.69429e-06	24	Atp5md
8.9907e-10	0.640343	0.546	0.382	1.87753e-05	24	Phf11b
2.63626e-48	0.639832	0.257	0.036	5.5053e-44	24	Snx22
5.30794e-33	0.638862	1	0.984	1.10846e-28	24	Rps3a1
6.92507e-10	0.638164	0.776	0.756	1.44616e-05	24	Capzb
7.13072e-19	0.637439	0.145	0.027	1.48911e-14	24	Hist1h1b
2.84477e-09	0.629782	0.704	0.675	5.94074e-05	24	Scand1
5.01388e-20	0.629424	0.914	0.852	1.04705e-15	24	Hint1
3.65618e-29	0.628356	1	0.983	7.63521e-25	24	Rps14
2.22898e-14	0.6278	0.842	0.816	4.65477e-10	24	Elob
1.6038e-12	0.620298	0.763	0.746	3.34922e-08	24	Cox6a1
1.79597e-22	0.617801	0.987	0.978	3.75052e-18	24	Rpl37a
2.21269e-28	0.617776	1	0.98	4.62077e-24	24	Rps10
1.36228e-12	0.614448	0.237	0.088	2.84485e-08	24	Kynu
2.22603e-27	0.612462	1	0.983	4.64863e-23	24	Rpl9
5.37816e-14	0.612236	0.816	0.738	1.12312e-09	24	Rps27l
1.81675e-154	0.607583	0.263	0.012	3.79391e-150	24	Mycl
5.90745e-12	0.607289	0.763	0.727	1.23365e-07	24	Fam49b
5.64653e-25	0.60398	1	0.967	1.17916e-20	24	Rpl15
1.40731e-09	0.60356	0.776	0.806	2.93888e-05	24	Hnrnpa3
5.82896e-25	0.6028	1	0.972	1.21726e-20	24	Rps15
2.173e-11	0.601329	0.829	0.815	4.53787e-07	24	Cox6b1
1.97329e-09	0.598037	0.737	0.66	4.12082e-05	24	Lsm4
1.48294e-12	0.597887	0.836	0.79	3.09682e-08	24	Psma2
2.47737e-09	0.596438	0.803	0.796	5.17349e-05	24	Cox7a2
3.56538e-13	0.593712	0.875	0.867	7.44558e-09	24	Cox6c
5.35369e-11	0.592703	0.822	0.803	1.11801e-06	24	Cox5b
1.20922e-09	0.592137	0.743	0.723	2.52521e-05	24	Ywhah
6.15293e-09	0.591425	0.717	0.707	0.000128492	24	Erp29
6.33092e-09	0.59128	0.711	0.693	0.000132209	24	H2afy
8.79423e-09	0.589739	0.704	0.662	0.00018365	24	Snrpd2
3.08402e-08	0.588345	0.697	0.668	0.000644036	24	Ndufa6
3.30712e-14	0.586036	0.901	0.833	6.90625e-10	24	Psma7
1.42187e-08	0.585412	0.664	0.634	0.00029693	24	Srsf9
3.27758e-12	0.584522	0.895	0.792	6.84458e-08	24	Ldha
3.62165e-27	0.583673	1	0.978	7.5631e-23	24	Rps5
1.26906e-10	0.581294	0.322	0.16	2.65018e-06	24	Rtl8a
2.62691e-10	0.580859	0.789	0.759	5.48577e-06	24	Arpc5
5.32601e-10	0.578651	0.48	0.296	1.11223e-05	24	Anxa1
7.33764e-12	0.577811	0.796	0.775	1.53232e-07	24	Ubl5
2.20044e-11	0.577785	0.901	0.872	4.59518e-07	24	Atp5h
6.51846e-09	0.577208	0.75	0.606	0.000136125	24	Lcp1
1.31748e-16	0.577106	0.954	0.891	2.7513e-12	24	Rbm3
2.74484e-23	0.576397	1	0.986	5.73204e-19	24	Rpl23
1.4879e-14	0.572839	0.375	0.158	3.10718e-10	24	Spint2
2.88635e-30	0.571044	0.243	0.047	6.02757e-26	24	Cd36
4.23684e-26	0.568283	1	0.985	8.8478e-22	24	Rpl41
1.73816e-17	0.567206	0.993	0.954	3.6298e-13	24	Rpl36
4.82863e-80	0.562136	0.237	0.019	1.00836e-75	24	Fndc5
1.90702e-11	0.557356	0.993	0.975	3.98243e-07	24	Hspa8
1.68149e-21	0.548287	1	0.973	3.51146e-17	24	Rpl18
3.42237e-20	0.547454	0.993	0.967	7.14693e-16	24	Rpl24
2.70122e-23	0.542529	1	0.984	5.64095e-19	24	Rps12
4.80522e-13	0.542296	0.868	0.792	1.00347e-08	24	Akr1a1
4.33176e-33	0.541885	0.237	0.042	9.04602e-29	24	BC035044
1.1972e-11	0.539707	0.855	0.793	2.50011e-07	24	Tpm3
8.3107e-25	0.538506	0.257	0.059	1.73552e-20	24	Cbfa2t3
1.96728e-11	0.537566	0.796	0.774	4.10828e-07	24	Ppp1ca
1.0651e-43	0.533721	0.257	0.039	2.22426e-39	24	Hepacam2
1.7486e-23	0.531594	1	0.982	3.6516e-19	24	Rps3
6.07625e-13	0.531015	0.888	0.827	1.2689e-08	24	Tspo
1.18083e-17	0.527591	0.164	0.035	2.46593e-13	24	Ifitm6
2.51439e-12	0.522514	0.842	0.799	5.25079e-08	24	Atp5c1
1.68896e-12	0.519825	0.901	0.856	3.52705e-08	24	Clic1
8.07919e-10	0.518133	0.836	0.776	1.68718e-05	24	Gpi1
1.05194e-22	0.51762	1	0.991	2.19677e-18	24	Rpl13
1.51573e-09	0.513182	0.737	0.693	3.16531e-05	24	Psma5
2.9853e-17	0.510022	0.967	0.914	6.23421e-13	24	Btf3
9.69141e-13	0.509673	0.882	0.825	2.02386e-08	24	Cox5a
4.20412e-09	0.50255	0.816	0.795	8.77946e-05	24	Atp6v1f
7.70212e-46	0.500377	0.197	0.022	1.60843e-41	24	Kmo
2.17026e-09	0.490503	0.849	0.817	4.53216e-05	24	Atp5f1
5.3679e-09	0.48414	0.25	0.114	0.000112098	24	Timeless
2.07281e-73	0.483195	0.178	0.012	4.32865e-69	24	Ptgis
7.19368e-16	0.48202	0.987	0.948	1.50226e-11	24	Rpl23a
3.48782e-17	0.480487	1	0.98	7.28361e-13	24	Rpl38
2.3913e-08	0.476707	0.809	0.81	0.000499374	24	Gnb2
8.97252e-10	0.470261	0.908	0.872	1.87373e-05	24	Atp5g2
9.86286e-09	0.469873	0.862	0.855	0.000205966	24	Hnrnpf
9.76189e-46	0.468894	0.145	0.012	2.03857e-41	24	Cyp26b1
2.58022e-17	0.468582	1	0.972	5.38828e-13	24	Rpl5
4.10392e-21	0.468417	1	0.985	8.57021e-17	24	Rpl13a
2.52686e-17	0.468215	1	0.981	5.27685e-13	24	Rpl6
7.91345e-13	0.464113	0.934	0.862	1.65257e-08	24	Prdx1
2.4669e-21	0.460273	1	0.98	5.15163e-17	24	Rpl10
2.07368e-11	0.454294	0.875	0.803	4.33046e-07	24	Psme2
2.30219e-16	0.452423	1	0.975	4.80767e-12	24	Rpl12
5.37003e-23	0.450661	0.23	0.053	1.12142e-18	24	Asb2
5.26189e-11	0.446886	0.921	0.876	1.09884e-06	24	Rhoa
1.68164e-15	0.445313	1	0.977	3.51177e-11	24	Ppia
2.96516e-08	0.443755	0.836	0.824	0.000619213	24	Psmb1
1.37419e-09	0.438009	0.243	0.106	2.86973e-05	24	Dynlt1a
3.72084e-26	0.436076	0.224	0.046	7.77023e-22	24	Ap1s3
1.28968e-09	0.434571	0.888	0.726	2.69323e-05	24	Lgals3
3.10543e-13	0.431888	0.191	0.057	6.48508e-09	24	Cacna1s
5.87354e-57	0.426707	0.184	0.016	1.22657e-52	24	Treml4
9.17357e-20	0.426102	1	0.99	1.91572e-15	24	Rpl19
3.04365e-13	0.423696	1	0.946	6.35606e-09	24	Rpl29
3.3456e-08	0.420302	0.855	0.822	0.000698661	24	Slc25a5
1.11093e-11	0.404367	0.993	0.941	2.31996e-07	24	Naca
7.3389e-14	0.377076	0.882	0.675	1.53258e-09	24	Ckb
1.17937e-21	0.367387	0.145	0.024	2.46287e-17	24	Slc36a3os
1.53796e-09	0.36616	0.974	0.941	3.21173e-05	24	Rpl4
1.17866e-36	0.358428	0.151	0.017	2.46139e-32	24	Ryr1
1.41064e-19	0.355239	1	0.981	2.94585e-15	24	Rplp0
2.31032e-10	0.351678	0.987	0.955	4.82465e-06	24	AY036118
3.89104e-12	0.350147	1	0.975	8.12565e-08	24	Rpl3
1.59416e-09	0.341071	0.98	0.962	3.32908e-05	24	Rpl7a
5.04066e-13	0.33864	0.151	0.038	1.05264e-08	24	Bcl2l14
1.59021e-13	0.328145	0.112	0.022	3.32083e-09	24	2200002D01Rik
5.85878e-09	0.278099	0.974	0.948	0.000122349	24	Calm1
3.45267e-08	0.270463	0.197	0.077	0.000721021	24	Dpp4
7.06334e-09	0.256549	1	0.996	0.000147504	24	Eef1a1
1.07698e-10	0.253802	1	0.979	2.24905e-06	24	Rps4x

## Sheet: 24 GO BIOL
Term	Overlap	P.value	Adjusted.P.value	Old.P.value	Old.Adjusted.P.value	Odds.Ratio	Combined.Score	Genes
sequestering of actin monomers (GO:0042989)	3/10	1.74247e-06	0.000911311	0	0	181.851	2411.38	GSN;TMSB4X;TMSB10
negative regulation of actin filament polymerization (GO:0030837)	3/25	3.2527e-05	0.00850582	0	0	57.8182	597.461	GSN;TMSB4X;TMSB10
cytokine-mediated signaling pathway (GO:0019221)	7/621	0.00084246	0.0911896	0	0	5.12658	36.292	TMSB4X;PSME1;TALDO1;IRF8;IRF5;CCL17;PSMB9
cellular macromolecule biosynthetic process (GO:0034645)	5/314	0.00109776	0.0911896	0	0	7.06257	48.1277	EEF1B2;RPS26;PCLAF;RPS11;PTMS
neutrophil degranulation (GO:0043312)	6/481	0.00121607	0.0911896	0	0	5.59091	37.5269	CST3;PLAC8;GSN;GM2A;QPCT;S100A11
neutrophil activation involved in immune response (GO:0002283)	6/485	0.00126874	0.0911896	0	0	5.54308	36.9709	CST3;PLAC8;GSN;GM2A;QPCT;S100A11
neutrophil mediated immunity (GO:0002446)	6/488	0.00130938	0.0911896	0	0	5.50773	36.5614	CST3;PLAC8;GSN;GM2A;QPCT;S100A11
cellular response to tumor necrosis factor (GO:0071356)	4/194	0.00139487	0.0911896	0	0	9.04348	59.4605	TMSB4X;PSME1;CCL17;PSMB9
regulation of proteolysis involved in cellular protein catabolic process (GO:1903050)	2/25	0.00177122	0.102928	0	0	36.0996	228.73	GPX1;PSME1
cellular lipid catabolic process (GO:0044242)	2/27	0.00206573	0.108038	0	0	33.2083	205.303	ACADL;PLBD1
lipid catabolic process (GO:0016042)	2/29	0.00238181	0.111045	0	0	30.7454	185.699	ACADL;PPT1
regulation of protein localization to membrane (GO:1905475)	2/30	0.00254788	0.111045	0	0	29.6458	177.06	GSN;ACTB
tumor necrosis factor-mediated signaling pathway (GO:0033209)	3/116	0.00305555	0.119993	0	0	11.2052	64.8872	TMSB4X;PSME1;PSMB9
protein destabilization (GO:0031648)	2/34	0.00326501	0.119993	0	0	25.9349	148.464	GSN;SERF2
cellular response to interferon-gamma (GO:0071346)	3/121	0.00344149	0.119993	0	0	10.7277	60.8461	IRF8;IRF5;CCL17
cellular protein metabolic process (GO:0044267)	5/417	0.00377148	0.12226	0	0	5.26915	29.4034	CST3;RPS26;NAPSA;QPCT;RPS11
regulation of cytokine production (GO:0001817)	3/150	0.00626317	0.12226	0	0	8.59878	43.6222	PPP1R11;IRF8;CLEC9A
cellular response to interleukin-1 (GO:0071347)	3/155	0.00685512	0.12226	0	0	8.31383	41.4258	PSME1;CCL17;PSMB9
regulation of cellular amine metabolic process (GO:0033238)	2/51	0.0072225	0.12226	0	0	16.9226	83.4379	PSME1;PSMB9
regulation of cellular amino acid metabolic process (GO:0006521)	2/54	0.00806767	0.12226	0	0	15.9439	76.8479	PSME1;PSMB9
regulation of proteasomal protein catabolic process (GO:0061136)	2/54	0.00806767	0.12226	0	0	15.9439	76.8479	GPX1;PSME1
negative regulation of cell cycle G2/M phase transition (GO:1902750)	2/57	0.00895516	0.12226	0	0	15.072	71.0723	PSME1;PSMB9
amyloid fibril formation (GO:1990000)	2/63	0.0108545	0.12226	0	0	13.5854	61.4491	CST3;GSN
regulation of cellular ketone metabolic process (GO:0010565)	2/64	0.0111869	0.12226	0	0	13.3656	60.0518	PSME1;PSMB9
pre-replicative complex assembly (GO:0036388)	2/64	0.0111869	0.12226	0	0	13.3656	60.0518	PSME1;PSMB9
cellular response to type I interferon (GO:0071357)	2/65	0.0115238	0.12226	0	0	13.1528	58.7054	IRF8;IRF5
type I interferon signaling pathway (GO:0060337)	2/65	0.0115238	0.12226	0	0	13.1528	58.7054	IRF8;IRF5
negative regulation of G2/M transition of mitotic cell cycle (GO:0010972)	2/66	0.0118651	0.12226	0	0	12.9466	57.4073	PSME1;PSMB9
ethanolamine-containing compound metabolic process (GO:0042439)	1/5	0.0124388	0.12226	0	0	101.765	446.438	NAAA
cellular response to antibiotic (GO:0071236)	1/5	0.0124388	0.12226	0	0	101.765	446.438	CRIP1
negative regulation of RNA polymerase II regulatory region sequence-specific DNA binding (GO:1903026)	1/5	0.0124388	0.12226	0	0	101.765	446.438	TMSB4X
long-chain fatty acid catabolic process (GO:0042758)	1/5	0.0124388	0.12226	0	0	101.765	446.438	ACADL
regulation of plasma membrane organization (GO:1903729)	1/5	0.0124388	0.12226	0	0	101.765	446.438	GSN
N-acylethanolamine metabolic process (GO:0070291)	1/5	0.0124388	0.12226	0	0	101.765	446.438	NAAA
interferon-gamma-mediated signaling pathway (GO:0060333)	2/68	0.0125609	0.12226	0	0	12.553	54.9467	IRF8;IRF5
defense response to Gram-positive bacterium (GO:0050830)	2/70	0.0132742	0.12226	0	0	12.1826	52.6524	PPP1R11;RNASE6
Fc-gamma receptor signaling pathway involved in phagocytosis (GO:0038096)	2/71	0.0136374	0.12226	0	0	12.0054	51.5627	ACTR3;ACTB
regulation of endopeptidase activity (GO:0052548)	2/71	0.0136374	0.12226	0	0	12.0054	51.5627	PSME1;PSMB9
regulation of hematopoietic stem cell differentiation (GO:1902036)	2/71	0.0136374	0.12226	0	0	12.0054	51.5627	PSME1;PSMB9
Fc-gamma receptor signaling pathway (GO:0038094)	2/72	0.0140048	0.12226	0	0	11.8333	50.5089	ACTR3;ACTB
antigen processing and presentation of exogenous peptide antigen via MHC class I, TAP-dependent (GO:0002479)	2/73	0.0143765	0.12226	0	0	11.6661	49.4894	PSME1;PSMB9
Fc receptor mediated stimulatory signaling pathway (GO:0002431)	2/74	0.0147525	0.12226	0	0	11.5035	48.5026	ACTR3;ACTB
NIK/NF-kappaB signaling (GO:0038061)	2/74	0.0147525	0.12226	0	0	11.5035	48.5026	PSME1;PSMB9
activation of cysteine-type endopeptidase activity involved in apoptotic process by cytochrome c (GO:0008635)	1/6	0.0149083	0.12226	0	0	81.4082	342.39	CYCS
regulation of blood vessel remodeling (GO:0060312)	1/6	0.0149083	0.12226	0	0	81.4082	342.39	CST3
response to peptidoglycan (GO:0032494)	1/6	0.0149083	0.12226	0	0	81.4082	342.39	IRF5
regulation of keratinocyte apoptotic process (GO:1902172)	1/6	0.0149083	0.12226	0	0	81.4082	342.39	GSN
pentose-phosphate shunt, non-oxidative branch (GO:0009052)	1/6	0.0149083	0.12226	0	0	81.4082	342.39	TALDO1
negative regulation of actin filament depolymerization (GO:0030835)	1/6	0.0149083	0.12226	0	0	81.4082	342.39	GSN
regulation of transcription from RNA polymerase II promoter in response to hypoxia (GO:0061418)	2/75	0.0151327	0.12226	0	0	11.3453	47.547	PSME1;PSMB9

## Sheet: 24 Panglao
Term	Overlap	P.value	Adjusted.P.value	Old.P.value	Old.Adjusted.P.value	Odds.Ratio	Combined.Score	Genes
Dendritic Cells	13/199	1.62121e-15	8.10607e-14	0	0	37.3339	1271.43	CD52;NAPSA;XCR1;RNASE6;LSP1;ITGAE;CLEC9A;PLAC8;NAAA;PLBD1;IRF8;WDFY4;CCL17
Plasmacytoid Dendritic Cells	6/150	1.9486e-06	4.87151e-05	0	0	18.7557	246.607	CD52;RNASE6;IRF8;IRF5;LSP1;WDFY4
Langerhans Cells	5/123	1.37647e-05	0.000229411	0	0	18.6742	209.028	CD52;RNASE6;IRF8;LSP1;WDFY4
Macrophages	5/204	0.000153392	0.0019174	0	0	11.0279	96.8529	NAAA;RNASE6;IRF5;LSP1;WDFY4
B Cells Memory	4/147	0.000496129	0.00496129	0	0	12.0444	91.6418	CD52;IRF8;LSP1;WDFY4
B Cells	4/182	0.00110216	0.00918469	0	0	9.65901	65.7825	CD52;RNASE6;LSP1;WDFY4
T Regulatory Cells	3/117	0.00313048	0.0223606	0	0	11.1064	64.0457	CD52;LSP1;ITGAE
Alveolar Macrophages	3/123	0.00360385	0.022524	0	0	10.5479	59.3397	RNASE6;PLET1;WDFY4
T Memory Cells	3/133	0.00448569	0.0249205	0	0	9.73159	52.6174	CD52;LSP1;ITGAE
B Cells Naive	3/151	0.006379	0.031895	0	0	8.54025	43.1688	CD52;IRF8;WDFY4
Microglia	3/158	0.00722576	0.0328443	0	0	8.15168	40.1886	RNASE6;LSP1;WDFY4
Monocytes	3/176	0.00969836	0.038461	0	0	7.29689	33.8269	NAAA;RNASE6;LSP1
Hematopoietic Stem Cells	3/178	0.00999986	0.038461	0	0	7.21277	33.2161	RNASE6;CLEC9A;WDFY4
Platelets	3/214	0.0163712	0.0584687	0	0	5.97126	24.5552	GPX1;RNASE6;LSP1
T Cells Naive	2/102	0.0269177	0.0859343	0	0	8.27083	29.8988	CD52;LSP1
Osteoclast Precursor Cells	2/107	0.0294028	0.0859343	0	0	7.875	27.7725	RNASE6;WDFY4
Red Pulp Macrophages	2/110	0.0309363	0.0859343	0	0	7.65509	26.6078	RNASE6;WDFY4
T Follicular Helper Cells	2/110	0.0309363	0.0859343	0	0	7.65509	26.6078	CD52;LSP1
Thymocytes	2/118	0.035177	0.0879424	0	0	7.12428	23.8476	CD52;LSP1
Natural Killer T Cells	2/118	0.035177	0.0879424	0	0	7.12428	23.8476	CD52;LSP1
Erythroblasts	2/124	0.0384971	0.0916597	0	0	6.77186	22.0571	RGS10;TALDO1
Kupffer Cells	2/137	0.0460803	0.104728	0	0	6.11574	18.8204	RNASE6;WDFY4
Osteoclasts	2/144	0.0503732	0.109507	0	0	5.81221	17.3686	CST3;GSN
Sertoli Cells	2/158	0.05937	0.123687	0	0	5.28686	14.9299	CST3;GSN
T Cells	2/165	0.0640622	0.124505	0	0	5.05803	13.899	CD52;LSP1
Plasma Cells	2/166	0.0647425	0.124505	0	0	5.02693	13.7604	CD52;CYCS
T Cytotoxic Cells	1/102	0.225832	0.385033	0	0	4.01071	5.96779	CD52
Decidual Cells	1/106	0.233585	0.385033	0	0	3.85714	5.6091	CD52
Myeloid-derived Suppressor Cells	1/112	0.245071	0.385033	0	0	3.64755	5.1292	RNASE6
Sebocytes	1/124	0.26754	0.385033	0	0	3.2897	4.33741	S100A11
Microfold Cells	1/126	0.271221	0.385033	0	0	3.23673	4.22336	S100A11
Eosinophils	1/127	0.273054	0.385033	0	0	3.21088	4.168	RNASE6
Trophoblast Cells	1/130	0.278528	0.385033	0	0	3.13574	4.00822	S100A11
Pulmonary Alveolar Type II Cells	1/135	0.287561	0.385033	0	0	3.01797	3.76136	NAPSA
Tuft Cells	1/136	0.289354	0.385033	0	0	2.99546	3.71469	RNASE6
Basal Cells	1/141	0.298254	0.385033	0	0	2.88776	3.49364	S100A11
Megakaryocytes	1/143	0.301783	0.385033	0	0	2.8468	3.41059	RNASE6
Loop Of Henle Cells	1/147	0.308789	0.385033	0	0	2.76824	3.25295	GSN
T Helper Cells	1/148	0.31053	0.385033	0	0	2.74927	3.2152	CD52
Photoreceptor Cells	1/149	0.312267	0.385033	0	0	2.73056	3.17809	QPCT
Neutrophils	1/151	0.315727	0.385033	0	0	2.69388	3.10571	RNASE6
NK Cells	1/157	0.326005	0.388102	0	0	2.58948	2.9024	CD52
Proximal Tubule Cells	1/164	0.337806	0.392798	0	0	2.4774	2.68868	NAPSA
Basophils	1/169	0.346111	0.393308	0	0	2.40306	2.54964	RNASE6
Adipocytes	1/210	0.410468	0.456075	0	0	1.92764	1.71649	GSN
Olfactory Epithelial Cells	1/226	0.433862	0.465227	0	0	1.78912	1.49396	PKIB
Fibroblasts	1/232	0.442398	0.465227	0	0	1.74212	1.42078	GSN
Mast Cells	1/235	0.446618	0.465227	0	0	1.71952	1.38602	GSN
Endothelial Cells	1/246	0.461828	0.471253	0	0	1.6414	1.26809	PLAC8
Interneurons	1/305	0.536673	0.536673	0	0	1.31888	0.820825	RGS10

## Sheet: 26 marker
p_val	avg_log2FC	pct.1	pct.2	p_val_adj	cluster	gene
4.26776e-59	3.62928	0.96	0.545	8.91236e-55	26	Crip1
5.86838e-99	3.51413	0.94	0.227	1.22549e-94	26	Fscn1
2.24708e-55	3.45548	0.95	0.66	4.69257e-51	26	Txndc17
2.4846e-88	3.02263	0.86	0.19	5.18858e-84	26	Serpinb6b
4.01301e-269	2.97027	0.72	0.038	8.38036e-265	26	Ccl22
1.81167e-89	2.92933	0.79	0.158	3.78332e-85	26	Glipr2
2.50282e-44	2.89055	0.9	0.628	5.22665e-40	26	Epsti1
5.50289e-25	2.82685	0.44	0.136	1.14917e-20	26	Igfbp4
1.50583e-102	2.67924	0.34	0.021	3.14462e-98	26	Ccl17
2.94261e-64	2.66164	0.95	0.375	6.14506e-60	26	Lsp1
7.99271e-22	2.631	0.77	0.665	1.66912e-17	26	2410006H16Rik
1.2168e-269	2.5567	0.74	0.04	2.54104e-265	26	Cacnb3
1.97593e-50	2.50138	1	0.919	4.12634e-46	26	Cst3
4.39793e-43	2.46294	0.93	0.738	9.18419e-39	26	Rps27l
2.26311e-54	2.42688	0.99	0.948	4.72606e-50	26	Calm1
1.35185e-35	2.36734	0.72	0.339	2.82306e-31	26	Gyg
1.53324e-217	2.36498	0.45	0.018	3.20185e-213	26	Scin
5.62424e-44	2.3297	0.65	0.192	1.17451e-39	26	Zmynd15
1.4588e-49	2.31443	0.71	0.219	3.04642e-45	26	Pkib
4.16964e-181	2.2873	0.58	0.037	8.70746e-177	26	Bcl2l14
1.31755e-40	2.22333	0.85	0.494	2.75145e-36	26	Tmem123
4.50451e-48	2.21656	0.9	0.561	9.40677e-44	26	Iscu
4.3434e-40	2.1913	0.91	0.599	9.07032e-36	26	S100a11
1.30308e-49	2.18527	1	0.98	2.72121e-45	26	Tmsb4x
2.14799e-47	2.18148	0.92	0.457	4.48565e-43	26	Bcl2a1d
3.24836e-33	2.14547	0.93	0.576	6.78356e-29	26	Ccl5
7.22293e-79	2.11487	0.66	0.108	1.50836e-74	26	Cd200
3.55208e-37	2.06457	0.95	0.844	7.41781e-33	26	Txn1
1.10986e-33	1.96433	0.89	0.738	2.31772e-29	26	Atox1
3.5387e-210	1.937	0.5	0.023	7.38987e-206	26	Nudt17
3.76844e-31	1.92583	0.61	0.232	7.86964e-27	26	Pdlim4
1.86345e-38	1.92468	0.96	0.614	3.89145e-34	26	Bcl2a1b
5.44849e-36	1.89717	0.9	0.803	1.13781e-31	26	Psme2
9.59213e-21	1.88608	0.66	0.43	2.00312e-16	26	Nudt9
5.51318e-113	1.87078	0.42	0.03	1.15132e-108	26	Il12b
3.67802e-43	1.86815	0.99	0.964	7.68082e-39	26	Actg1
2.30619e-24	1.83099	0.9	0.844	4.81602e-20	26	Gas5
2.91029e-29	1.83008	0.61	0.247	6.07755e-25	26	Ncoa7
9.14685e-63	1.82061	0.59	0.096	1.91014e-58	26	Ccr7
1.7365e-29	1.77513	0.59	0.229	3.62633e-25	26	Cmc2
7.30024e-32	1.76256	0.85	0.606	1.52451e-27	26	Syngr2
9.28278e-36	1.75223	0.85	0.457	1.93852e-31	26	Marcksl1
3.76688e-43	1.7472	0.98	0.871	7.86637e-39	26	Psme1
1.05669e-36	1.73197	0.58	0.178	2.20669e-32	26	Rogdi
4.05104e-31	1.73008	0.65	0.264	8.45979e-27	26	Myo1g
1.62982e-09	1.72508	0.6	0.529	3.40356e-05	26	Zfas1
5.60564e-27	1.7225	0.74	0.424	1.17063e-22	26	Cnn2
6.65876e-27	1.71716	0.71	0.337	1.39055e-22	26	Bcl2a1a
7.89519e-27	1.71417	0.86	0.744	1.64875e-22	26	Cox17
2.31727e-27	1.7016	0.54	0.194	4.83915e-23	26	Gnb4
1.12072e-33	1.70069	0.86	0.455	2.3404e-29	26	Cytip
1.57086e-09	1.67914	0.09	0.434	3.28043e-05	26	Gm26917
1.32085e-48	1.66999	0.6	0.129	2.75833e-44	26	Ramp3
5.77017e-29	1.65465	0.66	0.302	1.20498e-24	26	Lactb
3.75094e-24	1.60744	0.77	0.435	7.83308e-20	26	Samsn1
7.70982e-23	1.59826	0.7	0.429	1.61004e-18	26	Relb
2.85919e-30	1.59708	0.94	0.827	5.97085e-26	26	Tspo
1.47223e-21	1.59637	0.43	0.146	3.07446e-17	26	Eno3
1.80477e-198	1.59506	0.44	0.018	3.76891e-194	26	Gm13546
2.24428e-35	1.58274	0.5	0.131	4.68674e-31	26	Nostrin
4.19446e-15	1.56665	0.78	0.733	8.75928e-11	26	Tagln2
3.52327e-33	1.55697	0.57	0.17	7.35764e-29	26	Tbc1d4
3.04599e-38	1.54555	1	0.992	6.36094e-34	26	Actb
3.54776e-17	1.52547	0.65	0.442	7.40878e-13	26	Sp140
8.86953e-43	1.50127	0.52	0.12	1.85222e-38	26	Batf3
1.82011e-26	1.49135	0.92	0.848	3.80093e-22	26	Sub1
5.44851e-22	1.4905	0.79	0.664	1.13781e-17	26	Plaat3
5.93934e-26	1.45497	0.71	0.343	1.24031e-21	26	Anxa3
7.30658e-17	1.4544	0.77	0.592	1.52583e-12	26	Rgs10
2.58404e-21	1.42043	0.86	0.59	5.39626e-17	26	Ifi30
3.26823e-22	1.41885	0.86	0.75	6.82505e-18	26	Tubb5
5.35654e-20	1.41724	0.72	0.558	1.11861e-15	26	Smarce1
1.98392e-44	1.39726	0.38	0.059	4.14301e-40	26	Cbfa2t3
1.37244e-14	1.3856	0.58	0.39	2.86607e-10	26	Rnf115
7.46499e-122	1.38466	0.42	0.028	1.55891e-117	26	Mreg
3.83851e-38	1.36229	1	0.99	8.01597e-34	26	Fau
3.1393e-19	1.35225	0.8	0.717	6.55581e-15	26	Sri
3.47315e-22	1.34953	0.68	0.333	7.25298e-18	26	Traf1
8.95057e-39	1.33479	0.99	0.974	1.86915e-34	26	Rps19
5.1884e-23	1.31072	0.87	0.591	1.08349e-18	26	Irf8
2.35099e-26	1.30919	0.94	0.922	4.90957e-22	26	Myl6
1.56733e-33	1.30631	0.22	0.027	3.27306e-29	26	Tm4sf5
1.3127e-20	1.30023	0.79	0.51	2.74132e-16	26	Gadd45b
1.6531e-11	1.29749	0.6	0.479	3.45217e-07	26	Nfkbib
1.50847e-22	1.2935	0.47	0.158	3.15013e-18	26	Spint2
3.35535e-15	1.29211	0.43	0.183	7.00698e-11	26	Hmgn3
1.58052e-18	1.28619	0.58	0.312	3.3006e-14	26	Ogfrl1
8.84507e-18	1.2778	0.67	0.425	1.84712e-13	26	Csrp1
2.24244e-11	1.27491	0.54	0.361	4.68288e-07	26	Mthfd2
6.44637e-27	1.26201	0.72	0.303	1.34619e-22	26	Serpinb9
5.52579e-10	1.25714	0.4	0.211	1.15395e-05	26	Pfkfb3
3.9171e-25	1.25071	0.97	0.871	8.18007e-21	26	Npc2
1.00524e-26	1.24579	0.28	0.052	2.09925e-22	26	Gm34084
3.34034e-27	1.23687	1	0.963	6.97563e-23	26	Rpl34
3.79636e-08	1.22591	0.53	0.436	0.000792794	26	Mrpl14
2.24414e-19	1.21369	0.79	0.678	4.68643e-15	26	Supt4a
1.09854e-25	1.20509	0.96	0.968	2.29408e-21	26	Rpl39
1.69163e-25	1.20508	0.91	0.901	3.53264e-21	26	Serf2
2.09347e-12	1.19785	0.41	0.192	4.37179e-08	26	Actn1
9.19992e-12	1.19495	0.64	0.499	1.92122e-07	26	Rab8b
3.10032e-15	1.1934	0.4	0.162	6.47439e-11	26	Insl6
2.89282e-12	1.19325	0.74	0.675	6.04109e-08	26	Scand1
9.8099e-25	1.19307	0.98	0.971	2.0486e-20	26	Rps27
6.09182e-19	1.19164	0.87	0.817	1.27215e-14	26	Uba52
1.98474e-12	1.18484	0.73	0.669	4.14473e-08	26	Atpif1
6.52019e-13	1.17092	0.38	0.155	1.36161e-08	26	Socs2
6.61349e-09	1.16825	0.45	0.288	0.00013811	26	Pmvk
1.23762e-20	1.1561	0.8	0.675	2.58452e-16	26	Tbca
3.92697e-21	1.13826	0.9	0.598	8.2007e-17	26	Basp1
9.75471e-19	1.13465	0.97	0.892	2.03708e-14	26	Tmsb10
9.05701e-09	1.12987	0.49	0.342	0.000189138	26	Pafah1b3
2.53869e-08	1.1198	0.43	0.274	0.000530155	26	Snhg15
4.52574e-10	1.10117	0.41	0.219	9.45111e-06	26	Laptm4b
1.6196e-19	1.09698	0.88	0.851	3.3822e-15	26	Sumo2
1.26714e-12	1.08659	0.37	0.156	2.64616e-08	26	N4bp2l1
6.43414e-12	1.08435	0.62	0.496	1.34364e-07	26	Rala
2.0731e-21	1.08363	0.92	0.874	4.32926e-17	26	Gabarap
2.26249e-33	1.07672	0.27	0.038	4.72475e-29	26	Il4i1
7.30187e-29	1.06336	0.98	0.988	1.52485e-24	26	Rps24
1.01932e-22	1.05703	0.94	0.919	2.12864e-18	26	Pfn1
7.4557e-18	1.05151	0.84	0.752	1.55697e-13	26	Edf1
2.74566e-08	1.04696	0.39	0.228	0.000573376	26	Rftn1
6.86791e-16	1.04201	0.85	0.825	1.43423e-11	26	Uqcrh
1.07143e-18	1.03433	0.89	0.808	2.23746e-14	26	Psmb9
1.26325e-17	1.01951	0.84	0.462	2.63804e-13	26	Cxcl16
8.04265e-18	1.01637	0.34	0.102	1.67955e-13	26	Net1
1.02239e-09	1.0003	0.66	0.631	2.13505e-05	26	Prr13
2.01787e-13	0.997417	0.75	0.727	4.21392e-09	26	Rtraf
3.8884e-10	0.988848	0.54	0.36	8.12014e-06	26	Irf5
1.21248e-17	0.979347	0.91	0.873	2.53201e-13	26	Pfdn5
3.8691e-86	0.97768	0.26	0.015	8.07984e-82	26	Slc27a3
2.78883e-11	0.97765	0.39	0.168	5.82391e-07	26	Ndrg1
6.85626e-10	0.969018	0.68	0.563	1.43179e-05	26	Tnfaip8
2.47629e-17	0.965396	0.92	0.878	5.17124e-13	26	Sh3bgrl3
1.09768e-19	0.958444	0.94	0.931	2.29228e-15	26	Rpl22
4.24037e-20	0.956752	0.96	0.916	8.85517e-16	26	Psmb8
3.61012e-09	0.955543	0.39	0.218	7.53901e-05	26	Polr3c
3.13911e-08	0.950248	0.67	0.674	0.00065554	26	Mpc1
1.90035e-15	0.936803	0.26	0.068	3.9685e-11	26	Mmp25
1.75622e-11	0.935556	0.81	0.694	3.66752e-07	26	Slc25a4
3.21854e-12	0.920377	0.91	0.9	6.72127e-08	26	H2afz
7.92354e-16	0.918455	0.84	0.846	1.65467e-11	26	Atp5l
1.44271e-11	0.911125	0.41	0.197	3.0128e-07	26	Avpi1
3.38124e-18	0.898574	0.99	0.975	7.06104e-14	26	Hspa8
2.81068e-10	0.896075	0.46	0.228	5.86954e-06	26	Stat4
6.80307e-15	0.891772	0.23	0.057	1.42069e-10	26	Cacna1s
1.75258e-21	0.888527	0.98	0.978	3.65992e-17	26	Eif1
3.53895e-14	0.885644	0.97	0.955	7.39039e-10	26	AY036118
1.77048e-14	0.875327	0.8	0.55	3.69729e-10	26	Tuba1a
1.77687e-11	0.866187	0.85	0.873	3.71065e-07	26	Cox7c
1.32812e-10	0.864281	0.78	0.812	2.7735e-06	26	Sem1
2.96884e-18	0.847041	0.89	0.881	6.19982e-14	26	Arpc3
2.98298e-19	0.844351	0.98	0.962	6.22937e-15	26	Rpl27
9.59676e-09	0.842235	0.3	0.134	0.000200409	26	Tbc1d8
2.28654e-09	0.83176	0.75	0.579	4.77498e-05	26	Marcks
1.63407e-08	0.83146	0.74	0.731	0.000341242	26	Ostf1
1.70178e-15	0.82929	0.97	0.932	3.55382e-11	26	Cfl1
2.29198e-08	0.827121	0.28	0.12	0.000478635	26	Procr
4.12971e-18	0.818268	0.98	0.988	8.62408e-14	26	Rpl27a
9.58939e-15	0.815411	0.94	0.959	2.00255e-10	26	Rps26
4.69708e-10	0.808563	0.73	0.654	9.80892e-06	26	Samhd1
1.53483e-16	0.796187	0.97	0.967	3.20518e-12	26	Rpl24
5.29469e-15	0.796153	0.91	0.877	1.10569e-10	26	Cdc42
8.02559e-12	0.79247	0.8	0.775	1.67598e-07	26	Tma7
1.04402e-09	0.791891	0.75	0.786	2.18023e-05	26	Ndufb1-ps
1.90382e-08	0.791142	0.78	0.589	0.000397574	26	Id2
4.91266e-09	0.785547	0.73	0.776	0.000102591	26	Tomm7
4.50098e-10	0.781696	0.74	0.683	9.39939e-06	26	Grb2
3.29968e-09	0.778955	0.74	0.796	6.89071e-05	26	Atp6v1f
1.23736e-09	0.778717	0.81	0.817	2.58399e-05	26	Sec61g
5.76257e-20	0.775823	0.99	0.977	1.2034e-15	26	Rps11
6.93772e-18	0.770959	0.97	0.983	1.4488e-13	26	Rps20
5.19196e-11	0.766784	0.78	0.761	1.08424e-06	26	Ube2i
2.7768e-09	0.766129	0.75	0.759	5.79878e-05	26	Arpc5
9.59877e-11	0.765405	0.81	0.816	2.00451e-06	26	Pomp
1.00125e-24	0.76343	0.21	0.032	2.0909e-20	26	Flt3
2.3295e-33	0.762588	0.2	0.022	4.86468e-29	26	2200002D01Rik
2.91528e-14	0.760104	0.9	0.856	6.08799e-10	26	Atp5e
7.68083e-09	0.752702	0.78	0.826	0.000160399	26	Cox5a
9.01214e-21	0.747276	1	0.984	1.882e-16	26	Rpsa
3.66731e-12	0.732859	0.92	0.907	7.65845e-08	26	Gm10076
1.37776e-13	0.727826	0.86	0.748	2.87717e-09	26	Bri3
4.06913e-21	0.720502	0.99	0.983	8.49756e-17	26	Rps9
7.32394e-20	0.71857	0.99	0.985	1.52946e-15	26	Rpl41
3.31817e-17	0.710263	0.23	0.051	6.92933e-13	26	Gypc
5.92944e-10	0.69546	0.83	0.83	1.23825e-05	26	Cox7a2l
1.55259e-08	0.690403	0.72	0.756	0.000324227	26	Brk1
7.04151e-15	0.68757	1	0.985	1.47048e-10	26	Ftl1
3.29825e-13	0.681594	0.99	0.98	6.88774e-09	26	Rps23
3.08015e-13	0.679586	0.99	0.954	6.43227e-09	26	Rpl36
4.04735e-11	0.676235	0.17	0.042	8.45208e-07	26	Ankrd33b
3.50826e-15	0.663417	0.99	0.987	7.3263e-11	26	Ubb
3.14364e-08	0.662227	0.66	0.414	0.000656487	26	Cd83
1.27077e-13	0.659511	0.9	0.915	2.65375e-09	26	Btf3
3.80378e-15	0.658503	0.96	0.927	7.94343e-11	26	Rpl35
1.75248e-11	0.656596	0.2	0.055	3.6597e-07	26	Fam177a
3.50055e-21	0.656559	1	0.99	7.31021e-17	26	Rpl19
1.18118e-15	0.645459	0.99	0.975	2.46666e-11	26	Rplp2
9.61334e-13	0.634893	1	0.978	2.00755e-08	26	Rpl37a
3.17745e-10	0.629407	0.86	0.762	6.63548e-06	26	Ptms
6.63023e-16	0.629376	0.98	0.976	1.38459e-11	26	Rpl26
2.17225e-14	0.622743	0.96	0.983	4.53632e-10	26	Rps14
1.24463e-12	0.622717	0.99	0.98	2.59917e-08	26	Rpl38
1.08531e-09	0.616242	0.87	0.877	2.26645e-05	26	Rhoa
1.60402e-09	0.615734	0.8	0.792	3.34967e-05	26	Actr3
1.64446e-12	0.611924	0.99	0.985	3.43413e-08	26	Rps21
2.18037e-16	0.604155	1	0.982	4.55327e-12	26	Rpl17
1.73287e-10	0.594855	0.97	0.983	3.61876e-06	26	Rpl30
4.72579e-08	0.58468	0.82	0.846	0.000986887	26	Gng5
1.41058e-13	0.582594	0.96	0.983	2.94571e-09	26	Rpl37
1.96984e-10	0.581904	0.98	0.953	4.11362e-06	26	Rps25
1.07522e-09	0.578803	0.13	0.029	2.24537e-05	26	Ttc39a
5.25716e-14	0.563777	0.98	0.971	1.09785e-09	26	Rpl21
4.17989e-14	0.562054	0.99	0.993	8.72887e-10	26	Rps29
1.29469e-11	0.555653	0.96	0.973	2.7037e-07	26	Rpl11
1.97278e-26	0.534587	0.15	0.016	4.11975e-22	26	Strip2
4.81775e-24	0.532623	0.15	0.017	1.00609e-19	26	Cd70
3.55581e-12	0.523942	0.97	0.979	7.4256e-08	26	Rps28
1.57403e-08	0.513929	0.89	0.927	0.000328706	26	Chchd2
5.80131e-12	0.513577	0.97	0.983	1.21149e-07	26	Rpl9
2.19541e-39	0.480609	0.1	0.005	4.58468e-35	26	Insm1
2.83935e-10	0.474386	0.89	0.912	5.92941e-06	26	Cox8a
2.20463e-27	0.464699	0.12	0.01	4.60393e-23	26	Aldh1a2
2.08978e-08	0.45922	0.96	0.962	0.000436409	26	Rpl7a
6.55668e-12	0.450856	0.13	0.025	1.36923e-07	26	Pla1a
2.48175e-09	0.450773	0.97	0.98	5.18263e-05	26	Rps10
1.86123e-08	0.408163	1	0.987	0.000388681	26	Rpl18a
1.66016e-08	0.398609	0.97	0.969	0.000346691	26	Rps15a
2.86664e-13	0.360195	0.1	0.014	5.98641e-09	26	Gm31814

[truncated: 5 more sheets: 26 GO BIOL, 26 Panglao, 27 marker, 27 GO BIOL, 27 Panglao]
