# Supplementary material for: Radio-chemotherapy and metformin selectively modulate the heterogeneous landscape of glioma with ribosome biogenesis, long non coding RNA and immune-escape markers as major player
Source: Int J Biol Sci. 2025 May 27;21(8):3527–54. doi: 10.7150/ijbs.103194 (PMC12160513; doi:10.7150/ijbs.103194)
Supplement: Supplementary file 5 — Supplementary data 4. [file ijbsv21p3527s5.xlsx]

## Sheet: 1 marker
p_val	avg_log2FC	pct.1	pct.2	p_val_adj	cluster	gene
0	3.64681	0.93	0.078	0	1	Tnfrsf4
0	2.82681	0.886	0.121	0	1	Ctla4
0	2.79368	0.942	0.127	0	1	Icos
0	2.72214	0.986	0.143	0	1	Cd3g
0	2.69297	0.966	0.128	0	1	Trac
0	2.68737	0.967	0.168	0	1	Trbc2
0	2.68419	0.952	0.647	0	1	Odc1
0	2.67965	0.781	0.141	0	1	Tnfrsf9
0	2.63263	0.928	0.161	0	1	Tnfrsf18
0	2.55172	0.958	0.694	0	1	Sdf4
0	2.49792	0.955	0.165	0	1	Cd2
0	2.49065	0.388	0.05	0	1	Ifng
0	2.47885	0.98	0.757	0	1	Ifi27l2a
0	2.45015	0.977	0.129	0	1	Cd3d
0	2.39271	0.966	0.117	0	1	Cd3e
0	2.28948	0.175	0.008	0	1	Ccl1
0	2.26089	0.215	0.011	0	1	Penk
0	2.23586	0.914	0.159	0	1	Ltb
0	2.22809	0.337	0.039	0	1	Areg
0	2.10776	0.584	0.161	0	1	Trbc1
0	2.10146	0.654	0.151	0	1	Ikzf2
0	2.06084	0.791	0.043	0	1	Cd4
0	2.05092	0.877	0.427	0	1	Bhlhe40
0	2.04462	0.7	0.182	0	1	S100a4
0	2.00749	0.404	0.063	0	1	Tnfsf8
0	1.89098	0.672	0.246	0	1	Maf
0	1.8745	0.73	0.211	0	1	Hopx
0	1.87026	0.642	0.084	0	1	Cxcr6
0	1.85348	0.902	0.184	0	1	Ptprcap
0	1.85006	0.47	0.021	0	1	Tnfsf11
0	1.84266	0.6	0.083	0	1	Ramp3
0	1.83716	0.922	0.585	0	1	Hif1a
0	1.81637	0.805	0.098	0	1	Cd28
0	1.81182	0.517	0.059	0	1	Il2ra
0	1.80131	0.884	0.116	0	1	Lat
0	1.79053	0.735	0.094	0	1	Pdcd1
0	1.78628	0.94	0.311	0	1	Ets1
4.0881e-175	1.77961	0.615	0.451	8.53719e-171	1	Tent5a
0	1.74217	0.702	0.208	0	1	Rora
0	1.70832	0.748	0.069	0	1	Cd6
0	1.67321	0.604	0.018	0	1	Izumo1r
0	1.67214	0.803	0.133	0	1	Thy1
0	1.6609	0.76	0.088	0	1	Cd247
0	1.64804	0.932	0.592	0	1	Akap13
0	1.63907	0.689	0.155	0	1	Il7r
0	1.62431	0.714	0.275	0	1	Lag3
0	1.61526	0.966	0.736	0	1	Ndfip1
0	1.61188	0.843	0.164	0	1	Lck
0	1.61173	0.841	0.153	0	1	Gimap3
0	1.61133	0.713	0.061	0	1	Cd5
0	1.6103	0.917	0.567	0	1	Crem
0	1.59915	0.549	0.101	0	1	Rgs16
0	1.59539	0.353	0.073	0	1	Ccr7
0	1.5725	0.768	0.217	0	1	Nkg7
0	1.56502	0.97	0.531	0	1	Rac2
4.053e-255	1.54054	0.109	0.007	8.46389e-251	1	Csf2
0	1.52059	0.768	0.386	0	1	Uhrf2
0	1.51998	0.948	0.564	0	1	S100a10
0	1.51484	0.799	0.395	0	1	Il21r
0	1.5144	0.829	0.408	0	1	Cd82
0	1.50923	0.933	0.408	0	1	Cytip
0	1.49997	0.706	0.361	0	1	Hilpda
0	1.49929	0.835	0.177	0	1	Gimap4
0	1.49222	0.749	0.096	0	1	Zap70
0	1.48435	0.853	0.5	0	1	Orai1
0	1.48124	0.984	0.734	0	1	Shisa5
0	1.46877	0.666	0.079	0	1	Dusp4
0	1.46123	0.87	0.448	0	1	Vgll4
0	1.45554	0.623	0.079	0	1	Nt5e
0	1.44751	0.793	0.129	0	1	Itk
0	1.44328	0.628	0.245	0	1	Ier5l
0	1.42027	0.798	0.481	0	1	Rbpj
0	1.41441	0.908	0.622	0	1	Ifngr1
0	1.4132	0.907	0.461	0	1	Vps37b
0	1.40193	0.746	0.172	0	1	Inpp4b
1.51385e-272	1.39597	0.631	0.37	3.16137e-268	1	Eea1
0	1.38807	0.51	0.137	0	1	Tbc1d4
0	1.38159	0.805	0.169	0	1	Sh2d2a
0	1.37422	0.821	0.39	0	1	D16Ertd472e
0	1.35863	0.754	0.323	0	1	Kdm2b
0	1.35619	0.836	0.217	0	1	Ptpn22
0	1.351	0.912	0.534	0	1	Tnfaip3
0	1.32026	0.836	0.396	0	1	Samsn1
0	1.31532	0.62	0.082	0	1	Tox
0	1.31378	0.889	0.468	0	1	Stk17b
0	1.30823	0.909	0.2	0	1	Il2rb
2.48564e-272	1.30428	0.846	0.564	5.19076e-268	1	Id2
0	1.30128	0.756	0.161	0	1	Gimap1
0	1.28511	0.71	0.273	0	1	Sla
3.42515e-249	1.26691	0.813	0.535	7.15275e-245	1	Rgs2
0	1.24454	0.767	0.209	0	1	Ms4a4b
0	1.24287	0.637	0.227	0	1	Cish
0	1.23036	0.9	0.57	0	1	S100a11
0	1.22532	0.734	0.155	0	1	Rnf125
0	1.22333	0.776	0.381	0	1	Nabp1
0	1.22177	0.974	0.621	0	1	Coro1a
0	1.21657	0.599	0.072	0	1	Gm8369
0	1.21535	0.756	0.291	0	1	Traf1
6.51306e-281	1.2112	0.692	0.427	1.36012e-276	1	Itgav
0	1.206	0.88	0.542	0	1	Fosl2
0	1.19734	0.996	0.966	0	1	Rps15a
0	1.1973	0.981	0.668	0	1	Fxyd5
0	1.19356	0.862	0.51	0	1	Ccnd2
0	1.17593	0.683	0.172	0	1	Rabgap1l
0	1.16494	0.811	0.325	0	1	Hcst
2.48619e-267	1.1635	0.808	0.504	5.1919e-263	1	S100a6
0	1.161	0.758	0.165	0	1	Sept1
0	1.16044	0.987	0.791	0	1	Btg1
0	1.15457	0.577	0.182	0	1	Batf
0	1.15369	0.983	0.84	0	1	Junb
0	1.15351	0.962	0.709	0	1	Pnrc1
0	1.15234	0.412	0.02	0	1	Sv2c
0	1.14448	0.599	0.103	0	1	Pkp3
0	1.13943	0.659	0.131	0	1	Spn
0	1.13929	0.856	0.583	0	1	Ppp1cc
0	1.13885	0.713	0.18	0	1	Stat4
0	1.13871	0.562	0.089	0	1	Sytl3
0	1.13547	0.82	0.487	0	1	Smad7
0	1.13273	0.758	0.139	0	1	Skap1
0	1.12837	0.398	0.013	0	1	Ccn4
0	1.12497	0.918	0.753	0	1	Arl6ip1
0	1.1229	0.786	0.426	0	1	Tnfrsf1b
0	1.12115	0.505	0.075	0	1	Sh2d1a
0	1.11541	0.864	0.653	0	1	Stat3
5.91114e-218	1.11528	0.332	0.105	1.23442e-213	1	Dusp14
0	1.11408	0.698	0.241	0	1	Prkca
0	1.10174	0.818	0.412	0	1	Dusp5
0	1.10061	0.962	0.786	0	1	Myl12b
4.07481e-298	1.09766	0.873	0.717	8.50942e-294	1	Ostf1
0	1.09088	0.701	0.233	0	1	Prkch
0	1.09088	0.994	0.721	0	1	Srgn
0	1.08913	0.681	0.184	0	1	Gimap6
0	1.07921	0.761	0.341	0	1	Fam107b
0	1.07843	0.88	0.326	0	1	Lsp1
0	1.0752	0.524	0.08	0	1	Igflr1
0	1.07339	0.515	0.052	0	1	A430093F15Rik
0	1.07078	0.492	0.123	0	1	Cd27
0	1.06808	0.624	0.239	0	1	Crbn
4.38046e-292	1.06497	0.822	0.554	9.14771e-288	1	Nfkb1
0	1.05883	0.944	0.573	0	1	Cd53
3.61696e-130	1.04878	0.685	0.494	7.55329e-126	1	Gadd45b
3.60933e-284	1.04293	0.24	0.042	7.53736e-280	1	Lgals7
0	1.04278	0.774	0.442	0	1	Gmfg
3.28086e-272	1.04059	0.847	0.638	6.85142e-268	1	Ubald2
2.93671e-163	1.03819	0.677	0.495	6.13273e-159	1	Baz1a
0	1.03367	0.691	0.246	0	1	Cblb
0	1.02618	0.967	0.651	0	1	AW112010
0	1.02055	0.483	0.074	0	1	Il18r1
0	1.01447	0.255	0.009	0	1	Foxp3
0	1.00775	0.747	0.227	0	1	Ppp1r16b
4.57946e-134	1.00588	0.408	0.177	9.56328e-130	1	Klrd1
0	1.00115	0.998	0.968	0	1	Rps27
0	0.997653	0.836	0.457	0	1	Il2rg
4.99794e-255	0.995312	0.712	0.454	1.04372e-250	1	Nr3c1
0	0.994933	0.914	0.673	0	1	Mbnl1
0	0.987417	0.725	0.215	0	1	P2ry10
0	0.986677	0.481	0.039	0	1	Sdcbp2
0	0.985695	0.765	0.43	0	1	Aebp2
0	0.983163	0.464	0.108	0	1	Nmrk1
0	0.982024	0.575	0.115	0	1	Smco4
7.96426e-205	0.978654	0.841	0.513	1.66318e-200	1	Rgs1
1.87379e-236	0.978303	0.288	0.069	3.91304e-232	1	Nrgn
0	0.978194	0.496	0.165	0	1	Stx11
0	0.972884	0.561	0.069	0	1	Bcl11b
2.22118e-202	0.959085	0.678	0.39	4.63848e-198	1	Mxd1
1.18539e-264	0.955218	0.871	0.602	2.47545e-260	1	Capg
0	0.949193	0.496	0.148	0	1	Trp53inp1
3.50094e-294	0.948961	0.544	0.192	7.31102e-290	1	Gem
5.79442e-190	0.945321	0.716	0.424	1.21005e-185	1	Nr4a3
0	0.944301	0.839	0.558	0	1	Celf2
0	0.936981	0.942	0.617	0	1	Arhgdib
6.06606e-307	0.931297	0.726	0.427	1.26678e-302	1	Stk24
0	0.929331	0.532	0.123	0	1	Runx2
0	0.928878	0.591	0.12	0	1	Gimap5
0	0.927908	0.48	0.095	0	1	Gimap7
1.77019e-191	0.917742	0.566	0.29	3.69668e-187	1	Itgb7
5.79015e-107	0.915266	0.665	0.477	1.20916e-102	1	Rel
0	0.911872	0.506	0.103	0	1	Fasl
2.17321e-165	0.910205	0.648	0.443	4.53832e-161	1	Nrip1
1.41872e-168	0.90109	0.132	0.02	2.96271e-164	1	Gm156
0	0.898347	0.472	0.059	0	1	Rhof
6.64803e-247	0.895689	0.743	0.483	1.38831e-242	1	Isy1
0	0.895667	0.983	0.883	0	1	Tmsb10
2.16931e-134	0.890703	0.547	0.305	4.53017e-130	1	Emb
0	0.888976	0.674	0.279	0	1	Rhoh
1.88849e-292	0.886915	0.656	0.319	3.94374e-288	1	Dgat1
0	0.886034	0.491	0.16	0	1	Ttc39c
0	0.884087	0.389	0.062	0	1	Gata3
1.94718e-252	0.883887	0.561	0.264	4.0663e-248	1	Nfatc1
0	0.882684	0.669	0.254	0	1	Rinl
5.85786e-285	0.882645	0.89	0.578	1.2233e-280	1	Lcp1
0	0.8801	0.783	0.389	0	1	Cnn2
1.69601e-226	0.879105	0.427	0.168	3.54178e-222	1	Creb3l2
0	0.879022	0.453	0.05	0	1	Themis
4.78477e-260	0.875816	0.675	0.363	9.99203e-256	1	Itpkb
0	0.869771	0.294	0.029	0	1	Gldc
0	0.868056	0.638	0.232	0	1	Ctla2a
3.24639e-292	0.866456	0.897	0.608	6.77943e-288	1	Ptpn18
1.71192e-193	0.866238	0.586	0.346	3.575e-189	1	Ciapin1
0	0.860103	0.559	0.216	0	1	Nedd9
0	0.858668	0.494	0.059	0	1	Ubash3a
1.38489e-305	0.858456	0.697	0.362	2.89207e-301	1	Birc2
9.41583e-266	0.855611	0.826	0.571	1.96631e-261	1	Limd2
1.07692e-257	0.855285	0.632	0.317	2.24893e-253	1	Pdcd4
0	0.849362	0.942	0.571	0	1	Ptprc
0	0.84111	0.226	0.019	0	1	Lrrc32
8.27516e-178	0.841033	0.558	0.321	1.7281e-173	1	Mxi1
8.50644e-45	0.838723	0.458	0.368	1.7764e-40	1	Furin
0	0.836319	0.996	0.919	0	1	Ddx5
2.6899e-109	0.833962	0.695	0.545	5.61733e-105	1	Got1
0	0.833777	0.569	0.205	0	1	Akna
1.31696e-223	0.832369	0.851	0.692	2.75021e-219	1	Anp32a
1.47012e-263	0.831738	0.987	0.728	3.07004e-259	1	H2-Q7
4.31935e-216	0.830267	0.738	0.504	9.0201e-212	1	Peli1
2.08293e-268	0.829399	0.82	0.455	4.34979e-264	1	Ms4a6b
0	0.829195	0.551	0.165	0	1	Arap2
1.5646e-248	0.828832	0.803	0.575	3.26736e-244	1	Zc3hav1
1.41467e-216	0.827994	0.719	0.484	2.95426e-212	1	Elf1
5.37411e-208	0.824739	0.828	0.583	1.12227e-203	1	Tgfb1
1.791e-158	0.822259	0.406	0.171	3.74014e-154	1	Gpr183
1.04236e-292	0.821924	0.731	0.357	2.17676e-288	1	Ahnak
1.26863e-187	0.814475	0.801	0.566	2.64928e-183	1	Zfp36l2
1.00642e-181	0.811056	0.69	0.493	2.10171e-177	1	Mier1
1.5281e-169	0.808142	0.497	0.26	3.19112e-165	1	Cdk6
8.95132e-100	0.807157	0.64	0.444	1.8693e-95	1	Nr4a2
3.84126e-219	0.803703	0.697	0.437	8.0217e-215	1	Ankrd12
5.03867e-177	0.80185	0.632	0.373	1.05223e-172	1	Isg20
2.40579e-171	0.800426	0.389	0.161	5.024e-167	1	Dusp10
4.37692e-250	0.799186	0.483	0.19	9.14031e-246	1	Sesn3
0	0.79644	0.91	0.713	0	1	Prkar1a
2.32609e-228	0.793271	0.393	0.131	4.85758e-224	1	Socs2
1.82599e-232	0.792604	0.777	0.556	3.81321e-228	1	Leprotl1
0	0.789685	0.445	0.045	0	1	Gstp3
0	0.789593	0.994	0.96	0	1	Rpl34
5.02618e-203	0.788533	0.66	0.401	1.04962e-198	1	Aopep
7.59657e-220	0.786555	0.565	0.288	1.58639e-215	1	Zbtb1
8.54876e-280	0.786419	0.728	0.358	1.78524e-275	1	Gpr132
0	0.783461	0.673	0.305	0	1	Tes
2.29963e-255	0.780099	0.711	0.412	4.80232e-251	1	Fyn
2.55828e-177	0.779477	0.559	0.307	5.34245e-173	1	Arhgap31
0	0.777399	0.598	0.213	0	1	4930523C07Rik
0	0.770699	0.999	0.982	0	1	Rpsa
2.63954e-99	0.7678	0.416	0.233	5.51215e-95	1	Ddit4
4.16061e-72	0.763599	0.487	0.359	8.68859e-68	1	Plscr1
0	0.761735	0.509	0.117	0	1	Atp2b4
1.01657e-190	0.758831	0.969	0.715	2.1229e-186	1	Cd52
6.13501e-171	0.758634	0.734	0.431	1.28117e-166	1	Bcl2a1d
1.89113e-15	0.757418	0.16	0.105	3.94924e-11	1	Ifitm1
0	0.754856	0.666	0.18	0	1	Ablim1
0	0.752725	0.452	0.105	0	1	Pdcd1lg2
5.40087e-178	0.750542	0.357	0.136	1.12786e-173	1	Tmem64
0	0.749412	0.996	0.969	0	1	Rps13
0	0.743909	0.365	0.008	0	1	Ccr8
2.31208e-263	0.74267	0.697	0.359	4.82832e-259	1	Itgal
0	0.741357	0.501	0.117	0	1	Pde4d
3.22401e-189	0.740505	0.679	0.452	6.7327e-185	1	Slc9a3r1
8.12154e-234	0.734877	0.901	0.579	1.69602e-229	1	Fyb
5.00154e-201	0.729152	0.699	0.462	1.04447e-196	1	Anxa6
7.75955e-208	0.724263	0.649	0.411	1.62043e-203	1	Sh3kbp1
2.14194e-183	0.723453	0.968	0.84	4.47302e-179	1	Jund
0	0.720865	0.552	0.12	0	1	Spint2
5.45754e-280	0.720663	0.463	0.164	1.1397e-275	1	Mllt3
0	0.720225	0.997	0.965	0	1	Rpl39
5.05831e-260	0.720203	0.772	0.417	1.05633e-255	1	Cd37
5.69307e-222	0.719753	0.862	0.697	1.18888e-217	1	Ptp4a2
0	0.718872	0.506	0.097	0	1	Acap1
6.74895e-271	0.717061	0.499	0.16	1.40938e-266	1	Satb1
1.27601e-190	0.716827	0.615	0.346	2.66468e-186	1	B4galnt1
0	0.716804	0.406	0.095	0	1	Gm19585
1.84612e-184	0.714594	0.482	0.237	3.85525e-180	1	Gabpb1
0	0.713876	0.48	0.125	0	1	Gimap9
4.61804e-169	0.713844	0.462	0.235	9.64385e-165	1	Impa2
6.21988e-81	0.711388	0.759	0.572	1.2989e-76	1	Pim1
6.75111e-252	0.711015	0.721	0.397	1.40984e-247	1	Dock2
5.4766e-213	0.710707	0.805	0.613	1.14368e-208	1	Prr13
3.78079e-278	0.708601	0.56	0.231	7.89541e-274	1	Zdhhc18
4.25802e-225	0.706488	0.49	0.199	8.89203e-221	1	Serpinb6a
0	0.704821	0.374	0.084	0	1	Cd200
0	0.704465	0.391	0.031	0	1	Fam169b
1.99809e-229	0.703603	0.888	0.702	4.17262e-225	1	Nop53
4.69416e-201	0.703031	0.777	0.558	9.80282e-197	1	Nsd3
0	0.701034	0.997	0.977	0	1	Rpl37a
0	0.697673	0.577	0.171	0	1	Ctsw
2.94831e-261	0.695046	0.611	0.288	6.15696e-257	1	Fmnl1
1.2739e-174	0.694303	0.399	0.168	2.66029e-170	1	Mmd
2.50634e-82	0.693786	0.557	0.391	5.23399e-78	1	Glrx
1.19762e-181	0.693307	0.925	0.708	2.50099e-177	1	Lgals1
1.07915e-59	0.693153	0.602	0.496	2.25358e-55	1	Tob2
1.07478e-110	0.692565	0.4	0.199	2.24446e-106	1	Gramd3
3.36821e-114	0.691828	0.744	0.552	7.03383e-110	1	Zfp36l1
5.42015e-74	0.691424	0.322	0.157	1.13189e-69	1	Gzmb
3.22685e-243	0.690876	0.94	0.785	6.73864e-239	1	Myl12a
7.10362e-245	0.687189	0.84	0.591	1.48345e-240	1	Jak1
1.91839e-176	0.685417	0.765	0.57	4.00618e-172	1	Kmt2e
3.94641e-238	0.684396	0.708	0.395	8.24128e-234	1	Arhgap45
3.94058e-67	0.684183	0.461	0.352	8.22911e-63	1	Bcl2l1
0	0.682674	0.341	0.014	0	1	Podnl1
1.10579e-158	0.682085	0.604	0.38	2.30922e-154	1	Rapgef6
5.51703e-199	0.680605	0.69	0.433	1.15212e-194	1	Fnbp1
2.07856e-135	0.679597	0.475	0.261	4.34065e-131	1	Nrp1
1.85618e-150	0.674229	0.572	0.358	3.87626e-146	1	Jak2
1.16298e-149	0.673515	0.586	0.347	2.42866e-145	1	Socs1
3.7112e-194	0.672792	0.718	0.492	7.75011e-190	1	S100a13
1.12386e-172	0.669478	0.678	0.458	2.34696e-168	1	Kmt2a
0	0.669238	0.511	0.128	0	1	Pglyrp1
1.88949e-203	0.666083	0.673	0.431	3.94582e-199	1	Arhgef1
1.30394e-140	0.66185	0.441	0.231	2.72302e-136	1	Fam110a
0	0.661145	0.312	0.052	0	1	Ikzf4
1.00848e-190	0.661122	0.594	0.321	2.106e-186	1	Lcp2
1.23067e-182	0.660439	0.854	0.653	2.57001e-178	1	Myh9
0	0.658305	0.34	0.07	0	1	Cxcr3
1.4803e-211	0.657101	0.491	0.209	3.09131e-207	1	Foxo1
2.23952e-57	0.65655	0.114	0.037	4.6768e-53	1	Il10
2.53898e-174	0.656048	0.71	0.466	5.30216e-170	1	Cd44
8.09965e-181	0.65562	0.787	0.609	1.69145e-176	1	Mbd2
3.51557e-81	0.65542	0.853	0.727	7.34156e-77	1	Nfkbia
7.34388e-254	0.655243	0.468	0.166	1.53362e-249	1	Fam102a
1.59469e-291	0.647617	0.554	0.206	3.33019e-287	1	Sept6
2.88962e-174	0.646966	0.862	0.679	6.03439e-170	1	Tpm4
1.09382e-198	0.646957	0.573	0.3	2.28423e-194	1	Msi2
3.26595e-197	0.646957	0.471	0.21	6.82028e-193	1	Rassf5
2.15706e-241	0.643328	0.823	0.519	4.50459e-237	1	Crip1
9.67037e-222	0.642348	0.869	0.702	2.01946e-217	1	Sri
4.71246e-123	0.641702	0.682	0.473	9.84103e-119	1	Ifi203
2.69508e-139	0.641546	0.859	0.72	5.62814e-135	1	Wnk1
0	0.641231	0.463	0.103	0	1	Tbc1d10c
1.73524e-203	0.639517	0.996	0.961	3.62371e-199	1	Actg1
3.16224e-125	0.636067	0.56	0.371	6.60372e-121	1	Mdfic
1.75105e-190	0.635775	0.559	0.286	3.65672e-186	1	Sik1
4.9125e-130	0.633967	0.584	0.401	1.02588e-125	1	Mif4gd
1.3827e-163	0.633506	0.602	0.382	2.88748e-159	1	Cast
2.34117e-145	0.632816	0.567	0.348	4.88907e-141	1	Cdkn1b
9.63941e-135	0.629164	0.739	0.578	2.013e-130	1	Ypel3
1.23295e-173	0.626087	0.499	0.232	2.57476e-169	1	Traf4
7.81398e-200	0.626046	0.894	0.763	1.63179e-195	1	Ubl5
1.77268e-160	0.624972	0.701	0.479	3.70188e-156	1	Rab8b
3.09479e-167	0.623314	0.773	0.616	6.46286e-163	1	Pak2
2.50476e-54	0.62322	0.273	0.16	5.23069e-50	1	Slamf6
7.55521e-156	0.623158	0.667	0.46	1.57775e-151	1	Tnrc6b
3.87375e-147	0.623012	0.537	0.327	8.08955e-143	1	Sp3
7.14862e-287	0.623	0.469	0.148	1.49285e-282	1	Grap
4.28477e-158	0.622977	0.877	0.757	8.94788e-154	1	Rpl22l1
1.60359e-273	0.622428	0.483	0.17	3.34877e-269	1	Atxn1
1.76953e-120	0.622168	0.503	0.316	3.69531e-116	1	Carnmt1
1.36557e-163	0.622113	0.618	0.386	2.85171e-159	1	Sept9
0	0.621594	0.265	0.037	0	1	Irf4
1.22212e-116	0.619548	0.428	0.247	2.55216e-112	1	Thap12
3.23344e-164	0.619387	0.573	0.338	6.75239e-160	1	Ttc39b
2.46868e-151	0.61927	0.6	0.385	5.15534e-147	1	Stk4
1.15993e-158	0.619262	0.398	0.185	2.42228e-154	1	Twsg1
1.64204e-106	0.614589	0.781	0.628	3.42908e-102	1	Gna13
6.82775e-141	0.609961	0.738	0.571	1.42584e-136	1	Ythdc1
1.19837e-194	0.607187	0.53	0.254	2.50257e-190	1	Chd3
2.14366e-89	0.606534	0.477	0.324	4.4766e-85	1	Ubash3b
1.67215e-209	0.606313	0.351	0.116	3.49196e-205	1	Alcam
1.04826e-197	0.604474	0.904	0.76	2.18907e-193	1	Dad1
0	0.60322	0.394	0.078	0	1	Il27ra
1.48545e-94	0.60204	0.465	0.264	3.10206e-90	1	Serpina3g
1.51009e-124	0.601136	0.6	0.414	3.15352e-120	1	Cnot6l
6.93e-152	0.600714	0.551	0.339	1.44719e-147	1	Agfg1
1.14776e-103	0.598138	0.528	0.333	2.39686e-99	1	Gch1
2.06316e-149	0.596801	0.318	0.117	4.30849e-145	1	Gm26740
2.6256e-115	0.596384	0.557	0.373	5.48303e-111	1	Mapkapk3
6.58399e-112	0.595652	0.571	0.382	1.37493e-107	1	Btg3
0	0.595005	0.996	0.981	0	1	Rpl17
0	0.594729	0.43	0.109	0	1	Sla2
4.90936e-153	0.593592	0.509	0.264	1.02522e-148	1	Lfng
1.621e-160	0.590513	0.747	0.54	3.38514e-156	1	Mknk2
5.66739e-140	0.589743	0.699	0.516	1.18352e-135	1	Cdk2ap2
2.88916e-241	0.58868	0.981	0.916	6.03344e-237	1	Myl6
2.10096e-118	0.588449	0.875	0.762	4.38744e-114	1	Gdi2
4.48059e-84	0.588205	0.477	0.336	9.35683e-80	1	Ptpn11
2.30724e-99	0.587747	0.602	0.465	4.8182e-95	1	Wipf1
1.07098e-171	0.587304	0.812	0.617	2.23653e-167	1	Clk1
0	0.587136	0.141	0.005	0	1	C2cd4b
4.45539e-150	0.587079	0.624	0.393	9.3042e-146	1	Tut4
7.94409e-180	0.587013	0.398	0.159	1.65896e-175	1	Rnf157
6.87598e-163	0.584399	0.669	0.412	1.43591e-158	1	Gng2
4.28517e-280	0.584053	0.321	0.077	8.94871e-276	1	Tiam1
1.80349e-165	0.583421	0.486	0.24	3.76622e-161	1	Tecpr1
2.21118e-208	0.583202	0.939	0.814	4.6176e-204	1	Uqcrh
8.57755e-124	0.58255	0.725	0.505	1.79125e-119	1	Tgif1
2.22506e-127	0.582016	0.721	0.521	4.64659e-123	1	Mndal
8.97325e-189	0.580376	0.991	0.912	1.87388e-184	1	Pfn1
1.89025e-290	0.579944	0.998	0.978	3.94742e-286	1	Rps23
1.02039e-109	0.576244	0.302	0.134	2.13087e-105	1	Tnfrsf13b
1.70349e-137	0.575608	0.748	0.585	3.55739e-133	1	Ppp1r12a
2.87646e-243	0.575084	0.996	0.973	6.00691e-239	1	Rpl12
1.66759e-136	0.574087	0.466	0.242	3.48242e-132	1	Zeb1
7.08827e-120	0.573969	0.484	0.293	1.48024e-115	1	Vps54
1.6791e-169	0.573186	0.313	0.106	3.50646e-165	1	Gm45716
7.15881e-157	0.571355	0.509	0.276	1.49497e-152	1	Eva1b
0	0.571082	1	0.998	0	1	Tpt1
0	0.56967	0.422	0.094	0	1	Gimap8
5.41931e-302	0.568332	0.121	0.006	1.13171e-297	1	Tff1
2.47002e-269	0.564902	0.998	0.984	5.15815e-265	1	Rpl13a
4.75831e-72	0.564237	0.633	0.533	9.93678e-68	1	Ehd1
8.34538e-97	0.564024	0.482	0.32	1.74277e-92	1	B3gnt2
3.47878e-192	0.563002	0.951	0.812	7.26473e-188	1	Cnbp
3.56318e-108	0.561461	0.571	0.417	7.441e-104	1	Nek7
3.2673e-117	0.559734	0.637	0.473	6.82309e-113	1	Map2k3
0	0.559675	0.394	0.092	0	1	Ccdc88c
1.92457e-124	0.558512	0.839	0.735	4.01907e-120	1	Cox17
5.05321e-143	0.558101	0.505	0.285	1.05526e-138	1	Anxa11
0	0.557836	0.997	0.971	0	1	Rpl11
3.23045e-93	0.556699	0.69	0.484	6.74614e-89	1	Dusp2
6.41246e-142	0.556317	0.4	0.192	1.33911e-137	1	Stat5b
2.2305e-133	0.555407	0.766	0.626	4.65795e-129	1	Nol7
1.73286e-116	0.554032	0.669	0.51	3.61874e-112	1	Arf6
1.2056e-12	0.553907	0.139	0.089	2.51765e-08	1	Xcl1
7.89041e-262	0.552714	0.998	0.984	1.64775e-257	1	Rps21
6.8316e-140	0.552637	0.664	0.469	1.42664e-135	1	Mettl23
2.40461e-174	0.550721	0.933	0.79	5.02154e-170	1	Srsf5
6.48716e-114	0.550435	0.584	0.404	1.35471e-109	1	Cirbp
1.05462e-99	0.548561	0.718	0.548	2.20237e-95	1	Tnfaip8
5.83716e-133	0.548497	0.78	0.624	1.21897e-128	1	Rock1
3.35263e-117	0.546793	0.566	0.384	7.00129e-113	1	Rnf138
7.45947e-154	0.54608	0.42	0.204	1.55776e-149	1	Hacd3
0	0.546038	0.331	0.059	0	1	BE692007
1.00853e-218	0.545182	0.957	0.816	2.10612e-214	1	Rbm39
7.05821e-267	0.544511	0.999	0.981	1.47397e-262	1	Rps14
6.7516e-146	0.542668	0.576	0.341	1.40994e-141	1	Dock8
4.32983e-114	0.542434	0.518	0.283	9.04199e-110	1	Serpinb9
3.27906e-114	0.541363	0.687	0.543	6.84767e-110	1	Ech1
0	0.540467	0.347	0.045	0	1	Gpr68
0	0.539216	0.381	0.083	0	1	Gm15472
9.91101e-138	0.53825	0.852	0.715	2.06972e-133	1	Hnrnpa0
8.59611e-226	0.53738	0.99	0.95	1.79512e-221	1	Rpl36
2.19042e-117	0.536787	0.493	0.301	4.57425e-113	1	Mrps6
2.02039e-73	0.536596	0.642	0.464	4.21918e-69	1	Neurl3
4.23151e-171	0.535351	0.43	0.194	8.83666e-167	1	Def6
3.12494e-144	0.534359	0.268	0.082	6.52582e-140	1	Klrc1
3.76527e-155	0.53365	0.361	0.151	7.86301e-151	1	Tspan32
4.7666e-139	0.529351	0.77	0.499	9.95409e-135	1	Itgb2
3.74364e-189	0.529067	0.969	0.863	7.81784e-185	1	Pfdn5
1.04034e-23	0.527515	0.392	0.347	2.17255e-19	1	Arl5a
4.47162e-182	0.527264	0.425	0.176	9.33808e-178	1	Cers4
2.62987e-143	0.526736	0.56	0.327	5.49196e-139	1	Cyfip2
1.88737e-156	0.526579	0.452	0.215	3.94139e-152	1	Madd
9.73276e-265	0.526426	0.999	0.986	2.03249e-260	1	Rpl27a
3.13635e-116	0.526108	0.845	0.704	6.54965e-112	1	Prrc2c
1.10164e-143	0.524531	0.922	0.775	2.30055e-139	1	Cd47
2.70146e-224	0.523123	0.366	0.117	5.64145e-220	1	Dgka
3.87048e-156	0.523047	0.513	0.269	8.08273e-152	1	Rasal3
2.50375e-119	0.522897	0.521	0.331	5.22859e-115	1	Cntrl
4.78079e-247	0.522568	0.998	0.983	9.98373e-243	1	Rps3a1
1.14421e-165	0.522051	0.414	0.182	2.38945e-161	1	Stk39
1.91762e-274	0.52195	0.999	0.976	4.00457e-270	1	Eif1
5.59597e-227	0.521621	0.995	0.959	1.16861e-222	1	Rpl27
2.94209e-74	0.520794	0.536	0.409	6.14396e-70	1	Trps1
6.33726e-247	0.51995	0.998	0.98	1.32341e-242	1	Rps16
9.56246e-185	0.51977	0.411	0.164	1.99693e-180	1	Osbpl3
6.41801e-251	0.519685	0.999	0.987	1.34027e-246	1	Rps24
2.74165e-133	0.518971	0.754	0.481	5.72538e-129	1	Cd48
1.0964e-121	0.518598	0.766	0.58	2.2896e-117	1	Klf13
7.24722e-85	0.516261	0.387	0.208	1.51344e-80	1	Cd69
1.76776e-131	0.515256	0.397	0.19	3.69161e-127	1	Gna15
1.08661e-201	0.515089	0.984	0.926	2.26916e-197	1	Rpl22
1.54254e-164	0.513791	0.683	0.45	3.22129e-160	1	Ogt
2.19486e-220	0.513085	0.996	0.968	4.58353e-216	1	Rps6
4.52982e-254	0.51256	0.302	0.074	9.45962e-250	1	Slc22a15
6.68731e-66	0.512421	0.754	0.651	1.39651e-61	1	Ubl3
0	0.510821	0.374	0.072	0	1	Cd96
1.49178e-43	0.510106	0.412	0.279	3.11528e-39	1	Plac8
2.98371e-83	0.509657	0.653	0.441	6.23089e-79	1	Runx3
1.98764e-159	0.509128	0.2	0.047	4.15078e-155	1	Klri2
1.46675e-123	0.508775	0.93	0.808	3.06301e-119	1	Dnaja1
3.40109e-173	0.508559	0.701	0.475	7.1025e-169	1	Tmem123
0	0.508322	0.367	0.082	0	1	Jakmip1
0	0.507937	0.125	0.007	0	1	Il1rl1
9.98414e-105	0.507568	0.641	0.477	2.08499e-100	1	Ppp1r18
2.67829e-135	0.507427	0.896	0.76	5.59307e-131	1	Map1lc3b
1.46628e-130	0.506715	0.865	0.715	3.06202e-126	1	Ube2b
2.5302e-179	0.506107	0.362	0.134	5.28382e-175	1	Ptpn7
2.25952e-219	0.500367	0.344	0.104	4.71856e-215	1	Il16
4.01944e-171	0.500268	0.382	0.151	8.3938e-167	1	Crybg1
1.39895e-68	0.49957	0.586	0.456	2.92142e-64	1	Arid5b
9.02631e-106	0.499277	0.916	0.78	1.88496e-101	1	Ldha
7.41621e-87	0.498957	0.534	0.366	1.54873e-82	1	Mxd4
3.3803e-116	0.498497	0.529	0.339	7.05907e-112	1	Cyld
1.29588e-106	0.497289	0.575	0.347	2.70619e-102	1	Dut
5.53397e-32	0.49559	0.306	0.228	1.15566e-27	1	Pcyt1a
6.52988e-208	0.495308	0.41	0.148	1.36363e-203	1	Hip1r
7.11271e-177	0.494924	0.998	0.975	1.48535e-172	1	H2-K1
3.34231e-206	0.494691	0.998	0.978	6.97974e-202	1	Tmsb4x
8.2649e-119	0.494283	0.492	0.283	1.72596e-114	1	Slc1a5
1.40242e-102	0.493807	0.633	0.443	2.92868e-98	1	Tspan13
3.80052e-88	0.493441	0.752	0.636	7.93662e-84	1	Smarca5
2.78118e-88	0.49329	0.379	0.2	5.80795e-84	1	Slfn1
2.89424e-113	0.491215	0.467	0.264	6.04405e-109	1	Lpxn
2.32947e-44	0.490997	0.374	0.254	4.86462e-40	1	Rrad
5.55526e-133	0.490002	0.464	0.247	1.1601e-128	1	Pstpip1
4.8492e-102	0.488367	0.539	0.372	1.01266e-97	1	Pcgf5
2.90192e-99	0.487538	0.591	0.436	6.06007e-95	1	Kansl1
6.78644e-109	0.485076	0.815	0.616	1.41721e-104	1	Skil
8.7279e-202	0.485039	0.998	0.97	1.82265e-197	1	Rpl5
2.40427e-209	0.484571	0.996	0.972	5.02085e-205	1	Rplp2
1.98399e-134	0.484353	0.902	0.77	4.14317e-130	1	Snrpg
5.17305e-119	0.483628	0.792	0.671	1.08029e-114	1	Rap1a
1.34867e-77	0.48233	0.533	0.364	2.81642e-73	1	Smc4
6.82816e-199	0.481439	0.246	0.061	1.42592e-194	1	Cd200r1
8.45014e-221	0.481049	0.309	0.079	1.76464e-216	1	Ikzf3
2.11924e-98	0.479328	0.515	0.339	4.42562e-94	1	Riok1
1.11198e-95	0.478179	0.614	0.444	2.32215e-91	1	AU020206
5.35524e-95	0.478104	0.538	0.358	1.11834e-90	1	Lbh
6.52427e-109	0.477457	0.351	0.176	1.36246e-104	1	Rnf19a
2.35055e-99	0.4755	0.437	0.256	4.90865e-95	1	Kcnn4
2.78293e-140	0.475278	0.949	0.722	5.81159e-136	1	Ly6a
2.78674e-170	0.474879	0.342	0.117	5.81956e-166	1	Grap2
2.61035e-104	0.474478	0.62	0.453	5.4512e-100	1	Diaph1
4.12694e-259	0.474414	0.347	0.089	8.61828e-255	1	Prkcq
4.36041e-206	0.473887	0.997	0.981	9.10585e-202	1	Rpl30
4.67984e-76	0.473508	0.547	0.407	9.7729e-72	1	Chd2
3.64952e-93	0.471108	0.655	0.483	7.62129e-89	1	Itga4
7.87695e-95	0.471082	0.578	0.413	1.64494e-90	1	Hivep2
5.57189e-126	0.47085	0.634	0.411	1.16358e-121	1	Tacc1
2.99258e-89	0.469912	0.597	0.447	6.24941e-85	1	1810026B05Rik
1.75415e-142	0.469567	0.418	0.17	3.66319e-138	1	Serpinb6b
1.38979e-144	0.467677	0.967	0.898	2.90229e-140	1	Rpl36a
4.88941e-79	0.467069	0.665	0.547	1.02105e-74	1	Cyb5a
7.17876e-102	0.46674	0.465	0.291	1.49914e-97	1	Nfatc3
5.7811e-51	0.466682	0.559	0.395	1.20727e-46	1	Cxcr4
4.9328e-83	0.466472	0.429	0.259	1.03012e-78	1	Mcm6
2.25002e-162	0.466162	0.302	0.104	4.69871e-158	1	2310001H17Rik
4.65256e-68	0.465102	0.263	0.13	9.71594e-64	1	Osgin1
9.5252e-125	0.464442	0.792	0.644	1.98915e-120	1	Syf2
2.70966e-177	0.464401	0.354	0.123	5.65859e-173	1	Chst2
1.18435e-142	0.463424	0.251	0.081	2.47328e-138	1	Cysltr2
1.47471e-87	0.463417	0.718	0.567	3.07964e-83	1	Coq10b
6.38032e-99	0.462641	0.558	0.379	1.3324e-94	1	Fryl
9.18945e-113	0.462138	0.478	0.279	1.91903e-108	1	Acot7
9.39798e-135	0.460949	0.946	0.801	1.96258e-130	1	Tle5
5.75115e-92	0.460623	0.597	0.39	1.20101e-87	1	Clec2d
7.01356e-120	0.460555	0.436	0.238	1.46464e-115	1	Cdk17
2.61933e-71	0.460138	0.409	0.268	5.46994e-67	1	Casp3
6.33109e-81	0.459876	0.685	0.582	1.32212e-76	1	Khdrbs1
6.22908e-145	0.4583	0.887	0.764	1.30082e-140	1	Tma7
6.95945e-68	0.457812	0.546	0.422	1.45334e-63	1	Crlf3
1.82077e-98	0.457122	0.651	0.505	3.80231e-94	1	Rbm5
2.29381e-41	0.456976	0.313	0.208	4.79015e-37	1	Lig1
5.21781e-78	0.454849	0.422	0.248	1.08964e-73	1	Hist1h1e
1.30211e-118	0.453658	0.738	0.478	2.7192e-114	1	Hcls1
9.65903e-46	0.452897	0.606	0.474	2.01709e-41	1	Nfkbiz
4.02174e-204	0.452774	0.998	0.981	8.3986e-200	1	Rpl9
1.53848e-113	0.45175	0.738	0.543	3.2128e-109	1	Dennd4a
3.50776e-76	0.451597	0.761	0.642	7.32525e-72	1	Ptpn1
6.52143e-125	0.451422	0.972	0.869	1.36187e-120	1	Sh3bgrl3
1.06705e-117	0.451311	0.937	0.83	2.22831e-113	1	Eif3h
6.08597e-276	0.45042	0.301	0.066	1.27093e-271	1	Faah
2.47471e-184	0.450142	0.331	0.109	5.16794e-180	1	Rasgrp1
4.88716e-120	0.449554	0.885	0.749	1.02059e-115	1	Ube2i
1.37816e-214	0.449229	0.212	0.042	2.87801e-210	1	Gm12840
2.54615e-202	0.449228	0.998	0.978	5.31713e-198	1	Rps10
4.12501e-102	0.448272	0.659	0.515	8.61426e-98	1	Tprgl
3.23154e-106	0.447712	0.622	0.453	6.74842e-102	1	Ttc14
4.20518e-177	0.446281	0.331	0.108	8.78167e-173	1	Adora2a
4.63354e-54	0.446102	0.518	0.425	9.67623e-50	1	Tpp2
1.8961e-151	0.445519	0.292	0.105	3.95962e-147	1	Prelid2
5.79865e-158	0.444306	0.998	0.971	1.21093e-153	1	Rps18
1.42136e-85	0.443591	0.642	0.517	2.96823e-81	1	Gpbp1
6.67683e-286	0.442791	0.266	0.048	1.39432e-281	1	Ar
3.25576e-62	0.441918	0.465	0.349	6.799e-58	1	Pigx
1.54362e-90	0.441749	0.552	0.392	3.22353e-86	1	Plekha2
2.12113e-87	0.441748	0.376	0.209	4.42955e-83	1	Fam129a
3.90659e-212	0.44154	0.649	0.311	8.15814e-208	1	Cst7
2.59617e-96	0.441369	0.413	0.238	5.42158e-92	1	Stk10
8.10005e-86	0.440609	0.802	0.579	1.69153e-81	1	Vamp8
1.48955e-73	0.440585	0.462	0.322	3.11063e-69	1	Elk3
9.25435e-105	0.440552	0.502	0.299	1.93259e-100	1	Utrn
2.75162e-127	0.43985	0.327	0.139	5.7462e-123	1	Stat5a
2.84788e-73	0.439308	0.669	0.554	5.94723e-69	1	Zc3h15
1.04656e-98	0.438458	0.904	0.809	2.18553e-94	1	Uba52
3.37443e-101	0.438447	0.415	0.232	7.04682e-97	1	Ssbp3
2.95287e-33	0.437944	0.398	0.286	6.16649e-29	1	Nfkbid
7.82694e-89	0.437801	0.814	0.7	1.6345e-84	1	Sfpq
7.48528e-79	0.437773	0.581	0.44	1.56315e-74	1	Nfkb2
2.14353e-261	0.436867	0.268	0.053	4.47634e-257	1	Cd226
7.51782e-105	0.43396	0.627	0.456	1.56995e-100	1	Krit1
6.73062e-105	0.433626	0.467	0.265	1.40556e-100	1	Arhgap15
1.50234e-131	0.432915	0.972	0.862	3.13733e-127	1	Arpc2
1.98495e-81	0.432428	0.393	0.231	4.14518e-77	1	Jarid2
3.26332e-246	0.432035	0.267	0.056	6.8148e-242	1	St6galnac3
1.31184e-95	0.431487	0.831	0.698	2.73951e-91	1	Nsa2
8.9809e-167	0.431245	0.997	0.978	1.87548e-162	1	Rps7
7.70255e-170	0.431147	0.997	0.968	1.60852e-165	1	Rpl21
1.60966e-164	0.430881	0.987	0.944	3.36144e-160	1	Rpl23a
1.97368e-170	0.430829	0.314	0.108	4.12163e-166	1	Zbtb25
6.68855e-95	0.429701	0.431	0.261	1.39677e-90	1	Emsy
4.37124e-82	0.428286	0.784	0.672	9.12847e-78	1	Ddx24
2.32617e-82	0.427146	0.592	0.437	4.85774e-78	1	Foxn3
8.23219e-91	0.427134	0.791	0.685	1.71913e-86	1	Grcc10
3.62864e-79	0.427008	0.475	0.331	7.57769e-75	1	Cox20
1.09019e-89	0.426907	0.661	0.525	2.27665e-85	1	Hectd1
3.44279e-113	0.425632	0.966	0.872	7.18958e-109	1	Arpc3
2.56405e-134	0.425627	0.311	0.121	5.3545e-130	1	Ly75
2.40603e-65	0.425612	0.185	0.074	5.02451e-61	1	Il1r2
1.57848e-184	0.424316	0.194	0.04	3.29633e-180	1	Asb2
1.00145e-98	0.423955	0.721	0.594	2.09133e-94	1	Tmem134
2.718e-80	0.423288	0.651	0.497	5.676e-76	1	Ezr
9.34379e-122	0.42324	0.937	0.805	1.95126e-117	1	Arf5
6.55044e-203	0.421255	0.302	0.081	1.36793e-198	1	S1pr4
1.08311e-98	0.420912	0.872	0.711	2.26187e-94	1	Msn
9.02438e-91	0.420874	0.667	0.481	1.88456e-86	1	Gpsm3
6.67804e-124	0.4207	0.461	0.246	1.39457e-119	1	Myo1g
9.84481e-60	0.420183	0.431	0.301	2.05589e-55	1	Cbx4
3.36295e-75	0.419794	0.654	0.542	7.02285e-71	1	Nt5c
1.39822e-243	0.419774	0.335	0.087	2.9199e-239	1	Dok2
2.3779e-60	0.419614	0.508	0.398	4.96576e-56	1	Dnajc1
7.27814e-70	0.418974	0.696	0.58	1.51989e-65	1	Ifi27
5.69672e-133	0.417674	0.332	0.135	1.18965e-128	1	Adam19
6.91454e-25	0.416995	0.198	0.118	1.44396e-20	1	Ccr2
2.91311e-85	0.416943	0.788	0.671	6.08345e-81	1	Tpr
3.13401e-98	0.415989	0.846	0.724	6.54475e-94	1	Tmem50a
3.55284e-74	0.415675	0.59	0.481	7.41939e-70	1	Lrp10
4.77013e-83	0.415475	0.761	0.63	9.96147e-79	1	Ncor1
3.74317e-224	0.414564	0.931	0.596	7.81686e-220	1	Xist
2.19441e-59	0.41332	0.476	0.358	4.58258e-55	1	Zfp292
2.63102e-103	0.413282	0.8	0.554	5.49437e-99	1	H2-Q6
1.22574e-89	0.413136	0.64	0.494	2.55972e-85	1	Rsbn1l
4.25498e-83	0.413113	0.759	0.646	8.88567e-79	1	Prelid1
2.60533e-89	0.412904	0.464	0.288	5.4407e-85	1	Arhgap9
2.05543e-78	0.411804	0.578	0.437	4.29235e-74	1	Srpk1
1.74798e-54	0.408875	0.606	0.513	3.6503e-50	1	Clint1
2.44943e-78	0.408326	0.223	0.095	5.11515e-74	1	Kif15
0	0.408301	0.273	0.041	0	1	Gm37529
1.13721e-78	0.407267	0.81	0.622	2.37484e-74	1	Slfn2
1.09384e-80	0.406981	0.716	0.607	2.28426e-76	1	Rab21
0	0.406842	0.261	0.042	0	1	I730030J21Rik
4.14032e-51	0.406581	0.495	0.351	8.64624e-47	1	Glipr1
8.81017e-80	0.406487	0.714	0.593	1.83983e-75	1	Rsrc2
4.15862e-86	0.405258	0.395	0.232	8.68446e-82	1	Phc3
0	0.405161	0.256	0.039	0	1	Gpr174
1.34271e-232	0.404771	0.277	0.062	2.80398e-228	1	Tbx21
3.13521e-162	0.404688	0.997	0.981	6.54727e-158	1	Rps3
1.82211e-148	0.404327	0.998	0.971	3.80511e-144	1	Rpl18
0	0.403192	0.244	0.026	0	1	Tigit
1.55978e-99	0.403051	0.493	0.302	3.25729e-95	1	Elmo1
1.35052e-54	0.402772	0.319	0.193	2.82029e-50	1	Ece1
9.00831e-245	0.402181	0.269	0.056	1.88121e-240	1	Il18rap
3.39727e-111	0.402053	0.282	0.114	7.09452e-107	1	Prr7
2.63221e-92	0.401753	0.857	0.733	5.49685e-88	1	Rabac1
3.54773e-43	0.401709	0.574	0.462	7.40873e-39	1	Nfil3
2.69371e-58	0.401666	0.565	0.465	5.62527e-54	1	Ctcf
2.60938e-95	0.401117	0.908	0.791	5.44918e-91	1	Srrm2
4.8648e-83	0.401077	0.625	0.459	1.01592e-78	1	Dock10
2.40784e-213	0.400074	0.266	0.067	5.02829e-209	1	Nxpe3
2.23669e-180	0.399624	0.996	0.978	4.67089e-176	1	Rpl38
1.76097e-93	0.398748	0.934	0.84	3.67743e-89	1	Sub1
1.7386e-95	0.398302	0.268	0.119	3.63071e-91	1	C1qtnf12
3.5178e-51	0.398132	0.628	0.547	7.34622e-47	1	Cd164
1.85521e-118	0.397593	0.172	0.047	3.87424e-114	1	Angptl2
8.39213e-42	0.397243	0.475	0.39	1.75253e-37	1	Fam162a
1.19503e-102	0.396986	0.815	0.68	2.49558e-98	1	H2afy
0	0.396586	0.251	0.026	0	1	Camk4
3.80475e-122	0.396111	0.264	0.098	7.94546e-118	1	Cbarp
2.39998e-85	0.395838	0.821	0.686	5.01187e-81	1	Abracl
7.48736e-90	0.395443	0.791	0.667	1.56359e-85	1	Supt4a
2.09548e-66	0.394572	0.661	0.544	4.376e-62	1	Sp100
1.86344e-24	0.394572	0.419	0.345	3.89142e-20	1	Metrnl
1.49626e-101	0.394474	0.777	0.641	3.12465e-97	1	Sec62
1.35308e-250	0.394455	0.274	0.058	2.82563e-246	1	Stk26
0	0.393842	0.218	0.02	0	1	Dkkl1
4.08096e-67	0.393416	0.594	0.474	8.52228e-63	1	Irf2
6.36873e-56	0.392981	0.408	0.295	1.32998e-51	1	Atl3
1.88407e-123	0.392791	0.341	0.148	3.93449e-119	1	Traf3ip3
3.44368e-102	0.392621	0.966	0.852	7.19144e-98	1	Eif3f
6.91297e-250	0.392394	0.248	0.05	1.44364e-245	1	Zc3h12d
3.05799e-135	0.392105	0.298	0.112	6.386e-131	1	Lrba
1.09085e-30	0.391509	0.734	0.647	2.27802e-26	1	Samhd1
1.06004e-63	0.390886	0.575	0.461	2.21367e-59	1	Phf20l1
1.29881e-46	0.390783	0.468	0.376	2.71231e-42	1	Ccdc174
6.24181e-97	0.390156	0.208	0.073	1.30348e-92	1	Itgb8
1.20267e-49	0.389414	0.363	0.251	2.51153e-45	1	Lin54
1.45316e-64	0.389012	0.551	0.446	3.03463e-60	1	Cab39
4.90908e-84	0.38899	0.688	0.564	1.02516e-79	1	Nktr
1.09618e-72	0.388697	0.71	0.563	2.28914e-68	1	Lrrfip1
3.83896e-74	0.388644	0.417	0.265	8.01691e-70	1	Grk6
1.89299e-53	0.388332	0.554	0.448	3.95313e-49	1	Arid4b
1.4196e-98	0.387849	0.528	0.334	2.96454e-94	1	Ankrd44
7.02097e-142	0.386512	0.999	0.982	1.46619e-137	1	Rps8
4.56565e-52	0.386262	0.462	0.347	9.53445e-48	1	Map3k1
1.24329e-58	0.386258	0.422	0.304	2.59635e-54	1	Stx6
8.10998e-83	0.38572	0.81	0.697	1.69361e-78	1	Csnk1a1
1.65176e-100	0.385607	0.253	0.102	3.44938e-96	1	Tmem71
2.80145e-227	0.385281	0.26	0.059	5.85027e-223	1	Nmb
3.84365e-200	0.384426	0.117	0.012	8.0267e-196	1	Nrn1
2.51549e-77	0.383878	0.592	0.46	5.25309e-73	1	Oip5os1
1.10174e-72	0.383388	0.358	0.212	2.30076e-68	1	Nsmaf
3.40414e-53	0.383321	0.447	0.342	7.10886e-49	1	Tm2d3
2.77379e-145	0.38223	0.997	0.964	5.79252e-141	1	Rpl24
8.72642e-22	0.381259	0.323	0.252	1.82234e-17	1	Ramp1
1.61467e-57	0.380599	0.65	0.555	3.37191e-53	1	Nucb1
9.62213e-84	0.380425	0.394	0.23	2.00939e-79	1	Itpr1
1.06115e-128	0.380286	0.799	0.537	2.21599e-124	1	Selplg
3.24326e-62	0.380218	0.334	0.204	6.7729e-58	1	Phf6
1.32891e-74	0.379963	0.486	0.343	2.77517e-70	1	1110008P14Rik
4.60184e-54	0.379353	0.494	0.389	9.61003e-50	1	Cmip
9.30555e-68	0.378618	0.612	0.466	1.94328e-63	1	Tbrg1
1.58777e-77	0.377134	0.629	0.497	3.31573e-73	1	Phf3
2.5542e-94	0.377131	0.124	0.03	5.33394e-90	1	Tmem158
6.73536e-46	0.376032	0.657	0.574	1.40654e-41	1	Smchd1
1.24439e-69	0.375803	0.725	0.622	2.59866e-65	1	Ddx6
2.08574e-17	0.375431	0.414	0.39	4.35566e-13	1	Ap3b1
1.52299e-109	0.375404	0.929	0.849	3.18046e-105	1	Atp5e
2.02358e-42	0.374981	0.382	0.284	4.22585e-38	1	Usp38
1.51348e-108	0.374187	0.447	0.23	3.16059e-104	1	Adgre5
4.65387e-49	0.373746	0.387	0.279	9.71868e-45	1	Mphosph6
4.749e-74	0.371659	0.534	0.391	9.91734e-70	1	Prrc2b
3.87849e-63	0.371442	0.476	0.329	8.09946e-59	1	Sipa1l1
4.65706e-09	0.371014	0.615	0.614	9.72534e-05	1	Cmtm7
3.58011e-82	0.370574	0.798	0.651	7.47635e-78	1	Fkbp1a
2.27732e-35	0.369814	0.529	0.429	4.75573e-31	1	Rilpl2
7.29058e-54	0.369589	0.474	0.365	1.52249e-49	1	Adss
2.61991e-64	0.369269	0.689	0.59	5.47116e-60	1	Tm9sf3
8.15386e-130	0.369219	0.304	0.118	1.70277e-125	1	Hdac7
4.40778e-178	0.369027	0.142	0.022	9.20476e-174	1	Bdh2
2.35991e-47	0.368498	0.485	0.398	4.9282e-43	1	Eif4ebp2
1.35686e-36	0.368359	0.322	0.225	2.83354e-32	1	Coro2a
5.92736e-64	0.368176	0.643	0.55	1.23781e-59	1	Hnrnpl
2.73123e-67	0.367955	0.704	0.598	5.70363e-63	1	Acin1
2.78822e-33	0.367758	0.197	0.112	5.82263e-29	1	Gm20186
1.30239e-48	0.36734	0.413	0.305	2.71978e-44	1	Gnptg
1.80136e-161	0.366787	0.999	0.989	3.76177e-157	1	Fau
3.25167e-59	0.366434	0.47	0.341	6.79047e-55	1	4932438A13Rik
4.28821e-79	0.366218	0.856	0.746	8.95507e-75	1	Srp14
2.57238e-44	0.365921	0.504	0.418	5.3719e-40	1	Dap
1.62145e-48	0.365822	0.333	0.216	3.38607e-44	1	Rbl2
2.93465e-84	0.365692	0.826	0.707	6.12844e-80	1	Sumo1
2.12952e-51	0.365449	0.29	0.177	4.44707e-47	1	Vcpkmt
4.47788e-95	0.364852	0.344	0.167	9.35116e-91	1	Rab11fip1
8.00548e-103	0.364147	0.951	0.841	1.67179e-98	1	Sumo2
1.49036e-33	0.363459	0.469	0.397	3.11232e-29	1	Tiprl
1.12498e-66	0.362796	0.442	0.298	2.34929e-62	1	Notch1
9.5132e-50	0.362759	0.406	0.291	1.98664e-45	1	Suco
8.2826e-56	0.361888	0.591	0.498	1.72965e-51	1	Tram1
6.70528e-31	0.361816	0.811	0.747	1.40026e-26	1	Stat1
1.19464e-83	0.361229	0.333	0.175	2.49477e-79	1	Dock11
2.75064e-65	0.361187	0.457	0.319	5.74417e-61	1	Avl9
4.9486e-64	0.361158	0.439	0.286	1.03342e-59	1	Ikzf1
1.4461e-40	0.361099	0.513	0.443	3.0199e-36	1	Mlec
5.19054e-39	0.360238	0.518	0.441	1.08394e-34	1	Nab1
3.27255e-108	0.360142	0.359	0.173	6.83407e-104	1	Dennd1c
3.83115e-130	0.359566	0.998	0.973	8.0006e-126	1	H3f3b
8.88138e-92	0.359264	0.278	0.123	1.8547e-87	1	Tnfsf10
9.91867e-50	0.359258	0.515	0.414	2.07132e-45	1	Tank
2.27341e-69	0.357802	0.589	0.41	4.74756e-65	1	Malt1
3.13716e-220	0.357668	0.292	0.07	6.55132e-216	1	Hsd11b1
0	0.357293	0.201	0.023	0	1	Perp
1.63051e-27	0.35624	0.183	0.101	3.40499e-23	1	Prf1
4.47544e-99	0.356163	0.314	0.143	9.34607e-95	1	Rcsd1
5.83084e-48	0.355757	0.611	0.53	1.21766e-43	1	Sbno1
7.29618e-45	0.355084	0.561	0.468	1.52366e-40	1	Resf1
3.70166e-59	0.354823	0.632	0.543	7.73018e-55	1	Capza1
2.38798e-50	0.354769	0.353	0.236	4.98681e-46	1	Rbm38
8.56378e-112	0.354378	0.328	0.147	1.78837e-107	1	Jak3
2.0936e-250	0.354231	0.186	0.026	4.37207e-246	1	Slamf1
1.15931e-49	0.353551	0.567	0.471	2.42099e-45	1	Senp6
9.3882e-147	0.353249	0.123	0.019	1.96054e-142	1	Krt83
4.61444e-113	0.352962	0.215	0.072	9.63633e-109	1	Coq8a
1.12483e-213	0.352575	0.231	0.048	2.34899e-209	1	Trp53i11
1.21169e-64	0.3525	0.88	0.779	2.53038e-60	1	Arf4
3.53443e-76	0.35162	0.757	0.511	7.38095e-72	1	Crlf2
0	0.351592	0.141	0.006	0	1	Lta
2.86982e-46	0.351347	0.549	0.463	5.99304e-42	1	Polr2a
1.25386e-42	0.35134	0.566	0.493	2.61845e-38	1	Rtf1
1.88421e-57	0.351139	0.703	0.579	3.9348e-53	1	Rhog
3.26017e-32	0.34982	0.437	0.368	6.80822e-28	1	Znrf1
7.05445e-66	0.349137	0.88	0.751	1.47318e-61	1	Rap1b
1.03328e-66	0.348801	0.856	0.748	2.1578e-62	1	Ywhaz
8.81654e-49	0.348672	0.292	0.183	1.84116e-44	1	Phactr2
1.69802e-45	0.348543	0.525	0.427	3.54598e-41	1	Casp8
1.7276e-22	0.348359	0.438	0.379	3.60774e-18	1	Gtf2i
1.68501e-123	0.348098	0.999	0.991	3.51881e-119	1	Rpl13
1.33832e-38	0.347812	0.469	0.392	2.79482e-34	1	Fam3c
4.57838e-65	0.347402	0.389	0.247	9.56103e-61	1	Ncoa2
2.52742e-33	0.346645	0.444	0.379	5.278e-29	1	Raf1
5.46502e-40	0.346019	0.236	0.141	1.14126e-35	1	Slc41a1
1.03977e-78	0.345735	0.769	0.663	2.17135e-74	1	Gabarapl2
1.56e-96	0.345688	0.359	0.182	3.25774e-92	1	Psd4
1.47804e-42	0.345127	0.33	0.232	3.08658e-38	1	Slc25a19
4.64435e-42	0.34409	0.4	0.305	9.69879e-38	1	Tnip1
5.29085e-91	0.344085	0.902	0.807	1.10489e-86	1	Elob
8.72912e-28	0.342721	0.32	0.249	1.8229e-23	1	Tmem65
1.20445e-43	0.342646	0.623	0.548	2.51526e-39	1	Tgoln1
7.11974e-60	0.342392	0.403	0.273	1.48681e-55	1	Gpbp1l1
6.14413e-57	0.342328	0.781	0.677	1.28308e-52	1	Purb
6.75281e-100	0.341893	0.993	0.942	1.41019e-95	1	Rpl29
2.39225e-42	0.341282	0.355	0.255	4.99574e-38	1	B9d2
9.79087e-29	0.340941	0.439	0.36	2.04463e-24	1	Kdm7a
4.11508e-114	0.340616	0.996	0.973	8.59353e-110	1	Rpl3
1.24925e-52	0.340274	0.269	0.157	2.60881e-48	1	Nol10
1.25152e-90	0.339927	0.995	0.972	2.61355e-86	1	Rps19
2.84899e-74	0.339862	0.815	0.67	5.94955e-70	1	Paip2
1.30527e-74	0.339218	0.164	0.058	2.72579e-70	1	Trib2
1.46091e-51	0.33914	0.479	0.367	3.05082e-47	1	Rb1cc1
6.87403e-58	0.338632	0.561	0.441	1.4355e-53	1	Mat2b
1.03509e-61	0.338505	0.388	0.241	2.16158e-57	1	Pitpnc1
1.8901e-112	0.338395	0.999	0.968	3.94709e-108	1	Rpl7
7.00782e-99	0.338217	0.993	0.957	1.46344e-94	1	Rpl14
4.49464e-44	0.33817	0.556	0.471	9.38617e-40	1	Hdac1
1.16514e-122	0.33804	0.999	0.985	2.43317e-118	1	Rpl18a
2.77064e-221	0.337813	0.229	0.048	5.78594e-217	1	Adamts6
1.09142e-56	0.337616	0.362	0.24	2.27921e-52	1	Hk1
1.32402e-173	0.337138	0.244	0.062	2.76494e-169	1	Pglyrp2
1.17244e-64	0.336923	0.781	0.66	2.4484e-60	1	Vasp
1.5932e-81	0.336854	0.731	0.587	3.32708e-77	1	Bnip3l
2.09585e-21	0.336827	0.295	0.23	4.37677e-17	1	Chst12
5.09508e-78	0.336811	0.329	0.173	1.06401e-73	1	Igf2r
3.27439e-43	0.33655	0.503	0.422	6.83791e-39	1	Gnai3
3.25492e-42	0.334818	0.4	0.298	6.79725e-38	1	Fam117b
1.02833e-109	0.33362	0.265	0.102	2.14746e-105	1	Zfpm1
7.19495e-46	0.333016	0.367	0.254	1.50252e-41	1	Mllt6
2.00005e-107	0.33238	0.274	0.114	4.17671e-103	1	Xlr4b
1.02392e-288	0.331391	0.178	0.02	2.13825e-284	1	Gm28112
1.71689e-48	0.33036	0.55	0.46	3.58538e-44	1	Cox16
3.65123e-72	0.330127	0.957	0.668	7.62485e-68	1	Laptm5
3.33923e-55	0.32968	0.361	0.237	6.97332e-51	1	Esco1
1.63509e-70	0.329611	0.862	0.745	3.41455e-66	1	Capzb
1.20084e-26	0.329429	0.476	0.406	2.50771e-22	1	Arid5a
1.28399e-47	0.329276	0.516	0.414	2.68136e-43	1	Arhgap30
3.10748e-60	0.329245	0.579	0.407	6.48935e-56	1	Smpdl3a
1.88226e-55	0.329171	0.713	0.625	3.93072e-51	1	Rab10
9.0198e-55	0.328734	0.42	0.282	1.88361e-50	1	Fli1
1.46067e-55	0.327974	0.647	0.549	3.05032e-51	1	Tmem128
8.26066e-61	0.327952	0.547	0.357	1.72507e-56	1	Gpr65
7.93283e-39	0.327388	0.523	0.454	1.65661e-34	1	Smap1
2.16237e-42	0.327193	0.484	0.352	4.51568e-38	1	Zc3h12a
7.423e-41	0.32654	0.521	0.447	1.55015e-36	1	Crebbp
9.52033e-80	0.326393	0.894	0.79	1.98813e-75	1	Ndufa13
3.32162e-33	0.326353	0.415	0.334	6.93653e-29	1	Cir1
3.69592e-118	0.326135	0.993	0.937	7.71819e-114	1	Oaz1
8.16539e-53	0.325776	0.79	0.705	1.70518e-48	1	Hnrnpc
2.58005e-59	0.325688	0.738	0.628	5.38792e-55	1	Tln1
1.45237e-71	0.325451	0.774	0.672	3.03299e-67	1	Arpp19
1.42243e-95	0.32502	0.974	0.883	2.97047e-91	1	Rbm3
8.10551e-72	0.324782	0.785	0.681	1.69267e-67	1	Snrpe
3.8746e-208	0.324643	0.214	0.042	8.09133e-204	1	Tmem163
1.06056e-63	0.324635	0.462	0.301	2.21477e-59	1	Tuba4a
1.51659e-47	0.324533	0.24	0.135	3.1671e-43	1	Lamc1
7.42068e-53	0.324448	0.545	0.443	1.54966e-48	1	N4bp2l2
1.28436e-30	0.324156	0.564	0.526	2.68213e-26	1	Glud1
3.00931e-71	0.3236	0.895	0.783	6.28435e-67	1	Tpm3
7.21009e-27	0.32348	0.25	0.165	1.50568e-22	1	Spry1
8.54612e-67	0.323141	0.847	0.742	1.78469e-62	1	Edf1
6.12076e-87	0.323072	0.347	0.175	1.2782e-82	1	Pde7a
1.72132e-91	0.322848	0.231	0.088	3.59463e-87	1	Plcxd2
4.41788e-12	0.322703	0.319	0.273	9.22585e-08	1	Bmyc
1.65227e-121	0.321868	0.264	0.095	3.45044e-117	1	Rab27a
7.6534e-48	0.321783	0.602	0.528	1.59826e-43	1	Dusp11
2.13288e-14	0.321728	0.276	0.227	4.45408e-10	1	Ldlrad4
1.73333e-44	0.321637	0.44	0.338	3.61972e-40	1	Rps27rt
2.48374e-97	0.321609	0.995	0.971	5.18679e-93	1	Rpl35a
1.02296e-121	0.320435	0.997	0.975	2.13625e-117	1	Rps11
1.58018e-66	0.319412	0.263	0.127	3.29989e-62	1	Hist1h2ap
1.56309e-49	0.318848	0.761	0.677	3.26421e-45	1	Bzw1
1.27103e-115	0.31877	0.997	0.985	2.6543e-111	1	Rpl23
8.45081e-46	0.318652	0.625	0.557	1.76478e-41	1	Wdr1
2.62592e-84	0.318583	0.925	0.867	5.4837e-80	1	Cox7c
9.22757e-50	0.31838	0.219	0.114	1.92699e-45	1	Sema4c
1.93039e-90	0.31809	0.272	0.122	4.03124e-86	1	Plcg1
3.66825e-36	0.317434	0.386	0.268	7.6604e-32	1	Pou2f2
1.03433e-55	0.316752	0.286	0.166	2.15999e-51	1	Smyd3
3.122e-43	0.316435	0.464	0.359	6.51967e-39	1	Nsd1
1.08162e-76	0.316309	0.26	0.123	2.25874e-72	1	Zdhhc2
7.84929e-150	0.316302	0.159	0.033	1.63917e-145	1	Tmem154
2.86106e-118	0.316051	0.998	0.986	5.97475e-114	1	Ubb
3.92261e-258	0.315909	0.208	0.033	8.1916e-254	1	Xlr4a
3.33982e-84	0.315453	0.191	0.068	6.97456e-80	1	Ifi214
1.27376e-33	0.315248	0.358	0.274	2.65999e-29	1	Spin1
2.21894e-52	0.315184	0.265	0.15	4.63381e-48	1	Bcor
4.34997e-26	0.314798	0.403	0.342	9.08404e-22	1	Fbxo11
6.04747e-41	0.314252	0.372	0.27	1.26289e-36	1	Rsbn1
2.04089e-88	0.314101	0.214	0.08	4.26199e-84	1	Kbtbd11
4.66184e-50	0.312561	0.66	0.57	9.73533e-46	1	Cap1
2.04782e-30	0.312226	0.461	0.362	4.27646e-26	1	Il4ra
1.00023e-22	0.312036	0.166	0.1	2.08878e-18	1	Tcf7
1.28622e-28	0.311813	0.47	0.417	2.68601e-24	1	Faim
2.95635e-66	0.310695	0.323	0.185	6.17374e-62	1	Atxn7l1
3.0473e-52	0.31017	0.644	0.546	6.36368e-48	1	Chic2
3.18953e-60	0.309928	0.785	0.696	6.6607e-56	1	Ndufb7
1.16927e-40	0.309895	0.395	0.286	2.44179e-36	1	Pik3cd
3.30515e-36	0.308579	0.684	0.61	6.90215e-32	1	Sfr1
5.96725e-65	0.308175	0.281	0.15	1.24614e-60	1	Unc119b
2.70242e-22	0.307314	0.513	0.476	5.64347e-18	1	Nfkbib
7.00876e-30	0.307015	0.373	0.301	1.46364e-25	1	Rasa1
2.28437e-76	0.307009	0.289	0.143	4.77046e-72	1	Sash3
9.07874e-40	0.306689	0.275	0.173	1.89591e-35	1	Glcci1
7.18081e-60	0.306182	0.87	0.751	1.49957e-55	1	Eif3e
3.33324e-57	0.306182	0.802	0.694	6.96081e-53	1	Sf3b2
4.72138e-163	0.306127	0.202	0.046	9.85965e-159	1	Gimap1os
6.79151e-33	0.306008	0.275	0.188	1.41827e-28	1	Arl14ep
4.25232e-38	0.305683	0.312	0.213	8.88011e-34	1	Apaf1
2.47071e-47	0.305605	0.651	0.561	5.15959e-43	1	Rp9
0	0.30556	0.163	0.013	0	1	Sit1
6.5216e-18	0.304738	0.628	0.548	1.36191e-13	1	Nr4a1
8.96876e-40	0.303742	0.565	0.504	1.87295e-35	1	Zfand6
1.50484e-72	0.303311	0.888	0.782	3.14255e-68	1	Actr3
7.10046e-90	0.302838	0.296	0.136	1.48279e-85	1	Ppp3cc
1.11882e-42	0.302027	0.353	0.241	2.33643e-38	1	Lncpint
2.63253e-86	0.301848	0.226	0.089	5.4975e-82	1	Mir155hg
8.16071e-39	0.30167	0.495	0.402	1.7042e-34	1	Ifnar1
4.87966e-84	0.300473	0.981	0.908	1.01902e-79	1	Btf3
2.51548e-119	0.300405	0.582	0.372	5.25307e-115	1	Camk2n1
5.00866e-57	0.299751	0.318	0.186	1.04596e-52	1	Fam53b
3.65624e-81	0.299601	0.81	0.694	7.63533e-77	1	Luc7l2
1.55378e-30	0.299297	0.359	0.28	3.24475e-26	1	Pik3ca
2.71152e-48	0.299283	0.508	0.381	5.66247e-44	1	B4galt1
7.08196e-41	0.299196	0.544	0.462	1.47893e-36	1	Hp1bp3
0	0.299152	0.143	0.009	0	1	Tnfrsf25
7.68412e-91	0.299045	0.99	0.936	1.60467e-86	1	Rpl4
2.4394e-08	0.298709	0.332	0.321	0.00050942	1	Uap1
4.95109e-14	0.298421	0.152	0.099	1.03394e-09	1	S1pr1
7.66705e-34	0.298178	0.505	0.444	1.60111e-29	1	Frg1
2.70529e-49	0.298157	0.737	0.649	5.64945e-45	1	Vps28
5.81817e-70	0.298038	0.255	0.126	1.21501e-65	1	Nt5dc1
6.26439e-71	0.297662	0.788	0.67	1.30819e-66	1	Tra2b
1.46549e-67	0.297471	0.925	0.829	3.06037e-63	1	Hnrnpk
2.14741e-34	0.296939	0.331	0.243	4.48443e-30	1	Ide
5.73718e-41	0.296875	0.597	0.528	1.1981e-36	1	Fam173a
5.89385e-59	0.29666	0.737	0.649	1.23081e-54	1	Ndufa3
1.80418e-139	0.296641	0.204	0.055	3.76766e-135	1	Rab11fip4
2.49215e-75	0.296039	0.247	0.113	5.20435e-71	1	Sigirr
2.82433e-23	0.295816	0.548	0.509	5.89804e-19	1	Wac
1.42449e-30	0.295421	0.314	0.231	2.97476e-26	1	Setd1b
5.12765e-48	0.295403	0.411	0.286	1.07081e-43	1	Lbr
1.15257e-20	0.295004	0.315	0.254	2.40691e-16	1	Slc4a7
1.68739e-102	0.294828	0.251	0.095	3.52377e-98	1	Ipcef1
2.71576e-31	0.293841	0.423	0.35	5.67132e-27	1	Znrf2
0	0.293419	0.143	0.004	0	1	Ccr4
1.2648e-101	0.293137	0.237	0.086	2.64128e-97	1	Pacsin1
5.84932e-50	0.292763	0.268	0.149	1.22151e-45	1	Sytl2
2.02012e-45	0.292752	0.69	0.608	4.21861e-41	1	Dnajc8
2.91605e-38	0.292561	0.576	0.498	6.08959e-34	1	Grk2
1.45319e-31	0.292461	0.263	0.179	3.0347e-27	1	Wdyhv1
4.22946e-79	0.292368	0.24	0.106	8.83239e-75	1	Cbx7
7.16676e-79	0.292314	0.28	0.133	1.49664e-74	1	2510002D24Rik
4.12088e-13	0.291552	0.224	0.176	8.60564e-09	1	Map3k8
6.95098e-27	0.291316	0.513	0.469	1.45157e-22	1	Cdc5l
1.34382e-114	0.290506	0.212	0.069	2.8063e-110	1	Pitpnm2
3.3761e-195	0.290328	0.109	0.01	7.05031e-191	1	Trat1
5.19007e-46	0.289341	0.62	0.544	1.08384e-41	1	Ndufv3
1.74471e-40	0.289323	0.341	0.239	3.64348e-36	1	Unc45a
1.95003e-44	0.289161	0.192	0.099	4.07224e-40	1	St6gal1
5.50474e-97	0.288971	0.997	0.97	1.14955e-92	1	Rps15
2.88944e-46	0.288669	0.344	0.232	6.03401e-42	1	Arhgef6
7.56444e-29	0.287884	0.471	0.406	1.57968e-24	1	Mef2d
2.17313e-61	0.287643	0.856	0.746	4.53814e-57	1	Srsf7
1.87246e-48	0.2875	0.85	0.766	3.91026e-44	1	Ppp1ca
2.66974e-25	0.287464	0.522	0.484	5.57522e-21	1	Ppp2r5c
2.63857e-54	0.287448	0.285	0.161	5.51012e-50	1	Slc5a3
1.33828e-44	0.287426	0.779	0.702	2.79473e-40	1	Srp9
2.41791e-43	0.287382	0.606	0.529	5.04933e-39	1	Rab5a
1.88035e-82	0.287335	0.221	0.085	3.92673e-78	1	Abcb9
6.15695e-37	0.287263	0.458	0.37	1.28576e-32	1	Rchy1
2.47569e-32	0.286974	0.45	0.373	5.16998e-28	1	Ss18
4.62475e-48	0.286885	0.668	0.583	9.65786e-44	1	Sugt1
3.64632e-40	0.28674	0.303	0.202	7.61462e-36	1	Unc119
1.22485e-58	0.286294	0.784	0.684	2.55786e-54	1	Sf3b6
6.83197e-35	0.286244	0.398	0.303	1.42672e-30	1	Ccng1
5.87429e-252	0.286058	0.151	0.016	1.22673e-247	1	Fam20a
1.71611e-81	0.285578	0.265	0.117	3.58375e-77	1	Galnt6
3.6463e-39	0.285165	0.499	0.416	7.61458e-35	1	Cetn2
2.80551e-38	0.285164	0.314	0.214	5.85875e-34	1	Setx
2.12067e-27	0.284801	0.345	0.251	4.4286e-23	1	Hist1h1c
1.61752e-46	0.284544	0.679	0.604	3.37787e-42	1	Pdcd10
1.26658e-92	0.284203	0.248	0.102	2.64499e-88	1	Fcho1
9.77463e-38	0.284034	0.816	0.728	2.04124e-33	1	Dnajb6
8.4221e-33	0.283848	0.288	0.199	1.75879e-28	1	Hccs
1.81231e-26	0.28342	0.306	0.233	3.78465e-22	1	Sh2b1
8.17705e-55	0.28326	0.735	0.606	1.70761e-50	1	Ier5
3.67133e-38	0.282749	0.552	0.475	7.66684e-34	1	Ago2
1.3509e-39	0.282565	0.351	0.25	2.82108e-35	1	Uimc1
3.48819e-38	0.282435	0.595	0.538	7.28439e-34	1	Rab11b
4.7924e-42	0.281835	0.216	0.12	1.0008e-37	1	Matk
8.82743e-21	0.281772	0.384	0.337	1.84343e-16	1	Eed
7.41655e-50	0.281601	0.641	0.551	1.5488e-45	1	Smarce1
2.44911e-187	0.281478	0.174	0.032	5.11448e-183	1	Ptger2
1.28365e-51	0.281232	0.693	0.614	2.68066e-47	1	Ndufa1
4.52539e-36	0.2811	0.614	0.551	9.45038e-32	1	Thrap3
8.5917e-23	0.281057	0.311	0.244	1.79421e-18	1	Sdhaf1
4.16611e-61	0.280881	0.717	0.55	8.70009e-57	1	H2afv
4.66951e-50	0.280537	0.532	0.42	9.75133e-46	1	Relb
1.37676e-40	0.280484	0.764	0.69	2.87508e-36	1	Eif4a2
4.21657e-33	0.280193	0.551	0.488	8.80546e-29	1	Pole4
1.26899e-38	0.280169	0.505	0.427	2.65003e-34	1	Ramac
2.59627e-09	0.280047	0.325	0.3	5.42179e-05	1	Mpp7
4.0188e-27	0.279902	0.527	0.485	8.39246e-23	1	Uba1
6.70913e-39	0.279706	0.318	0.217	1.40107e-34	1	Larp1b
4.51993e-34	0.278996	0.32	0.229	9.43896e-30	1	Parp4
9.01887e-216	0.27869	0.178	0.028	1.88341e-211	1	Sntb1
3.87144e-85	0.278687	0.998	0.979	8.08474e-81	1	Rpl6
1.50266e-30	0.278398	0.582	0.441	3.13801e-26	1	Arl4c
2.16541e-18	0.278389	0.338	0.285	4.52202e-14	1	Elovl5
7.45086e-38	0.278263	0.571	0.473	1.55596e-33	1	AC149090.1
3.38513e-19	0.278242	0.394	0.337	7.06916e-15	1	Fem1c
1.47009e-30	0.277752	0.682	0.616	3.06998e-26	1	G3bp2
1.0032e-41	0.277602	0.691	0.612	2.09498e-37	1	Mrpl33
4.27403e-18	0.277572	0.374	0.317	8.92545e-14	1	Samd9l
8.70132e-45	0.277495	0.396	0.278	1.8171e-40	1	Was
3.64155e-51	0.277484	0.265	0.15	7.60465e-47	1	Fbxl12
2.507e-21	0.277247	0.324	0.264	5.23536e-17	1	Rfk
1.66724e-42	0.277171	0.364	0.258	3.48169e-38	1	4833420G17Rik
1.33664e-33	0.277142	0.348	0.259	2.7913e-29	1	Ubxn2a
5.69921e-34	0.277117	0.481	0.401	1.19017e-29	1	Git2
2.73952e-25	0.276802	0.385	0.32	5.72094e-21	1	Mta3
1.51485e-114	0.276755	0.232	0.079	3.16345e-110	1	Rab19
1.3517e-86	0.276371	0.887	0.766	2.82275e-82	1	Son
1.54763e-36	0.276322	0.32	0.224	3.23191e-32	1	Hivep1
1.20312e-27	0.276093	0.513	0.456	2.51248e-23	1	Anp32e
6.68637e-78	0.275906	0.178	0.063	1.39631e-73	1	Il12rb2
7.39152e-133	0.275583	0.228	0.066	1.54357e-128	1	Lax1
1.52942e-29	0.275008	0.535	0.483	3.19389e-25	1	Chrac1
2.53971e-24	0.274648	0.454	0.391	5.30368e-20	1	Smc3
1.47815e-80	0.274515	0.198	0.075	3.08681e-76	1	Zfp52
4.45123e-23	0.274454	0.355	0.292	9.2955e-19	1	Fbxo33
3.53949e-30	0.274429	0.399	0.32	7.39151e-26	1	Adipor2
3.60867e-41	0.273745	0.298	0.189	7.53599e-37	1	Tshz1
5.47974e-29	0.273494	0.536	0.483	1.14433e-24	1	Ubn1
1.82215e-30	0.273152	0.376	0.298	3.8052e-26	1	Bet1l
3.56737e-26	0.273108	0.422	0.361	7.44975e-22	1	Mdp1
7.85692e-54	0.272603	0.631	0.446	1.64076e-49	1	Snx20
3.70223e-26	0.272424	0.474	0.414	7.73136e-22	1	Kdm5a
4.05297e-20	0.272231	0.363	0.312	8.46381e-16	1	Ccm2
2.99128e-66	0.271304	0.225	0.105	6.2467e-62	1	Zfp53
2.54027e-46	0.270961	0.666	0.538	5.30484e-42	1	Fkbp3
5.17924e-44	0.270699	0.752	0.668	1.08158e-39	1	Sin3b
2.7986e-15	0.270196	0.349	0.31	5.84432e-11	1	Snapc1
1.96494e-26	0.27008	0.4	0.334	4.10338e-22	1	Ppil4
1.84168e-37	0.269638	0.919	0.84	3.84599e-33	1	Ncl
1.71495e-28	0.269385	0.299	0.212	3.58132e-24	1	Inpp1
8.65356e-20	0.269382	0.38	0.331	1.80712e-15	1	Zcchc9
7.05254e-63	0.26932	0.988	0.946	1.47278e-58	1	Eef1b2
4.1379e-74	0.269174	0.231	0.102	8.64118e-70	1	Gstt2
8.60541e-30	0.269129	0.455	0.387	1.79707e-25	1	Sirt7
5.87988e-21	0.268934	0.352	0.294	1.2279e-16	1	Creb1
5.3143e-37	0.268827	0.759	0.682	1.10979e-32	1	Tax1bp1
4.22199e-33	0.267941	0.258	0.169	8.81678e-29	1	Raph1
1.87109e-34	0.266976	0.551	0.483	3.9074e-30	1	March7
1.95711e-67	0.266949	0.875	0.797	4.08704e-63	1	Atp5j2
5.1394e-38	0.266819	0.506	0.37	1.07326e-33	1	Ell2
1.07489e-35	0.266441	0.374	0.278	2.24469e-31	1	Aak1
3.90913e-27	0.26562	0.327	0.247	8.16344e-23	1	Heca
3.46613e-22	0.264895	0.494	0.45	7.23831e-18	1	Arid1a
1.83835e-195	0.264818	0.165	0.027	3.83902e-191	1	F730043M19Rik
6.38787e-25	0.264809	0.446	0.394	1.33398e-20	1	Lsm14a
3.69988e-28	0.264634	0.495	0.438	7.72647e-24	1	Ccnt1
3.98478e-25	0.264619	0.342	0.271	8.32141e-21	1	Rnf166
1.89639e-42	0.264587	0.842	0.78	3.96023e-38	1	Ndufb1-ps
1.61412e-35	0.264579	0.306	0.21	3.37077e-31	1	Med11
3.10009e-57	0.264337	0.339	0.202	6.47392e-53	1	Tnik
5.71034e-20	0.2642	0.336	0.272	1.19249e-15	1	Bcl3
3.91321e-20	0.264011	0.46	0.427	8.17195e-16	1	Ube2j1
2.56955e-89	0.263584	0.201	0.073	5.36599e-85	1	A930024E05Rik
3.01148e-31	0.263452	0.379	0.296	6.28888e-27	1	Supt20
7.24992e-129	0.263423	0.192	0.051	1.514e-124	1	Gm33104
7.1686e-34	0.263211	0.276	0.184	1.49702e-29	1	Hdac4
5.58281e-38	0.263208	0.244	0.149	1.16586e-33	1	Fam160b1
1.4495e-32	0.263171	0.354	0.261	3.02699e-28	1	Peak1
9.35043e-65	0.263128	0.276	0.14	1.95265e-60	1	Susd3
2.78841e-31	0.262963	0.769	0.691	5.82304e-27	1	Rsrp1
5.1931e-18	0.26293	0.247	0.189	1.08447e-13	1	Bclaf3
4.0491e-25	0.262822	0.451	0.393	8.45574e-21	1	Zc3h13
4.35306e-46	0.262636	0.268	0.16	9.0905e-42	1	Donson
3.52155e-23	0.261191	0.31	0.244	7.35405e-19	1	Rnf145
2.61602e-20	0.260522	0.385	0.334	5.46303e-16	1	Cdk13
7.11174e-296	0.260378	0.325	0.068	1.48515e-291	1	Igfbp7
1.51279e-39	0.259919	0.564	0.481	3.15915e-35	1	Birc6
2.69429e-46	0.259869	0.269	0.161	5.62649e-42	1	Ubxn7
6.89948e-42	0.259536	0.252	0.153	1.44082e-37	1	Ankrd39
3.35818e-31	0.259351	0.494	0.418	7.01289e-27	1	Atp11b
4.15717e-13	0.259222	0.544	0.533	8.68141e-09	1	Kras
1.44016e-38	0.259205	0.295	0.196	3.00749e-34	1	Zfp746
3.37178e-23	0.259195	0.5	0.461	7.04128e-19	1	Cul3
2.98036e-202	0.259183	0.154	0.022	6.22388e-198	1	Runx2os1
1.69171e-21	0.259048	0.559	0.522	3.5328e-17	1	Bcl10
1.01139e-188	0.259036	0.105	0.01	2.1121e-184	1	Ccdc184
1.39575e-31	0.258253	0.295	0.207	2.91475e-27	1	Lrmp
2.88383e-47	0.258067	0.814	0.713	6.02229e-43	1	Eif3m
2.55822e-25	0.258049	0.49	0.441	5.34233e-21	1	Tmem179b
2.02115e-25	0.257941	0.237	0.163	4.22076e-21	1	Ebi3
1.30978e-33	0.257844	0.329	0.239	2.73521e-29	1	Lxn
1.55836e-29	0.257761	0.612	0.552	3.25432e-25	1	H13
1.03349e-26	0.257391	0.526	0.479	2.15823e-22	1	Ccni
5.00682e-39	0.257339	0.436	0.314	1.04557e-34	1	Dnajc9
5.16297e-42	0.25702	0.768	0.702	1.07818e-37	1	Mrpl52
7.70866e-39	0.256841	0.64	0.556	1.6098e-34	1	Apobec3
8.812e-38	0.256651	0.618	0.559	1.84021e-33	1	Cript
5.0713e-17	0.256378	0.424	0.395	1.05904e-12	1	Tomm34
0	0.255684	0.13	0.004	0	1	Cd40lg
7.30418e-27	0.255365	0.325	0.248	1.52533e-22	1	Stim1
5.74204e-77	0.255148	0.998	0.989	1.19911e-72	1	Rplp1
1.93023e-44	0.255018	0.302	0.184	4.03089e-40	1	Mfsd6
3.44943e-21	0.254961	0.44	0.397	7.20344e-17	1	Stag2
8.80119e-40	0.254957	0.567	0.461	1.83795e-35	1	Slc38a1
3.34089e-47	0.254926	0.831	0.713	6.97677e-43	1	Prdx6
1.02125e-30	0.254883	0.548	0.49	2.13267e-26	1	Znrd1
2.50906e-59	0.254798	0.984	0.952	5.23967e-55	1	AY036118
1.07866e-29	0.254792	0.55	0.494	2.25257e-25	1	Nup98
2.46096e-35	0.254728	0.301	0.203	5.13922e-31	1	Cdkn2aip
1.95205e-28	0.254692	0.352	0.277	4.07647e-24	1	Capn1
1.37488e-28	0.254037	0.248	0.169	2.87117e-24	1	Mkrn2
3.06422e-66	0.253758	0.202	0.09	6.39902e-62	1	Lclat1
1.8421e-31	0.253689	0.309	0.221	3.84686e-27	1	Arrdc1
2.17763e-35	0.253588	0.348	0.247	4.54754e-31	1	Adcy7
6.78469e-44	0.25261	0.758	0.68	1.41685e-39	1	Ost4
7.65442e-45	0.252586	0.233	0.128	1.59847e-40	1	Fam189b
1.6966e-29	0.252276	0.296	0.207	3.543e-25	1	Kif21b
1.03159e-35	0.252231	0.578	0.515	2.15426e-31	1	Mrps21
1.09585e-23	0.252017	0.373	0.315	2.28847e-19	1	Med15
9.38116e-30	0.251922	0.639	0.565	1.95907e-25	1	Ptbp1
1.73707e-173	0.251535	0.201	0.043	3.62753e-169	1	Acsbg1
1.50292e-73	0.251436	0.24	0.108	3.13854e-69	1	Izumo4
3.66414e-28	0.251424	0.585	0.523	7.65182e-24	1	Yy1
1.35557e-54	0.251416	0.914	0.815	2.83084e-50	1	Psmb1
7.75091e-60	0.251021	0.989	0.937	1.61862e-55	1	Naca
5.49004e-87	0.250465	0.181	0.063	1.14649e-82	1	Sh3rf1

## Sheet: 1 GO BIOL
Term	Overlap	P.value	Adjusted.P.value	Old.P.value	Old.Adjusted.P.value	Odds.Ratio	Combined.Score	Genes
T cell receptor signaling pathway (GO:0050852)	10/158	5.56205e-12	3.6932e-09	0	0	33.4493	866.841	CD4;LCK;CD28;CTLA4;CD3G;THY1;CD247;CD3E;CD3D;LAT
regulation of T cell activation (GO:0050863)	7/47	2.29567e-11	5.92573e-09	0	0	81.0291	1985	CD2;CD4;LCK;TNFSF11;TNFSF8;THY1;LAT
antigen receptor-mediated signaling pathway (GO:0050851)	10/185	2.67729e-11	5.92573e-09	0	0	28.25	687.708	CD4;LCK;CD28;CTLA4;CD3G;THY1;CD247;CD3E;CD3D;LAT
T cell activation (GO:0042110)	8/92	6.73382e-11	1.11781e-08	0	0	45.0476	1055.07	CD2;CD4;LCK;CD28;CD3G;CD3E;TNFRSF4;LAT
cytokine-mediated signaling pathway (GO:0019221)	14/621	2.23809e-10	2.97218e-08	0	0	12.3925	275.365	TNFRSF18;TNFRSF9;RORA;HIF1A;CD4;IFNG;LCK;IL2RA;TNFSF11;CCL1;TNFSF8;LTB;IL7R;TNFRSF4
regulation of regulatory T cell differentiation (GO:0045589)	5/26	5.02608e-09	5.56219e-07	0	0	105.444	2014.9	LAG3;IFNG;TNFRSF18;IL2RA;CTLA4
positive regulation of T cell activation (GO:0050870)	6/75	3.16188e-08	2.99927e-06	0	0	39.2905	678.528	CD6;LCK;CD28;TNFSF11;THY1;CD3E
regulation of T cell differentiation (GO:0045580)	5/39	4.29334e-08	3.56347e-06	0	0	65.085	1104.08	CD2;IFNG;TNFRSF18;IL2RA;CTLA4
positive regulation of cytokine production (GO:0001819)	9/335	1.2764e-07	9.41701e-06	0	0	13.2138	209.757	CD2;CD4;IFNG;CD6;CD28;RORA;CCL1;LTB;HIF1A
positive thymic T cell selection (GO:0045059)	3/5	1.46487e-07	9.72673e-06	0	0	636.638	10018.4	CD3G;CD3E;CD3D
tumor necrosis factor-mediated signaling pathway (GO:0033209)	6/116	4.31229e-07	2.60306e-05	0	0	24.595	360.48	TNFRSF18;TNFRSF9;TNFSF11;TNFSF8;LTB;TNFRSF4
cellular response to tumor necrosis factor (GO:0071356)	7/194	5.08852e-07	2.81565e-05	0	0	17.2045	249.312	TNFRSF18;TNFRSF9;TNFSF11;CCL1;TNFSF8;LTB;TNFRSF4
positive regulation of intracellular signal transduction (GO:1902533)	10/546	8.14681e-07	4.16114e-05	0	0	9.05504	126.956	AKAP13;CD4;RAMP3;NDFIP1;LCK;CD28;TNFSF11;S100A4;ICOS;AREG
positive regulation of leukocyte cell-cell adhesion (GO:1903039)	4/31	1.03446e-06	4.90629e-05	0	0	64.1643	884.288	LCK;TNFSF11;THY1;ETS1
regulation of immune response (GO:0050776)	6/179	5.41637e-06	0.000236303	0	0	15.5888	189.031	LAG3;CD3G;PDCD1;CD247;CD3E;CD3D
positive regulation of cell-cell adhesion (GO:0022409)	4/47	5.69404e-06	0.000236303	0	0	40.2568	486.145	LCK;TNFSF11;THY1;CD3E
regulation of lymphocyte activation (GO:0051249)	3/15	6.54897e-06	0.000255795	0	0	106.053	1265.87	CD4;LCK;LAT
positive regulation of lymphocyte proliferation (GO:0050671)	4/75	3.68555e-05	0.00135706	0	0	24.3466	248.542	CD6;CD28;CD3E;TNFRSF4
regulation of T cell proliferation (GO:0042129)	4/76	3.88316e-05	0.00135706	0	0	24.0072	243.824	CD6;CD28;TNFSF8;CD3E
positive regulation of protein kinase B signaling (GO:0051897)	5/161	5.02304e-05	0.00166765	0	0	14.0983	139.557	RAMP3;LCK;CD28;ICOS;AREG
negative regulation of regulatory T cell differentiation (GO:0045590)	2/5	6.09568e-05	0.0019274	0	0	277.042	2688.79	LAG3;CTLA4
positive regulation of lymphocyte activation (GO:0051251)	3/35	9.09461e-05	0.00274492	0	0	39.7301	369.698	LCK;TNFSF11;THY1
positive regulation of myeloid leukocyte differentiation (GO:0002763)	3/36	9.90396e-05	0.00285923	0	0	38.5242	355.193	CD4;IFNG;TNFSF11
positive regulation of signaling receptor activity (GO:2000273)	3/37	0.000107589	0.00297663	0	0	37.3892	341.633	IFNG;AREG;HIF1A
negative regulation of macromolecule metabolic process (GO:0010605)	5/194	0.000121248	0.00322035	0	0	11.6173	104.761	NDFIP1;IFNG;CD28;CD3E;HIF1A
T cell differentiation (GO:0030217)	3/41	0.000146571	0.0037432	0	0	33.4468	295.268	CD4;LCK;CD28
regulation of protein kinase B signaling (GO:0051896)	5/207	0.000164201	0.00403814	0	0	10.8625	94.6602	RAMP3;LCK;CD28;ICOS;AREG
cellular response to cytokine stimulus (GO:0071345)	7/482	0.000184216	0.00436856	0	0	6.67442	57.396	CD4;LCK;IL2RA;TNFSF11;RORA;CCL1;HIF1A
regulation of I-kappaB kinase/NF-kappaB signaling (GO:0043122)	5/224	0.000236899	0.00542416	0	0	10.0107	83.5677	AKAP13;CD4;NDFIP1;RORA;S100A4
inflammatory response (GO:0006954)	5/230	0.000267669	0.00592441	0	0	9.74074	80.125	IFNG;IL2RA;CCL1;TNFRSF4;LAT
membrane organization (GO:0061024)	5/242	0.000338247	0.00724503	0	0	9.24191	73.8589	CD4;CD3G;IL7R;CD3D;AREG
positive regulation of macromolecule metabolic process (GO:0010604)	6/384	0.000375109	0.00778351	0	0	7.06061	55.6961	RAMP3;IFNG;CD28;CD3E;ETS1;HIF1A
negative regulation of T cell differentiation (GO:0045581)	2/14	0.000546788	0.011002	0	0	69.2292	520.011	LAG3;CTLA4
positive regulation of T cell proliferation (GO:0042102)	3/66	0.000602147	0.0113042	0	0	20.1489	149.405	CD6;CD28;CD3E
positive regulation of heterotypic cell-cell adhesion (GO:0034116)	2/15	0.000629902	0.0113042	0	0	63.9006	470.944	LCK;THY1
positive regulation of osteoclast differentiation (GO:0045672)	2/15	0.000629902	0.0113042	0	0	63.9006	470.944	IFNG;TNFSF11
macrophage differentiation (GO:0030225)	2/15	0.000629902	0.0113042	0	0	63.9006	470.944	CD4;IFNG
myeloid leukocyte differentiation (GO:0002573)	3/71	0.000745521	0.013027	0	0	18.6627	134.398	CD4;IFNG;TNFSF11
positive regulation of cytokine production involved in inflammatory response (GO:1900017)	2/17	0.000813271	0.0138465	0	0	55.375	393.962	CD6;HIF1A
positive regulation of I-kappaB kinase/NF-kappaB signaling (GO:0043123)	4/171	0.000874483	0.0144731	0	0	10.301	72.5381	AKAP13;CD4;NDFIP1;S100A4
positive regulation of ERK1 and ERK2 cascade (GO:0070374)	4/172	0.000893668	0.0144731	0	0	10.2391	71.8805	CD4;RAMP3;TNFSF11;CCL1
negative regulation of immune response (GO:0050777)	4/178	0.00101506	0.0160476	0	0	9.88306	68.122	RAMP3;CD3G;PDCD1;CD247
negative regulation of gene expression (GO:0010629)	5/322	0.00122743	0.0179234	0	0	6.88153	46.1257	NDFIP1;IFNG;CD28;CD3E;HIF1A
positive regulation of gene expression (GO:0010628)	6/482	0.00122908	0.0179234	0	0	5.57888	37.3868	RAMP3;IFNG;CD28;CD3E;ETS1;HIF1A
positive regulation of glycolytic process (GO:0045821)	2/21	0.00124779	0.0179234	0	0	43.7083	292.25	IFNG;HIF1A
positive regulation of purine nucleotide metabolic process (GO:1900544)	2/21	0.00124779	0.0179234	0	0	43.7083	292.25	IFNG;HIF1A
regulation of gene expression (GO:0010468)	9/1079	0.00126867	0.0179234	0	0	3.87326	25.8338	RAMP3;NDFIP1;IFNG;BHLHE40;CD28;RORA;CD3E;ETS1;HIF1A
positive regulation of inflammatory response (GO:0050729)	3/89	0.00143529	0.0194497	0	0	14.7432	96.5147	IFNG;CCL1;ETS1
second-messenger-mediated signaling (GO:0019932)	3/89	0.00143529	0.0194497	0	0	14.7432	96.5147	TNFSF11;CXCR6;LAT
positive regulation of carbohydrate metabolic process (GO:0045913)	2/24	0.00163212	0.0216746	0	0	37.7424	242.226	IFNG;HIF1A

## Sheet: 1 Panglao
Term	Overlap	P.value	Adjusted.P.value	Old.P.value	Old.Adjusted.P.value	Odds.Ratio	Combined.Score	Genes
T Cells	28/165	3.13308e-46	2.34981e-44	0	0	184.062	19285.5	TRAC;CD3G;RORA;CXCR6;THY1;CD3E;CD3D;TRBC2;TRBC1;ICOS;TNFRSF4;LAG3;HOPX;CD2;CD4;IFNG;CD6;LCK;CD5;IL2RA;CD28;S100A4;TNFSF8;LTB;PTPRCAP;CD247;IL7R;LAT
T Regulatory Cells	21/117	1.13329e-34	4.24983e-33	0	0	149.761	11705.7	LAG3;TNFRSF18;TRAC;IZUMO1R;CD3E;IKZF2;CD3D;CD2;CD4;MAF;CD6;CD5;IL2RA;TRBC1;CD28;CTLA4;TNFSF8;LTB;CD247;ICOS;TNFRSF4
T Memory Cells	20/133	2.56589e-31	6.41472e-30	0	0	117.032	8243.51	TRAC;CD3G;CXCR6;CD3E;CD3D;CD2;CD4;CD6;LCK;CD5;TRBC2;TRBC1;CD28;TNFSF8;LTB;PTPRCAP;CD247;ICOS;IL7R;LAT
T Helper Cells	20/148	2.49766e-30	4.68312e-29	0	0	103.24	7037.04	TRAC;CD3G;RORA;CD3E;CD3D;CD2;CD4;IFNG;CD6;CD5;IL2RA;TRBC1;CD28;CTLA4;TNFSF11;TNFSF8;LTB;CD247;ICOS;TNFRSF4
Nuocytes	18/110	7.68856e-29	1.15328e-27	0	0	121.414	7859.79	TRAC;CD3G;RORA;CD3E;CD3D;CD2;IFNG;CD6;CD5;TRBC2;IL2RA;TRBC1;CD28;CTLA4;TNFSF8;CD247;ICOS;IL7R
T Cytotoxic Cells	17/102	2.25623e-27	2.82029e-26	0	0	120.394	7386.9	TRAC;CD3G;CD3E;CD3D;CD2;CD6;LCK;CD5;TRBC2;TRBC1;CD28;CTLA4;TNFSF8;LTB;PTPRCAP;CD247;ICOS
Decidual Cells	16/106	5.03927e-25	5.39922e-24	0	0	103.843	5809.75	TRAC;CD3E;CD3D;AREG;CD2;IFNG;LCK;CD5;TRBC2;TRBC1;CD28;TNFSF8;LTB;PTPRCAP;CD247;ICOS
T Cells Naive	15/102	2.72598e-23	2.55561e-22	0	0	97.8473	5083.82	TRAC;CD3E;CD3D;CD2;CD4;CD6;CD5;TRBC2;TRBC1;CD28;TNFSF8;LTB;PTPRCAP;CD247;ICOS
Natural Killer T Cells	15/118	2.75364e-22	2.2947e-21	0	0	82.5811	4099.65	TRAC;RORA;CD3E;CD3D;CD2;CD6;CD5;TRBC2;TRBC1;CD28;TNFSF8;LTB;PTPRCAP;CD247;ICOS
NK Cells	16/157	3.71915e-22	2.78936e-21	0	0	66.1126	3262.22	TRAC;CD3G;CD3E;CD3D;HOPX;CD2;IFNG;CD6;CD5;TRBC1;S100A4;TNFSF8;LTB;CD247;ICOS;LAT
T Follicular Helper Cells	14/110	7.82541e-21	5.33551e-20	0	0	80.4271	3723.53	TRAC;CD3E;CD3D;CD2;CD4;CD6;CD5;TRBC1;CD28;TNFSF8;LTB;PDCD1;CD247;ICOS
Thymocytes	14/118	2.19271e-20	1.37044e-19	0	0	74.2105	3359.25	TRAC;CD3E;CD3D;CD2;CD4;CD5;IL2RA;TRBC1;CD28;TNFSF8;LTB;PTPRCAP;CD247;ICOS
Gamma Delta T Cells	9/146	8.91472e-11	5.14311e-10	0	0	31.7459	734.625	CD2;LCK;TRBC1;PTPRCAP;CD247;CD3E;ICOS;CD3D;HOPX
B Cells	7/182	3.30479e-07	1.77042e-06	0	0	18.3953	274.509	CD2;CD5;TNFRSF9;LTB;PTPRCAP;PDCD1;CD3E
Trophoblast Cells	5/130	1.79973e-05	8.99866e-05	0	0	17.6222	192.528	CD4;TNFRSF9;BHLHE40;AREG;HOPX
B Cells Naive	5/151	3.69859e-05	0.000173371	0	0	15.0715	153.805	CD2;IL2RA;TNFSF8;LTB;PTPRCAP
Osteoblasts	4/154	0.000591097	0.00260778	0	0	11.4783	85.324	PENK;TNFSF11;THY1;HIF1A
Fibroblasts	4/232	0.00267521	0.0111467	0	0	7.52174	44.5567	PENK;S100A4;THY1;HIF1A
Macrophages	3/204	0.0144198	0.0569201	0	0	6.27151	26.5859	MAF;S100A4;CD3E
Enteric Glia Cells	2/111	0.0314545	0.117954	0	0	7.58448	26.2363	RAMP3;THY1
Satellite Glial Cells	2/114	0.0330295	0.117963	0	0	7.38021	25.1691	MAF;RAMP3
Tanycytes	2/121	0.0368224	0.125531	0	0	6.94363	22.9254	PENK;THY1
Anterior Pituitary Gland Cells	2/133	0.0436919	0.142473	0	0	6.30375	19.7345	PENK;THY1
Luminal Epithelial Cells	2/140	0.0479027	0.146914	0	0	5.98188	18.1765	AREG;HIF1A
Megakaryocytes	2/143	0.0497513	0.146914	0	0	5.85372	17.5654	IL2RA;LAT
B Cells Memory	2/147	0.0522559	0.146914	0	0	5.69109	16.7978	LTB;PTPRCAP
Mesangial Cells	2/148	0.0528891	0.146914	0	0	5.65183	16.6139	THY1;HOPX
Purkinje Neurons	2/155	0.0573977	0.153543	0	0	5.39134	15.4071	PENK;CD3G
Microglia	2/158	0.05937	0.153543	0	0	5.28686	14.9299	LAG3;CD4
Dendritic Cells	2/199	0.0884858	0.221215	0	0	4.17788	10.131	CD28;S100A4
Mast Cells	2/235	0.116824	0.282639	0	0	3.52593	7.57048	RAMP3;IL2RA
Endothelial Cells	2/246	0.125897	0.295072	0	0	3.3651	6.97345	RAMP3;ETS1
Interneurons	2/305	0.177021	0.366587	0	0	2.70173	4.67801	RAMP3;RORA
His Bundle Cells	1/98	0.218003	0.366587	0	0	4.17694	6.36252	THY1
Pulmonary Vascular Smooth Muscle Cells	1/99	0.219967	0.366587	0	0	4.13411	6.26019	THY1
Myofibroblasts	1/100	0.221927	0.366587	0	0	4.09215	6.16035	THY1
Vascular Smooth Muscle Cells	1/103	0.227777	0.366587	0	0	3.97119	5.87492	THY1
Enterochromaffin Cells	1/109	0.239349	0.366587	0	0	3.74943	5.36106	THY1
Crypt Cells	1/110	0.241261	0.366587	0	0	3.71485	5.28205	HOPX
Pancreatic Stellate Cells	1/111	0.243169	0.366587	0	0	3.68089	5.20478	THY1
Myeloid-derived Suppressor Cells	1/112	0.245071	0.366587	0	0	3.64755	5.1292	S100A4
Peri-islet Schwann Cells	1/114	0.248862	0.366587	0	0	3.58263	4.98291	THY1
Meningeal Cells	1/115	0.250751	0.366587	0	0	3.55102	4.91211	THY1
Alveolar Macrophages	1/123	0.265693	0.366587	0	0	3.31683	4.39617	S100A4
Neuroendocrine Cells	1/123	0.265693	0.366587	0	0	3.31683	4.39617	PENK
Stromal Cells	1/124	0.26754	0.366587	0	0	3.2897	4.33741	THY1
Erythroblasts	1/124	0.26754	0.366587	0	0	3.2897	4.33741	ETS1
Luteal Cells	1/125	0.269383	0.366587	0	0	3.263	4.27982	RORA
Microfold Cells	1/126	0.271221	0.366587	0	0	3.23673	4.22336	BHLHE40
Eosinophils	1/127	0.273054	0.366587	0	0	3.21088	4.168	IKZF2

## Sheet: 4 marker
p_val	avg_log2FC	pct.1	pct.2	p_val_adj	cluster	gene
0	3.02865	0.76	0.03	0	4	Cd8b1
0	2.88271	0.712	0.029	0	4	Cd8a
0	2.86873	0.989	0.166	0	4	Cd3g
0	2.6495	0.944	0.22	0	4	Nkg7
0	2.56031	0.988	0.19	0	4	Trbc2
0	2.5523	0.872	0.557	0	4	Ccl5
0	2.46919	0.987	0.152	0	4	Cd3d
0	2.41957	0.639	0.14	0	4	Gzmb
0	2.36351	0.95	0.211	0	4	Ms4a4b
0	2.34348	0.973	0.14	0	4	Cd3e
0	2.19062	0.796	0.089	0	4	Cxcr6
0	2.13974	0.683	0.166	0	4	Trbc1
0	2.13696	0.811	0.107	0	4	Pdcd1
0	2.03103	0.934	0.154	0	4	Trac
0	1.94917	0.973	0.469	0	4	Vps37b
0	1.89043	0.892	0.146	0	4	Thy1
0	1.88414	0.763	0.158	0	4	Klrd1
0	1.87615	0.708	0.196	0	4	S100a4
0	1.87414	0.742	0.248	0	4	Ier5l
0	1.85866	0.901	0.332	0	4	Hcst
1.24819e-92	1.84209	0.263	0.099	2.60659e-88	4	Ifitm1
0	1.84119	0.875	0.182	0	4	Sh2d2a
0	1.79779	0.918	0.135	0	4	Lat
0	1.7497	0.91	0.181	0	4	Ltb
0	1.71023	0.848	0.51	0	4	S100a6
0	1.68925	0.85	0.157	0	4	Icos
0	1.66535	0.853	0.162	0	4	Ctsw
0	1.64969	0.938	0.202	0	4	Ptprcap
0	1.62887	0.467	0.02	0	4	Gzmk
0	1.6224	0.91	0.23	0	4	Ptpn22
0	1.59534	0.945	0.476	0	4	Stk17b
0	1.58055	0.907	0.19	0	4	Gimap4
0	1.49595	0.423	0.015	0	4	Tcrg-C2
0	1.48453	0.567	0.066	0	4	Klrc1
0	1.47797	0.972	0.544	0	4	Rac2
1.79136e-261	1.45575	0.183	0.019	3.74089e-257	4	Gm156
0	1.44497	0.612	0.19	0	4	Gramd3
0	1.42615	0.999	0.967	0	4	Rps15a
0	1.41295	0.928	0.219	0	4	Il2rb
1.12125e-241	1.40129	0.669	0.304	2.34151e-237	4	Emb
0	1.39633	0.929	0.329	0	4	Ets1
0	1.39504	0.967	0.626	0	4	Ifngr1
0	1.39284	0.834	0.144	0	4	Itk
0	1.3781	0.828	0.152	0	4	Skap1
0	1.37279	0.799	0.149	0	4	Ctla4
0	1.37221	0.86	0.171	0	4	Gimap3
0	1.36825	0.908	0.191	0	4	Cd2
0	1.36304	0.909	0.459	0	4	Ms4a6b
0	1.35327	0.833	0.184	0	4	Lck
0	1.34678	0.684	0.1	0	4	Grap2
0	1.34497	0.639	0.123	0	4	Cd27
0	1.32888	0.998	0.969	0	4	Rps27
1.66271e-46	1.30544	0.26	0.127	3.47224e-42	4	Gzma
0	1.29947	0.955	0.534	0	4	Selplg
0	1.28007	0.987	0.741	0	4	Shisa5
2.66137e-227	1.27865	0.641	0.293	5.55773e-223	4	Lag3
0	1.2511	0.831	0.23	0	4	Ctla2a
1.1616e-237	1.24983	0.528	0.181	2.42576e-233	4	Il7r
0	1.2384	0.737	0.261	0	4	Bcl2
0	1.23575	0.804	0.407	0	4	Il21r
0	1.23504	0.819	0.188	0	4	Gimap6
0	1.20339	0.957	0.677	0	4	Mbnl1
0	1.20129	1	0.984	0	4	Rpl13a
0	1.19871	0.931	0.602	0	4	Akap13
0	1.19306	0.946	0.575	0	4	S100a10
0	1.19132	0.625	0.095	0	4	Gimap7
0	1.19024	0.615	0.208	0	4	Foxo1
0	1.18592	0.785	0.179	0	4	Sept1
0	1.16922	0.985	0.63	0	4	Coro1a
9.56086e-186	1.16826	0.836	0.541	1.9966e-181	4	Rgs2
1.9238e-153	1.14748	0.453	0.182	4.01748e-149	4	Ly6c2
0	1.14428	0.999	0.977	0	4	Rpl37a
0	1.14255	0.559	0.167	0	4	Gpr183
0	1.13937	0.766	0.178	0	4	Gimap1
0	1.13314	0.613	0.086	0	4	Gm8369
1.06901e-248	1.11489	0.436	0.122	2.23242e-244	4	Rgs16
0	1.10722	0.932	0.614	0	4	Ptpn18
9.99447e-298	1.10127	0.847	0.421	2.08715e-293	4	Dusp5
0	1.09875	0.801	0.184	0	4	Ablim1
0	1.09751	0.627	0.097	0	4	Cd6
0	1.08484	0.672	0.128	0	4	Cd28
0	1.07958	0.728	0.172	0	4	Rnf125
0	1.07671	0.999	0.97	0	4	Rps13
1.00862e-289	1.07536	0.916	0.544	2.1063e-285	4	Tnfaip3
0	1.07098	0.832	0.447	0	4	Gmfg
5.75213e-275	1.06653	0.984	0.722	1.20122e-270	4	Cd52
0	1.06325	0.535	0.114	0	4	Jaml
0	1.06205	0.555	0.068	0	4	Ikzf3
0	1.05909	0.983	0.659	0	4	AW112010
0	1.05641	0.772	0.226	0	4	P2ry10
3.79073e-194	1.05638	0.912	0.768	7.91618e-190	4	Ifi27l2a
0	1.04991	0.628	0.106	0	4	Fasl
0	1.04899	0.599	0.08	0	4	Bcl11b
3.31585e-282	1.04441	0.78	0.405	6.92449e-278	4	D16Ertd472e
3.6076e-192	1.04089	0.652	0.366	7.53375e-188	4	Gtf2i
0	1.03394	0.622	0.104	0	4	Sla2
2.05701e-265	1.03142	0.607	0.251	4.29565e-261	4	Crbn
0	1.02432	0.892	0.341	0	4	Lsp1
5.81422e-300	1.01313	0.72	0.319	1.21418e-295	4	Pdcd4
0	1.01059	0.999	0.966	0	4	Rpl39
0	1.00858	0.678	0.12	0	4	Zap70
0	0.999998	0.636	0.196	0	4	Inpp4b
3.52806e-173	0.994446	0.767	0.441	7.36765e-169	4	Nr4a2
9.20606e-158	0.993417	0.654	0.374	1.9225e-153	4	Hilpda
0	0.992892	0.757	0.343	0	4	B4galnt1
1.05492e-222	0.984784	0.868	0.568	2.20299e-218	4	Zfp36l2
1.41722e-225	0.98445	0.868	0.553	2.95958e-221	4	Fosl2
6.97866e-246	0.979991	0.991	0.885	1.45735e-241	4	Tmsb10
0	0.97954	0.996	0.951	0	4	Rpl36
4.12439e-262	0.979266	0.788	0.391	8.61295e-258	4	Nabp1
0	0.978832	1	0.983	0	4	Rpsa
0	0.977317	0.194	0.009	0	4	Tcrg-C1
0	0.971761	0.996	0.735	0	4	H2-Q7
0	0.970837	0.999	0.973	0	4	Rpl12
0	0.965096	0.676	0.248	0	4	Prkch
4.44521e-253	0.963008	0.759	0.413	9.28294e-249	4	Gng2
1.07412e-186	0.947505	0.611	0.269	2.24309e-182	4	Plac8
5.80982e-297	0.942913	0.449	0.11	1.21326e-292	4	Tox
4.52e-169	0.938387	0.821	0.583	9.43913e-165	4	Crem
0	0.9374	0.455	0.073	0	4	Abcb9
1.41338e-255	0.932721	0.583	0.224	2.95156e-251	4	Nedd9
7.56474e-278	0.920813	0.441	0.104	1.57974e-273	4	Klre1
8.43046e-294	0.919232	0.959	0.58	1.76053e-289	4	Ptprc
1.85913e-250	0.91778	0.868	0.539	3.88243e-246	4	Dennd4a
0	0.912265	0.999	0.981	0	4	Rpl17
4.74229e-248	0.908902	0.426	0.122	9.90332e-244	4	Osgin1
2.60789e-298	0.902155	0.803	0.397	5.44606e-294	4	Arhgap45
6.18025e-214	0.897135	0.703	0.392	1.29062e-209	4	Arid5a
1.07554e-164	0.896839	0.907	0.811	2.24606e-160	4	Uba52
9.45538e-245	0.890793	0.844	0.559	1.97457e-240	4	Nsd3
0	0.886564	0.526	0.056	0	4	Themis
0	0.885781	0.574	0.164	0	4	Pde7a
8.64109e-227	0.883128	0.978	0.677	1.80452e-222	4	Fxyd5
4.58806e-236	0.879674	0.616	0.263	9.58125e-232	4	Lfng
4.22287e-262	0.879659	0.796	0.399	8.81863e-258	4	Cnn2
1.55302e-236	0.87963	0.732	0.373	3.24318e-232	4	Isg20
0	0.878588	0.511	0.096	0	4	Gm19585
0	0.878181	0.995	0.961	0	4	Rpl34
0	0.872604	0.465	0.097	0	4	Igflr1
1.31624e-202	0.87233	0.71	0.405	2.74871e-198	4	Aopep
0	0.872206	0.628	0.148	0	4	Spn
0	0.871458	0.684	0.259	0	4	Cblb
0	0.864284	0.999	0.959	0	4	Rpl27
7.31308e-150	0.860986	0.49	0.211	1.52719e-145	4	Klrk1
1.33754e-239	0.860663	0.932	0.717	2.79318e-235	4	Ostf1
0	0.860605	0.999	0.987	0	4	Rps24
9.32715e-233	0.860364	0.959	0.625	1.94779e-228	4	Arhgdib
0	0.858379	0.53	0.07	0	4	Cd96
0	0.854141	0.529	0.122	0	4	Pkp3
6.61758e-235	0.853195	0.625	0.26	1.38195e-230	4	Prkca
1.3795e-226	0.851376	0.883	0.581	2.88081e-222	4	S100a11
1.62419e-226	0.848366	0.795	0.465	3.39179e-222	4	Vgll4
7.06716e-246	0.846997	0.748	0.391	1.47583e-241	4	Tut4
9.42189e-169	0.84693	0.805	0.595	1.96757e-164	4	Ppp1cc
1.18191e-111	0.84648	0.545	0.328	2.46819e-107	4	Mxi1
1.23781e-218	0.839482	0.841	0.579	2.58492e-214	4	Zc3hav1
0	0.834891	0.474	0.09	0	4	Sh2d1a
0	0.829318	0.636	0.21	0	4	Sept6
0	0.822116	0.999	0.979	0	4	Rpl38
0	0.820875	0.998	0.984	0	4	Rps21
0	0.814876	0.999	0.972	0	4	Rps18
2.9053e-165	0.813422	0.761	0.517	6.06714e-161	4	Orai1
0	0.806541	0.552	0.107	0	4	Tbc1d10c
0	0.804234	1	0.978	0	4	Rps23
0	0.803996	0.5	0.081	0	4	Prf1
0	0.802093	0.999	0.969	0	4	Rps6
2.10424e-285	0.798042	0.628	0.236	4.39428e-281	4	Zdhhc18
8.59887e-196	0.797916	0.796	0.445	1.7957e-191	4	Bhlhe40
0	0.796013	0.684	0.229	0	4	Hopx
0	0.794617	0.999	0.975	0	4	Rps11
0	0.794513	0.999	0.972	0	4	Rpl11
4.82735e-147	0.79053	0.753	0.461	1.0081e-142	4	Neurl3
8.98944e-198	0.789582	0.968	0.84	1.87726e-193	4	Sub1
9.07448e-220	0.789561	0.903	0.706	1.89502e-215	4	Nop53
0	0.78872	0.999	0.978	0	4	Rps7
7.23833e-167	0.787243	0.683	0.403	1.51158e-162	4	Uhrf2
3.21571e-229	0.785933	0.871	0.596	6.71536e-225	4	Jak1
3.71285e-299	0.78485	0.71	0.245	7.75355e-295	4	Ppp1r16b
0	0.784664	0.999	0.981	0	4	Rps16
0	0.783129	0.601	0.119	0	4	Cd247
1.19635e-181	0.776732	0.871	0.656	2.49834e-177	4	Saraf
1.26347e-179	0.775264	0.754	0.438	2.63849e-175	4	Tnfrsf1b
3.46134e-119	0.771091	0.595	0.367	7.22832e-115	4	Mxd4
0	0.77071	0.692	0.197	0	4	Stat4
0	0.764737	0.999	0.987	0	4	Rpl27a
7.95379e-177	0.764241	0.908	0.758	1.66099e-172	4	Rpl22l1
0	0.761741	0.476	0.073	0	4	Ubash3a
6.47675e-272	0.757852	0.661	0.266	1.35254e-267	4	Rinl
1.84761e-205	0.757202	0.712	0.356	3.85836e-201	4	Fam107b
0	0.756721	0.523	0.126	0	4	Pde4d
2.84648e-261	0.756157	0.554	0.165	5.9443e-257	4	Satb1
4.63598e-214	0.752861	0.645	0.293	9.68133e-210	4	Rhoh
4.3361e-149	0.746189	0.724	0.49	9.05509e-145	4	Elf1
2.05567e-120	0.745308	0.66	0.486	4.29286e-116	4	Dnajc15
1.69904e-208	0.744431	0.971	0.9	3.54811e-204	4	Rpl36a
1.30911e-110	0.743903	0.481	0.238	2.73382e-106	4	Rora
9.61611e-255	0.74362	0.889	0.426	2.00813e-250	4	Cytip
0	0.743607	1	0.986	0	4	Rpl18a
1.14422e-159	0.740341	0.778	0.539	2.38948e-155	4	Sp100
0	0.739679	1	0.983	0	4	Rps3a1
1.57491e-173	0.739447	0.796	0.437	3.28888e-169	4	Runx3
4.74678e-303	0.736889	1	0.978	9.91271e-299	4	Rpl32
0	0.736772	0.999	0.978	0	4	Rps10
2.14652e-167	0.735928	0.831	0.578	4.48257e-163	4	Limd2
0	0.735671	0.568	0.135	0	4	Gimap5
5.15493e-175	0.733669	0.492	0.218	1.0765e-170	4	Chst12
3.39966e-200	0.733481	0.835	0.468	7.09952e-196	4	Il2rg
9.15174e-165	0.73311	0.823	0.567	1.91116e-160	4	Celf2
2.63709e-306	0.731357	0.999	0.972	5.50704e-302	4	Rpl18
4.2056e-193	0.722632	0.581	0.275	8.78256e-189	4	Pik3cd
0	0.721413	0.369	0.052	0	4	Cd226
0	0.720012	0.517	0.132	0	4	Gimap9
6.82017e-251	0.719831	0.401	0.101	1.42426e-246	4	Itga1
2.63396e-128	0.718431	0.133	0.021	5.50051e-124	4	Krt83
5.97277e-271	0.71742	0.999	0.973	1.24729e-266	4	Rplp2
2.78597e-195	0.713656	0.724	0.435	5.81794e-191	4	Arhgef1
0	0.710386	0.999	0.982	0	4	Rps14
2.86925e-198	0.709819	0.937	0.744	5.99185e-194	4	Ndfip1
5.99995e-296	0.709017	0.999	0.981	1.25297e-291	4	Rps3
4.89049e-217	0.706658	0.607	0.27	1.02128e-212	4	Rasal3
2.59607e-159	0.703783	0.678	0.406	5.42137e-155	4	Ugcg
3.89328e-126	0.702491	0.823	0.646	8.13034e-122	4	Ubald2
2.6045e-166	0.695419	0.63	0.33	5.43898e-162	4	Dgat1
1.59728e-157	0.695323	0.727	0.416	3.3356e-153	4	Samsn1
5.01582e-176	0.69316	0.56	0.263	1.04745e-171	4	Lpxn
0	0.693085	0.441	0.053	0	4	Pglyrp2
2.87084e-289	0.691316	0.367	0.076	5.99518e-285	4	Cxcr3
2.00388e-270	0.690282	0.536	0.17	4.1847e-266	4	Fam102a
0	0.688058	0.476	0.084	0	4	Gm15472
0	0.687489	0.42	0.057	0	4	Lax1
6.69961e-200	0.687111	0.72	0.367	1.39908e-195	4	Itgal
0	0.684385	0.999	0.982	0	4	Rpl9
5.82407e-137	0.681434	0.721	0.492	1.21624e-132	4	Isy1
7.4461e-179	0.681395	0.919	0.773	1.55497e-174	4	Snrpg
2.76687e-136	0.680847	0.745	0.474	5.77805e-132	4	Ifi203
8.81898e-97	0.680283	0.641	0.466	1.84167e-92	4	Nr3c1
5.26084e-241	0.679881	0.556	0.175	1.09862e-236	4	Tnfrsf9
5.25863e-172	0.679307	0.904	0.719	1.09816e-167	4	Prkar1a
9.32502e-136	0.679282	0.855	0.522	1.94734e-131	4	Rgs1
7.59683e-127	0.678657	0.702	0.498	1.58645e-122	4	Mier1
0	0.675613	0.728	0.197	0	4	Tnfrsf18
2.44136e-157	0.674747	0.982	0.797	5.09828e-153	4	Btg1
9.98826e-171	0.669873	0.713	0.412	2.08585e-166	4	Tacc1
6.9481e-85	0.669208	0.461	0.269	1.45097e-80	4	Cdk6
2.4431e-194	0.66867	0.953	0.792	5.10192e-190	4	Myl12b
0	0.667373	0.424	0.079	0	4	S1pr4
0	0.666324	0.419	0.059	0	4	Gstp3
6.94257e-157	0.665449	0.607	0.324	1.44982e-152	4	Sipa1l1
1.18584e-185	0.665078	0.945	0.817	2.47638e-181	4	Uqcrh
6.76499e-128	0.664891	0.768	0.576	1.41273e-123	4	Kmt2e
0	0.662714	0.372	0.073	0	4	F2r
4.64846e-116	0.661549	0.599	0.387	9.70739e-112	4	Rnf138
3.09205e-190	0.660846	0.796	0.425	6.45713e-186	4	Cd37
5.3669e-260	0.660685	0.999	0.981	1.12077e-255	4	Rpl30
1.96658e-211	0.659235	0.848	0.526	4.10681e-207	4	Crip1
5.04242e-90	0.658675	0.8	0.664	1.05301e-85	4	Stat3
2.29701e-141	0.6586	0.615	0.333	4.79685e-137	4	Gch1
6.04039e-89	0.656999	0.607	0.42	1.26141e-84	4	Gm26917
3.1726e-148	0.656275	0.825	0.523	6.62533e-144	4	Ccnd2
2.45045e-134	0.654309	0.629	0.385	5.11728e-130	4	Rapgef6
1.02792e-166	0.653368	0.197	0.037	2.14661e-162	4	Sfn
8.85128e-157	0.652886	0.56	0.286	1.84841e-152	4	Arhgap9
4.65875e-227	0.647822	0.433	0.134	9.72887e-223	4	Adam19
1.27274e-170	0.647516	0.631	0.332	2.65786e-166	4	Ankrd44
1.15588e-153	0.646728	0.932	0.718	2.41383e-149	4	Pnrc1
7.96175e-257	0.644644	1	0.991	1.66265e-252	4	Rpl13
5.69764e-141	0.643695	0.799	0.486	1.18984e-136	4	Cd48
5.82609e-153	0.643124	0.783	0.562	1.21666e-148	4	Leprotl1
9.60381e-122	0.642375	0.784	0.61	2.00556e-117	4	H2afj
2.07949e-214	0.641363	0.499	0.178	4.3426e-210	4	Atxn1
0	0.641062	0.218	0.012	0	4	Actn2
1.74404e-71	0.640889	0.539	0.394	3.64208e-67	4	Tiprl
1.19791e-251	0.640551	1	0.969	2.5016e-247	4	Rpl21
7.87396e-162	0.639622	0.906	0.711	1.64432e-157	4	Prdx6
1.37175e-166	0.639587	0.72	0.42	2.86463e-162	4	Fyn
9.04135e-126	0.637645	0.739	0.542	1.8881e-121	4	Cd164
9.67404e-160	0.636681	0.535	0.261	2.02023e-155	4	Grk6
6.48349e-127	0.63547	0.775	0.568	1.35395e-122	4	Smchd1
9.05043e-188	0.634567	0.971	0.866	1.89e-183	4	Pfdn5
3.63735e-133	0.634348	0.652	0.415	7.59588e-129	4	Cnot6l
1.51606e-22	0.633031	0.186	0.107	3.16599e-18	4	Cd4
1.00995e-199	0.632995	0.674	0.296	2.10907e-195	4	Gpr171
2.41029e-255	0.631728	1	0.97	5.03341e-251	4	Rpl5
9.33373e-144	0.626776	0.809	0.613	1.94916e-139	4	Mbd2
2.92297e-171	0.625857	0.964	0.804	6.10405e-167	4	Tle5
7.78093e-127	0.623841	0.778	0.587	1.62489e-122	4	Ppp1r12a
0	0.6233	0.272	0.032	0	4	Gm36723
4.07972e-232	0.623031	0.999	0.974	8.51967e-228	4	Rpl3
1.94438e-139	0.622395	0.564	0.293	4.06045e-135	4	Sik1
0	0.620819	0.386	0.063	0	4	BE692007
4.39905e-169	0.61906	0.609	0.297	9.18654e-165	4	Fmnl1
1.9976e-127	0.618706	0.695	0.469	4.1716e-123	4	Anxa6
1.5275e-96	0.61665	0.412	0.214	3.18988e-92	4	Rbl2
3.14954e-254	0.616349	0.415	0.1	6.57719e-250	4	Cd5
9.37e-234	0.614858	0.457	0.14	1.95674e-229	4	Padi2
8.44581e-184	0.612447	0.996	0.973	1.76374e-179	4	Rps19
3.88993e-131	0.612173	0.759	0.501	8.12334e-127	4	Smad7
2.17067e-146	0.608901	0.7	0.408	4.533e-142	4	Dock2
5.00245e-141	0.608583	0.465	0.199	1.04466e-136	4	Slfn1
3.37129e-267	0.605099	1	0.99	7.04027e-263	4	Fau
5.46701e-199	0.603222	0.984	0.928	1.14168e-194	4	Rpl22
1.07413e-121	0.60272	0.857	0.658	2.24311e-117	4	Myh9
4.49431e-86	0.600169	0.799	0.576	9.38547e-82	4	Id2
6.41497e-227	0.600139	0.348	0.084	1.33964e-222	4	Plcxd2
3.42263e-224	0.598672	1	0.977	7.14748e-220	4	Rps5
1.10949e-150	0.598316	0.945	0.793	2.31696e-146	4	Srsf5
1.13925e-102	0.598204	0.593	0.391	2.37909e-98	4	Stk4
2.29427e-142	0.596937	0.902	0.766	4.79112e-138	4	Ubl5
4.3165e-123	0.596691	0.813	0.623	9.01414e-119	4	Clk1
8.73164e-116	0.596665	0.548	0.299	1.82343e-111	4	Tuba4a
1.40982e-246	0.596558	0.466	0.131	2.94413e-242	4	Atp2b4
1.05138e-100	0.596349	0.506	0.3	2.19559e-96	4	Cbx4
1.72637e-113	0.595118	0.653	0.441	3.60518e-109	4	Stk24
1.85133e-80	0.593282	0.596	0.394	3.86613e-76	4	Txnip
4.49861e-128	0.593079	0.918	0.757	9.39445e-124	4	Arl6ip1
8.22438e-147	0.592963	0.719	0.428	1.7175e-142	4	Cd82
1.76843e-236	0.584587	0.999	0.983	3.69302e-232	4	Rps8
9.31051e-130	0.584499	0.715	0.457	1.94431e-125	4	Dock10
0	0.58396	0.311	0.037	0	4	Gprin3
2.22232e-190	0.58396	0.394	0.123	4.64087e-186	4	Nmrk1
4.31895e-125	0.583855	0.884	0.726	9.01926e-121	4	Dnajb6
1.47092e-172	0.582405	0.552	0.227	3.07172e-168	4	4930523C07Rik
0	0.580272	0.353	0.048	0	4	Dapk2
1.85915e-115	0.58011	0.671	0.454	3.88247e-111	4	Diaph1
2.67514e-217	0.580076	0.999	0.977	5.5865e-213	4	Rps28
0	0.579763	0.475	0.111	0	4	Acap1
1.45984e-303	0.57877	0.447	0.102	3.04859e-299	4	Gimap8
3.89489e-126	0.578428	0.476	0.239	8.13371e-122	4	Stk10
2.28612e-201	0.578306	0.364	0.095	4.77411e-197	4	Il18r1
8.00927e-130	0.577038	0.522	0.263	1.67258e-125	4	Chd3
1.16331e-68	0.576914	0.49	0.303	2.42935e-64	4	Itgb7
0	0.576679	0.439	0.085	0	4	Jakmip1
1.32362e-103	0.576455	0.572	0.354	2.76412e-99	4	Cdkn1b
9.45648e-110	0.574175	0.564	0.34	1.9748e-105	4	Riok1
4.34301e-91	0.572462	0.577	0.389	9.06951e-87	4	Atf7ip
4.87759e-235	0.572123	0.998	0.98	1.01859e-230	4	Rpl6
8.47851e-68	0.570725	0.631	0.502	1.77057e-63	4	Rbpj
8.72645e-130	0.569743	0.607	0.346	1.82235e-125	4	Dock8
6.51159e-105	0.56804	0.615	0.42	1.35981e-100	4	Sh3kbp1
1.86892e-282	0.565102	0.404	0.093	3.90287e-278	4	Prkcq
1.29167e-93	0.564982	0.599	0.408	2.69739e-89	4	Cirbp
9.99407e-87	0.564587	0.618	0.466	2.08706e-82	4	Med10
1.32409e-229	0.563717	0.462	0.139	2.76509e-225	4	Runx2
3.40892e-95	0.562439	0.737	0.486	7.11885e-91	4	Dusp2
2.20908e-90	0.561845	0.416	0.222	4.61323e-86	4	Abcb1b
3.06627e-129	0.561843	0.672	0.372	6.40329e-125	4	Gpr132
5.0134e-201	0.561776	0.999	0.982	1.04695e-196	4	Rpl37
2.64831e-99	0.561246	0.945	0.81	5.53046e-95	4	Dnaja1
7.88815e-179	0.558905	0.632	0.282	1.64728e-174	4	Serpinb9
3.83382e-110	0.557173	0.772	0.58	8.00617e-106	4	Ypel3
9.6762e-102	0.556164	0.395	0.195	2.02068e-97	4	Zyg11b
7.19062e-203	0.554619	0.995	0.958	1.50162e-198	4	Rpl14
2.33927e-107	0.553204	0.696	0.5	4.88509e-103	4	S100a13
9.39648e-95	0.55304	0.647	0.448	1.96227e-90	4	Ankrd12
2.70214e-123	0.552641	0.556	0.301	5.64287e-119	4	Sorl1
5.21253e-122	0.548526	0.918	0.751	1.08853e-117	4	Eif3e
8.62142e-109	0.548161	0.855	0.7	1.80041e-104	4	Nsa2
2.3002e-96	0.548075	0.424	0.216	4.8035e-92	4	Rpa2
7.54267e-149	0.546081	0.489	0.216	1.57514e-144	4	Rassf5
2.51437e-148	0.545038	0.494	0.22	5.25075e-144	4	Akna
1.62402e-182	0.544583	0.996	0.937	3.39144e-178	4	Rpl4
2.50698e-228	0.542777	0.999	0.982	5.23534e-224	4	Rps9
1.75599e-122	0.542514	0.604	0.346	3.66703e-118	4	Kdm2b
1.11875e-61	0.540422	0.454	0.301	2.33629e-57	4	Ifi206
5.5837e-146	0.537909	0.973	0.855	1.16604e-141	4	Eif3f
1.82459e-200	0.537794	0.305	0.075	3.8103e-196	4	Bend4
1.42675e-199	0.53775	0.999	0.986	2.97949e-195	4	Rpl23
5.90562e-120	0.537491	0.49	0.251	1.23327e-115	4	Pstpip1
1.10075e-180	0.536682	0.998	0.971	2.2987e-176	4	Rps15
1.15216e-93	0.531364	0.62	0.439	2.40607e-89	4	Kansl1
8.93676e-170	0.530785	0.993	0.945	1.86626e-165	4	Rpl23a
1.57175e-120	0.52977	0.903	0.586	3.28228e-116	4	Lcp1
7.85821e-159	0.529708	0.996	0.96	1.64103e-154	4	Rpl10a
7.48429e-101	0.529489	0.598	0.393	1.56294e-96	4	Plekha2
1.03869e-93	0.528008	0.768	0.621	2.1691e-89	4	Prr13
1.77142e-132	0.525526	0.487	0.226	3.69926e-128	4	Sema4a
2.53407e-75	0.523625	0.532	0.358	5.2919e-71	4	Epb41
6.09589e-86	0.523373	0.516	0.299	1.27301e-81	4	Sla
1.74198e-92	0.523252	0.733	0.526	3.63777e-88	4	Mndal
7.63668e-122	0.522702	0.425	0.196	1.59477e-117	4	Crot
1.35683e-166	0.521953	0.446	0.167	2.83346e-162	4	Pde3b
2.66855e-102	0.52061	0.977	0.675	5.57273e-98	4	Laptm5
3.33993e-121	0.520081	0.417	0.184	6.97477e-117	4	Cers4
1.44289e-107	0.518603	0.537	0.317	3.01318e-103	4	Avl9
1.0051e-70	0.518436	0.677	0.548	2.09894e-66	4	Ech1
2.98702e-101	0.517755	0.868	0.591	6.23779e-97	4	Fyb
1.03768e-90	0.517239	0.662	0.48	2.16699e-86	4	Ppp1r18
9.34989e-159	0.514853	0.359	0.122	1.95254e-154	4	Fam189b
6.56294e-84	0.51068	0.645	0.467	1.37054e-79	4	Kmt2a
2.0463e-172	0.510525	0.433	0.154	4.2733e-168	4	Hip1r
1.52062e-102	0.509966	0.795	0.584	3.1755e-98	4	Klf13
6.17791e-189	0.508478	1	0.965	1.29013e-184	4	Rpl24
1.75116e-102	0.50746	0.702	0.516	3.65694e-98	4	Tprgl
1.10789e-114	0.506478	0.456	0.221	2.31361e-110	4	Madd
4.70371e-179	0.505748	0.455	0.158	9.82275e-175	4	Grap
5.27927e-101	0.505347	0.666	0.465	1.10247e-96	4	Tnrc6b
1.20315e-64	0.505225	0.657	0.516	2.51254e-60	4	Peli1
3.84061e-83	0.504903	0.403	0.206	8.02035e-79	4	Batf
3.45689e-71	0.504529	0.599	0.408	7.21903e-67	4	Bcl2l11
5.14566e-122	0.503528	0.288	0.093	1.07457e-117	4	Sult2b1
5.84101e-105	0.503143	0.841	0.682	1.21978e-100	4	H2afy
2.58426e-142	0.499744	0.423	0.17	5.39671e-138	4	Osbpl3
2.21537e-119	0.499508	0.485	0.238	4.62637e-115	4	Pitpnc1
6.224e-91	0.495604	0.548	0.335	1.29976e-86	4	Cyfip2
1.23407e-102	0.495238	0.519	0.285	2.57712e-98	4	Ikzf1
9.39765e-97	0.494895	0.897	0.587	1.96251e-92	4	Cd53
2.25267e-116	0.494858	0.637	0.375	4.70425e-112	4	Itpkb
1.31587e-80	0.493697	0.314	0.144	2.74792e-76	4	Ifi208
2.00277e-102	0.493067	0.93	0.77	4.18239e-98	4	Hmgb2
1.08393e-195	0.49247	0.513	0.171	2.26358e-191	4	Serpinb6b
0	0.491768	0.228	0.007	0	4	Trgv2
2.03328e-201	0.490842	0.289	0.065	4.24611e-197	4	Ifi214
2.67556e-107	0.490685	0.519	0.278	5.58738e-103	4	Fli1
5.7004e-156	0.49065	0.995	0.971	1.19041e-151	4	Rpl35a
2.41174e-81	0.490428	0.683	0.499	5.03643e-77	4	Ezr
2.17733e-240	0.490072	0.369	0.089	4.54693e-236	4	Il27ra
1.55863e-62	0.4889	0.421	0.262	3.25489e-58	4	Slc16a6
7.79877e-77	0.487238	0.63	0.448	1.62862e-72	4	AU020206
2.4939e-89	0.486977	0.631	0.449	5.208e-85	4	1810026B05Rik
3.93744e-97	0.486051	0.854	0.737	8.22255e-93	4	Cox17
2.82908e-110	0.48549	0.945	0.777	5.90796e-106	4	Cd47
5.68115e-49	0.483737	0.63	0.459	1.1864e-44	4	Fgl2
1.63421e-153	0.481309	1	0.989	3.41273e-149	4	Rplp1
3.51898e-77	0.477661	0.639	0.476	7.34868e-73	4	Mettl23
6.46512e-112	0.477306	0.884	0.767	1.35011e-107	4	Tma7
1.68675e-78	0.477194	0.51	0.336	3.52244e-74	4	Rps27rt
5.04117e-112	0.476695	0.511	0.267	1.05275e-107	4	Arhgap15
6.84588e-141	0.474838	0.985	0.917	1.42963e-136	4	Myl6
2.25838e-93	0.473326	0.532	0.307	4.71617e-89	4	Atad2
3.59833e-196	0.4715	1	0.989	7.5144e-192	4	Rpl19
1.48176e-87	0.471248	0.53	0.311	3.09436e-83	4	Dnajc9
5.61354e-88	0.471247	0.647	0.447	1.17228e-83	4	Aebp2
3.91625e-258	0.4705	0.316	0.061	8.17831e-254	4	Stk26
8.84016e-74	0.469317	0.628	0.471	1.84609e-69	4	Prex1
2.67329e-126	0.469033	0.205	0.049	5.58264e-122	4	Itgae
2.14802e-81	0.467114	0.588	0.395	4.48571e-77	4	Sept9
6.19479e-36	0.466448	0.464	0.344	1.29366e-31	4	Metrnl
4.58336e-124	0.465564	0.993	0.947	9.57143e-120	4	Eef1b2
1.46067e-187	0.463768	0.33	0.089	3.05032e-183	4	Atp8b4
1.19617e-162	0.462682	0.999	0.975	2.49796e-158	4	Rpl26
2.94494e-91	0.461907	0.496	0.292	6.14993e-87	4	Anxa11
1.7217e-106	0.46063	0.308	0.117	3.59542e-102	4	Prr7
2.18359e-105	0.459922	0.851	0.557	4.55998e-101	4	H2-Q6
8.82e-48	0.458617	0.519	0.358	1.84188e-43	4	Ccr5
1.97743e-66	0.458595	0.565	0.388	4.12947e-62	4	Btg3
3.22555e-80	0.457728	0.494	0.301	6.73592e-76	4	Zbtb1
3.29392e-118	0.455741	0.625	0.377	6.8787e-114	4	Birc2
4.08558e-74	0.454546	0.616	0.447	8.53191e-70	4	Esyt1
9.2211e-78	0.453109	0.712	0.548	1.92564e-73	4	Mknk2
2.3084e-64	0.452877	0.761	0.62	4.82062e-60	4	Epsti1
4.78385e-73	0.452866	0.58	0.404	9.99011e-69	4	Ptk2b
6.4441e-127	0.451171	0.482	0.209	1.34572e-122	4	St8sia4
2.46233e-194	0.450922	0.272	0.057	5.14209e-190	4	Klrc2
6.54437e-72	0.450186	0.631	0.443	1.36666e-67	4	Tgfbr2
1.3683e-55	0.449857	0.416	0.271	2.85742e-51	4	Casp3
1.00287e-51	0.447454	0.637	0.513	2.09429e-47	4	Clint1
1.01886e-90	0.447316	0.301	0.119	2.12768e-86	4	Gpr18
5.64456e-66	0.446895	0.425	0.267	1.17875e-61	4	Rnf166
6.73132e-200	0.446878	0.353	0.092	1.4057e-195	4	Dok2
7.07652e-75	0.445475	0.512	0.332	1.47779e-70	4	Prkacb
1.21914e-78	0.444619	0.973	0.866	2.54593e-74	4	Arpc2
2.6149e-136	0.444303	0.999	0.969	5.4607e-132	4	Rpl7
7.32416e-259	0.443655	0.506	0.139	1.5295e-254	4	Pglyrp1
3.51527e-86	0.44241	0.949	0.832	7.34094e-82	4	Eif3h
2.48795e-71	0.441318	0.465	0.279	5.19558e-67	4	Nfatc1
2.59336e-240	0.441283	0.332	0.071	5.41572e-236	4	Atp2a3
6.44009e-69	0.440843	0.479	0.269	1.34488e-64	4	Serpina3g
8.88671e-78	0.440823	0.809	0.669	1.85581e-73	4	Supt4a
5.69962e-105	0.439796	0.327	0.126	1.19025e-100	4	Hist1h2ap
5.12504e-101	0.439531	0.382	0.174	1.07026e-96	4	Igf2r
1.23959e-51	0.438554	0.481	0.35	2.58864e-47	4	Agfg1
7.94664e-55	0.437272	0.318	0.173	1.6595e-50	4	Dusp10
3.07487e-132	0.437212	0.362	0.136	6.42125e-128	4	Ppp3cc
4.05513e-122	0.436675	0.996	0.921	8.46834e-118	4	Ddx5
1.64019e-106	0.436495	0.94	0.85	3.42521e-102	4	Atp5e
1.0673e-73	0.436326	0.387	0.214	2.22884e-69	4	Nsmaf
1.76476e-54	0.433714	0.48	0.339	3.68535e-50	4	Cntrl
3.58663e-193	0.433193	0.7	0.317	7.48996e-189	4	Cst7
5.10599e-85	0.4325	0.932	0.817	1.06628e-80	4	Cnbp
2.65835e-68	0.431816	0.659	0.509	5.55143e-64	4	Rbm5
2.14941e-180	0.431804	0.359	0.103	4.48861e-176	4	Ccdc88c
2.22406e-93	0.431685	0.853	0.708	4.6445e-89	4	Sri
3.87952e-68	0.431343	0.353	0.188	8.10161e-64	4	Tshz1
2.73371e-79	0.429645	0.449	0.25	5.7088e-75	4	Zeb1
3.21649e-58	0.428423	0.711	0.582	6.71701e-54	4	Ifi27
1.30335e-240	0.428046	0.211	0.029	2.72179e-236	4	Cd160
3.98409e-82	0.428011	0.775	0.506	8.31997e-78	4	Itgb2
1.94795e-189	0.427695	0.308	0.078	4.06791e-185	4	Rab19
4.40316e-123	0.426482	0.969	0.819	9.19512e-119	4	Rbm39
1.30801e-78	0.425691	0.446	0.25	2.73151e-74	4	Tecpr1
1.74251e-81	0.424182	0.492	0.289	3.63887e-77	4	Slc1a5
1.59174e-92	0.424163	0.565	0.324	3.32403e-88	4	Tes
2.49054e-67	0.423799	0.674	0.485	5.201e-63	4	Gpsm3
2.32929e-187	0.422906	0.501	0.176	4.86425e-183	4	Ikzf2
1.16707e-199	0.422259	0.266	0.054	2.43719e-195	4	Ar
7.10123e-103	0.421605	0.973	0.902	1.48295e-98	4	Gm10076
1.72775e-66	0.419243	0.876	0.726	3.60806e-62	4	Tmem50a
8.30289e-204	0.418814	0.46	0.139	1.73389e-199	4	Spint2
2.37363e-54	0.41733	0.534	0.369	4.95685e-50	4	Smc4
1.26994e-157	0.417243	1	0.998	2.65202e-153	4	Tpt1
5.66074e-107	0.416853	0.412	0.188	1.18213e-102	4	Nup210
8.56647e-108	0.415511	0.325	0.127	1.78894e-103	4	Dgka
9.532e-75	0.415331	0.382	0.204	1.99057e-70	4	Def6
3.35222e-80	0.414564	0.978	0.874	7.00043e-76	4	Arpc3
2.81538e-42	0.41273	0.369	0.24	5.87936e-38	4	Dbf4
7.04565e-72	0.411256	0.885	0.765	1.47134e-67	4	Map1lc3b
1.40961e-218	0.409823	0.134	0.012	2.94369e-214	4	Tcrg-C4
3.58671e-114	0.409798	0.38	0.157	7.49012e-110	4	Crybg1
3.65779e-99	0.409639	0.96	0.867	7.63855e-95	4	Rpl36al
1.86675e-28	0.409533	0.386	0.297	3.89833e-24	4	1700017B05Rik
2.73104e-103	0.408231	0.343	0.143	5.70323e-99	4	Sash3
2.74565e-38	0.408164	0.386	0.25	5.73373e-34	4	Hist1h1c
1.2949e-85	0.407986	0.907	0.792	2.70413e-81	4	Ndufa13
7.56377e-107	0.407071	0.992	0.943	1.57954e-102	4	Rpl29
4.0919e-54	0.406746	0.647	0.525	8.54512e-50	4	Cdk2ap2
1.95109e-145	0.406652	0.288	0.08	4.07446e-141	4	Adgrg1
9.69294e-98	0.406462	0.671	0.457	2.02418e-93	4	Ogt
1.37681e-117	0.405138	0.459	0.203	2.8752e-113	4	Rabgap1l
3.07232e-107	0.404113	0.361	0.152	6.41592e-103	4	Traf3ip3
2.48269e-52	0.403496	0.464	0.312	5.18461e-48	4	Samd9l
2.15271e-63	0.403345	0.664	0.53	4.49551e-59	4	Arl6ip5
7.1887e-208	0.402625	0.252	0.047	1.50122e-203	4	Gimap1os
2.27959e-68	0.402507	0.785	0.648	4.76046e-64	4	Syf2
5.15358e-49	0.401837	0.433	0.302	1.07622e-44	4	Vps54
1.46163e-47	0.40128	0.441	0.318	3.05232e-43	4	Mta3
2.22717e-65	0.401258	0.644	0.5	4.651e-61	4	Phf3
1.93388e-63	0.401234	0.41	0.245	4.03852e-59	4	Cdk17
2.45466e-50	0.399726	0.492	0.351	5.12606e-46	4	Ttc39b
1.47409e-47	0.39963	0.434	0.294	3.07834e-43	4	Irf2bpl
6.68619e-149	0.399477	0.916	0.606	1.39628e-144	4	Xist
9.74976e-161	0.399251	0.37	0.112	2.03604e-156	4	Nt5e
1.41272e-179	0.398565	0.288	0.068	2.95017e-175	4	Tbx21
9.3869e-85	0.397709	0.376	0.186	1.96027e-80	4	Psd4
2.15577e-64	0.396904	0.548	0.384	4.50189e-60	4	Fryl
1.74222e-75	0.396839	0.364	0.183	3.63827e-71	4	Mfsd6
2.93442e-33	0.395929	0.359	0.252	6.12796e-29	4	Gabpb1
1.30106e-54	0.395759	0.441	0.287	2.717e-50	4	Eva1b
3.35529e-231	0.39481	0.289	0.056	7.00686e-227	4	Lamb3
2.31759e-63	0.394682	0.505	0.342	4.83983e-59	4	4932438A13Rik
7.5888e-44	0.394358	0.453	0.334	1.58477e-39	4	Cir1
3.87463e-76	0.39352	0.633	0.402	8.09139e-72	4	Mxd1
3.94335e-19	0.391721	0.309	0.219	8.23489e-15	4	Cd69
7.81737e-88	0.391672	0.975	0.886	1.6325e-83	4	Rbm3
1.39962e-75	0.391165	0.478	0.284	2.92283e-71	4	Lbr
6.11945e-28	0.390748	0.481	0.391	1.27793e-23	4	Ssh2
3.0435e-264	0.389129	0.215	0.027	6.35574e-260	4	Cdh1
7.30013e-113	0.3891	1	0.976	1.52449e-108	4	H2-K1
1.64119e-42	0.388935	0.445	0.325	3.4273e-38	4	Carnmt1
2.30644e-62	0.388664	0.842	0.708	4.81654e-58	4	Prrc2c
2.82409e-56	0.388148	0.759	0.634	5.89755e-52	4	Ncor1
1.04226e-61	0.388127	0.708	0.539	2.17654e-57	4	Fkbp3
2.81208e-77	0.386794	0.794	0.643	5.87246e-73	4	Sec62
2.00828e-73	0.386685	0.624	0.457	4.1939e-69	4	Ttc14
1.76148e-49	0.38654	0.481	0.348	3.6785e-45	4	Cyld
1.24311e-69	0.386297	0.789	0.648	2.59599e-65	4	Vps28
1.50734e-44	0.385655	0.405	0.282	3.14778e-40	4	Ubald1
9.45099e-59	0.384988	0.575	0.395	1.97365e-54	4	Glrx
9.14079e-42	0.384962	0.454	0.321	1.90887e-37	4	Arhgap31
5.42122e-57	0.384933	0.669	0.557	1.13211e-52	4	Cript
3.14629e-233	0.384313	0.239	0.04	6.57039e-229	4	Fam78a
5.35586e-61	0.383055	0.836	0.689	1.11846e-56	4	Abracl
2.91824e-45	0.38272	0.642	0.545	6.09415e-41	4	Snhg8
2.70589e-57	0.382501	0.454	0.289	5.65071e-53	4	Sept11
3.80205e-52	0.379644	0.42	0.254	7.93982e-48	4	Cish
5.93228e-59	0.379559	0.746	0.631	1.23884e-54	4	Nol7
3.65439e-89	0.379405	0.631	0.375	7.63147e-85	4	Ahnak
2.52979e-188	0.377526	0.238	0.046	5.28296e-184	4	Gpr174
5.03447e-60	0.377407	0.646	0.515	1.05135e-55	4	Higd1a
6.62e-34	0.3772	0.578	0.475	1.38245e-29	4	AC149090.1
6.28999e-49	0.377101	0.793	0.675	1.31354e-44	4	Ddx24
3.93838e-84	0.376842	0.327	0.149	8.22451e-80	4	Fbxl12
4.39195e-73	0.376229	0.833	0.66	9.1717e-69	4	Vasp
4.93904e-55	0.37587	0.562	0.414	1.03142e-50	4	Arhgap30
3.84168e-81	0.373976	0.298	0.124	8.02258e-77	4	Gm26740
1.26462e-55	0.373955	0.833	0.714	2.64091e-51	4	Eif3m
9.31645e-165	0.373714	0.267	0.065	1.94555e-160	4	Dpp4
7.84694e-88	0.37326	0.993	0.914	1.63868e-83	4	Pfn1
5.98589e-50	0.373004	0.678	0.562	1.25003e-45	4	Rp9
2.65953e-09	0.37275	0.199	0.154	5.55389e-05	4	Tmem64
8.07022e-50	0.372376	0.412	0.272	1.6853e-45	4	Ptp4a3
1.68251e-39	0.372368	0.508	0.391	3.51358e-35	4	Trim12a
2.70805e-63	0.37191	0.34	0.18	5.65521e-59	4	Ttc39c
6.27154e-70	0.370256	0.343	0.169	1.30968e-65	4	Trp53inp1
2.89032e-204	0.370053	0.258	0.05	6.03585e-200	4	Gm33104
4.04729e-138	0.368923	1	0.996	8.45196e-134	4	Eef1a1
8.22317e-47	0.3688	0.628	0.49	1.71724e-42	4	Itga4
1.54095e-54	0.367438	0.343	0.194	3.21796e-50	4	Stk39
7.69038e-45	0.367326	0.572	0.462	1.60598e-40	4	Hp1bp3
2.0691e-63	0.365976	0.896	0.764	4.3209e-59	4	Dad1
1.21302e-120	0.36595	0.999	0.979	2.53316e-116	4	Rpl8
8.37136e-101	0.365696	0.996	0.956	1.74819e-96	4	Rps26
1.51755e-115	0.365471	1	0.993	3.1691e-111	4	Rps29
1.37048e-32	0.365156	0.418	0.319	2.86197e-28	4	Trim12c
6.39335e-63	0.364523	0.944	0.822	1.33512e-58	4	Cox7a2l
1.85681e-45	0.363936	0.519	0.397	3.87757e-41	4	Prrc2b
9.37589e-183	0.363812	0.268	0.059	1.95797e-178	4	Gpr68
2.12435e-135	0.363171	0.306	0.096	4.43628e-131	4	Ipcef1
8.95944e-56	0.362176	0.42	0.268	1.871e-51	4	Sun2
4.09196e-65	0.362082	0.263	0.12	8.54525e-61	4	Tmem273
2.40691e-51	0.361221	0.353	0.211	5.02635e-47	4	Inpp1
8.16888e-53	0.360733	0.869	0.735	1.70591e-48	4	Rabac1
1.15448e-62	0.360601	0.388	0.222	2.4109e-58	4	Gm20559
4.76334e-50	0.35869	0.436	0.298	9.94728e-46	4	Nfatc3
3.70658e-42	0.358571	0.527	0.357	7.74045e-38	4	Dut
3.10318e-109	0.358328	0.999	0.977	6.48037e-105	4	Eif1
9.49645e-52	0.357658	0.697	0.579	1.98314e-47	4	Ythdc1
4.82396e-52	0.357047	0.727	0.571	1.00739e-47	4	Coq10b
8.12728e-41	0.355786	0.572	0.463	1.69722e-36	4	Smap2
4.24125e-45	0.355052	0.531	0.416	8.85701e-41	4	Tnrc6c
2.1477e-98	0.354098	0.286	0.109	4.48503e-94	4	Izumo4
3.10493e-38	0.353448	0.509	0.405	6.48403e-34	4	Mef2d
2.38427e-36	0.352336	0.394	0.286	4.97907e-32	4	Usp38
5.95439e-41	0.351889	0.497	0.389	1.24346e-36	4	Gm11808
1.30606e-123	0.351876	0.999	0.978	2.72744e-119	4	Rps4x
3.41909e-50	0.35144	0.548	0.411	7.14009e-46	4	Chd2
9.45442e-92	0.351289	0.268	0.1	1.97437e-87	4	Rab27a
7.14235e-64	0.35107	0.291	0.143	1.49154e-59	4	Eif2ak3
2.92862e-66	0.350612	0.624	0.445	6.11584e-62	4	Fnbp1
8.40553e-29	0.350609	0.188	0.1	1.75533e-24	4	Tcf7
2.10426e-51	0.350538	0.741	0.624	4.39432e-47	4	Ddx6
9.79269e-44	0.350335	0.732	0.606	2.04501e-39	4	Cmtm7
3.55516e-34	0.350237	0.484	0.392	7.42423e-30	4	Cmip
2.2501e-67	0.349535	0.416	0.24	4.69889e-63	4	Lncpint
1.01262e-42	0.349255	0.567	0.463	2.11466e-38	4	Cdc42se2
3.92308e-72	0.34918	0.953	0.827	8.19256e-68	4	Eef1d
5.30763e-63	0.349112	0.918	0.791	1.10839e-58	4	Myl12a
2.06552e-24	0.348519	0.548	0.5	4.31342e-20	4	Acadl
7.60863e-116	0.348309	0.252	0.076	1.58891e-111	4	Faah
2.1906e-49	0.348188	0.492	0.327	4.57464e-45	4	Ifi209
2.11959e-50	0.348178	0.416	0.246	4.42634e-46	4	Traf4
3.42121e-79	0.348109	0.425	0.212	7.14452e-75	4	Serpinb6a
1.93657e-43	0.347619	0.636	0.545	4.04413e-39	4	Capza1
5.15449e-45	0.346754	0.496	0.369	1.07641e-40	4	Rb1cc1
6.57564e-41	0.346438	0.513	0.394	1.37319e-36	4	Cast
2.71581e-135	0.345953	0.3	0.092	5.67142e-131	4	Prkcz
4.47282e-59	0.345256	0.296	0.147	9.34059e-55	4	Rgs3
8.63189e-84	0.345246	0.311	0.135	1.8026e-79	4	2510002D24Rik
4.78103e-58	0.345205	0.868	0.754	9.98423e-54	4	Ube2i
7.05229e-41	0.34493	0.572	0.467	1.47273e-36	4	Ctcf
3.37791e-81	0.344818	0.998	0.982	7.05408e-77	4	Rps20
2.48763e-54	0.344548	0.801	0.665	5.19492e-50	4	Ankrd11
4.35291e-45	0.344443	0.795	0.674	9.09019e-41	4	Tpr
4.74173e-55	0.344116	0.407	0.258	9.90215e-51	4	4833420G17Rik
3.12799e-32	0.343724	0.347	0.241	6.53218e-28	4	Jmy
2.53505e-175	0.3435	0.255	0.057	5.29394e-171	4	Nlrc3
1.84877e-165	0.342568	0.168	0.026	3.8608e-161	4	Ifit1bl1
2.40844e-43	0.342311	0.399	0.264	5.02954e-39	4	Kcnn4
3.96041e-105	0.341961	0.294	0.108	8.27053e-101	4	Nbeal2
9.13651e-40	0.34075	0.517	0.403	1.90798e-35	4	Ifnar1
2.00357e-38	0.340517	0.398	0.266	4.18405e-34	4	Mcm6
4.51591e-40	0.339889	0.4	0.278	9.43057e-36	4	Aak1
1.04549e-72	0.339736	0.321	0.148	2.1833e-68	4	Sytl2
1.63184e-50	0.339465	0.825	0.703	3.40777e-46	4	Sfpq
1.80081e-35	0.338655	0.438	0.327	3.76064e-31	4	Crebrf
1.27641e-41	0.338359	0.623	0.528	2.66553e-37	4	Dusp11
5.32302e-47	0.33786	0.367	0.234	1.11161e-42	4	Arhgef6
9.9841e-56	0.33731	0.76	0.649	2.08498e-51	4	Ndufa3
2.91293e-49	0.336773	0.624	0.47	6.08307e-45	4	Tbrg1
1.014e-34	0.33581	0.448	0.351	2.11754e-30	4	Znrf2
5.00654e-34	0.335768	0.479	0.387	1.04552e-29	4	Gatad2a
1.58793e-54	0.335575	0.713	0.592	3.31607e-50	4	Mycbp2
1.36826e-65	0.335282	0.899	0.797	2.85733e-61	4	Atp5j2
2.93216e-32	0.335141	0.271	0.167	6.12323e-28	4	Ssbp2
1.66419e-57	0.334974	0.802	0.676	3.47532e-53	4	Ndufb11
2.36725e-85	0.334743	0.247	0.083	4.94354e-81	4	Xcl1
2.56919e-39	0.334539	0.536	0.445	5.36524e-35	4	Ntan1
6.01758e-115	0.33289	0.183	0.042	1.25665e-110	4	Eomes
1.02619e-194	0.332632	0.256	0.051	2.143e-190	4	Fam169b
5.54038e-33	0.332406	0.46	0.362	1.157e-28	4	Zfp292
4.23291e-39	0.331914	0.481	0.37	8.83958e-35	4	Rchy1
1.10352e-34	0.331876	0.329	0.217	2.30448e-30	4	Elmsan1
3.6929e-63	0.331777	0.344	0.18	7.71189e-59	4	Mllt3
9.66461e-106	0.331384	0.439	0.184	2.01826e-101	4	Arap2
2.69879e-34	0.331262	0.522	0.427	5.63588e-30	4	Top2b
1.1164e-233	0.331122	0.226	0.034	2.33139e-229	4	Camk4
7.62928e-233	0.33069	0.237	0.037	1.59322e-228	4	Gm43065
9.7903e-36	0.330293	0.615	0.532	2.04451e-31	4	Sbno1
7.08751e-56	0.330277	0.605	0.462	1.48009e-51	4	Krit1
3.5528e-42	0.33018	0.336	0.206	7.41932e-38	4	Kif21b
4.09635e-281	0.32993	0.165	0.014	8.55441e-277	4	Ly6g5b
1.11226e-40	0.329367	0.285	0.164	2.32272e-36	4	Chsy1
5.94325e-42	0.329289	0.632	0.531	1.24113e-37	4	Hectd1
7.58795e-58	0.328395	0.185	0.07	1.58459e-53	4	Cd200r1
2.5136e-56	0.327781	0.974	0.872	5.24916e-52	4	Sh3bgrl3
3.22092e-43	0.327682	0.569	0.444	6.72624e-39	4	Mat2b
1.61159e-30	0.327594	0.839	0.768	3.36548e-26	4	Gdi2
4.26248e-37	0.327414	0.547	0.443	8.90134e-33	4	Srpk1
5.59215e-53	0.327312	0.365	0.207	1.16781e-48	4	Sesn3
1.81798e-24	0.327088	0.315	0.225	3.79648e-20	4	Ldlrad4
6.82098e-193	0.326172	0.175	0.025	1.42443e-188	4	Adrb1
1.56011e-113	0.325328	0.999	0.969	3.25798e-109	4	Rack1
0	0.324852	0.156	0.006	0	4	Glp1r
3.34052e-92	0.32459	0.258	0.094	6.976e-88	4	Flt3l
9.82847e-49	0.324079	0.3	0.168	2.05248e-44	4	Smyd3
7.73075e-24	0.323546	0.34	0.256	1.61441e-19	4	Lin54
1.09066e-47	0.322568	0.62	0.5	2.27763e-43	4	Rsbn1l
1.495e-61	0.321816	0.295	0.145	3.12202e-57	4	Impdh1
1.16182e-37	0.320485	0.665	0.586	2.42624e-33	4	Sugt1
1.06899e-71	0.32036	0.99	0.938	2.23237e-67	4	Naca
1.39157e-114	0.320315	0.273	0.085	2.90601e-110	4	Rhof
9.26088e-79	0.32023	0.167	0.049	1.93395e-74	4	Hist1h1d
3.65146e-57	0.319502	0.796	0.683	7.62535e-53	4	Snrpe
2.68852e-64	0.319487	0.999	0.962	5.61443e-60	4	Actg1
1.05746e-144	0.318777	0.262	0.067	2.2083e-140	4	Sdcbp2
3.84882e-37	0.318746	0.605	0.512	8.03749e-33	4	Gtf2b
6.44211e-21	0.318059	0.446	0.385	1.34531e-16	4	Rassf1
2.92486e-27	0.317117	0.474	0.391	6.10799e-23	4	Smc3
1.50719e-32	0.3171	0.364	0.262	3.14746e-28	4	Nck1
1.03166e-109	0.316603	0.223	0.064	2.15442e-105	4	Prrt1
2.42893e-138	0.316555	0.281	0.078	5.07234e-134	4	Hsd11b1
1.53464e-65	0.316537	0.934	0.868	3.20478e-61	4	Cox7c
4.64903e-33	0.316253	0.441	0.339	9.70858e-29	4	Herc1
6.27009e-156	0.315723	0.379	0.116	1.30938e-151	4	Sytl3
8.78192e-44	0.315095	0.587	0.465	1.83393e-39	4	Slc9a3r1
0	0.314576	0.176	0.011	0	4	Wdr95
1.38937e-29	0.313789	0.315	0.211	2.90141e-25	4	Lyst
5.56542e-56	0.313303	0.931	0.817	1.16223e-51	4	Psmb1
9.04228e-32	0.312969	0.501	0.397	1.8883e-27	4	Tsc22d3
1.26312e-31	0.312955	0.54	0.452	2.63777e-27	4	Arid4b
1.81414e-44	0.312576	0.688	0.584	3.78847e-40	4	Mkrn1
7.94691e-44	0.312225	0.686	0.585	1.65955e-39	4	Khdrbs1
1.0881e-31	0.312088	0.345	0.24	2.27227e-27	4	Phc3
1.92961e-122	0.311792	0.238	0.066	4.0296e-118	4	Nmb
7.13869e-59	0.311507	0.972	0.924	1.49077e-54	4	Rpl35
7.50155e-32	0.311042	0.528	0.451	1.56655e-27	4	Cab39
5.58611e-29	0.310972	0.481	0.364	1.16655e-24	4	Il4ra
5.51917e-46	0.31055	0.236	0.119	1.15257e-41	4	Zfp142
1.60659e-31	0.310301	0.429	0.333	3.35505e-27	4	Ppil4
2.22961e-42	0.309852	0.523	0.383	4.65609e-38	4	B4galt1
7.14871e-59	0.309737	0.263	0.12	1.49287e-54	4	Rasgrp1
5.24705e-31	0.309607	0.544	0.459	1.09574e-26	4	Tpst2
1.22845e-47	0.309585	0.881	0.715	2.56538e-43	4	Msn
4.89098e-67	0.309334	0.347	0.179	1.02138e-62	4	Dennd1c
8.63046e-32	0.308682	0.409	0.309	1.8023e-27	4	Gnptg
7.92406e-32	0.308392	0.305	0.191	1.65478e-27	4	Slco3a1
1.37813e-58	0.308376	0.265	0.126	2.87795e-54	4	Plcg1
5.85887e-101	0.307929	0.999	0.978	1.22351e-96	4	Tmsb4x
4.01802e-32	0.307439	0.542	0.445	8.39082e-28	4	Foxp1
4.20343e-60	0.30737	0.801	0.673	8.77802e-56	4	Tra2b
7.53242e-53	0.307191	0.856	0.744	1.57299e-48	4	Sec61b
4.71049e-29	0.306782	0.479	0.401	9.83693e-25	4	Eif4ebp2
5.16679e-53	0.30675	0.209	0.091	1.07898e-48	4	Frat2
1.09222e-67	0.306431	0.255	0.109	2.28088e-63	4	Gm5547
1.93322e-23	0.305367	0.388	0.309	4.03715e-19	4	Casp8ap2
4.33165e-94	0.303255	1	0.985	9.04578e-90	4	Rps27a
9.07724e-219	0.303045	0.206	0.03	1.8956e-214	4	Sntb1
1.11225e-58	0.302734	0.971	0.879	2.32271e-54	4	Eef1g
1.44136e-80	0.302452	0.302	0.122	3.00998e-76	4	Dusp4
1.43858e-47	0.302383	0.815	0.711	3.00418e-43	4	Sumo1
3.8526e-59	0.302099	0.977	0.91	8.04538e-55	4	Btf3
3.08515e-40	0.301706	0.748	0.63	6.44272e-36	4	Tln1
1.95155e-94	0.301599	0.219	0.068	4.07542e-90	4	Cables1
1.33333e-74	0.301408	0.252	0.101	2.7844e-70	4	Gpr160
5.57745e-72	0.301193	0.274	0.116	1.16474e-67	4	Il16
1.50938e-27	0.299931	0.432	0.356	3.15203e-23	4	Tmem9b
7.53344e-42	0.299872	0.596	0.462	1.57321e-37	4	Slc38a1
2.16126e-21	0.299585	0.377	0.303	4.51335e-17	4	Fam117b
2.08805e-38	0.299492	0.813	0.705	4.36047e-34	4	Ptp4a2
3.39856e-35	0.298812	0.319	0.208	7.09722e-31	4	Lrmp
5.67016e-27	0.298799	0.485	0.41	1.1841e-22	4	Ddx46
8.05124e-35	0.298798	0.597	0.5	1.68134e-30	4	Mrps16
7.14088e-32	0.298421	0.399	0.295	1.49123e-27	4	Suco
9.15259e-24	0.298243	0.449	0.361	1.91133e-19	4	Kdm7a
2.23449e-45	0.297755	0.232	0.113	4.66628e-41	4	Ppp1r3b
1.39913e-36	0.297467	0.337	0.218	2.9218e-32	4	Slc20a1
5.12624e-25	0.297224	0.415	0.336	1.07051e-20	4	Magohb
2.28058e-49	0.297185	0.812	0.697	4.76254e-45	4	Ndufb7
1.19188e-28	0.296815	0.329	0.232	2.48901e-24	4	Setd1b
6.40132e-46	0.295787	0.833	0.722	1.33679e-41	4	Ube2b
4.07048e-42	0.295483	0.856	0.752	8.50038e-38	4	Arpc5
1.21832e-85	0.295288	0.222	0.075	2.54421e-81	4	Tmem191c
2.15327e-72	0.294899	0.994	0.96	4.49666e-68	4	Rpl7a
1.3179e-44	0.294058	0.71	0.57	2.75216e-40	4	Emg1
5.38802e-24	0.293795	0.442	0.37	1.12518e-19	4	Znrf1
1.04805e-34	0.293739	0.512	0.418	2.18863e-30	4	Cetn2
5.84963e-28	0.293587	0.364	0.272	1.22158e-23	4	Tspyl1
3.89728e-23	0.293436	0.542	0.472	8.13868e-19	4	Resf1
2.17458e-57	0.293275	0.254	0.118	4.54117e-53	4	Zbtb25
4.86825e-35	0.292687	0.54	0.446	1.01664e-30	4	N4bp2l2
9.86626e-17	0.292595	0.37	0.308	2.06037e-12	4	Ifi213
4.20115e-52	0.292167	0.273	0.137	8.77327e-48	4	Qpct
7.67862e-31	0.29196	0.441	0.349	1.60353e-26	4	Sidt2
2.10472e-14	0.291816	0.19	0.121	4.39528e-10	4	Ccr2
1.36405e-159	0.291326	0.222	0.047	2.84854e-155	4	Tmem163
3.63429e-48	0.290714	0.724	0.614	7.5895e-44	4	Ndufa1
3.93183e-36	0.290446	0.616	0.515	8.21085e-32	4	Slbp
8.80398e-21	0.289976	0.287	0.203	1.83853e-16	4	Gna15
2.10466e-27	0.28962	0.477	0.399	4.39517e-23	4	Numa1
5.29682e-32	0.289008	0.404	0.29	1.10614e-27	4	Acot7
4.52836e-57	0.288954	0.237	0.107	9.45658e-53	4	Herc3
5.15834e-88	0.287953	0.222	0.067	1.07722e-83	4	Cd7
3.91156e-26	0.28758	0.425	0.348	8.16851e-22	4	Wdr89
6.88563e-36	0.287411	0.869	0.75	1.43793e-31	4	Ywhaz
1.14251e-43	0.287097	0.789	0.687	2.3859e-39	4	Sf3b6
2.64854e-36	0.286912	0.562	0.466	5.53095e-32	4	Oip5os1
3.794e-13	0.286884	0.276	0.223	7.92302e-09	4	Pja1
4.93182e-38	0.28629	0.235	0.128	1.02991e-33	4	Etaa1
1.23007e-26	0.285975	0.575	0.513	2.56876e-22	4	Rab8a
5.95121e-20	0.285846	0.327	0.252	1.24279e-15	4	Mitd1
8.60671e-33	0.28571	0.363	0.253	1.79734e-28	4	Ncoa2
3.15988e-51	0.283996	0.284	0.145	6.59879e-47	4	2810013P06Rik
2.32561e-45	0.283318	0.247	0.127	4.85658e-41	4	Sp4
2.93965e-29	0.283225	0.599	0.526	6.13886e-25	4	Sod1
5.20778e-26	0.283214	0.369	0.257	1.08754e-21	4	Hist1h1e
6.35465e-40	0.282992	0.505	0.36	1.32704e-35	4	Socs1
6.2023e-25	0.282936	0.868	0.786	1.29523e-20	4	Slc3a2
2.44934e-40	0.282488	0.836	0.72	5.11496e-36	4	Hnrnpa0
3.36083e-25	0.281147	0.452	0.362	7.01841e-21	4	Ciapin1
5.45952e-29	0.28063	0.521	0.448	1.14011e-24	4	Ndfip2
3.70063e-30	0.280293	0.404	0.3	7.72803e-26	4	Sipa1
1.21911e-22	0.280221	0.316	0.232	2.54587e-18	4	5031425E22Rik
1.5548e-82	0.279975	0.239	0.086	3.24688e-78	4	Cysltr2
4.42853e-30	0.279486	0.308	0.205	9.24809e-26	4	Stat5b
6.12596e-56	0.279269	0.269	0.128	1.27928e-51	4	Tnfsf10
1.70168e-39	0.279101	0.738	0.652	3.55361e-35	4	Ccdc12
5.68217e-20	0.278997	0.309	0.238	1.18661e-15	4	Mfap1a
4.78274e-21	0.278973	0.377	0.307	9.9878e-17	4	Asxl2
1.01964e-42	0.278423	0.675	0.569	2.12932e-38	4	Nktr
1.41545e-42	0.278411	0.613	0.461	2.95589e-38	4	Npm3
1.50146e-29	0.278303	0.628	0.559	3.13549e-25	4	Pdcd6ip
1.19514e-34	0.278247	0.28	0.172	2.49581e-30	4	Zgpat
1.44108e-29	0.277873	0.681	0.603	3.0094e-25	4	Acin1
5.79039e-26	0.277828	0.352	0.263	1.20921e-21	4	Rnf167
3.91906e-25	0.277775	0.436	0.361	8.18416e-21	4	Mdp1
1.0422e-74	0.277461	0.194	0.066	2.17643e-70	4	Card6
2.48685e-16	0.277354	0.495	0.458	5.19328e-12	4	Smap1
7.13578e-89	0.277198	1	0.98	1.49016e-84	4	Rplp0
8.01684e-41	0.275659	0.368	0.242	1.67416e-36	4	Chfr
3.72937e-22	0.275599	0.312	0.235	7.78803e-18	4	Sh2b1
3.06265e-35	0.275391	0.458	0.349	6.39572e-31	4	1110008P14Rik
1.07252e-23	0.274899	0.327	0.246	2.23975e-19	4	Ide
2.45485e-30	0.273091	0.374	0.28	5.12647e-26	4	Abt1
2.40637e-24	0.272863	0.492	0.429	5.02523e-20	4	Tpp2
1.23872e-28	0.272716	0.217	0.127	2.58682e-24	4	Mgst2
4.86209e-108	0.272055	0.179	0.044	1.01535e-103	4	Adgrg5
1.18763e-17	0.271762	0.337	0.269	2.48013e-13	4	Gbp9
2.91934e-34	0.271308	0.722	0.615	6.09645e-30	4	G3bp2
3.15184e-38	0.271117	0.265	0.149	6.582e-34	4	N4bp2l1
1.91728e-25	0.27102	0.737	0.649	4.00387e-21	4	Samhd1
2.02215e-19	0.270824	0.535	0.482	4.22285e-15	4	Irf2
8.30873e-64	0.270121	0.999	0.974	1.73511e-59	4	H3f3b
7.50822e-34	0.270075	0.724	0.632	1.56794e-29	4	Rock1
1.3878e-12	0.269432	0.392	0.362	2.89814e-08	4	Ubac2
2.51433e-39	0.268859	0.685	0.57	5.25067e-35	4	Dpm1
1.33056e-38	0.268789	0.781	0.689	2.77861e-34	4	Grcc10
1.50081e-23	0.268255	0.382	0.304	3.13414e-19	4	Borcs8
8.75156e-38	0.267918	0.827	0.754	1.82759e-33	4	Atp5md
1.61711e-38	0.267106	0.932	0.809	3.37701e-34	4	Arf5
1.7595e-25	0.266961	0.608	0.547	3.67437e-21	4	Ndufv3
9.27727e-41	0.266865	0.389	0.26	1.93737e-36	4	Esyt2
5.06461e-28	0.266501	0.319	0.223	1.05764e-23	4	Isca1
5.49449e-41	0.266136	0.271	0.147	1.14741e-36	4	Ptpn7
1.68374e-31	0.265984	0.484	0.39	3.51614e-27	4	Snrnp48
3.08246e-33	0.265453	0.292	0.184	6.43709e-29	4	Ppwd1
2.92968e-58	0.265409	0.198	0.076	6.11806e-54	4	Ripor2
6.94025e-26	0.264794	0.422	0.339	1.44933e-21	4	Cox20
5.00438e-32	0.264378	0.223	0.128	1.04506e-27	4	Tstd3
1.18223e-27	0.264212	0.395	0.291	2.46885e-23	4	Mri1
6.5315e-28	0.264034	0.404	0.312	1.36397e-23	4	Fam204a
3.59012e-24	0.26348	0.443	0.369	7.49724e-20	4	Nlrc5
3.63183e-25	0.262867	0.492	0.43	7.58435e-21	4	Ramac
2.62698e-24	0.262845	0.365	0.279	5.48593e-20	4	Gpbp1l1
3.09145e-34	0.26277	0.816	0.69	6.45588e-30	4	Rsrp1
3.83211e-149	0.261756	0.351	0.109	8.00259e-145	4	Abcb1a
7.06665e-35	0.261168	0.575	0.439	1.47573e-30	4	Sema4d
3.19771e-17	0.261161	0.377	0.323	6.67778e-13	4	Ebpl
2.10737e-88	0.260763	0.213	0.066	4.40083e-84	4	St6galnac3
1.63464e-28	0.260751	0.736	0.64	3.41361e-24	4	Smarca5
2.65271e-138	0.259577	0.212	0.047	5.53966e-134	4	Acsbg1
1.7083e-29	0.25937	0.769	0.681	3.56744e-25	4	Purb
4.68872e-73	0.259347	0.253	0.101	9.79146e-69	4	Mir142hg
1.48145e-22	0.259254	0.335	0.251	3.09371e-18	4	Impa2
7.13488e-25	0.258995	0.458	0.388	1.48998e-20	4	Sirt7
6.47697e-27	0.258821	0.337	0.242	1.35259e-22	4	Esco1
1.17219e-22	0.258148	0.508	0.434	2.44788e-18	4	Smc6
2.56246e-31	0.257915	0.257	0.154	5.35119e-27	4	Phf1
1.39701e-26	0.257779	0.543	0.472	2.91738e-22	4	Idnk
6.64944e-73	0.257528	0.99	0.936	1.3886e-68	4	Eef2
6.74364e-39	0.257292	0.276	0.155	1.40827e-34	4	Jak3
1.13287e-66	0.25717	0.293	0.13	2.36577e-62	4	Cdc42ep3
2.06584e-34	0.257078	0.938	0.841	4.31409e-30	4	Ncl
4.57041e-24	0.256897	0.404	0.322	9.54438e-20	4	Brd9
8.28829e-35	0.25615	0.655	0.557	1.73084e-30	4	Apobec3
1.72303e-30	0.255567	0.707	0.625	3.5982e-26	4	Pak2
2.80451e-28	0.255451	0.385	0.282	5.85665e-24	4	Was
2.48002e-34	0.254727	0.368	0.248	5.17902e-30	4	Adcy7
3.4348e-25	0.254607	0.623	0.55	7.1729e-21	4	Tgoln1
3.4897e-31	0.254398	0.784	0.69	7.28754e-27	4	Eif4a2
7.98302e-21	0.253953	0.461	0.398	1.66709e-16	4	Fam133b
5.44699e-16	0.253487	0.428	0.381	1.13749e-11	4	Hipk1
3.05512e-32	0.253368	0.646	0.558	6.38001e-28	4	Hprt
3.41493e-31	0.253294	0.621	0.525	7.1314e-27	4	Rnaseh2c
9.1191e-24	0.252637	0.549	0.479	1.90434e-19	4	Pnn
2.67793e-32	0.252544	0.801	0.697	5.59232e-28	4	Krtcap2
6.83847e-23	0.25244	0.302	0.22	1.42808e-18	4	Prpf18
3.70117e-36	0.252433	0.713	0.617	7.72915e-32	4	Micos13
1.94308e-17	0.252295	0.361	0.301	4.05772e-13	4	Bet1l
2.18086e-19	0.252292	0.447	0.394	4.55429e-15	4	Tomm34
1.80521e-22	0.251946	0.544	0.485	3.76982e-18	4	Birc6
9.10262e-89	0.251773	0.159	0.041	1.9009e-84	4	Ehd3
4.5961e-33	0.251481	0.663	0.579	9.59803e-29	4	Magoh
4.05924e-38	0.251269	0.215	0.109	8.47692e-34	4	Tmem71
7.28909e-23	0.251129	0.546	0.484	1.52218e-18	4	Ubn1
1.24082e-18	0.250726	0.456	0.405	2.59121e-14	4	Dnajc1
1.32533e-52	0.250709	0.815	0.697	2.76768e-48	4	Luc7l2
2.27624e-30	0.250673	0.468	0.362	4.75346e-26	4	Nsd1
6.69796e-32	0.250538	0.745	0.663	1.39873e-27	4	Ndufa6
4.40165e-62	0.250529	0.989	0.729	9.19197e-58	4	Srgn
7.47693e-14	0.250401	0.447	0.414	1.56141e-09	4	Mark2
2.5725e-45	0.250077	0.727	0.553	5.37215e-41	4	H2afv

## Sheet: 4 GO BIOL
Term	Overlap	P.value	Adjusted.P.value	Old.P.value	Old.Adjusted.P.value	Odds.Ratio	Combined.Score	Genes
T cell receptor signaling pathway (GO:0050852)	11/158	1.50675e-13	8.07616e-11	0	0	37.9963	1121.79	ITK;LCK;GRAP2;CTLA4;CD3G;PTPN22;THY1;CD3E;CD3D;SKAP1;LAT
antigen receptor-mediated signaling pathway (GO:0050851)	11/185	8.58288e-13	2.30021e-10	0	0	32.0566	890.655	ITK;LCK;GRAP2;CTLA4;CD3G;PTPN22;THY1;CD3E;CD3D;SKAP1;LAT
regulation of immune response (GO:0050776)	10/179	1.93021e-11	3.44864e-09	0	0	29.2618	721.913	IFITM1;CD8A;CD3G;PTPN22;KLRD1;KLRC1;PDCD1;CD3E;CD3D;HCST
T cell activation (GO:0042110)	8/92	6.73382e-11	9.02332e-09	0	0	45.0476	1055.07	CD2;ITK;CD8A;LCK;CD3G;PTPN22;CD3E;LAT
regulation of T cell activation (GO:0050863)	6/47	1.77755e-09	1.90553e-07	0	0	66.2162	1334.13	CD2;LCK;CCL5;PTPN22;THY1;LAT
positive regulation of cell-cell adhesion (GO:0022409)	5/47	1.12681e-07	1.00662e-05	0	0	52.6667	842.598	LCK;CCL5;THY1;CD3E;SKAP1
positive thymic T cell selection (GO:0045059)	3/5	1.46487e-07	1.12167e-05	0	0	636.638	10018.4	CD3G;CD3E;CD3D
positive regulation of cell-cell adhesion mediated by integrin (GO:0033634)	3/6	2.9246e-07	1.95948e-05	0	0	424.404	6385.14	CCL5;CD3E;SKAP1
positive regulation of leukocyte cell-cell adhesion (GO:1903039)	4/31	1.03446e-06	6.16078e-05	0	0	64.1643	884.288	LCK;THY1;ETS1;SKAP1
regulation of cell-cell adhesion mediated by integrin (GO:0033632)	3/10	1.74247e-06	9.33963e-05	0	0	181.851	2411.38	CCL5;CD3E;SKAP1
positive regulation of heterotypic cell-cell adhesion (GO:0034116)	3/15	6.54897e-06	0.000292521	0	0	106.053	1265.87	LCK;THY1;SKAP1
regulation of lymphocyte activation (GO:0051249)	3/15	6.54897e-06	0.000292521	0	0	106.053	1265.87	LCK;CCL5;LAT
positive regulation of cell adhesion mediated by integrin (GO:0033630)	3/18	1.16831e-05	0.000481704	0	0	84.8298	963.443	CCL5;CD3E;SKAP1
regulation of heterotypic cell-cell adhesion (GO:0034114)	3/25	3.2527e-05	0.00124532	0	0	57.8182	597.461	LCK;THY1;SKAP1
positive regulation of T cell activation (GO:0050870)	4/75	3.68555e-05	0.00131697	0	0	24.3466	248.542	LCK;CCL5;THY1;CD3E
B cell receptor signaling pathway (GO:0050853)	3/34	8.32971e-05	0.00279045	0	0	41.0137	385.246	ITK;LCK;CTLA4
regulation of T cell receptor signaling pathway (GO:0050856)	3/35	9.09461e-05	0.00286748	0	0	39.7301	369.698	LCK;PTPN22;THY1
positive regulation of lymphocyte apoptotic process (GO:0070230)	2/7	0.000127601	0.00379967	0	0	166.208	1490.32	CCL5;PDCD1
T cell differentiation (GO:0030217)	3/41	0.000146571	0.00413485	0	0	33.4468	295.268	LCK;CD8A;PTPN22
negative regulation of T cell mediated cytotoxicity (GO:0001915)	2/8	0.000169863	0.00455233	0	0	138.5	1202.25	KLRD1;KLRC1
positive regulation of cell-matrix adhesion (GO:0001954)	3/44	0.000181142	0.00462344	0	0	30.9948	267.058	THY1;CD3E;SKAP1
positive regulation of T cell apoptotic process (GO:0070234)	2/10	0.000272123	0.00662991	0	0	103.865	852.651	CCL5;PDCD1
regulation of T cell apoptotic process (GO:0070232)	2/11	0.000332064	0.00741609	0	0	92.3194	739.496	CCL5;PDCD1
negative regulation of natural killer cell mediated immunity (GO:0002716)	2/11	0.000332064	0.00741609	0	0	92.3194	739.496	KLRD1;KLRC1
regulation of leukocyte cell-cell adhesion (GO:1903037)	2/12	0.000397841	0.0085297	0	0	83.0833	650.498	LCK;SKAP1
lymphocyte mediated immunity (GO:0002449)	2/13	0.000469425	0.00967737	0	0	75.5265	578.835	CD8A;KLRD1
negative regulation of T cell mediated immunity (GO:0002710)	2/14	0.000546788	0.0108548	0	0	69.2292	520.011	KLRD1;KLRC1
regulation of cell-matrix adhesion (GO:0001952)	3/65	0.000575786	0.0110222	0	0	20.4749	152.738	THY1;CD3E;SKAP1
negative regulation of leukocyte mediated cytotoxicity (GO:0001911)	2/15	0.000629902	0.0116423	0	0	63.9006	470.944	KLRD1;KLRC1
negative regulation of natural killer cell mediated cytotoxicity (GO:0045953)	2/16	0.000718739	0.0128415	0	0	59.3333	429.455	KLRD1;KLRC1
cytokine-mediated signaling pathway (GO:0019221)	7/621	0.00084246	0.0145664	0	0	5.12658	36.292	IFITM1;IFNGR1;LCK;GRAP2;CCL5;IL2RB;LTB
negative regulation of T cell receptor signaling pathway (GO:0050860)	2/19	0.00101931	0.0170734	0	0	48.8554	336.547	PTPN22;THY1
lipopolysaccharide-mediated signaling pathway (GO:0031663)	2/20	0.00113076	0.0178261	0	0	46.1389	313.046	CCL5;PTPN22
natural killer cell mediated immunity (GO:0002228)	2/20	0.00113076	0.0178261	0	0	46.1389	313.046	GZMB;KLRD1
negative regulation of antigen receptor-mediated signaling pathway (GO:0050858)	2/25	0.00177122	0.027125	0	0	36.0996	228.73	PTPN22;THY1
positive regulation of intracellular signal transduction (GO:1902533)	6/546	0.00230994	0.0343924	0	0	4.90152	29.7548	LCK;CCL5;RAC2;S100A4;ICOS;HCST
regulation of T cell mediated cytotoxicity (GO:0001914)	2/29	0.00238181	0.0345041	0	0	30.7454	185.699	KLRD1;KLRC1
regulation of natural killer cell mediated cytotoxicity (GO:0042269)	2/30	0.00254788	0.0359385	0	0	29.6458	177.06	KLRD1;KLRC1
Fc-epsilon receptor signaling pathway (GO:0038095)	3/111	0.00269753	0.0361726	0	0	11.727	69.3698	ITK;GRAP2;LAT
protein-containing complex subunit organization (GO:0043933)	3/112	0.00276694	0.0361726	0	0	11.6188	68.4348	IL2RB;CD3G;CD3E
Fc receptor signaling pathway (GO:0038093)	3/112	0.00276694	0.0361726	0	0	11.6188	68.4348	ITK;GRAP2;LAT
positive regulation of lymphocyte activation (GO:0051251)	2/35	0.00345738	0.0441227	0	0	25.1477	142.518	LCK;THY1
regulation of tumor necrosis factor production (GO:0032680)	3/124	0.00368675	0.0459558	0	0	10.4602	58.6084	CD2;IFNGR1;PTPN22
cellular component assembly (GO:0022607)	4/261	0.00407621	0.0496557	0	0	6.66317	36.6647	IL2RB;RAC2;CD3G;CD3E
regulation of T cell differentiation (GO:0045580)	2/39	0.00427841	0.0509606	0	0	22.4245	122.307	CD2;CTLA4
enzyme linked receptor protein signaling pathway (GO:0007167)	3/140	0.00517427	0.0590819	0	0	9.23109	48.593	CD8A;LCK;CD3E
regulation of cell-substrate adhesion (GO:0010810)	2/43	0.00518069	0.0590819	0	0	20.2327	106.481	RAC2;THY1
Ras protein signal transduction (GO:0007265)	3/142	0.00538205	0.0600996	0	0	9.09735	47.5308	GRAP2;RAC2;LAT
positive regulation of gene expression (GO:0010628)	5/482	0.00691682	0.0741483	0	0	4.53599	22.5611	ITK;IFNGR1;PTPN22;CD3E;ETS1
cellular response to cytokine stimulus (GO:0071345)	5/482	0.00691682	0.0741483	0	0	4.53599	22.5611	IFNGR1;LCK;GRAP2;CCL5;IL2RB

## Sheet: 4 Panglao
Term	Overlap	P.value	Adjusted.P.value	Old.P.value	Old.Adjusted.P.value	Odds.Ratio	Combined.Score	Genes
T Cells	28/165	3.13308e-46	2.06783e-44	0	0	184.062	19285.5	ITK;TRAC;CD3G;CTSW;PTPN22;GIMAP4;CXCR6;THY1;CD3E;CD3D;TRBC2;GRAP2;CCL5;TRBC1;ICOS;NKG7;GZMB;GZMK;CD2;CD8A;LCK;IL2RB;S100A4;LTB;PTPRCAP;HCST;SKAP1;LAT
NK Cells	24/157	4.88595e-38	1.61237e-36	0	0	137.538	11816.2	ITK;SH2D2A;TRAC;NKG7;GZMB;CD3G;CTSW;GIMAP4;CD3E;CD3D;GZMK;CD2;CD8A;GRAP2;CCL5;TRBC1;IL2RB;S100A4;KLRD1;LTB;KLRC1;ICOS;HCST;LAT
Decidual Cells	21/106	1.16948e-35	2.55856e-34	0	0	169.235	13612.3	TRAC;NKG7;GZMB;CTSW;CD3E;CD3D;GZMK;CD2;CD8A;LCK;TRBC2;GRAP2;CCL5;TRBC1;IL2RB;LTB;PTPRCAP;KLRC1;ICOS;HCST;SKAP1
T Memory Cells	22/133	1.55064e-35	2.55856e-34	0	0	140.431	11255.8	ITK;TRAC;NKG7;GZMB;CD3G;CTSW;GIMAP4;CXCR6;CD3E;CD3D;GZMK;CD2;LCK;TRBC2;GRAP2;TRBC1;LTB;PTPRCAP;ICOS;HCST;SKAP1;LAT
T Cytotoxic Cells	20/102	8.13689e-34	1.07407e-32	0	0	161.528	12307.1	ITK;TRAC;NKG7;GZMB;CD3G;CTSW;CD3E;CD3D;GZMK;CD2;CD8A;LCK;TRBC2;GRAP2;TRBC1;IL2RB;CTLA4;LTB;PTPRCAP;ICOS
Natural Killer T Cells	17/118	3.20463e-26	3.5251e-25	0	0	101.24	5943.05	ITK;TRAC;NKG7;GZMB;CTSW;GIMAP4;CD3E;CD3D;GZMK;CD2;TRBC2;GRAP2;TRBC1;IL2RB;LTB;PTPRCAP;ICOS
T Helper Cells	17/148	1.85672e-24	1.75063e-23	0	0	77.9373	4258.75	ITK;TRAC;NKG7;GZMB;CD3G;GIMAP4;CD3E;CD3D;GZMK;CD2;CCL5;TRBC1;IL2RB;CTLA4;KLRD1;LTB;ICOS
T Cells Naive	15/102	2.72598e-23	2.24893e-22	0	0	97.8473	5083.82	TRAC;NKG7;GZMB;GIMAP4;CD3E;CD3D;GZMK;CD2;TRBC2;GRAP2;TRBC1;LTB;PTPRCAP;ICOS;HCST
T Regulatory Cells	15/117	2.40756e-22	1.76554e-21	0	0	83.395	4151.26	ITK;TRAC;GZMB;GIMAP4;CD3E;CD3D;GZMK;CD2;CCL5;TRBC1;IL2RB;CTLA4;LTB;ICOS;HCST
Nuocytes	14/110	7.82541e-21	5.16477e-20	0	0	80.4271	3723.53	ITK;TRAC;GZMB;CD3G;GIMAP4;CD3E;CD3D;GZMK;CD2;TRBC2;TRBC1;IL2RB;CTLA4;ICOS
Thymocytes	14/118	2.19271e-20	1.31562e-19	0	0	74.2105	3359.25	TRAC;NKG7;GZMB;GIMAP4;CD3E;CD3D;GZMK;CD2;CD8A;TRBC1;LTB;PTPRCAP;ICOS;HCST
Gamma Delta T Cells	14/146	4.83181e-19	2.65749e-18	0	0	58.3864	2462.38	IFITM1;NKG7;GZMB;CTSW;CD3E;CD3D;GZMK;CD2;LCK;CCL5;TRBC1;KLRD1;PTPRCAP;ICOS
T Follicular Helper Cells	13/110	6.06964e-19	3.08151e-18	0	0	71.9111	3016.37	TRAC;NKG7;GZMB;GIMAP4;CD3E;CD3D;GZMK;CD2;TRBC1;LTB;PDCD1;ICOS;HCST
B Cells	6/182	5.95895e-06	2.80922e-05	0	0	15.3208	184.318	CD2;NKG7;LTB;PTPRCAP;PDCD1;CD3E
B Cells Naive	4/151	0.000548945	0.00241536	0	0	11.7143	87.9452	CD2;NKG7;LTB;PTPRCAP
Erythroblasts	3/124	0.00368675	0.0152079	0	0	10.4602	58.6084	GRAP2;RAC2;ETS1
Eosinophils	3/127	0.00394245	0.015306	0	0	10.2056	56.4975	CCL5;NKG7;HCST
Megakaryocytes	3/143	0.0054878	0.0201219	0	0	9.03191	47.0132	NKG7;HCST;LAT
B Cells Memory	3/147	0.00592331	0.0205757	0	0	8.77926	45.0276	NKG7;LTB;PTPRCAP
Plasmacytoid Dendritic Cells	3/150	0.00626317	0.0206685	0	0	8.59878	43.6222	CD8A;NKG7;GZMB
Dendritic Cells	3/199	0.0134968	0.0424187	0	0	6.43313	27.6966	CD8A;GIMAP4;S100A4
Macrophages	3/204	0.0144198	0.0432593	0	0	6.27151	26.5859	CCL5;S100A4;CD3E
Platelets	3/214	0.0163712	0.0469783	0	0	5.97126	24.5552	GRAP2;CCL5;GIMAP4
Erythroid-like And Erythroid Precursor Cells	2/153	0.056096	0.15153	0	0	5.4633	15.7381	GRAP2;NKG7
Pericytes	2/155	0.0573977	0.15153	0	0	5.39134	15.4071	IFITM1;THY1
Plasma Cells	2/166	0.0647425	0.164346	0	0	5.02693	13.7604	GZMB;PTPRCAP
Hematopoietic Stem Cells	2/178	0.0730949	0.178676	0	0	4.68134	12.2464	GIMAP4;THY1
Fibroblasts	2/232	0.11438	0.26961	0	0	3.57246	7.74592	S100A4;THY1
His Bundle Cells	1/98	0.218003	0.366584	0	0	4.17694	6.36252	THY1
Pulmonary Vascular Smooth Muscle Cells	1/99	0.219967	0.366584	0	0	4.13411	6.26019	THY1
Myofibroblasts	1/100	0.221927	0.366584	0	0	4.09215	6.16035	THY1
Vascular Smooth Muscle Cells	1/103	0.227777	0.366584	0	0	3.97119	5.87492	THY1
Enterochromaffin Cells	1/109	0.239349	0.366584	0	0	3.74943	5.36106	THY1
Red Pulp Macrophages	1/110	0.241261	0.366584	0	0	3.71485	5.28205	GIMAP4
Enteric Glia Cells	1/111	0.243169	0.366584	0	0	3.68089	5.20478	THY1
Pancreatic Stellate Cells	1/111	0.243169	0.366584	0	0	3.68089	5.20478	THY1
Myeloid-derived Suppressor Cells	1/112	0.245071	0.366584	0	0	3.64755	5.1292	S100A4
Peri-islet Schwann Cells	1/114	0.248862	0.366584	0	0	3.58263	4.98291	THY1
Meningeal Cells	1/115	0.250751	0.366584	0	0	3.55102	4.91211	THY1
Tanycytes	1/121	0.261985	0.366584	0	0	3.37245	4.51728	THY1
Alveolar Macrophages	1/123	0.265693	0.366584	0	0	3.31683	4.39617	S100A4
Stromal Cells	1/124	0.26754	0.366584	0	0	3.2897	4.33741	THY1
Microfold Cells	1/126	0.271221	0.366584	0	0	3.23673	4.22336	RAC2
Glomus Cells	1/127	0.273054	0.366584	0	0	3.21088	4.168	THY1
Pyramidal Cells	1/130	0.278528	0.366584	0	0	3.13574	4.00822	CD3E
Hepatic Stellate Cells	1/132	0.282154	0.366584	0	0	3.08755	3.90668	THY1
Anterior Pituitary Gland Cells	1/133	0.283961	0.366584	0	0	3.06401	3.85734	THY1
Tuft Cells	1/136	0.289354	0.366584	0	0	2.99546	3.71469	RAC2
Schwann Cells	1/138	0.292927	0.366584	0	0	2.95144	3.62387	THY1
Epsilon Cells	1/138	0.292927	0.366584	0	0	2.95144	3.62387	S100A6

## Sheet: 6 marker
p_val	avg_log2FC	pct.1	pct.2	p_val_adj	cluster	gene
0	5.15996	0.875	0.091	0	6	Gzma
0	3.01976	0.725	0.056	0	6	Xcl1
0	2.8848	0.851	0.132	0	6	Gzmb
0	2.86145	0.994	0.222	0	6	Il2rb
0	2.73541	0.937	0.077	0	6	Klre1
0	2.7135	0.425	0.009	0	6	Klra4
0	2.67057	0.94	0.266	0	6	Serpinb9
0	2.63261	0.244	0.015	0	6	Gzmc
0	2.61656	0.998	0.224	0	6	Nkg7
0	2.45315	0.949	0.163	0	6	Ctsw
0	2.3514	0.945	0.392	0	6	Ugcg
0	2.34537	0.98	0.569	0	6	Irf8
0	2.32165	0.812	0.014	0	6	Klrb1c
0	2.31448	0.924	0.23	0	6	Ctla2a
0	2.3111	0.779	0.068	0	6	Prf1
0	2.30897	0.477	0.008	0	6	Klra8
0	2.30215	0.996	0.662	0	6	AW112010
0	2.26249	0.974	0.217	0	6	Ms4a4b
0	2.24187	0.561	0.015	0	6	Klra7
0	2.20908	0.925	0.154	0	6	Klrd1
0	2.17895	0.977	0.474	0	6	Vps37b
0	2.15447	0.848	0.08	0	6	Txk
0	2.14064	0.992	0.628	0	6	Ifngr1
0	2.07241	0.889	0.189	0	6	Klrk1
0	2.06797	0.706	0.04	0	6	Cd7
0	2.03526	0.792	0.3	0	6	Emb
0	2.02143	0.44	0.007	0	6	Klra9
0	1.98195	0.881	0.149	0	6	Satb1
0	1.92906	0.581	0.046	0	6	Klrb1b
0	1.8812	0.893	0.187	0	6	Sh2d2a
0	1.88055	0.797	0.157	0	6	Serpinb6b
0	1.85812	0.878	0.393	0	6	Bcl2l11
0	1.84892	0.9	0.198	0	6	Gimap4
5.38625e-246	1.84861	0.9	0.558	1.12481e-241	6	Ccl5
0	1.83361	0.7	0.008	0	6	Ncr1
0	1.75426	0.937	0.567	0	6	Zfp36l2
0	1.75247	0.99	0.582	0	6	Ptprc
0	1.74613	0.854	0.192	0	6	Gimap6
0	1.73839	0.821	0.228	0	6	P2ry10
0	1.71474	0.804	0.262	0	6	Bcl2
0	1.70725	0.964	0.537	0	6	Selplg
0	1.60155	0.667	0.198	0	6	Gem
0	1.5958	0.923	0.595	0	6	Jak1
0	1.57771	0.986	0.886	0	6	Tmsb10
0	1.57646	0.621	0.052	0	6	Sell
0	1.57531	0.982	0.744	0	6	Shisa5
3.80329e-275	1.54037	0.868	0.59	7.9424e-271	6	Tgfb1
0	1.54009	0.892	0.211	0	6	Ptprcap
0	1.50751	0.838	0.342	0	6	Hcst
0	1.50177	0.86	0.391	0	6	Nabp1
0	1.45516	0.53	0.08	0	6	Sult2b1
0	1.43124	0.898	0.455	0	6	Neurl3
5.54018e-288	1.41749	0.886	0.582	1.15696e-283	6	Crem
0	1.41373	0.938	0.681	0	6	Tpm4
0	1.39024	0.671	0.133	0	6	Gimap5
0	1.37894	0.79	0.185	0	6	Sept1
0	1.34365	0.641	0.092	0	6	Gm19585
0	1.32793	0.49	0.025	0	6	Eomes
0	1.31998	0.846	0.24	0	6	Ptpn22
0	1.29606	0.597	0.097	0	6	Ccr2
0	1.28107	0.87	0.424	0	6	Dusp5
0	1.25879	0.62	0.13	0	6	Gimap9
0	1.254	0.895	0.541	0	6	Dennd4a
0	1.25066	0.957	0.549	0	6	Rac2
7.04394e-243	1.24759	0.817	0.499	1.47099e-238	6	Pik3r1
0	1.24376	0.726	0.186	0	6	Gimap1
0	1.24223	0.743	0.163	0	6	Skap1
2.37139e-299	1.23638	0.745	0.321	4.95218e-295	6	Ctla2b
2.86428e-291	1.2268	0.765	0.356	5.98149e-287	6	Fam107b
0	1.22584	0.276	0.026	0	6	Klra3
4.49867e-234	1.21364	0.644	0.259	9.39457e-230	6	Ier5l
0	1.21126	0.462	0.037	0	6	Klri2
8.87549e-237	1.21033	0.85	0.628	1.85347e-232	6	Itgb1
3.23664e-285	1.19882	0.857	0.436	6.75908e-281	6	Runx3
0	1.19087	0.884	0.159	0	6	Trbc1
0	1.16613	0.753	0.289	0	6	Itgb7
3.11919e-228	1.15864	0.765	0.396	6.51381e-224	6	Mxd1
5.57635e-237	1.15353	0.688	0.329	1.16451e-232	6	Dgat1
0	1.15069	0.522	0.108	0	6	Gpr18
0	1.14973	0.55	0.145	0	6	Cemip2
6.63473e-280	1.14903	0.84	0.466	1.38553e-275	6	Vgll4
8.11334e-270	1.13709	0.769	0.393	1.69431e-265	6	Tut4
0	1.13341	0.735	0.185	0	6	Gimap3
0	1.13032	0.623	0.189	0	6	Spry2
0	1.12948	0.797	0.142	0	6	Car2
1.87913e-205	1.12428	0.863	0.645	3.92419e-201	6	Ubald2
3.87971e-269	1.1201	0.721	0.297	8.102e-265	6	Gpr171
0	1.11506	0.563	0.151	0	6	Hhex
0	1.11045	0.617	0.109	0	6	Sla2
2.3608e-265	1.10869	0.898	0.554	4.93005e-261	6	Fosl2
0	1.08998	0.997	0.969	0	6	Rps27
6.67992e-223	1.08986	0.686	0.332	1.39497e-218	6	Metrnl
3.13311e-275	1.08467	0.918	0.682	6.54288e-271	6	Mbnl1
0	1.07399	0.5	0.045	0	6	Klrc2
8.78612e-302	1.06406	0.835	0.341	1.83481e-297	6	Ets1
6.07468e-258	1.0596	0.884	0.523	1.26857e-253	6	Anxa2
0	1.05457	0.57	0.171	0	6	1700025G04Rik
9.44055e-190	1.05155	0.852	0.662	1.97147e-185	6	Stat3
0	1.04662	0.722	0.195	0	6	Ablim1
6.22528e-199	1.04539	0.764	0.395	1.30002e-194	6	Vegfa
7.71532e-258	1.04436	0.781	0.402	1.61119e-253	6	Arhgap45
0	1.03105	0.498	0.038	0	6	Atp1b1
0	1.02583	0.725	0.199	0	6	Stat4
0	1.02352	0.6	0.112	0	6	Fasl
1.18174e-118	1.01202	0.758	0.488	2.46783e-114	6	Dusp2
4.03423e-198	1.01076	0.803	0.544	8.42469e-194	6	Mknk2
0	1.00428	0.384	0.006	0	6	Klrb1a
8.31724e-134	1.00288	0.602	0.319	1.73689e-129	6	Klf2
2.93812e-92	0.995249	0.573	0.38	6.13567e-88	6	Nudt4
6.60522e-188	0.991364	0.806	0.441	1.37937e-183	6	Nr4a2
0	0.987509	0.504	0.066	0	6	Hsd11b1
3.13419e-300	0.984102	0.637	0.214	6.54513e-296	6	Sept6
5.17567e-190	0.977526	0.808	0.564	1.08083e-185	6	Nsd3
3.33557e-227	0.976258	0.565	0.226	6.96567e-223	6	Arsb
6.60926e-217	0.969645	0.996	0.592	1.38021e-212	6	Fcer1g
2.94639e-229	0.965602	0.914	0.58	6.15294e-225	6	S100a10
5.30912e-248	0.962784	0.381	0.082	1.1087e-243	6	Klrc1
2.79191e-139	0.962476	0.592	0.341	5.83035e-135	6	Riok1
2.66198e-182	0.959149	0.678	0.391	5.559e-178	6	Plekha2
0	0.957725	0.455	0.064	0	6	Pde2a
0	0.956801	0.988	0.918	0	6	Myl6
3.87624e-222	0.951643	0.968	0.68	8.09475e-218	6	Fxyd5
6.14013e-160	0.949088	0.565	0.275	1.28224e-155	6	Nfatc1
6.61132e-135	0.946743	0.7	0.393	1.38064e-130	6	Cxcr4
4.00048e-208	0.945921	0.888	0.62	8.3542e-204	6	Ptpn18
0	0.945822	0.339	0.034	0	6	Myb
9.31092e-201	0.944636	0.741	0.371	1.9444e-196	6	Ahnak
1.85057e-191	0.942997	0.873	0.715	3.86454e-187	6	Prdx6
0	0.936255	1	0.984	0	6	Rpl13a
4.69978e-232	0.934461	0.958	0.842	9.81455e-228	6	Sub1
1.91147e-227	0.927397	0.952	0.778	3.99172e-223	6	Cd47
0	0.918194	0.532	0.138	0	6	Padi2
1.43288e-213	0.91726	0.732	0.369	2.99228e-209	6	Itgal
9.2195e-192	0.91691	0.68	0.352	1.92531e-187	6	B4galnt1
5.99659e-268	0.916512	0.981	0.952	1.25227e-263	6	Rpl36
4.1866e-189	0.908541	0.66	0.32	8.74288e-185	6	Tes
0	0.899482	0.516	0.11	0	6	Sytl3
1.02881e-242	0.897222	0.992	0.967	2.14847e-238	6	Rps15a
7.72778e-171	0.896343	0.641	0.328	1.61379e-166	6	Pdcd4
1.21748e-175	0.89373	0.918	0.589	2.54246e-171	6	Cd53
2.69189e-274	0.885933	0.988	0.962	5.62147e-270	6	Rpl34
0	0.885309	0.365	0.037	0	6	Fhl2
8.36124e-147	0.880373	0.983	0.799	1.74608e-142	6	Btg1
6.80753e-125	0.8745	0.673	0.461	1.42162e-120	6	Slc9a3r1
1.27754e-291	0.873497	0.535	0.135	2.66788e-287	6	Cd27
6.04172e-304	0.87096	0.992	0.979	1.26169e-299	6	Rpl38
0	0.869051	0.332	0.035	0	6	Nrarp
0	0.86845	0.387	0.057	0	6	Il18rap
5.63014e-126	0.860139	0.636	0.412	1.17574e-121	6	Atp11b
1.78206e-249	0.848942	0.694	0.25	3.72148e-245	6	Ppp1r16b
1.26478e-188	0.84768	0.804	0.473	2.64123e-184	6	Il2rg
0	0.842817	0.435	0.061	0	6	Tbx21
3.88359e-260	0.842673	0.992	0.978	8.11011e-256	6	Rpl37a
6.55544e-181	0.836065	0.778	0.43	1.36897e-176	6	Cd37
2.88729e-262	0.833358	0.997	0.976	6.02952e-258	6	Rps11
1.06732e-191	0.822951	0.447	0.156	2.22888e-187	6	Chsy1
0	0.821143	0.527	0.112	0	6	Acap1
1.22328e-148	0.818757	0.808	0.571	2.55458e-144	6	Celf2
5.2497e-105	0.816217	0.462	0.253	1.0963e-100	6	Selenon
7.38613e-132	0.813556	0.645	0.382	1.54245e-127	6	Ssh2
1.81904e-196	0.812	0.984	0.738	3.79871e-192	6	H2-Q7
4.42782e-183	0.805174	0.824	0.488	9.24661e-179	6	Stk17b
4.05813e-220	0.802909	0.995	0.915	8.4746e-216	6	Pfn1
0	0.7979	0.331	0.016	0	6	Cited4
9.80805e-138	0.797379	0.71	0.495	2.04822e-133	6	Rsbn1l
5.9199e-285	0.795343	0.999	0.988	1.23625e-280	6	Rps24
7.10658e-218	0.794433	0.984	0.872	1.48407e-213	6	Sh3bgrl3
0	0.794258	0.664	0.172	0	6	Tnfrsf9
1.20448e-124	0.794117	0.714	0.495	2.51533e-120	6	Isy1
1.24549e-251	0.792136	0.595	0.185	2.60095e-247	6	Rnf125
1.39462e-167	0.792015	0.974	0.725	2.91239e-163	6	Cd52
3.44093e-127	0.790722	0.785	0.586	7.1857e-123	6	Klf13
2.1716e-114	0.789338	0.62	0.353	4.53495e-110	6	Ccr5
0	0.788174	0.352	0.014	0	6	Samd3
3.36958e-146	0.785788	0.702	0.414	7.0367e-142	6	D16Ertd472e
2.54348e-234	0.779987	0.398	0.104	5.31155e-230	6	Ppp1r3b
0	0.779165	0.474	0.103	0	6	Gimap8
0	0.776685	0.378	0.055	0	6	Il12rb2
7.1085e-271	0.768704	0.124	0.006	1.48447e-266	6	Klra1
3.47407e-162	0.765937	0.941	0.629	7.2549e-158	6	Arhgdib
5.46991e-194	0.762852	0.988	0.967	1.14228e-189	6	Rpl39
1.03103e-202	0.76178	0.504	0.16	2.15311e-198	6	Spn
1.00221e-169	0.760938	0.945	0.636	2.09292e-165	6	Coro1a
2.6509e-142	0.760927	0.716	0.408	5.53588e-138	6	Cnn2
1.87252e-109	0.760079	0.673	0.47	3.91039e-105	6	Prex1
0	0.759636	0.443	0.088	0	6	Jakmip1
3.06153e-117	0.758593	0.497	0.249	6.39339e-113	6	Tecpr1
3.73928e-165	0.75834	0.984	0.614	7.80874e-161	6	Tyrobp
3.75483e-130	0.758316	0.829	0.544	7.84122e-126	6	Rgs2
5.53555e-95	0.757977	0.591	0.383	1.15599e-90	6	Fryl
4.77154e-277	0.75567	0.4	0.084	9.9644e-273	6	S1pr4
8.53777e-143	0.754811	0.696	0.411	1.78294e-138	6	Dock2
4.03995e-70	0.752577	0.446	0.291	8.43663e-66	6	Cant1
5.67995e-206	0.751714	0.996	0.972	1.18614e-201	6	Rps18
2.2201e-121	0.750785	0.855	0.574	4.63624e-117	6	Id2
6.12982e-96	0.750123	0.585	0.381	1.28009e-91	6	B4galt1
1.90842e-163	0.743607	0.552	0.244	3.98535e-159	6	Zdhhc18
1.5717e-176	0.742923	0.929	0.795	3.28217e-172	6	Srsf5
4.96086e-246	0.740982	0.996	0.979	1.03598e-241	6	Rps23
4.32113e-133	0.738394	0.914	0.721	9.02381e-129	6	Pnrc1
1.58429e-96	0.737809	0.505	0.303	3.30847e-92	6	Rhoq
9.37061e-243	0.737446	0.451	0.111	1.95686e-238	6	Gimap7
9.28022e-298	0.735228	0.73	0.209	1.93799e-293	6	Cd2
2.71385e-164	0.734662	0.475	0.186	5.66733e-160	6	Nup210
1.64305e-276	0.733906	1	0.981	3.43119e-272	6	Rps3
0	0.732689	0.298	0.015	0	6	Itga2
1.15429e-186	0.729504	0.392	0.112	2.4105e-182	6	Adora2a
1.3392e-247	0.728577	0.642	0.202	2.79665e-243	6	Lck
8.11036e-74	0.727344	0.406	0.207	1.69369e-69	6	Gramd3
2.14439e-198	0.724361	0.365	0.094	4.47814e-194	6	Dok2
8.6238e-108	0.719885	0.653	0.443	1.80091e-103	6	Stk24
0	0.719494	0.363	0.011	0	6	Clnk
6.65065e-83	0.718239	0.468	0.252	1.38886e-78	6	Hist1h1e
1.34596e-113	0.717596	0.664	0.418	2.81077e-109	6	Tacc1
3.29963e-114	0.717392	0.668	0.426	6.89061e-110	6	Fyn
4.69236e-122	0.716263	0.585	0.328	9.79906e-118	6	Sipa1l1
1.31017e-84	0.715294	0.705	0.546	2.73603e-80	6	Sp100
8.29112e-124	0.715195	0.563	0.309	1.73143e-119	6	Irak2
5.41745e-119	0.710682	0.805	0.688	1.13133e-114	6	Grcc10
1.20051e-281	0.710651	0.112	0.004	2.50702e-277	6	Serpinb9b
2.12822e-121	0.710123	0.429	0.188	4.44437e-117	6	Klhl6
5.69979e-100	0.709415	0.692	0.529	1.19029e-95	6	Arl6ip5
3.3432e-135	0.706832	0.551	0.282	6.98161e-131	6	Lbr
3.06608e-263	0.706561	1	0.981	6.40289e-259	6	Rps16
4.74709e-83	0.703602	0.521	0.277	9.91335e-79	6	Plac8
4.63833e-95	0.702484	0.626	0.432	9.68623e-91	6	Evl
3.98667e-89	0.70139	0.575	0.393	8.32537e-85	6	Tiprl
3.09928e-89	0.698683	0.463	0.237	6.47223e-85	6	Adgre5
3.0814e-72	0.695421	0.748	0.616	6.43488e-68	6	Ppig
2.34847e-121	0.693672	0.916	0.693	4.90431e-117	6	Cotl1
1.8596e-113	0.693009	0.584	0.334	3.88339e-109	6	Cyfip2
4.42765e-101	0.692414	0.789	0.636	9.24625e-97	6	Tmed5
3.92943e-224	0.691996	0.998	0.978	8.20582e-220	6	Rps7
1.34396e-86	0.688894	0.518	0.303	2.8066e-82	6	Tuba4a
7.40188e-161	0.688225	0.587	0.258	1.54573e-156	6	Prkch
1.56485e-49	0.688129	0.43	0.286	3.26789e-45	6	Dhrs3
3.36606e-98	0.686761	0.778	0.529	7.02934e-94	6	Ccnd2
5.72363e-85	0.686372	0.844	0.816	1.19526e-80	6	Uba52
2.98861e-96	0.679845	0.703	0.523	6.24112e-92	6	Orai1
7.69417e-226	0.679428	0.998	0.972	1.60677e-221	6	Rpl18
1.09865e-110	0.679329	0.839	0.763	2.29432e-106	6	Rpl22l1
2.57545e-92	0.678354	0.476	0.279	5.3783e-88	6	Sft2d2
2.14711e-226	0.675669	0.998	0.981	4.4838e-222	6	Rpl17
2.28756e-132	0.675662	0.705	0.41	4.77712e-128	6	Malt1
3.14764e-97	0.674894	0.644	0.447	6.57321e-93	6	Esyt1
1.00603e-253	0.673566	0.999	0.982	2.1009e-249	6	Rps14
0	0.673512	0.352	0.019	0	6	Emid1
1.47515e-219	0.671459	0.996	0.97	3.08056e-215	6	Rps13
1.84048e-260	0.671204	0.522	0.142	3.84347e-256	6	Pglyrp1
1.23706e-230	0.669286	1	0.991	2.58336e-226	6	Rpl13
2.18613e-100	0.667779	0.441	0.224	4.56529e-96	6	Chst12
2.73944e-204	0.667497	0.992	0.96	5.72078e-200	6	Rpl27
4.55019e-125	0.66558	0.551	0.277	9.50216e-121	6	Rinl
9.81661e-100	0.665383	0.777	0.63	2.05e-95	6	Tln1
1.17543e-205	0.664605	1	0.983	2.45466e-201	6	Rpsa
1.33576e-166	0.662239	0.533	0.208	2.78946e-162	6	St8sia4
3.72858e-80	0.660143	0.865	0.727	7.7864e-76	6	Pmepa1
4.61219e-96	0.659119	0.754	0.614	9.63164e-92	6	H2afj
2.02382e-86	0.657321	0.587	0.406	4.22634e-82	6	Ptk2b
0	0.655871	0.37	0.067	0	6	Cd244a
2.33384e-187	0.655453	0.996	0.979	4.87376e-183	6	Rpl32
2.00099e-97	0.655013	0.566	0.339	4.17867e-93	6	Ankrd44
7.60671e-170	0.653347	0.995	0.974	1.58851e-165	6	Rpl12
4.13095e-86	0.650512	0.532	0.344	8.62667e-82	6	Sidt2
3.86393e-223	0.650443	0.368	0.089	8.06905e-219	6	Atp8b4
1.07451e-221	0.648013	0.398	0.095	2.2439e-217	6	Il18r1
9.20288e-147	0.646603	0.321	0.098	1.92184e-142	6	Gpc1
1.80922e-101	0.645347	0.738	0.504	3.77819e-97	6	Smad7
5.09445e-117	0.641622	0.554	0.266	1.06387e-112	6	Serpina3g
3.27324e-226	0.640429	1	0.983	6.83551e-222	6	Rps3a1
7.34312e-91	0.640333	0.814	0.663	1.53346e-86	6	Myh9
8.76947e-132	0.639837	0.97	0.876	1.83133e-127	6	Arpc3
6.63586e-166	0.639789	0.403	0.135	1.38577e-161	6	Ppp3cc
1.92467e-205	0.636709	0.361	0.09	4.01929e-201	6	Tcf7
2.23562e-144	0.635971	1	1	4.66864e-140	6	Gm42418
2.73786e-97	0.634676	0.575	0.35	5.71748e-93	6	Dock8
4.49841e-74	0.632672	0.621	0.459	9.39403e-70	6	Diaph1
5.00838e-103	0.631776	0.452	0.226	1.0459e-98	6	Sulf2
0	0.631556	0.324	0.048	0	6	Gm33104
1.51254e-103	0.62976	0.827	0.712	3.15864e-99	6	Nop53
1.80327e-128	0.628342	0.898	0.821	3.76577e-124	6	Uqcrh
9.04157e-202	0.626391	0.993	0.969	1.88815e-197	6	Rps6
0	0.625478	0.352	0.051	0	6	Dapk2
1.63048e-132	0.624583	0.381	0.141	3.40493e-128	6	Ptpn7
2.13541e-83	0.623632	0.77	0.612	4.45937e-79	6	Tubb4b
3.87363e-103	0.623156	0.921	0.813	8.0893e-99	6	Dnaja1
1.00619e-192	0.622388	0.996	0.987	2.10122e-188	6	Rpl27a
0	0.621914	0.299	0.03	0	6	Styk1
7.748e-151	0.6194	0.972	0.947	1.61802e-146	6	Rpl23a
9.79792e-113	0.617516	0.827	0.561	2.0461e-108	6	H2-Q6
5.69154e-95	0.61731	0.634	0.377	1.18856e-90	6	Gpr132
1.46975e-25	0.61696	0.481	0.388	3.06928e-21	6	Hilpda
8.99268e-110	0.616694	0.96	0.679	1.87794e-105	6	Laptm5
2.20555e-104	0.614986	0.889	0.711	4.60586e-100	6	Litaf
7.55569e-89	0.613354	0.633	0.443	1.57786e-84	6	Arhgef1
1.16771e-202	0.612686	0.997	0.979	2.43853e-198	6	Rps10
5.61081e-277	0.611016	0.353	0.065	1.1717e-272	6	Lax1
1.25226e-112	0.610643	0.89	0.676	2.61509e-108	6	Ier2
1.03779e-84	0.610089	0.801	0.667	2.16722e-80	6	Ankrd11
5.13393e-99	0.605784	0.514	0.292	1.07212e-94	6	Arhgap9
1.76839e-97	0.604195	0.844	0.73	3.69293e-93	6	Dnajb6
4.66952e-51	0.603939	0.603	0.452	9.75136e-47	6	Tspan13
1.09479e-99	0.601694	0.475	0.241	2.28625e-95	6	Pitpnc1
7.57199e-64	0.601202	0.563	0.412	1.58126e-59	6	Cirbp
7.04349e-78	0.600167	0.509	0.331	1.47089e-73	6	Gramd1a
1.09743e-54	0.599152	0.487	0.357	2.29177e-50	6	Ubac2
5.62458e-210	0.597012	0.997	0.982	1.17458e-205	6	Rpl9
1.38276e-203	0.596822	0.999	0.977	2.88762e-199	6	Eif1
1.58022e-145	0.596097	0.955	0.93	3.29997e-141	6	Rpl22
6.64906e-151	0.593427	0.264	0.063	1.38852e-146	6	4833407H14Rik
5.30959e-77	0.593177	0.722	0.589	1.1088e-72	6	Zc3hav1
2.57373e-102	0.592913	0.928	0.903	5.37473e-98	6	Rpl36a
1.98062e-196	0.591524	0.998	0.986	4.13612e-192	6	Rpl18a
4.34057e-123	0.591334	0.413	0.172	9.06441e-119	6	Rin3
4.44438e-72	0.590984	0.367	0.184	9.28121e-68	6	Mfsd6
0	0.589484	0.304	0.005	0	6	Klrb1f
4.42411e-92	0.586758	0.708	0.435	9.23886e-88	6	Nr4a3
1.16106e-115	0.585943	0.92	0.809	2.42465e-111	6	Tle5
4.55383e-116	0.585219	0.386	0.158	9.50976e-112	6	Gas7
2.06538e-76	0.585191	0.459	0.269	4.31313e-72	6	Grk6
4.09105e-189	0.584986	0.357	0.095	8.54333e-185	6	Ipcef1
2.06403e-75	0.582972	0.59	0.402	4.31032e-71	6	Arid5a
1.32542e-111	0.581101	0.738	0.452	2.76787e-107	6	Bhlhe40
9.31889e-67	0.580916	0.603	0.445	1.94606e-62	6	Zyx
5.05669e-86	0.579468	0.797	0.671	1.05599e-81	6	Supt4a
1.05839e-56	0.578784	0.56	0.423	2.21024e-52	6	Cnot6l
1.69971e-167	0.578389	0.279	0.067	3.54951e-163	6	Pim2
1.60353e-70	0.575597	0.727	0.58	3.34865e-66	6	Kmt2e
3.02659e-77	0.575518	0.458	0.267	6.32042e-73	6	Sun2
1.82649e-112	0.574026	0.402	0.167	3.81426e-108	6	Rnf157
1.8913e-90	0.572994	0.527	0.298	3.94961e-86	6	Sik1
1.91145e-180	0.571111	0.992	0.972	3.99169e-176	6	Rpl11
1.61123e-54	0.570085	0.492	0.352	3.36473e-50	6	Topors
5.58134e-65	0.569794	0.472	0.312	1.16555e-60	6	Lta4h
5.74575e-202	0.568987	0.376	0.094	1.19988e-197	6	Gm15472
3.62322e-69	0.567948	0.508	0.334	7.56637e-65	6	Prkacb
6.93796e-71	0.567623	0.478	0.293	1.44885e-66	6	Cerk
9.74816e-163	0.567349	0.996	0.985	2.03571e-158	6	Rps21
3.0145e-279	0.567317	0.3	0.046	6.29519e-275	6	Gimap1os
1.55589e-155	0.567072	0.992	0.974	3.24917e-151	6	Rplp2
2.96929e-59	0.56624	0.712	0.585	6.20077e-55	6	Ypel3
6.86927e-173	0.566177	0.345	0.096	1.43451e-168	6	Gpr160
8.52877e-46	0.56532	0.452	0.324	1.78106e-41	6	Spata13
0	0.564186	0.323	0.045	0	6	Rab37
9.19625e-62	0.56202	0.716	0.587	1.92045e-57	6	Limd2
8.36181e-116	0.561636	0.841	0.553	1.7462e-111	6	Tnfaip3
3.00513e-68	0.561269	0.667	0.513	6.27561e-64	6	Slbp
1.05654e-75	0.561234	0.449	0.259	2.20638e-71	6	Peak1
6.77679e-83	0.559358	0.411	0.213	1.4152e-78	6	Elmsan1
1.07522e-152	0.558436	0.989	0.97	2.24537e-148	6	Rpl21
1.34815e-51	0.556846	0.491	0.352	2.81533e-47	6	Ttc39b
2.17625e-82	0.556437	0.667	0.447	4.54466e-78	6	Tnfrsf1b
8.42966e-155	0.556209	0.998	0.986	1.76037e-150	6	Rpl23
0	0.555528	0.227	0.012	0	6	Qrfp
1.89849e-142	0.553979	0.987	0.961	3.96461e-138	6	Rpl10a
4.46687e-75	0.550693	0.452	0.236	9.32816e-71	6	4930523C07Rik
5.30024e-206	0.548646	0.394	0.098	1.10685e-201	6	Sh2d1a
0	0.547903	0.187	0.008	0	6	Rab27b
3.16203e-56	0.547395	0.639	0.504	6.60326e-52	6	Ezr
2.10176e-120	0.546584	0.554	0.267	4.3891e-116	6	Prkca
6.97858e-155	0.545433	0.388	0.121	1.45734e-150	6	Tbc1d10c
6.84793e-76	0.543167	0.49	0.288	1.43005e-71	6	Sept11
5.02055e-59	0.542572	0.691	0.594	1.04844e-54	6	Ppp1r12a
1.26397e-72	0.540731	0.397	0.219	2.63955e-68	6	Isca1
1.39258e-42	0.539179	0.501	0.395	2.90813e-38	6	Rnf138
1.09972e-106	0.537108	0.884	0.766	2.29655e-102	6	Dad1
1.89758e-48	0.535506	0.611	0.499	3.96272e-44	6	Elf1
5.41612e-144	0.534645	0.987	0.971	1.13105e-139	6	Rps15
1.70265e-56	0.534415	0.602	0.491	3.55565e-52	6	Dnajc15
4.73875e-138	0.534089	0.998	0.99	9.89594e-134	6	Rplp1
5.46427e-165	0.531937	0.998	0.969	1.1411e-160	6	Rpl7
7.92623e-74	0.528917	0.459	0.254	1.65523e-69	6	Rrad
1.04591e-50	0.528887	0.703	0.569	2.18418e-46	6	Lrrfip1
4.3764e-158	0.528695	0.997	0.971	9.13924e-154	6	Rpl5
2.71748e-172	0.528641	0.298	0.071	5.6749e-168	6	Ripor2
1.4804e-74	0.528072	0.634	0.436	3.09151e-70	6	Cd82
3.45963e-39	0.524591	0.441	0.313	7.22475e-35	6	Klhdc2
2.37814e-113	0.524264	0.353	0.129	4.96628e-109	6	Osgin1
1.6868e-47	0.52282	0.581	0.476	3.52254e-43	6	Ago2
9.15246e-68	0.522266	0.365	0.189	1.91131e-63	6	Rbpms
1.24155e-72	0.522141	0.349	0.176	2.59272e-68	6	Ern1
3.44286e-124	0.520479	0.943	0.869	7.18973e-120	6	Pfdn5
3.66022e-125	0.518762	0.942	0.627	7.64364e-121	6	Btg2
1.00061e-107	0.518364	0.978	0.914	2.08958e-103	6	Gnas
1.00089e-61	0.516864	0.369	0.201	2.09015e-57	6	Crot
2.45169e-194	0.516842	0.322	0.074	5.11987e-190	6	Atp2a3
3.50285e-144	0.515818	0.997	0.974	7.315e-140	6	Rpl3
2.59577e-34	0.51488	0.47	0.362	5.42075e-30	6	Irs2
2.75238e-77	0.513492	0.435	0.231	5.7478e-73	6	Sema4a
1.06969e-190	0.512628	0.3	0.068	2.23383e-186	6	Gm50012
2.91473e-209	0.51167	0.294	0.06	6.08682e-205	6	Clcf1
2.16281e-79	0.509417	0.832	0.593	4.5166e-75	6	Lcp1
0	0.509328	0.227	0.019	0	6	Muc1
1.58482e-109	0.509268	0.907	0.853	3.30957e-105	6	Atp5e
1.91764e-47	0.5076	0.498	0.362	4.00461e-43	6	Epb41
3.82938e-68	0.507193	0.765	0.679	7.99689e-64	6	Ndufb11
1.52279e-49	0.505622	0.613	0.518	3.18004e-45	6	Higd1a
4.95852e-74	0.505531	0.584	0.35	1.03549e-69	6	Lat2
9.64977e-96	0.505472	0.527	0.272	2.01516e-91	6	Cblb
6.78941e-117	0.503247	0.312	0.101	1.41783e-112	6	Prkcq
1.77163e-128	0.502909	0.312	0.099	3.6997e-124	6	Mir142hg
1.06329e-114	0.502903	0.935	0.822	2.22046e-110	6	Rbm39
7.00034e-47	0.502679	0.573	0.444	1.46188e-42	6	Foxp1
5.05997e-97	0.499507	0.436	0.187	1.05667e-92	6	Arap2
1.97305e-68	0.496215	0.506	0.306	4.12031e-64	6	Fmnl1
3.32797e-94	0.495876	0.98	0.846	6.9498e-90	6	Junb
3.04202e-114	0.494772	0.469	0.179	6.35265e-110	6	Thy1
6.19098e-74	0.494596	0.9	0.723	1.29286e-69	6	Tagln2
5.24615e-43	0.493255	0.514	0.396	1.09555e-38	6	Cast
1.20564e-128	0.492562	1	0.974	2.51775e-124	6	H3f3b
1.34775e-195	0.492534	0.28	0.057	2.8145e-191	6	Nlrc3
5.02918e-42	0.492349	0.518	0.405	1.05024e-37	6	Mef2d
2.99851e-83	0.491714	0.392	0.182	6.26179e-79	6	Fam102a
3.62557e-42	0.491362	0.536	0.399	7.57127e-38	6	Txnip
1.57682e-12	0.490142	0.192	0.131	3.29286e-08	6	Hes1
4.0785e-70	0.489614	0.957	0.845	8.51713e-66	6	Jund
4.36129e-95	0.489252	0.331	0.126	9.10768e-91	6	Pdcd1lg2
4.36723e-51	0.489011	0.727	0.653	9.12009e-47	6	Vps28
1.23364e-136	0.488935	0.986	0.959	2.57621e-132	6	Rpl14
8.29665e-50	0.487636	0.59	0.472	1.73259e-45	6	Tnrc6b
1.33871e-194	0.486485	0.338	0.079	2.79562e-190	6	Pecam1
2.5777e-59	0.486067	0.649	0.505	5.383e-55	6	S100a13
1.22708e-69	0.485405	0.552	0.352	2.56251e-65	6	Kdm2b
3.14232e-45	0.483004	0.644	0.565	6.5621e-41	6	Rp9
4.27079e-51	0.481961	0.459	0.305	8.91869e-47	6	Zbtb1
1.60645e-46	0.481478	0.646	0.559	3.35475e-42	6	Cript
8.35147e-64	0.480573	0.846	0.737	1.74404e-59	6	Reep5
6.00693e-36	0.479999	0.5	0.399	1.25443e-31	6	Stk4
4.09317e-47	0.479779	0.524	0.393	8.54776e-43	6	Rapgef6
5.31259e-63	0.479627	0.822	0.722	1.10943e-58	6	Hnrnpa0
3.36829e-66	0.478892	0.786	0.702	7.034e-62	6	Anp32a
6.04416e-98	0.478146	0.365	0.141	1.2622e-93	6	Atp2b4
7.11097e-78	0.477121	0.378	0.18	1.48498e-73	6	Pde7a
3.16925e-138	0.475032	0.997	0.977	6.61834e-134	6	Rps5
6.9103e-68	0.47497	0.195	0.065	1.44308e-63	6	Arl4d
0	0.474844	0.251	0.012	0	6	Trdc
1.64e-87	0.474141	0.948	0.858	3.4248e-83	6	Eif3f
1.75797e-43	0.473511	0.624	0.52	3.67117e-39	6	Sp110
2.66869e-116	0.473075	0.996	0.983	5.57302e-112	6	Rps8
9.39448e-67	0.473026	0.248	0.102	1.96185e-62	6	C1qtnf6
6.68153e-120	0.472857	0.994	0.982	1.3953e-115	6	Rpl30
1.64721e-160	0.471278	0.277	0.066	3.43987e-156	6	Cables1
2.83535e-47	0.470767	0.608	0.476	5.92106e-43	6	Anxa6
4.49387e-106	0.470269	0.988	0.732	9.38455e-102	6	Srgn
3.08557e-33	0.470162	0.502	0.419	6.4436e-29	6	Cetn2
9.16314e-21	0.469005	0.545	0.516	1.91354e-16	6	Gtf2b
1.68976e-201	0.468746	0.273	0.052	3.52873e-197	6	Pear1
3.22403e-138	0.468669	0.305	0.085	6.73274e-134	6	Abcb9
4.54936e-46	0.468031	0.614	0.513	9.50043e-42	6	Rbm5
5.85396e-59	0.462375	0.811	0.726	1.22248e-54	6	Prkar1a
0	0.461641	0.242	0.009	0	6	Gm11714
1.53367e-103	0.46072	0.99	0.982	3.20277e-99	6	Rpl37
4.80636e-95	0.460536	0.379	0.16	1.00371e-90	6	Hip1r
6.71772e-67	0.458796	0.845	0.724	1.40286e-62	6	Ostf1
2.53549e-45	0.457885	0.444	0.292	5.29486e-41	6	Ikzf1
0	0.456796	0.15	0.001	0	6	Khdc1a
5.09099e-45	0.456159	0.432	0.278	1.06315e-40	6	Lfng
0	0.456042	0.228	0.02	0	6	Gm2682
8.67576e-152	0.455071	0.326	0.087	1.81176e-147	6	Ikzf3
4.24988e-78	0.454288	0.846	0.69	8.87503e-74	6	Ndufa4
3.59222e-30	0.454137	0.336	0.229	7.50162e-26	6	Abcb1b
3.58822e-182	0.453935	0.278	0.059	7.49329e-178	6	Lamb3
1.02667e-64	0.453762	0.776	0.675	2.14399e-60	6	Tra2b
3.69079e-28	0.453043	0.346	0.254	7.70748e-24	6	Tfip11
1.30481e-36	0.451059	0.587	0.513	2.72483e-32	6	Rab8a
4.07132e-45	0.450458	0.634	0.484	8.50214e-41	6	Ifi203
1.50858e-32	0.449792	0.315	0.21	3.15038e-28	6	Sephs2
2.89054e-47	0.449344	0.439	0.286	6.03631e-43	6	Fli1
2.08506e-152	0.449101	0.999	0.989	4.35423e-148	6	Rpl19
1.25734e-44	0.448771	0.663	0.58	2.62571e-40	6	Magoh
1.7726e-65	0.44876	0.785	0.687	3.70172e-61	6	H2afy
5.16333e-42	0.448574	0.518	0.392	1.07826e-37	6	Trim12a
6.15249e-85	0.447914	0.937	0.905	1.28482e-80	6	Gm10076
4.42863e-135	0.447842	0.999	0.982	9.24831e-131	6	Rps9
4.33192e-68	0.447833	0.359	0.176	9.04635e-64	6	Osbpl3
1.58178e-30	0.445881	0.406	0.297	3.30323e-26	6	Irf2bpl
2.37396e-30	0.44547	0.53	0.466	4.95755e-26	6	Cr1l
1.00855e-94	0.44506	0.998	0.962	2.10614e-90	6	Actg1
2.94718e-106	0.444795	0.984	0.976	6.1546e-102	6	Rpl26
9.68875e-26	0.444707	0.386	0.297	2.0233e-21	6	Suco
9.8726e-206	0.444558	0.631	0.208	2.06169e-201	6	Tnfrsf18
6.75322e-89	0.444129	0.388	0.173	1.41028e-84	6	Pde3b
3.11663e-56	0.443683	0.74	0.623	6.50845e-52	6	Epsti1
4.27716e-114	0.441518	0.289	0.093	8.93199e-110	6	Flt3l
3.30275e-37	0.440845	0.434	0.311	6.89713e-33	6	Me2
3.86005e-30	0.440097	0.543	0.475	8.06094e-26	6	Tab2
2.08071e-48	0.439967	0.772	0.709	4.34515e-44	6	Ptp4a2
7.2602e-31	0.439936	0.409	0.303	1.51615e-26	6	Tob1
1.38614e-14	0.4382	0.215	0.152	2.89468e-10	6	Bambi
5.33488e-58	0.437847	0.798	0.713	1.11408e-53	6	Sri
1.26984e-35	0.437353	0.607	0.523	2.65181e-31	6	Tprgl
4.37793e-49	0.436467	0.44	0.283	9.14244e-45	6	Rasal3
5.61873e-20	0.436086	0.493	0.445	1.17336e-15	6	Nab1
5.39254e-100	0.435857	0.31	0.109	1.12612e-95	6	Ccdc88c
2.45755e-79	0.435661	0.214	0.071	5.13209e-75	6	Adamts14
4.10827e-278	0.434303	0.239	0.029	8.5793e-274	6	Cd160
4.38585e-25	0.434115	0.53	0.481	9.15897e-21	6	Tmod3
1.51856e-65	0.433777	0.9	0.82	3.17121e-61	6	Cnbp
4.16412e-37	0.433364	0.681	0.575	8.69594e-33	6	Coq10b
1.19851e-39	0.431468	0.717	0.635	2.50284e-35	6	Ptbp3
8.74575e-42	0.430331	0.635	0.55	1.82637e-37	6	Cd164
1.03815e-131	0.430087	0.998	0.99	2.16797e-127	6	Fau
1.24248e-24	0.42986	0.352	0.264	2.59467e-20	6	Fbxo34
5.91421e-72	0.429145	0.888	0.74	1.23506e-67	6	Serinc3
6.36163e-36	0.428729	0.338	0.221	1.3285e-31	6	Tatdn2
8.81892e-25	0.427614	0.549	0.487	1.84166e-20	6	Ppm1g
1.65866e-40	0.427146	0.607	0.465	3.46378e-36	6	Gmfg
1.65536e-61	0.425628	0.833	0.78	3.45688e-57	6	Snrpg
3.75988e-48	0.424901	0.72	0.626	7.85176e-44	6	Prr13
3.20958e-55	0.424148	0.69	0.563	6.70256e-51	6	Macf1
3.35775e-34	0.424133	0.368	0.256	7.01199e-30	6	Nin
1.36852e-67	0.423497	0.831	0.772	2.85789e-63	6	Tma7
6.03445e-33	0.422952	0.585	0.504	1.26018e-28	6	Phf3
5.09428e-37	0.422576	0.721	0.654	1.06384e-32	6	Syf2
7.77889e-111	0.422338	0.323	0.108	1.62447e-106	6	Itga1
3.17512e-80	0.422181	0.24	0.083	6.63061e-76	6	Crim1
7.10261e-22	0.421501	0.505	0.457	1.48324e-17	6	Tmem243
1.03958e-152	0.419596	1	0.998	2.17096e-148	6	Tpt1
1.21595e-19	0.419066	0.403	0.338	2.53926e-15	6	Cir1
8.50611e-24	0.418685	0.536	0.489	1.77633e-19	6	Lrp10
3.89125e-33	0.416662	0.545	0.468	8.1261e-29	6	Oip5os1
2.13885e-31	0.415585	0.543	0.466	4.46657e-27	6	Polr2a
1.48187e-53	0.414918	0.862	0.749	3.09458e-49	6	Capzb
3.7071e-172	0.414861	0.292	0.066	7.74153e-168	6	Pglyrp2
2.24773e-33	0.411604	0.597	0.534	4.69393e-29	6	Hectd1
1.31002e-39	0.411124	0.424	0.288	2.73572e-35	6	Pik3cd
1.23852e-43	0.410325	0.303	0.164	2.58641e-39	6	Crybg1
6.45206e-103	0.409078	0.997	0.98	1.34738e-98	6	Rpl6
8.02688e-50	0.40853	0.736	0.629	1.67625e-45	6	Clk1
7.19206e-72	0.406849	0.235	0.088	1.50192e-67	6	Sh2d1b1
1.05351e-35	0.403205	0.265	0.149	2.20004e-31	6	Tex2
2.5663e-17	0.402486	0.375	0.315	5.35921e-13	6	Sertad2
7.07906e-28	0.402372	0.459	0.363	1.47832e-23	6	Cdkn1b
4.90684e-80	0.401962	0.981	0.972	1.0247e-75	6	Rpl35a
1.74714e-217	0.401166	0.213	0.029	3.64856e-213	6	Sidt1
2.36797e-18	0.400119	0.388	0.322	4.94504e-14	6	Trim12c
3.56215e-41	0.399455	0.846	0.768	7.43885e-37	6	Map1lc3b
3.76999e-29	0.399075	0.31	0.206	7.87288e-25	6	Enpp4
6.17415e-31	0.398905	0.671	0.599	1.28935e-26	6	Sec11a
9.81951e-30	0.398091	0.641	0.573	2.05061e-25	6	Leprotl1
6.97631e-81	0.397974	0.974	0.945	1.45686e-76	6	Rpl29
9.26969e-28	0.397906	0.391	0.301	1.93579e-23	6	Kpna1
7.07747e-24	0.397625	0.531	0.475	1.47799e-19	6	Lnpep
1.79579e-15	0.396776	0.349	0.283	3.75014e-11	6	Tfam
4.46177e-81	0.395778	0.992	0.978	9.31751e-77	6	Rps28
4.59551e-29	0.395626	0.572	0.507	9.5968e-25	6	Prpf4b
2.17555e-32	0.395477	0.608	0.548	4.54319e-28	6	Capza1
1.05498e-27	0.394976	0.467	0.389	2.20311e-23	6	Gatad2a
1.36422e-42	0.394667	0.759	0.668	2.8489e-38	6	Gabarapl2
1.39389e-20	0.394111	0.524	0.487	2.91086e-16	6	March7
4.12481e-23	0.393522	0.295	0.211	8.61384e-19	6	Mosmo
1.38912e-51	0.392639	0.557	0.382	2.90091e-47	6	Itpkb
3.4103e-135	0.392479	0.311	0.087	7.12173e-131	6	Cd96
4.66606e-34	0.392476	0.75	0.685	9.74414e-30	6	Tax1bp1
1.32268e-37	0.390674	0.295	0.173	2.76216e-33	6	Pik3r5
8.24274e-142	0.389591	0.179	0.032	1.72133e-137	6	Mirt1
2.65589e-28	0.388808	0.527	0.46	5.5463e-24	6	Dpm3
2.6983e-34	0.388805	0.304	0.187	5.63487e-30	6	Mical1
4.70266e-27	0.388695	0.421	0.316	9.82057e-23	6	Samd9l
9.76223e-34	0.387888	0.646	0.533	2.03865e-29	6	Mndal
1.41367e-36	0.386708	0.354	0.227	2.95216e-32	6	Coro2a
1.53619e-22	0.38665	0.498	0.443	3.20802e-18	6	Nrbp1
2.38783e-20	0.386195	0.468	0.412	4.9865e-16	6	Ppp2r5a
3.55342e-28	0.385825	0.592	0.529	7.42061e-24	6	Cdk2ap2
1.42186e-28	0.383382	0.596	0.558	2.96928e-24	6	Ssr1
7.26478e-76	0.382787	0.274	0.108	1.5171e-71	6	Zfpm1
2.10484e-106	0.381899	0.619	0.326	4.39553e-102	6	Cst7
4.12268e-21	0.381493	0.503	0.453	8.6094e-17	6	Cab39
2.4002e-59	0.381344	0.803	0.699	5.01234e-55	6	Luc7l2
2.97473e-40	0.381294	0.804	0.725	6.21214e-36	6	Ube2b
4.34855e-78	0.380624	0.785	0.614	9.08107e-74	6	Akap13
6.23478e-99	0.379742	0.277	0.09	1.30201e-94	6	Plcxd2
1.84057e-34	0.379474	0.618	0.491	3.84366e-30	6	Gpsm3
8.17185e-40	0.379347	0.299	0.173	1.70653e-35	6	Ccng2
1.17291e-43	0.379216	0.809	0.691	2.44939e-39	6	Rsrp1
6.66309e-52	0.378206	0.441	0.252	1.39145e-47	6	Itgax
4.99705e-22	0.378128	0.381	0.298	1.04353e-17	6	1700017B05Rik
4.57522e-93	0.37774	1	0.976	9.55443e-89	6	H2-K1
6.82625e-46	0.375854	0.361	0.209	1.42553e-41	6	Sesn3
1.20742e-24	0.375573	0.601	0.561	2.52145e-20	6	Pdcd6ip
7.9889e-31	0.37549	0.608	0.493	1.66832e-26	6	Itga4
4.08398e-20	0.374729	0.374	0.304	8.52857e-16	6	Nfatc3
0	0.374667	0.181	0.008	0	6	Tmprss6
7.01067e-80	0.374132	0.245	0.084	1.46404e-75	6	Gata3
1.81927e-81	0.373957	0.982	0.923	3.79918e-77	6	Ddx5
7.22345e-112	0.373666	0.227	0.058	1.50847e-107	6	Ar
1.03325e-32	0.373175	0.569	0.465	2.15773e-28	6	Slc38a1
8.78949e-101	0.372857	0.997	0.985	1.83551e-96	6	Rps27a
2.80388e-20	0.372483	0.469	0.4	5.85533e-16	6	Tsc22d3
1.69366e-24	0.372162	0.504	0.43	3.53686e-20	6	Top2b
1.02936e-40	0.37171	0.453	0.31	2.14962e-36	6	Sorl1
2.63672e-57	0.371686	0.264	0.117	5.50626e-53	6	Gm45716
6.87879e-21	0.371658	0.264	0.18	1.4365e-16	6	Spsb1
8.76746e-33	0.371188	0.7	0.593	1.83091e-28	6	Slc38a2
2.4835e-113	0.369452	0.999	0.98	5.1863e-109	6	Rpl8
5.95324e-19	0.3694	0.324	0.244	1.24322e-14	6	Dbf4
9.38632e-13	0.369172	0.322	0.274	1.96015e-08	6	Usp48
7.79844e-36	0.368774	0.76	0.707	1.62855e-31	6	Nsa2
1.79953e-74	0.367943	0.78	0.59	3.75795e-70	6	S100a11
4.5204e-55	0.367859	0.257	0.116	9.43996e-51	6	Sema4c
2.03153e-20	0.36701	0.43	0.361	4.24245e-16	6	Galnt2
8.93749e-40	0.366538	0.563	0.406	1.86642e-35	6	Inpp5d
5.74672e-29	0.36583	0.222	0.125	1.20009e-24	6	Lpin1
2.22166e-162	0.365686	0.169	0.025	4.6395e-158	6	Setbp1
1.88115e-18	0.365654	0.473	0.417	3.9284e-14	6	Chd2
1.06397e-24	0.365078	0.444	0.353	2.22188e-20	6	Map3k1
1.93143e-32	0.364683	0.661	0.577	4.0334e-28	6	Smchd1
3.15508e-72	0.364359	0.657	0.486	6.58875e-68	6	Tmem123
5.91816e-27	0.363354	0.339	0.231	1.23589e-22	6	Madd
2.48447e-68	0.362806	0.922	0.839	5.18832e-64	6	Hmgb1
4.16413e-84	0.362299	0.598	0.379	8.69596e-80	6	Camk2n1
1.99502e-26	0.36076	0.432	0.343	4.16621e-22	6	Rps27rt
1.78702e-18	0.360583	0.412	0.354	3.73184e-14	6	Znrf2
6.76442e-20	0.360536	0.543	0.505	1.41261e-15	6	Tram1
2.2303e-31	0.358912	0.339	0.228	4.65753e-27	6	Lrrk1
7.27093e-19	0.358709	0.467	0.415	1.51839e-14	6	Exosc3
1.19159e-105	0.358193	0.241	0.068	2.48839e-101	6	Stk26
1.99933e-46	0.357609	0.902	0.825	4.1752e-42	6	Srsf3
5.50604e-218	0.357197	0.19	0.023	1.14983e-213	6	Gm14029
5.52342e-29	0.356965	0.375	0.261	1.15346e-24	6	Prkcb
2.278e-28	0.356599	0.345	0.229	4.75714e-24	6	Foxo1
9.90197e-20	0.356042	0.401	0.336	2.06783e-15	6	Ppil4
1.98449e-30	0.355911	0.451	0.347	4.14421e-26	6	4932438A13Rik
5.09076e-25	0.355909	0.468	0.364	1.0631e-20	6	Socs1
4.06949e-18	0.355829	0.437	0.379	8.49832e-14	6	Lasp1
3.53516e-39	0.355557	0.203	0.095	7.38248e-35	6	Arhgef18
3.57779e-23	0.354974	0.442	0.352	7.47149e-19	6	Tm6sf1
2.28365e-24	0.354601	0.224	0.13	4.76895e-20	6	Gm26740
5.94836e-16	0.354505	0.395	0.336	1.2422e-11	6	Dennd1b
2.8761e-46	0.353999	0.959	0.85	6.00616e-42	6	Clic1
2.30396e-25	0.353927	0.452	0.364	4.81137e-21	6	Nsd1
2.39266e-16	0.352117	0.436	0.39	4.9966e-12	6	Sirt7
6.1331e-18	0.351773	0.378	0.314	1.28078e-13	6	Fam204a
1.78319e-29	0.351156	0.17	0.084	3.72384e-25	6	Zbtb10
4.51217e-18	0.350858	0.502	0.455	9.42276e-14	6	Arid4b
1.0006e-24	0.350315	0.529	0.465	2.08955e-20	6	Ttc14
1.08024e-14	0.349693	0.246	0.175	2.25587e-10	6	P2ry14
1.03238e-79	0.349349	0.243	0.084	2.15591e-75	6	F2r
3.23974e-115	0.348928	0.469	0.173	6.76556e-111	6	Itk
1.31434e-23	0.348743	0.54	0.475	2.74473e-19	6	Kmt2a
2.61286e-16	0.348477	0.478	0.439	5.45644e-12	6	Csnk1g2
4.39241e-68	0.348144	0.973	0.939	9.17267e-64	6	Rpl4
2.30358e-39	0.347752	0.239	0.12	4.81056e-35	6	Il16
1.77272e-08	0.34755	0.319	0.294	0.000370197	6	Gnptab
1.12243e-20	0.347015	0.521	0.471	2.34397e-16	6	Ctcf
6.07196e-22	0.346478	0.275	0.184	1.26801e-17	6	Mmd
4.59442e-17	0.346223	0.446	0.404	9.59452e-13	6	Eif4ebp2
2.31859e-26	0.344364	0.566	0.508	4.84191e-22	6	Mob4
9.15711e-16	0.344292	0.511	0.476	1.91228e-11	6	Wipf1
5.5119e-23	0.343954	0.311	0.224	1.15105e-18	6	Mgat5
1.88767e-30	0.34379	0.367	0.241	3.94203e-26	6	Nedd9
1.41147e-12	0.343597	0.404	0.367	2.94757e-08	6	Zfp292
1.8352e-66	0.343513	0.228	0.085	3.83244e-62	6	Rab19
4.45669e-43	0.342831	0.301	0.166	9.3069e-39	6	Ssbp2
3.02965e-37	0.342272	0.197	0.093	6.32683e-33	6	Bach2
1.26001e-16	0.342245	0.446	0.398	2.63129e-12	6	Atf7ip
1.74736e-27	0.341446	0.324	0.22	3.64902e-23	6	Slc20a1
1.11455e-27	0.341435	0.395	0.284	2.32751e-23	6	Man1a
4.11459e-16	0.34108	0.341	0.273	8.59251e-12	6	Rasa2
6.0121e-51	0.340923	0.247	0.114	1.25551e-46	6	Sesn1
1.1708e-32	0.340611	0.195	0.094	2.44499e-28	6	Pacsin1
2.41512e-20	0.339782	0.483	0.43	5.04349e-16	6	Tpp2
9.37491e-17	0.339536	0.556	0.533	1.95776e-12	6	Dusp11
2.64326e-22	0.339384	0.3	0.215	5.51991e-18	6	Arhgap18
1.11304e-20	0.339044	0.305	0.22	2.32437e-16	6	Nsmaf
2.04116e-19	0.338961	0.489	0.434	4.26255e-15	6	Zfp644
1.94374e-31	0.33875	0.235	0.132	4.05912e-27	6	Dedd2
1.69679e-104	0.338129	0.186	0.045	3.5434e-100	6	Mctp2
1.43046e-150	0.338104	0.171	0.027	2.98723e-146	6	Scml4
5.42552e-18	0.338073	0.305	0.229	1.13301e-13	6	Tcp11l2
1.77133e-14	0.337838	0.441	0.394	3.69906e-10	6	Smc3
2.82718e-28	0.337827	0.268	0.168	5.904e-24	6	Tinf2
4.27123e-20	0.337548	0.466	0.377	8.91961e-16	6	Mxd4
5.59624e-25	0.337546	0.327	0.227	1.16866e-20	6	Gm20559
1.27608e-20	0.337249	0.207	0.125	2.66484e-16	6	Prr7
9.16373e-41	0.336681	0.253	0.131	1.91366e-36	6	Fam189b
9.74721e-36	0.336184	0.822	0.759	2.03551e-31	6	Eif3e
3.26204e-24	0.336109	0.592	0.528	6.81212e-20	6	Rnaseh2c
1.89176e-22	0.334536	0.721	0.673	3.95056e-18	6	Dazap2
6.97733e-113	0.334458	0.22	0.054	1.45708e-108	6	Lef1
3.479e-44	0.334458	0.832	0.794	7.2652e-40	6	Cox7a2
8.8913e-73	0.334013	0.248	0.088	1.85677e-68	6	Rhof
1.68862e-30	0.333429	0.37	0.243	3.52634e-26	6	Ddit4
2.06157e-39	0.33331	0.867	0.789	4.30517e-35	6	Tpm3
1.99443e-78	0.33313	0.23	0.079	4.16496e-74	6	A630072M18Rik
3.28629e-20	0.33233	0.237	0.156	6.86277e-16	6	Cipc
1.19103e-17	0.332125	0.495	0.448	2.48722e-13	6	Kansl1
1.01135e-37	0.331823	0.844	0.785	2.112e-33	6	Arf4
1.75041e-30	0.330975	0.235	0.134	3.65537e-26	6	Tbc1d2b
8.04431e-38	0.330632	0.798	0.723	1.67989e-33	6	Fam49b
5.63143e-30	0.330377	0.353	0.231	1.17601e-25	6	Akna
1.22411e-15	0.329973	0.517	0.493	2.5563e-11	6	Ube2j2
1.18594e-08	0.32975	0.427	0.407	0.000247659	6	Agpat3
9.28142e-118	0.32952	0.194	0.043	1.93824e-113	6	Ifitm10
1.01096e-47	0.329435	0.883	0.872	2.11118e-43	6	Rpl36al
1.34591e-26	0.328905	0.231	0.136	2.81067e-22	6	Gm28791
4.47551e-78	0.328674	1	0.993	9.34621e-74	6	Rps29
9.6497e-16	0.327142	0.318	0.25	2.01515e-11	6	Heca
1.85372e-13	0.326703	0.351	0.302	3.87113e-09	6	Mepce
6.70792e-35	0.326593	0.178	0.081	1.40082e-30	6	Zfp52
1.24125e-11	0.326578	0.412	0.376	2.5921e-07	6	Rb1cc1
1.3859e-15	0.32614	0.454	0.405	2.89417e-11	6	Git2
4.68111e-72	0.326018	0.98	0.966	9.77557e-68	6	Rpl24
7.36459e-54	0.32587	0.251	0.112	1.53795e-49	6	Nbeal2
9.90714e-32	0.325023	0.821	0.755	2.06891e-27	6	Arpc5
1.51961e-16	0.324741	0.418	0.333	3.17341e-12	6	Ifi209
7.9646e-51	0.324323	0.189	0.074	1.66325e-46	6	Gramd4
2.05465e-46	0.323655	0.905	0.837	4.29072e-42	6	Atp5d
1.21474e-09	0.323533	0.268	0.224	2.53674e-05	6	Pja1
1.65068e-32	0.323378	0.311	0.192	3.44711e-28	6	Psd4
2.88803e-14	0.323373	0.518	0.475	6.03108e-10	6	Spty2d1
3.91337e-30	0.323209	0.331	0.221	8.17229e-26	6	Rbl2
1.01084e-111	0.322268	0.184	0.041	2.11094e-107	6	Ppm1j
1.18522e-17	0.321749	0.282	0.207	2.47509e-13	6	Unc119
5.97675e-29	0.319944	0.264	0.153	1.24812e-24	6	Sytl2
4.76385e-17	0.319161	0.332	0.265	9.94834e-13	6	Nck1
3.50152e-12	0.318323	0.455	0.435	7.31223e-08	6	Kdm2a
8.15634e-14	0.318241	0.42	0.375	1.70329e-09	6	Rchy1
2.98282e-24	0.318207	0.468	0.392	6.22903e-20	6	Gm11808
1.69392e-24	0.317911	0.545	0.45	3.5374e-20	6	Tgfbr2
9.51381e-25	0.317557	0.187	0.104	1.98677e-20	6	Smad3
1.00325e-08	0.317322	0.439	0.43	0.000209508	6	Otulin
3.17307e-19	0.31729	0.283	0.205	6.62633e-15	6	Abl1
3.31748e-19	0.317155	0.575	0.538	6.92789e-15	6	Syncrip
1.78171e-94	0.317071	0.195	0.051	3.72075e-90	6	Gpr174
2.58369e-26	0.316394	0.273	0.169	5.39553e-22	6	Cxxc5
6.08654e-26	0.316246	0.387	0.277	1.27105e-21	6	Arhgap15
2.29821e-17	0.316007	0.53	0.492	4.79935e-13	6	Pole4
3.38242e-17	0.315509	0.664	0.637	7.06352e-13	6	Rock1
1.76877e-18	0.315036	0.246	0.164	3.69373e-14	6	Arrdc3
2.05346e-56	0.314525	0.309	0.143	4.28824e-52	6	Pde4d
3.70398e-35	0.314521	0.902	0.844	7.73503e-31	6	Ncl
3.53715e-17	0.314102	0.375	0.302	7.38663e-13	6	Sipa1
6.32769e-20	0.313889	0.239	0.156	1.32141e-15	6	Phf1
3.44253e-17	0.313418	0.516	0.467	7.18903e-13	6	Ift20
9.15012e-12	0.313213	0.356	0.305	1.91082e-07	6	B4galt5
8.18004e-57	0.311928	0.939	0.898	1.70824e-52	6	Serf2
3.40058e-21	0.311884	0.662	0.63	7.10143e-17	6	Ddx6
7.92017e-27	0.311882	0.815	0.736	1.65397e-22	6	Jpt1
2.3776e-82	0.311862	0.999	0.979	4.96513e-78	6	Rpl10
3.16488e-32	0.311547	0.823	0.757	6.60921e-28	6	Ube2i
2.77547e-17	0.311009	0.273	0.2	5.79601e-13	6	Dnajb4
1.20905e-21	0.310984	0.263	0.179	2.52486e-17	6	Pacs1
1.36918e-16	0.310955	0.286	0.211	2.85925e-12	6	Kif21b
1.91111e-20	0.310654	0.349	0.264	3.99097e-16	6	Esyt2
8.85943e-27	0.309491	0.743	0.702	1.85011e-22	6	Ndufb7
1.2528e-27	0.309305	0.453	0.313	2.61623e-23	6	Cenpa
2.77109e-12	0.308726	0.297	0.245	5.78687e-08	6	Unc45a
1.14123e-13	0.308669	0.451	0.418	2.38324e-09	6	Brd1
8.15099e-18	0.308615	0.256	0.181	1.70217e-13	6	Mlxip
2.79825e-36	0.308273	0.283	0.159	5.84358e-32	6	Traf3ip3
2.1908e-40	0.308071	0.222	0.108	4.57504e-36	6	Fgd3
2.11359e-17	0.307205	0.58	0.555	4.41381e-13	6	Thrap3
1.4849e-130	0.306829	0.17	0.03	3.10092e-126	6	Itgb3
1.21535e-28	0.306445	0.824	0.771	2.53801e-24	6	Ppp1ca
2.16331e-09	0.305761	0.421	0.409	4.51763e-05	6	Efr3a
2.74297e-83	0.305502	0.193	0.056	5.72814e-79	6	Tmsb15b2
1.77755e-11	0.305367	0.335	0.294	3.71207e-07	6	Ube2d1
4.04412e-18	0.30511	0.497	0.432	8.44533e-14	6	Tmem189
8.81705e-12	0.304877	0.521	0.502	1.84126e-07	6	Pten
2.16928e-25	0.304714	0.705	0.65	4.5301e-21	6	Sec62
3.30491e-18	0.304273	0.591	0.553	6.90164e-14	6	Bptf
6.09481e-14	0.304187	0.301	0.245	1.27278e-09	6	Txndc11
9.66893e-11	0.302618	0.365	0.327	2.01916e-06	6	Zfp871
2.5376e-13	0.301705	0.366	0.31	5.29928e-09	6	Cbx4
1.41463e-40	0.300351	0.264	0.133	2.95417e-36	6	Cdc42ep3
6.32986e-43	0.300245	0.948	0.89	1.32186e-38	6	Pabpc1
3.09754e-17	0.299701	0.574	0.55	6.4686e-13	6	Snhg8
6.60977e-40	0.29947	0.185	0.082	1.38032e-35	6	Rttn
1.92371e-27	0.299298	0.817	0.754	4.01728e-23	6	Ywhaz
1.8914e-13	0.298262	0.261	0.201	3.94982e-09	6	Hmces
6.19771e-25	0.298061	0.681	0.622	1.29427e-20	6	Mbd2
8.52304e-22	0.297795	0.804	0.741	1.77987e-17	6	Rabac1
8.49127e-35	0.297709	0.241	0.127	1.77323e-30	6	Olfm1
2.84906e-08	0.297451	0.386	0.373	0.000594969	6	Synj2bp
1.46472e-20	0.297132	0.531	0.468	3.05877e-16	6	Krit1
1.71683e-141	0.296672	0.445	0.16	3.58526e-137	6	Ighm
1.62987e-13	0.296425	0.502	0.458	3.40366e-09	6	Ankrd12
2.30755e-20	0.296363	0.232	0.151	4.81885e-16	6	Kcnab2
5.37278e-23	0.296279	0.629	0.573	1.122e-18	6	Nktr
6.4985e-13	0.295649	0.345	0.279	1.35708e-08	6	Lpxn
6.60004e-80	0.295499	1	0.996	1.37829e-75	6	Eef1a1
7.79429e-28	0.295262	0.792	0.75	1.62768e-23	6	Sf3b1
1.96744e-41	0.294821	0.256	0.129	4.10861e-37	6	Card11
5.39716e-10	0.294819	0.547	0.534	1.12709e-05	6	Kras
7.28031e-15	0.294639	0.309	0.245	1.52035e-10	6	Mafk
1.33088e-18	0.294528	0.266	0.185	2.77928e-14	6	Dock11
1.92742e-19	0.294188	0.346	0.264	4.02503e-15	6	Mettl26
1.0965e-40	0.293578	0.904	0.831	2.28982e-36	6	Eef1d
8.50685e-28	0.293498	0.32	0.208	1.77649e-23	6	Tnik
2.43723e-68	0.293263	0.992	0.984	5.08968e-64	6	Rpl41
6.63036e-60	0.292943	0.186	0.064	1.38462e-55	6	Clec2i
2.4311e-24	0.292821	0.495	0.378	5.07687e-20	6	Bin2
3.56731e-16	0.292691	0.554	0.5	7.44961e-12	6	Ssrp1
9.31661e-34	0.292585	0.925	0.927	1.94559e-29	6	Rpl35
4.71012e-22	0.292324	0.234	0.15	9.83614e-18	6	Elmo2
1.62469e-29	0.292175	0.738	0.688	3.39283e-25	6	Snrpe
3.36942e-76	0.291491	0.343	0.15	7.03636e-72	6	Glipr2
1.72101e-15	0.291345	0.303	0.237	3.59398e-11	6	Lysmd3
4.69818e-09	0.291279	0.386	0.366	9.81121e-05	6	Itch
4.93824e-12	0.291109	0.393	0.355	1.03125e-07	6	Ankrd13a
9.29017e-12	0.290931	0.154	0.1	1.94007e-07	6	Kit
1.71793e-33	0.290833	0.246	0.136	3.58755e-29	6	Panx1
3.92653e-18	0.290577	0.631	0.58	8.19976e-14	6	Emd
1.72197e-33	0.290241	0.875	0.798	3.59598e-29	6	Myl12b
2.10183e-76	0.290058	0.482	0.246	4.38926e-72	6	Hopx
6.01582e-10	0.289983	0.447	0.422	1.25628e-05	6	Arhgap30
8.06975e-14	0.289967	0.556	0.537	1.68521e-09	6	Sbno1
4.78433e-44	0.289569	0.921	0.882	9.99112e-40	6	Eef1g
4.4454e-24	0.287953	0.264	0.171	9.28333e-20	6	Smyd3
1.7201e-38	0.287706	0.285	0.156	3.59209e-34	6	Pdlim1
6.56078e-20	0.287577	0.454	0.374	1.37009e-15	6	Vars
7.0289e-45	0.287416	0.919	0.87	1.46784e-40	6	Atp5h
3.63876e-28	0.287319	0.208	0.114	7.59882e-24	6	Gpr155
8.55195e-12	0.286174	0.238	0.183	1.7859e-07	6	Gse1
3.5905e-10	0.286174	0.295	0.247	7.49805e-06	6	Itpk1
4.34509e-62	0.286068	0.165	0.053	9.07385e-58	6	Rsad1
3.76095e-50	0.285757	0.982	0.948	7.85399e-46	6	Eef1b2
1.39227e-10	0.285741	0.466	0.437	2.90749e-06	6	Pbxip1
2.17904e-41	0.284785	0.169	0.069	4.55049e-37	6	Card6
4.14154e-14	0.284767	0.227	0.164	8.64878e-10	6	Rabif
3.27997e-11	0.284748	0.227	0.171	6.84956e-07	6	Kdm5b
4.86032e-15	0.284743	0.37	0.313	1.01498e-10	6	Rnaset2b
9.57453e-35	0.284716	0.764	0.658	1.99945e-30	6	Plaat3
4.3118e-08	0.284305	0.387	0.365	0.000900432	6	Ddx58
1.34627e-168	0.28385	0.135	0.015	2.81142e-164	6	Cd55
6.53648e-16	0.283236	0.583	0.551	1.36501e-11	6	Nt5c
7.92758e-79	0.283065	0.161	0.041	1.65552e-74	6	Gm36723
1.43953e-17	0.282394	0.702	0.668	3.00617e-13	6	Saraf
5.44942e-16	0.282123	0.639	0.622	1.138e-11	6	Lman2
1.02607e-09	0.281843	0.507	0.481	2.14275e-05	6	AC149090.1
6.27132e-18	0.281554	0.305	0.227	1.30964e-13	6	Ldlrad4
1.3272e-21	0.281046	0.229	0.145	2.7716e-17	6	Rad54l2
2.69105e-14	0.280857	0.284	0.217	5.61972e-10	6	Inpp1
1.92869e-11	0.280362	0.394	0.363	4.02769e-07	6	Trim26
6.66636e-14	0.280344	0.344	0.271	1.39214e-09	6	Mcm6
1.80365e-10	0.280028	0.269	0.221	3.76656e-06	6	Zcchc2
6.16814e-18	0.279995	0.399	0.327	1.28809e-13	6	Avl9
3.22101e-17	0.279989	0.848	0.788	6.72644e-13	6	Slc3a2
1.94031e-52	0.279651	0.164	0.057	4.05195e-48	6	Arhgap26
2.22503e-19	0.278458	0.743	0.69	4.64654e-15	6	Sf3b6
4.97847e-21	0.278299	0.732	0.668	1.03965e-16	6	Vasp
3.55111e-12	0.277541	0.303	0.25	7.41578e-08	6	Ppm1b
1.26789e-28	0.277461	0.782	0.713	2.64774e-24	6	Prrc2c
2.79071e-12	0.27722	0.534	0.518	5.82783e-08	6	Dph3
2.3184e-35	0.277072	0.898	0.836	4.84151e-31	6	Eif3h
7.59075e-20	0.276954	0.264	0.183	1.58518e-15	6	Vcpkmt
8.22835e-12	0.276892	0.495	0.471	1.71833e-07	6	Nsmce4a
3.4598e-15	0.276529	0.553	0.533	7.22511e-11	6	Fam173a
4.4822e-64	0.276444	0.331	0.14	9.36018e-60	6	Cd247
2.25893e-46	0.275918	0.206	0.085	4.71732e-42	6	Kbtbd11
8.11915e-18	0.275469	0.583	0.554	1.69552e-13	6	Nop10
2.31437e-11	0.27481	0.273	0.22	4.83309e-07	6	Elf4
4.67424e-19	0.274692	0.655	0.516	9.76123e-15	6	Itgb2
1.54296e-17	0.274152	0.675	0.64	3.22216e-13	6	Ncor1
2.51845e-20	0.273714	0.747	0.701	5.25927e-16	6	Sf3b2
4.11264e-22	0.273536	0.532	0.452	8.58842e-18	6	Fnbp1
1.81924e-10	0.272869	0.322	0.284	3.79912e-06	6	Abt1
1.05301e-26	0.272703	0.697	0.654	2.199e-22	6	Ndufa3
1.63052e-27	0.272224	0.828	0.805	3.40501e-23	6	Hnrnpa3
1.79363e-19	0.271354	0.621	0.58	3.74564e-15	6	Rbbp4
6.36201e-10	0.271305	0.317	0.276	1.32858e-05	6	Rnf166
4.99749e-43	0.271218	0.608	0.426	1.04363e-38	6	Samsn1
1.04944e-19	0.271145	0.295	0.207	2.19154e-15	6	Gm26532
3.31815e-27	0.271085	0.204	0.113	6.9293e-23	6	Dock5
1.93213e-11	0.270115	0.547	0.543	4.03487e-07	6	Rab11b
1.38452e-50	0.270022	0.215	0.089	2.89129e-46	6	Cysltr2
6.52321e-09	0.268824	0.395	0.368	0.000136224	6	Zdhhc20
5.46181e-09	0.268282	0.32	0.283	0.000114059	6	Gpbp1l1
7.62488e-09	0.268212	0.276	0.232	0.00015923	6	Hmgn5
4.98692e-09	0.268058	0.363	0.335	0.000104142	6	Epc1
3.70866e-41	0.26804	0.982	0.974	7.7448e-37	6	Rps19
3.69551e-14	0.267943	0.203	0.141	7.71734e-10	6	Zfp512
2.72691e-08	0.267595	0.433	0.419	0.000569462	6	Kdm5a
7.98025e-307	0.267054	0.138	0.007	1.66652e-302	6	Eya1
3.23224e-35	0.26671	0.168	0.075	6.74988e-31	6	Klhl25
4.35912e-21	0.265999	0.543	0.409	9.10315e-17	6	Ccnd3
5.96097e-10	0.264983	0.333	0.286	1.24483e-05	6	Was
2.56209e-17	0.264741	0.209	0.135	5.35042e-13	6	Gfod1
4.07887e-17	0.264213	0.644	0.628	8.5179e-13	6	Pdcd6
1.05742e-19	0.262651	0.908	0.844	2.20821e-15	6	Calm2
8.75043e-11	0.262311	0.516	0.504	1.82735e-06	6	Tmem30a
3.46149e-21	0.261755	0.181	0.103	7.22863e-17	6	Vopp1
3.68666e-25	0.261121	0.8	0.774	7.69885e-21	6	Ubl5
1.49201e-09	0.260311	0.41	0.384	3.11576e-05	6	Cdc40
2.85098e-31	0.260243	0.987	0.983	5.9537e-27	6	Rps20
9.97881e-13	0.259965	0.334	0.278	2.08387e-08	6	Ptp4a3
1.78475e-102	0.259609	0.784	0.533	3.7271e-98	6	Crip1
3.76671e-15	0.259587	0.273	0.205	7.86602e-11	6	Cpne1
4.66321e-43	0.259252	0.824	0.758	9.73818e-39	6	Lars2
5.74173e-12	0.259192	0.257	0.201	1.19905e-07	6	Mob3a
4.5243e-38	0.259138	0.289	0.153	9.44809e-34	6	Runx2
2.0213e-96	0.259132	0.132	0.025	4.22108e-92	6	Rundc3b
1.09836e-32	0.258933	0.837	0.751	2.2937e-28	6	Srsf7
1.61731e-11	0.258608	0.258	0.208	3.37743e-07	6	Hgsnat
3.66255e-40	0.258486	0.97	0.911	7.6485e-36	6	Btf3
1.70043e-24	0.258239	0.738	0.71	3.55101e-20	6	Cox7b
4.01554e-13	0.2581	0.549	0.517	8.38565e-09	6	Tut7
6.50047e-09	0.257863	0.572	0.579	0.000135749	6	Cap1
1.00571e-11	0.257537	0.249	0.195	2.10023e-07	6	Slc35e1
1.62859e-74	0.25729	0.997	0.978	3.40099e-70	6	Rps4x
7.73199e-22	0.257074	0.744	0.709	1.61467e-17	6	Sfpq
1.91582e-11	0.256934	0.587	0.568	4.00081e-07	6	1810058I24Rik
1.21422e-16	0.256905	0.608	0.561	2.53565e-12	6	Apobec3
5.58228e-10	0.256831	0.535	0.525	1.16575e-05	6	Arf6
7.9427e-10	0.256514	0.484	0.463	1.65867e-05	6	Tpst2
1.18179e-15	0.256381	0.719	0.68	2.46792e-11	6	Tpr
2.5909e-11	0.256374	0.297	0.245	5.41057e-07	6	Esco1
1.917e-12	0.255879	0.622	0.607	4.00327e-08	6	Acin1
1.11851e-15	0.255694	0.229	0.158	2.33578e-11	6	Unc119b
3.61007e-63	0.255383	0.342	0.145	7.5389e-59	6	Zap70
3.36468e-10	0.255274	0.496	0.477	7.02647e-06	6	Nr3c1
4.57783e-10	0.254797	0.554	0.549	9.55989e-06	6	Plekhj1
8.21741e-11	0.254328	0.556	0.551	1.71604e-06	6	Dnajc3
2.85833e-26	0.25405	0.241	0.141	5.96906e-22	6	2510002D24Rik
8.41856e-33	0.253775	0.147	0.063	1.75805e-28	6	4930486L24Rik
7.36801e-14	0.253205	0.668	0.668	1.53866e-09	6	Ndufa6
7.71692e-52	0.252614	0.175	0.062	1.61152e-47	6	Hic1
1.39732e-56	0.252303	0.19	0.066	2.91803e-52	6	Cd226
2.34634e-76	0.25141	0.102	0.019	4.89986e-72	6	Susd1
2.27302e-26	0.251209	0.263	0.161	4.74674e-22	6	Chst11
2.96126e-40	0.251035	0.18	0.076	6.184e-36	6	4930581F22Rik
5.20699e-20	0.251021	0.543	0.434	1.08738e-15	6	Ncf4
1.36377e-68	0.250149	0.151	0.041	2.84795e-64	6	Sfn
1.80741e-20	0.250085	0.197	0.116	3.77441e-16	6	Gm20186

## Sheet: 6 GO BIOL
Term	Overlap	P.value	Adjusted.P.value	Old.P.value	Old.Adjusted.P.value	Odds.Ratio	Combined.Score	Genes
cellular response to cytokine stimulus (GO:0071345)	11/482	2.2735e-08	1.80061e-05	0	0	11.6647	205.291	SELPLG;BCL2L11;TGFB1;IFNGR1;CCL5;IL2RB;BCL2;XCL1;IRF8;ZFP36L2;JAK1
regulation of natural killer cell chemotaxis (GO:2000501)	3/7	5.10908e-07	0.000202319	0	0	318.287	4611.05	KLRK1;CCL5;XCL1
cytokine-mediated signaling pathway (GO:0019221)	10/621	2.59445e-06	0.000684936	0	0	7.91285	101.776	UGCG;BCL2L11;TGFB1;IFNGR1;CCL5;IL2RB;BCL2;XCL1;IRF8;JAK1
negative regulation of T cell mediated immunity (GO:0002710)	3/14	5.24841e-06	0.00103919	0	0	115.7	1406.63	PTPRC;XCL1;KLRD1
cellular response to interferon-gamma (GO:0071346)	5/121	1.27115e-05	0.0020135	0	0	18.9981	214.165	IFNGR1;CCL5;XCL1;IRF8;JAK1
natural killer cell mediated immunity (GO:0002228)	3/20	1.62646e-05	0.00214693	0	0	74.8423	825.25	KLRK1;GZMB;KLRD1
regulation of interferon-gamma-mediated signaling pathway (GO:0060334)	3/23	2.51341e-05	0.00284375	0	0	63.6064	673.673	IFNGR1;TXK;JAK1
regulation of T cell mediated cytotoxicity (GO:0001914)	3/29	5.13131e-05	0.00482778	0	0	48.9133	483.144	PTPRC;XCL1;KLRD1
regulation of natural killer cell mediated cytotoxicity (GO:0042269)	3/30	5.69143e-05	0.00482778	0	0	47.0993	460.347	NCR1;KLRK1;KLRD1
positive regulation of natural killer cell chemotaxis (GO:2000503)	2/5	6.09568e-05	0.00482778	0	0	277.042	2688.79	CCL5;XCL1
regulation of immune response (GO:0050776)	5/179	8.30277e-05	0.00589368	0	0	12.6284	118.66	NCR1;KLRK1;SELL;KLRD1;HCST
hemopoiesis (GO:0030097)	4/94	8.92982e-05	0.00589368	0	0	19.1884	178.904	SELPLG;TGFB1;PTPRC;ZFP36L2
positive regulation of leukocyte mediated cytotoxicity (GO:0001912)	3/43	0.000169089	0.00840822	0	0	31.7713	275.936	KLRK1;XCL1;KLRD1
natural killer cell activation (GO:0030101)	3/43	0.000169089	0.00840822	0	0	31.7713	275.936	NCR1;KLRK1;PTPRC
negative regulation of T cell mediated cytotoxicity (GO:0001915)	2/8	0.000169863	0.00840822	0	0	138.5	1202.25	PTPRC;KLRD1
positive regulation of homotypic cell-cell adhesion (GO:0034112)	2/8	0.000169863	0.00840822	0	0	138.5	1202.25	CCL5;JAK1
negative regulation of mitotic cell cycle (GO:0045930)	3/48	0.000234905	0.0109438	0	0	28.234	235.933	TGFB1;NABP1;ZFP36L2
apoptotic process (GO:0006915)	5/231	0.000273079	0.0120155	0	0	9.69715	79.5724	BCL2L11;GZMA;PRF1;BCL2;GZMB
cellular response to interleukin-2 (GO:0071352)	2/11	0.000332064	0.0131497	0	0	92.3194	739.496	IL2RB;JAK1
interleukin-2-mediated signaling pathway (GO:0038110)	2/11	0.000332064	0.0131497	0	0	92.3194	739.496	IL2RB;JAK1
positive regulation of intracellular signal transduction (GO:1902533)	7/546	0.000392592	0.0148063	0	0	5.86258	45.9787	BCL2L11;TGFB1;PTPRC;CCL5;SHISA5;BCL2;HCST
cellular protein catabolic process (GO:0044257)	3/60	0.000455062	0.0148714	0	0	22.2766	171.42	GZMA;GZMB;CTSW
cellular response to interleukin-15 (GO:0071350)	2/13	0.000469425	0.0148714	0	0	75.5265	578.835	IL2RB;JAK1
regulation of homotypic cell-cell adhesion (GO:0034110)	2/13	0.000469425	0.0148714	0	0	75.5265	578.835	CCL5;JAK1
interleukin-15-mediated signaling pathway (GO:0035723)	2/13	0.000469425	0.0148714	0	0	75.5265	578.835	IL2RB;JAK1
regulation of response to interferon-gamma (GO:0060330)	2/14	0.000546788	0.0154663	0	0	69.2292	520.011	IFNGR1;JAK1
T cell differentiation in thymus (GO:0033077)	2/14	0.000546788	0.0154663	0	0	69.2292	520.011	PTPRC;ZFP36L2
positive regulation of T cell chemotaxis (GO:0010820)	2/14	0.000546788	0.0154663	0	0	69.2292	520.011	CCL5;XCL1
negative regulation of leukocyte mediated cytotoxicity (GO:0001911)	2/15	0.000629902	0.0162646	0	0	63.9006	470.944	PTPRC;KLRD1
regulation of T cell chemotaxis (GO:0010819)	2/15	0.000629902	0.0162646	0	0	63.9006	470.944	CCL5;XCL1
cellular response to growth factor stimulus (GO:0071363)	4/158	0.000650816	0.0162646	0	0	11.1779	82.0152	TGFB1;CCL5;XCL1;ZFP36L2
interferon-gamma-mediated signaling pathway (GO:0060333)	3/68	0.000657156	0.0162646	0	0	19.527	143.086	IFNGR1;IRF8;JAK1
negative regulation of natural killer cell mediated cytotoxicity (GO:0045953)	2/16	0.000718739	0.0167424	0	0	59.3333	429.455	SERPINB9;KLRD1
cellular response to corticosteroid stimulus (GO:0071384)	2/16	0.000718739	0.0167424	0	0	59.3333	429.455	BCL2L11;ZFP36L2
negative regulation of cytokine production involved in immune response (GO:0002719)	2/17	0.000813271	0.0172254	0	0	55.375	393.962	TGFB1;XCL1
proteolysis involved in cellular protein catabolic process (GO:0051603)	3/74	0.000841116	0.0172254	0	0	17.8714	126.544	GZMA;GZMB;CTSW
regulation of cytokine-mediated signaling pathway (GO:0001959)	3/74	0.000841116	0.0172254	0	0	17.8714	126.544	PTPRC;IFNGR1;JAK1
positive regulation of lymphocyte proliferation (GO:0050671)	3/75	0.000874627	0.0172254	0	0	17.6223	124.091	PTPRC;CCL5;BCL2
positive regulation of ERK1 and ERK2 cascade (GO:0070374)	4/172	0.000893668	0.0172254	0	0	10.2391	71.8805	TGFB1;PTPRC;CCL5;XCL1
cellular response to glucocorticoid stimulus (GO:0071385)	2/18	0.000913471	0.0172254	0	0	51.9115	363.29	BCL2L11;ZFP36L2
positive regulation of lymphocyte chemotaxis (GO:0140131)	2/18	0.000913471	0.0172254	0	0	51.9115	363.29	CCL5;XCL1
leukocyte tethering or rolling (GO:0050901)	2/18	0.000913471	0.0172254	0	0	51.9115	363.29	SELPLG;SELL
MAPK cascade (GO:0000165)	5/303	0.000936467	0.0172484	0	0	7.32737	51.0966	TGFB1;CCL5;IL2RB;ZFP36L2;JAK1
pyroptosis (GO:0070269)	2/19	0.00101931	0.0179398	0	0	48.8554	336.547	GZMA;GZMB
leukocyte adhesion to vascular endothelial cell (GO:0061756)	2/19	0.00101931	0.0179398	0	0	48.8554	336.547	SELPLG;SELL
response to interferon-gamma (GO:0034341)	3/80	0.0010549	0.0181626	0	0	16.4739	112.917	CCL5;XCL1;IRF8
positive regulation of natural killer cell mediated cytotoxicity (GO:0045954)	2/20	0.00113076	0.0186575	0	0	46.1389	313.046	KLRK1;KLRD1
lipopolysaccharide-mediated signaling pathway (GO:0031663)	2/20	0.00113076	0.0186575	0	0	46.1389	313.046	TGFB1;CCL5
negative regulation of interleukin-2 production (GO:0032703)	2/22	0.00137038	0.0217069	0	0	41.5208	273.733	PTPRC;XCL1
natural killer cell mediated cytotoxicity (GO:0042267)	2/22	0.00137038	0.0217069	0	0	41.5208	273.733	KLRK1;GZMB

## Sheet: 6 Panglao
Term	Overlap	P.value	Adjusted.P.value	Old.P.value	Old.Adjusted.P.value	Odds.Ratio	Combined.Score	Genes
NK Cells	22/157	7.76035e-34	3.10414e-32	0	0	115.325	8792.28	P2RY10;SELPLG;TGFB1;TXK;SH2D2A;GZMA;PRF1;GZMB;NKG7;CTSW;GIMAP4;SERPINB9;NCR1;KLRK1;PTPRC;SELL;CCL5;IL2RB;CD7;XCL1;KLRD1;HCST
T Cells	21/165	2.58882e-31	5.17764e-30	0	0	99.5991	7014.66	P2RY10;SELPLG;SATB1;TXK;GZMA;PRF1;GZMB;NKG7;CTSW;GIMAP4;GIMAP6;GEM;PTPRC;SELL;CCL5;IL2RB;CD7;BCL2;NABP1;PTPRCAP;HCST
T Memory Cells	15/133	1.80308e-21	2.4041e-20	0	0	72.0291	3440.45	P2RY10;SELPLG;SATB1;GZMA;PRF1;GZMB;NKG7;CTSW;GIMAP4;PTPRC;SELL;CD7;BCL2;PTPRCAP;HCST
Decidual Cells	14/106	4.53325e-21	4.53325e-20	0	0	83.9408	3932.03	P2RY10;GZMA;PRF1;GZMB;NKG7;CTSW;KLRK1;SELL;CCL5;IL2RB;CD7;XCL1;PTPRCAP;HCST
Natural Killer T Cells	13/118	1.57067e-18	1.25653e-17	0	0	66.4054	2722.29	P2RY10;SELPLG;GZMA;PRF1;GZMB;NKG7;CTSW;GIMAP4;GIMAP6;PTPRC;SELL;IL2RB;PTPRCAP
T Cells Naive	12/102	1.64137e-17	1.09425e-16	0	0	69.6842	2693.18	P2RY10;SELPLG;PTPRC;SELL;GZMA;PRF1;GZMB;NKG7;GIMAP4;PTPRCAP;GIMAP6;HCST
T Regulatory Cells	12/117	9.06902e-17	5.03898e-16	0	0	59.6842	2204.68	P2RY10;SELPLG;PTPRC;SELL;CCL5;GZMA;IL2RB;PRF1;GZMB;GIMAP4;GIMAP6;HCST
Thymocytes	12/118	1.0078e-16	5.03898e-16	0	0	59.1182	2177.53	P2RY10;SELPLG;PTPRC;SELL;GZMA;PRF1;GZMB;NKG7;GIMAP4;PTPRCAP;GIMAP6;HCST
T Follicular Helper Cells	11/110	2.60487e-15	1.15772e-14	0	0	56.5556	1899.21	P2RY10;SELPLG;PTPRC;SELL;GZMA;PRF1;GZMB;NKG7;GIMAP4;GIMAP6;HCST
T Cytotoxic Cells	10/102	6.56845e-14	2.62738e-13	0	0	53.962	1637.96	P2RY10;PTPRC;SELL;GZMA;IL2RB;PRF1;GZMB;NKG7;CTSW;PTPRCAP
T Helper Cells	11/148	7.29097e-14	2.65126e-13	0	0	40.7904	1233.89	P2RY10;PTPRC;SELL;CCL5;GZMA;IL2RB;PRF1;GZMB;NKG7;GIMAP4;KLRD1
Gamma Delta T Cells	10/146	2.51827e-12	8.39423e-12	0	0	36.4228	972.76	P2RY10;CCL5;GZMA;CD7;PRF1;GZMB;NKG7;CTSW;KLRD1;PTPRCAP
Nuocytes	9/110	6.85017e-12	2.10775e-11	0	0	43.1396	1108.98	P2RY10;PTPRC;SELL;GZMA;IL2RB;PRF1;GZMB;GIMAP4;GIMAP6
B Cells Memory	6/147	1.73233e-06	4.94953e-06	0	0	19.1576	254.146	P2RY10;PTPRC;SELL;IRF8;NKG7;PTPRCAP
Plasmacytoid Dendritic Cells	6/150	1.9486e-06	5.06352e-06	0	0	18.7557	246.607	P2RY10;PTPRC;SELL;IRF8;GZMB;NKG7
B Cells Naive	6/151	2.02541e-06	5.06352e-06	0	0	18.6254	244.174	P2RY10;PTPRC;SELL;IRF8;NKG7;PTPRCAP
Eosinophils	5/127	1.60747e-05	3.78228e-05	0	0	18.0583	199.332	SELPLG;PTPRC;CCL5;NKG7;HCST
B Cells	5/182	8.98011e-05	0.000199558	0	0	12.4124	115.658	P2RY10;PTPRC;SELL;NKG7;PTPRCAP
Dendritic Cells	5/199	0.000136596	0.000287571	0	0	11.315	100.686	P2RY10;PTPRC;IRF8;GIMAP4;SERPINB9
Platelets	5/214	0.00019169	0.000383381	0	0	10.4949	89.8329	SELPLG;SELL;CCL5;GIMAP4;GIMAP6
Megakaryocytes	4/143	0.000447042	0.000851509	0	0	12.3935	95.5893	SELPLG;TGFB1;NKG7;HCST
Monocytes	4/176	0.000973382	0.00176979	0	0	9.99899	69.3403	PTPRC;SELL;CD7;ZFP36L2
Plasma Cells	3/166	0.00827159	0.0143854	0	0	7.74847	37.1533	P2RY10;GZMB;PTPRCAP
Hematopoietic Stem Cells	3/178	0.00999986	0.0166664	0	0	7.21277	33.2161	PTPRC;GIMAP4;GIMAP6
Pancreatic Stellate Cells	2/111	0.0314545	0.0503272	0	0	7.58448	26.2363	TGFB1;GEM
Langerhans Cells	2/123	0.0379356	0.0583625	0	0	6.82817	22.3408	PTPRC;IRF8
Microglia	2/158	0.05937	0.0879555	0	0	5.28686	14.9299	PTPRC;GIMAP4
Macrophages	2/204	0.0922834	0.131833	0	0	4.07343	9.70655	PTPRC;CCL5
Parathyroid Chief Cells	1/106	0.233585	0.306339	0	0	3.85714	5.6091	GEM
Osteoclast Precursor Cells	1/107	0.235511	0.306339	0	0	3.82056	5.52453	PTPRC
Red Pulp Macrophages	1/110	0.241261	0.306339	0	0	3.71485	5.28205	GIMAP4
Myeloid-derived Suppressor Cells	1/112	0.245071	0.306339	0	0	3.64755	5.1292	PTPRC
Immature Neurons	1/136	0.289354	0.335969	0	0	2.99546	3.71469	BCL2
Tuft Cells	1/136	0.289354	0.335969	0	0	2.99546	3.71469	PTPRC
Basal Cells	1/141	0.298254	0.335969	0	0	2.88776	3.49364	BCL2
Loop Of Henle Cells	1/147	0.308789	0.335969	0	0	2.76824	3.25295	GEM
Neutrophils	1/151	0.315727	0.335969	0	0	2.69388	3.10571	SELL
Erythroid-like And Erythroid Precursor Cells	1/153	0.31917	0.335969	0	0	2.65816	3.03571	NKG7
Sertoli Cells	1/158	0.327704	0.336106	0	0	2.57286	2.8704	SERPINB9
Endothelial Cells (Aorta)	1/185	0.372006	0.372006	0	0	2.19232	2.16787	GIMAP4

## Sheet: 16 marker
p_val	avg_log2FC	pct.1	pct.2	p_val_adj	cluster	gene
6.88109e-118	3.23122	0.565	0.19	1.43698e-113	16	Ikzf2
5.54956e-198	2.61282	0.954	0.62	1.15891e-193	16	Xist
1.77894e-126	2.47305	0.826	0.555	3.71496e-122	16	Dennd4a
1.82525e-20	2.44921	0.401	0.278	3.81168e-16	16	Hbb-bs
8.2544e-77	2.24389	0.563	0.278	1.72377e-72	16	Prkca
1.82654e-195	2.23517	1	0.953	3.81437e-191	16	Malat1
6.58194e-103	2.22539	0.797	0.62	1.37451e-98	16	Akap13
2.60497e-64	2.22187	0.58	0.345	5.43996e-60	16	Dgat1
3.31089e-125	2.17268	0.614	0.222	6.91414e-121	16	Stat4
6.2038e-66	2.15577	0.592	0.359	1.29554e-61	16	Kdm2b
2.64801e-41	2.1283	0.481	0.289	5.52984e-37	16	Bcl2
8.95557e-129	2.05958	0.867	0.6	1.87019e-124	16	Ptprc
2.22929e-185	2.03432	1	0.984	4.65543e-181	16	mt-Co1
5.07742e-155	2.03328	0.954	0.823	1.06032e-150	16	mt-Nd3
2.47551e-49	2.01486	0.329	0.119	5.16961e-45	16	Txk
1.49973e-16	2.00561	0.473	0.452	3.13188e-12	16	Itgav
2.90014e-38	1.95561	0.553	0.418	6.05635e-34	16	Uhrf2
1.11099e-182	1.94734	1	0.988	2.32008e-178	16	mt-Co3
9.77663e-40	1.94546	0.621	0.577	2.04165e-35	16	Nsd3
2.60721e-48	1.93016	0.476	0.25	5.44464e-44	16	Rora		Rora
8.64191e-93	1.91446	0.512	0.184	1.80469e-88	16	Itk		Itk
3.94914e-57	1.91326	0.36	0.129	8.24699e-53	16	Sytl3		Sytl4
3.97015e-44	1.90913	0.618	0.478	8.29085e-40	16	Neurl3		Neurl4
2.93624e-27	1.90188	0.592	0.579	6.13175e-23	16	Nfkb1		Nfkb2
1.82573e-66	1.88906	0.464	0.186	3.81268e-62	16	Satb1		Satb2
7.08796e-78	1.88129	0.568	0.27	1.48018e-73	16	Ppp1r16b		Ppp1r16b
9.09978e-54	1.87443	0.594	0.42	1.90031e-49	16	Arhgap45		Arhgap46
3.09314e-53	1.87354	0.577	0.389	6.45941e-49	16	Birc2		Birc3
5.82126e-177	1.86814	0.998	0.985	1.21565e-172	16	mt-Co2		mt-Co3
1.16881e-52	1.85005	0.633	0.484	2.44083e-48	16	Vgll4		Vgll5
1.05723e-56	1.84224	0.662	0.515	2.20781e-52	16	Smad7		Smad8
6.92802e-51	1.81581	0.563	0.323	1.44678e-46	16	Emb		Emb
4.90713e-50	1.80903	0.568	0.389	1.02476e-45	16	Itpkb		Itpkb
7.88994e-85	1.80781	0.597	0.268	1.64766e-80	16	Ptpn22		Ptpn23
7.23684e-178	1.80146	1	0.99	1.51127e-173	16	mt-Atp6		mt-Atp7
4.53414e-77	1.79974	0.507	0.186	9.46864e-73	16	Ctla4		Ctla5
8.78172e-56	1.79752	0.353	0.125	1.83389e-51	16	Nt5e		Nt5e
2.83231e-50	1.79007	0.611	0.468	5.91471e-46	16	Ogt		Ogt
1.34503e-72	1.76959	0.754	0.704	2.80882e-68	16	Luc7l2		Luc7l3
8.35089e-57	1.76935	0.693	0.634	1.74392e-52	16	Clk1		Clk2
4.24923e-29	1.76783	0.249	0.099	8.87367e-25	16	Il2ra		Il2ra
3.5595e-19	1.76706	0.42	0.328	7.4333e-15	16	Arhgap31		Arhgap32
8.20237e-141	1.7654	0.918	0.827	1.7129e-136	16	Rbm39		Rbm40
1.8142e-69	1.74929	0.423	0.158	3.78859e-65	16	Tsix		Tsix
9.18932e-48	1.74748	0.49	0.283	1.91901e-43	16	Cblb		Cblb
1.09201e-36	1.73494	0.539	0.412	2.28044e-32	16	Tut4		Tut5
3.45435e-71	1.72331	0.749	0.565	7.21373e-67	16	Tnfaip3		Tnfaip4
6.68164e-51	1.71763	0.348	0.131	1.39533e-46	16	Gm26740		Gm26741
9.95133e-71	1.71072	0.355	0.107	2.07814e-66	16	Il18r1		Il18r2
2.77221e-17	1.71007	0.488	0.461	5.78921e-13	16	Nrip1
2.2758e-33	1.70223	0.425	0.26	4.75256e-29	16	Zeb1
2.15576e-29	1.67633	0.401	0.248	4.50188e-25	16	Lncpint
4.64915e-81	1.66744	0.787	0.497	9.70881e-77	16	Vps37b
2.71881e-37	1.66335	0.488	0.312	5.6777e-33	16	Itgb7
2.683e-158	1.65117	0.995	0.959	5.60291e-154	16	mt-Nd1
9.1636e-85	1.65017	0.8	0.693	1.91364e-80	16	Mbnl1
3.63481e-101	1.64425	0.87	0.781	7.59057e-97	16	mt-Nd5
1.60061e-18	1.6252	0.488	0.46	3.34256e-14	16	Ankrd12
2.6072e-34	1.62361	0.391	0.2	5.44462e-30	16	Il7r
1.25786e-27	1.62107	0.522	0.458	2.62679e-23	16	AU020206
5.78254e-28	1.60923	0.379	0.197	1.20757e-23	16	Tnfrsf9
1.29941e-158	1.6075	0.995	0.954	2.71356e-154	16	mt-Nd4
8.18066e-70	1.60155	0.517	0.196	1.70837e-65	16	Icos
1.29353e-19	1.59769	0.471	0.419	2.70128e-15	16	Chd2
3.7389e-22	1.57619	0.51	0.478	7.80795e-18	16	Tnrc6b
3.18639e-50	1.56932	0.589	0.364	6.65414e-46	16	Ets1
9.50936e-36	1.56869	0.609	0.575	1.98584e-31	16	Nktr
3.48789e-44	1.56866	0.367	0.153	7.28376e-40	16	Cd27
2.54583e-101	1.56668	0.848	0.776	5.31647e-97	16	Son
7.87687e-29	1.56426	0.553	0.507	1.64493e-24	16	Rsbn1l
5.8495e-13	1.56212	0.232	0.136	1.22155e-08	16	Grap2
2.49331e-159	1.55353	0.993	0.95	5.20677e-155	16	mt-Nd2
1.43045e-36	1.55077	0.652	0.675	2.9872e-32	16	Ankrd11
2.38474e-24	1.54955	0.321	0.178	4.98006e-20	16	Rnf157
3.92196e-18	1.54763	0.49	0.471	8.19023e-14	16	Krit1
2.10864e-53	1.53933	0.7	0.571	4.40347e-49	16	Fosl2
3.16197e-15	1.53909	0.483	0.478	6.60315e-11	16	Nr3c1
4.65005e-21	1.53245	0.44	0.35	9.7107e-17	16	Ankrd44
1.23327e-30	1.53102	0.534	0.425	2.57543e-26	16	Malt1
1.20027e-42	1.5264	0.382	0.152	2.50653e-38	16	Tnfrsf4
3.14617e-165	1.52581	0.995	0.975	6.57014e-161	16	mt-Cytb
2.13273e-96	1.52123	0.667	0.258	4.45378e-92	16	Il2rb
1.15759e-41	1.51929	0.37	0.16	2.4174e-37	16	Cd28
7.46994e-27	1.51291	0.476	0.331	1.55995e-22	16	Traf1
5.53032e-50	1.51186	0.348	0.128	1.1549e-45	16	Cd6
3.24844e-44	1.50679	0.676	0.681	6.78373e-40	16	Tra2b
2.18234e-18	1.50238	0.507	0.482	4.55738e-14	16	AC149090.1
7.83942e-25	1.5015	0.418	0.29	1.63711e-20	16	Rinl
2.22666e-26	1.4964	0.522	0.415	4.64994e-22	16	Nabp1
3.47376e-15	1.48908	0.452	0.425	7.25426e-11	16	Atp11b
1.64932e-27	1.48903	0.534	0.473	3.44428e-23	16	Dock10
7.57584e-23	1.48433	0.44	0.257	1.58206e-18	16	Ms4a4b
4.17759e-11	1.47112	0.386	0.352	8.72405e-07	16	4932438A13Rik
4.64878e-23	1.46623	0.476	0.388	9.70805e-19	16	Itgal
1.6598e-37	1.463	0.548	0.425	3.46616e-33	16	Dock2
3.76251e-53	1.45853	0.754	0.647	7.85725e-49	16	Ifngr1
1.77903e-26	1.44959	0.505	0.39	3.71515e-22	16	Ahnak
5.45356e-11	1.44463	0.43	0.428	1.13887e-06	16	Hivep2
1.77701e-58	1.44265	0.713	0.574	3.71092e-54	16	H2-Q6
2.58084e-20	1.44223	0.44	0.359	5.38956e-16	16	Zcchc7
2.41166e-11	1.43933	0.372	0.321	5.03628e-07	16	Samd9l
2.82003e-19	1.43659	0.512	0.459	5.88908e-15	16	Runx3
1.37397e-35	1.43021	0.408	0.221	2.86927e-31	16	Inpp4b
2.69938e-21	1.42797	0.563	0.601	5.63712e-17	16	Mycbp2
9.19711e-48	1.42665	0.452	0.212	1.92063e-43	16	Gimap3
5.42512e-11	1.42346	0.37	0.321	1.13293e-06	16	Atad2
1.22766e-16	1.41719	0.536	0.583	2.56371e-12	16	Smchd1
1.72829e-13	1.41698	0.329	0.222	3.60918e-09	16	Gem
1.42892e-17	1.41687	0.43	0.362	2.98401e-13	16	Dock8
8.90521e-21	1.41659	0.553	0.57	1.85967e-16	16	Macf1
8.17729e-26	1.41144	0.65	0.735	1.70766e-21	16	Wnk1
7.67859e-44	1.40561	0.295	0.106	1.60352e-39	16	Gm15472
2.02079e-15	1.39763	0.473	0.468	4.22002e-11	16	Ttc14
8.21996e-57	1.39676	0.486	0.194	1.71657e-52	16	Trbc1
3.24199e-23	1.39287	0.355	0.217	6.77025e-19	16	Rabgap1l
1.06178e-27	1.38564	0.285	0.129	2.21732e-23	16	Tox
2.15441e-21	1.38372	0.476	0.39	4.49906e-17	16	Gpr132
4.2574e-16	1.37797	0.464	0.431	8.89072e-12	16	Tacc1
4.97358e-13	1.37719	0.457	0.454	1.03863e-08	16	Arhgef1
2.80655e-22	1.36246	0.614	0.674	5.86091e-18	16	Stat3
1.49922e-20	1.36229	0.316	0.188	3.13081e-16	16	Pde7a
3.6154e-23	1.36155	0.517	0.431	7.55005e-19	16	Il21r
9.22057e-27	1.35845	0.57	0.467	1.92553e-22	16	Bhlhe40
2.73899e-12	1.35816	0.42	0.395	5.71983e-08	16	Fryl
1.31202e-09	1.35405	0.217	0.139	2.73989e-05	16	Nmrk1
9.82233e-41	1.35205	0.476	0.234	2.0512e-36	16	Cd2
1.70613e-55	1.34166	0.505	0.222	3.56292e-51	16	Sh2d2a
9.44052e-40	1.33042	0.43	0.221	1.97146e-35	16	Ablim1
3.36373e-09	1.32971	0.442	0.48	7.02448e-05	16	Kmt2a
1.40001e-13	1.32095	0.319	0.231	2.92364e-09	16	Gm20559
2.32641e-25	1.31345	0.297	0.151	4.85825e-21	16	Atp2b4
2.57785e-27	1.30817	0.408	0.228	5.38333e-23	16	Tnfrsf18
8.62644e-24	1.30807	0.606	0.664	1.80146e-19	16	Tra2a
1.54256e-33	1.30427	0.411	0.223	3.22133e-29	16	Lck
5.92782e-18	1.30366	0.341	0.224	1.23791e-13	16	St8sia4
1.16712e-13	1.29993	0.466	0.46	2.43729e-09	16	Aebp2
7.01633e-23	1.29944	0.536	0.491	1.46522e-18	16	Il2rg
4.02783e-17	1.29771	0.553	0.585	8.41132e-13	16	Celf2
4.92104e-18	1.29754	0.534	0.539	1.02766e-13	16	Mndal
1.2364e-31	1.29072	0.251	0.098	2.58197e-27	16	Plcxd2
2.6373e-11	1.29062	0.384	0.342	5.50748e-07	16	Sipa1l1
2.04249e-08	1.2878	0.519	0.618	0.000426532	16	Hif1a
1.53901e-23	1.28773	0.336	0.196	3.21392e-19	16	Atxn1
1.17193e-15	1.28527	0.396	0.314	2.44735e-11	16	Rhoh
1.05054e-27	1.285	0.425	0.259	2.19384e-23	16	P2ry10
7.93232e-10	1.28062	0.461	0.5	1.65651e-05	16	Itga4
3.80246e-38	1.2798	0.155	0.036	7.94068e-34	16	Lrrc32
3.99794e-35	1.27825	0.664	0.718	8.3489e-31	16	Prrc2c
2.51508e-09	1.27162	0.49	0.574	5.25224e-05	16	Gls
4.88906e-34	1.26603	0.676	0.754	1.02098e-29	16	Sf3b1
2.28143e-39	1.26306	0.7	0.758	4.76432e-35	16	Fus
5.47819e-42	1.26007	0.444	0.203	1.14401e-37	16	Ctsw
1.11891e-29	1.25476	0.655	0.699	2.33662e-25	16	Rsrp1
3.4358e-26	1.245	0.614	0.67	7.17499e-22	16	Snrnp70
2.8708e-26	1.24004	0.362	0.205	5.99508e-22	16	Rnf125
1.05359e-09	1.23862	0.437	0.455	2.20021e-05	16	Stk24
7.38608e-15	1.23102	0.365	0.282	1.54244e-10	16	Arhgap15
1.45939e-11	1.22498	0.312	0.235	3.04764e-07	16	Madd
1.73929e-19	1.2184	0.585	0.638	3.63217e-15	16	Ccnl1
1.05593e-64	1.21445	0.222	0.047	2.2051e-60	16	Gm43065
5.30115e-11	1.21134	0.466	0.51	1.10704e-06	16	Phf3
5.29668e-23	1.21095	0.643	0.542	1.10611e-18	16	Rgs1
1.85873e-61	1.21017	0.882	0.749	3.88159e-57	16	H2-Q7
4.70921e-29	1.20613	0.22	0.082	9.83423e-25	16	BE692007
9.15433e-36	1.1905	0.215	0.068	1.9117e-31	16	Klrc2
2.82416e-47	1.1856	0.205	0.052	5.89769e-43	16	Gprin3
1.75141e-28	1.17046	0.664	0.758	3.65746e-24	16	Srsf7
2.12836e-20	1.16792	0.242	0.118	4.44466e-16	16	Ccdc88c
1.73576e-15	1.15708	0.531	0.506	3.62478e-11	16	Stk17b
1.50244e-32	1.15574	0.676	0.72	3.13755e-28	16	H2-Q4
3.32435e-20	1.13414	0.246	0.119	6.94224e-16	16	Cd5
4.13364e-09	1.13408	0.505	0.598	8.63229e-05	16	Zc3hav1
7.20374e-14	1.12854	0.36	0.275	1.50436e-09	16	Prkch
5.94113e-24	1.12833	0.254	0.109	1.24069e-19	16	Cd4
7.51071e-22	1.12701	0.232	0.106	1.56846e-17	16	Jakmip1
2.47528e-26	1.12456	0.645	0.608	5.16912e-22	16	Fyb
1.26766e-17	1.12363	0.556	0.557	2.64726e-13	16	mt-Nd4l
9.77721e-24	1.1225	0.227	0.097	2.04177e-19	16	Ubash3a
1.72577e-08	1.12234	0.51	0.646	0.000360393	16	Srsf11
7.07154e-12	1.10568	0.258	0.171	1.47675e-07	16	Hip1r
1.06185e-08	1.10253	0.488	0.578	0.000221747	16	Bclaf1
1.39737e-61	1.09873	0.176	0.032	2.91813e-57	16	Gm28112
1.63734e-18	1.09431	0.597	0.635	3.41925e-14	16	Skil
8.41804e-10	1.09109	0.227	0.141	1.75794e-05	16	Rgs16
1.84649e-18	1.08996	0.609	0.713	3.85603e-14	16	Sfpq
1.38903e-09	1.08941	0.314	0.247	2.9007e-05	16	4930523C07Rik
6.31254e-09	1.08685	0.232	0.159	0.000131825	16	Runx2
4.40566e-11	1.079	0.534	0.643	9.20033e-07	16	Hnrnph1
2.64468e-09	1.06109	0.275	0.2	5.52289e-05	16	Arap2
8.30096e-15	1.06087	0.345	0.227	1.73349e-10	16	Gimap6
1.9352e-08	1.05382	0.251	0.185	0.000404129	16	Osbpl3
3.7242e-21	1.02163	0.239	0.112	7.77726e-17	16	Bcl11b
3.06878e-23	1.01729	0.312	0.15	6.40853e-19	16	Pdcd1
1.83526e-08	1.01195	0.2	0.124	0.000383257	16	Ccr2
7.80279e-19	0.999353	0.167	0.066	1.62946e-14	16	Ar
7.21192e-20	0.994843	0.246	0.122	1.50606e-15	16	Gimap8
1.90832e-29	0.99439	0.705	0.804	3.98514e-25	16	Srrm2
2.21601e-41	0.991787	0.145	0.03	4.6277e-37	16	Foxp3
3.81351e-11	0.985544	0.266	0.178	7.96374e-07	16	Spn
7.92223e-10	0.977393	0.435	0.419	1.6544e-05	16	mt-Atp8
1.01926e-11	0.976856	0.606	0.677	2.12852e-07	16	Odc1
1.2914e-14	0.9676	0.198	0.099	2.69682e-10	16	Ikzf3
6.01914e-16	0.966758	0.312	0.194	1.25698e-11	16	Skap1
2.69098e-12	0.961301	0.232	0.129	5.61957e-08	16	Ramp3
2.88849e-16	0.959287	0.186	0.085	6.03203e-12	16	Themis
4.20558e-20	0.921721	0.389	0.226	8.78251e-16	16	Ltb
2.51952e-16	0.9187	0.128	0.046	5.26151e-12	16	Gm36723
5.69977e-25	0.917504	0.174	0.06	1.19028e-20	16	Gm37529
4.17188e-13	0.914606	0.572	0.673	8.71213e-09	16	Myh9
1.36701e-15	0.906223	0.621	0.701	2.85473e-11	16	Iqgap1
1.53139e-27	0.889746	0.403	0.191	3.19799e-23	16	Cd3e
1.0446e-22	0.878427	0.389	0.202	2.18143e-18	16	Trac
2.04791e-17	0.877522	0.169	0.071	4.27664e-13	16	Gpr68
3.49377e-12	0.848836	0.669	0.794	7.29604e-08	16	Slc3a2
4.54619e-11	0.831088	0.213	0.123	9.4938e-07	16	Abcb1a
9.35382e-14	0.828651	0.251	0.134	1.95336e-09	16	Cxcr6
5.74033e-15	0.821298	0.167	0.074	1.19875e-10	16	Il18rap
7.63296e-10	0.816073	0.643	0.76	1.59399e-05	16	Shisa5
1.29342e-13	0.788808	0.145	0.063	2.70104e-09	16	Fam169b
1.9611e-08	0.784226	0.15	0.084	0.000409536	16	A930024E05Rik
1.66796e-09	0.782061	0.123	0.058	3.48321e-05	16	Itgae
6.4859e-16	0.774257	0.377	0.235	1.35445e-11	16	Gimap4
1.09111e-21	0.773864	0.447	0.238	2.27856e-17	16	Trbc2
4.45921e-23	0.771967	0.821	0.809	9.31216e-19	16	Btg1
1.28358e-12	0.763619	0.394	0.267	2.6805e-08	16	Ctla2a
2.67915e-13	0.760623	0.121	0.047	5.59488e-09	16	Ccn4
7.90325e-21	0.735116	0.128	0.04	1.65044e-16	16	Sntb1
1.35044e-16	0.691175	0.374	0.204	2.82011e-12	16	Cd3d
1.37073e-08	0.683427	0.126	0.064	0.00028625	16	Pear1
2.327e-29	0.682604	0.981	0.977	4.85947e-25	16	H2-K1
2.35224e-34	0.675107	0.937	0.956	4.91219e-30	16	AY036118
1.54697e-25	0.608965	0.894	0.927	3.23055e-21	16	Ddx5
1.0594e-29	0.566159	0.473	0.216	2.21234e-25	16	Cd3g
7.50497e-12	0.563761	0.287	0.17	1.56726e-07	16	Gzmb
2.7333e-15	0.555742	0.874	0.853	5.70795e-11	16	Junb
2.24564e-09	0.542045	0.15	0.073	4.68957e-05	16	Cd8a
1.63531e-08	0.537769	0.229	0.475	0.000341502	16	Zmiz1
1.0962e-08	0.527926	0.179	0.386	0.00022892	16	Cpsf6
4.66237e-11	0.516036	0.196	0.447	9.73642e-07	16	Pkn1
2.80343e-09	0.512617	0.186	0.41	5.8544e-05	16	Safb
2.74884e-08	0.510094	0.222	0.465	0.000574041	16	Tox4
3.459e-11	0.497055	0.169	0.396	7.22343e-07	16	Dot1l
2.42954e-08	0.49374	0.13	0.295	0.00050736	16	Cnot7
1.38007e-08	0.493168	0.174	0.378	0.0002882	16	Synj2bp
9.68692e-09	0.490564	0.174	0.379	0.000202292	16	Znrf1
6.92972e-09	0.481352	0.191	0.41	0.000144713	16	Srsf1
1.18886e-11	0.47911	0.196	0.457	2.4827e-07	16	Irf9
1.43801e-08	0.474822	0.179	0.385	0.0003003	16	Nudcd3
7.9623e-09	0.473941	0.227	0.479	0.000166277	16	Ctcf
4.08982e-10	0.472926	0.217	0.478	8.54076e-06	16	Oip5os1
4.9317e-09	0.470552	0.121	0.288	0.000102989	16	Arid1b
5.36216e-11	0.468558	0.167	0.393	1.11978e-06	16	Mdfic
1.0669e-09	0.46786	0.152	0.349	2.228e-05	16	Hnrnph3
4.87174e-09	0.463287	0.222	0.475	0.000101737	16	Emc3
2.73992e-08	0.460952	0.14	0.311	0.000572178	16	Rasa1
6.91829e-09	0.460573	0.171	0.374	0.000144475	16	Zdhhc20
3.64347e-08	0.458893	0.15	0.326	0.000760866	16	Zc3h18
5.37831e-13	0.455306	0.239	0.554	1.12315e-08	16	Cisd2
1.93346e-09	0.45438	0.186	0.41	4.03764e-05	16	Tmem248
2.85566e-11	0.452199	0.22	0.494	5.96347e-07	16	Sec61a1
6.05783e-09	0.447307	0.217	0.458	0.000126506	16	Arih1
2.59779e-09	0.446553	0.213	0.458	5.42497e-05	16	Usp9x
1.77016e-09	0.445097	0.246	0.511	3.69662e-05	16	Tob2
1.32192e-08	0.444293	0.22	0.462	0.000276056	16	Rnf4
1.15071e-09	0.443926	0.143	0.332	2.40304e-05	16	Gon4l
1.60315e-11	0.443504	0.188	0.44	3.34787e-07	16	Ccz1
9.88003e-11	0.44227	0.145	0.349	2.06325e-06	16	Slfn8
1.10216e-12	0.441746	0.157	0.394	2.30165e-08	16	Rassf1
3.84939e-10	0.441106	0.167	0.383	8.03868e-06	16	Dlst
5.77377e-09	0.438138	0.268	0.557	0.000120574	16	Snhg8
1.16266e-09	0.433651	0.145	0.338	2.42797e-05	16	Strn3
2.68927e-08	0.433073	0.171	0.368	0.000561601	16	Lrrc8c
9.46743e-12	0.433016	0.193	0.45	1.97708e-07	16	Arcn1
1.79832e-11	0.430364	0.176	0.415	3.75543e-07	16	Nasp
4.84344e-10	0.430194	0.217	0.475	1.01146e-05	16	Ccar1
2.23288e-08	0.429981	0.143	0.317	0.000466293	16	Ing4
1.60242e-08	0.4299	0.162	0.352	0.000334634	16	Mphosph8
8.14219e-09	0.427671	0.118	0.28	0.000170033	16	Sbf1
7.92471e-10	0.427374	0.13	0.313	1.65492e-05	16	Taf1
3.91979e-08	0.427198	0.14	0.309	0.00081857	16	Ahcyl2
1.64796e-09	0.42639	0.138	0.322	3.44144e-05	16	Xpo6
1.74396e-08	0.425701	0.152	0.335	0.000364192	16	Akap8
1.9716e-14	0.425073	0.181	0.461	4.11729e-10	16	Cab39
2.35489e-10	0.424781	0.143	0.341	4.91771e-06	16	Luc7l
3.28013e-10	0.424663	0.133	0.323	6.8499e-06	16	Aqr
4.7169e-09	0.423267	0.159	0.355	9.8503e-05	16	Ldb1
1.10819e-09	0.420834	0.13	0.312	2.31424e-05	16	Washc4
1.20632e-08	0.420776	0.227	0.474	0.000251917	16	Cdc42se2
1.02111e-08	0.416935	0.198	0.421	0.000213239	16	Baz1b
6.19267e-12	0.416086	0.196	0.462	1.29321e-07	16	Supt5
4.47818e-10	0.41541	0.191	0.427	9.35179e-06	16	Chd1
3.124e-09	0.414312	0.251	0.53	6.52385e-05	16	Plgrkt
9.79562e-09	0.413235	0.157	0.346	0.000204562	16	Trim44
1.47501e-11	0.413184	0.116	0.308	3.08027e-07	16	Fam193a
5.44727e-10	0.412639	0.164	0.376	1.13755e-05	16	Rnf6
1.9245e-09	0.411904	0.222	0.482	4.01894e-05	16	Tm9sf2
3.14798e-14	0.408617	0.157	0.412	6.57393e-10	16	Lmbrd1
1.92829e-08	0.406384	0.126	0.289	0.000402685	16	Irf3
8.07509e-12	0.405642	0.162	0.393	1.68632e-07	16	Golgb1
4.73604e-13	0.404907	0.179	0.439	9.89027e-09	16	Hadha
9.75992e-09	0.404347	0.179	0.385	0.000203816	16	Rbm28
2.74543e-09	0.403909	0.138	0.321	5.73328e-05	16	Gbf1
1.21844e-08	0.403515	0.191	0.407	0.000254448	16	Glyr1
2.72201e-13	0.402842	0.227	0.535	5.68437e-09	16	Prrc2a
2.10958e-12	0.400134	0.143	0.36	4.40544e-08	16	Hsph1
4.16197e-08	0.398206	0.114	0.262	0.000869144	16	Hspa4l
3.20037e-12	0.397234	0.167	0.407	6.68334e-08	16	Tmx3
8.51033e-09	0.396882	0.176	0.379	0.000177721	16	Mphosph10
4.17533e-10	0.39617	0.15	0.35	8.71934e-06	16	Exoc5
4.23377e-09	0.393293	0.128	0.301	8.84139e-05	16	Fbxo33
3.5273e-11	0.392218	0.249	0.55	7.36606e-07	16	Csnk2a1
8.38232e-13	0.390798	0.116	0.319	1.75048e-08	16	Usp47
3.21386e-08	0.389247	0.14	0.311	0.00067115	16	Fam117b
7.77979e-12	0.388954	0.222	0.508	1.62465e-07	16	Wapl
1.19886e-12	0.388898	0.242	0.554	2.50358e-08	16	Os9
3.04631e-11	0.38815	0.179	0.417	6.3616e-07	16	Ppp4r3b
4.40254e-09	0.387501	0.234	0.496	9.19383e-05	16	Lrp10
3.02475e-08	0.387482	0.097	0.236	0.000631658	16	Tbc1d23
1.15955e-09	0.386778	0.155	0.353	2.42148e-05	16	Kat6a
4.5287e-09	0.386579	0.111	0.27	9.45727e-05	16	Abraxas2
1.92825e-10	0.386516	0.171	0.393	4.02676e-06	16	Sec31a
2.47069e-11	0.384685	0.169	0.401	5.15954e-07	16	Snrnp200
3.00233e-08	0.384619	0.128	0.29	0.000626976	16	Mbtps1
8.66596e-09	0.38444	0.147	0.33	0.000180971	16	Mfsd14a
4.10643e-09	0.38439	0.162	0.358	8.57545e-05	16	Cux1
1.74049e-08	0.38423	0.155	0.338	0.000363467	16	Crebrf
6.11709e-09	0.383904	0.13	0.303	0.000127743	16	Tbl1xr1
1.04144e-12	0.383159	0.162	0.402	2.17484e-08	16	Tomm34
6.70461e-13	0.382772	0.123	0.334	1.40012e-08	16	Tm9sf4
3.17118e-08	0.382564	0.128	0.289	0.000662238	16	Fbxl3
6.48351e-12	0.382445	0.239	0.545	1.35395e-07	16	BC005624
3.70495e-11	0.382316	0.128	0.324	7.73705e-07	16	Actr1b
6.48484e-12	0.381967	0.222	0.509	1.35423e-07	16	Pten
4.41265e-10	0.38136	0.171	0.384	9.21495e-06	16	Hk2
1.25905e-10	0.380484	0.147	0.354	2.62928e-06	16	Kdm1a
3.1588e-17	0.380378	0.15	0.428	6.59652e-13	16	Faim
1.73175e-09	0.380329	0.109	0.272	3.61642e-05	16	Fto
3.65562e-09	0.380039	0.111	0.272	7.63403e-05	16	Mon2
1.81907e-08	0.379652	0.133	0.301	0.000379876	16	Mecp2
7.40555e-11	0.377506	0.157	0.37	1.5465e-06	16	Ddx58
2.07201e-09	0.374461	0.13	0.307	4.32698e-05	16	Irf2bpl
1.20128e-09	0.374415	0.268	0.567	2.50863e-05	16	Pura
1.00713e-08	0.373601	0.128	0.294	0.000210319	16	Mllt10
7.68876e-13	0.373593	0.164	0.408	1.60564e-08	16	Twistnb
2.65432e-10	0.371833	0.164	0.379	5.54303e-06	16	Atp13a3
3.03148e-11	0.37174	0.191	0.44	6.33064e-07	16	Eif4g3
2.18298e-08	0.371537	0.266	0.544	0.000455871	16	Ddx21
3.75252e-10	0.371316	0.14	0.333	7.83639e-06	16	Adar
7.69349e-13	0.371086	0.203	0.485	1.60663e-08	16	Srpr
3.13227e-10	0.370746	0.147	0.347	6.54112e-06	16	Cop1
2.64234e-10	0.370364	0.123	0.306	5.51801e-06	16	Map3k2
7.22083e-14	0.370232	0.188	0.463	1.50793e-09	16	Hnrnpul1
2.36199e-12	0.369613	0.14	0.358	4.93254e-08	16	Arih2
3.77911e-08	0.36944	0.14	0.31	0.000789192	16	Specc1l
9.82423e-12	0.369309	0.147	0.365	2.05159e-07	16	Zmynd11
7.43501e-12	0.368662	0.234	0.533	1.55265e-07	16	Xrn2
2.20776e-10	0.368401	0.171	0.394	4.61047e-06	16	Mapkapk3
1.28561e-12	0.367592	0.164	0.406	2.68474e-08	16	Stag2
4.34691e-15	0.367137	0.121	0.349	9.07765e-11	16	Limd1
5.18794e-10	0.365339	0.249	0.527	1.0834e-05	16	Slbp
7.41057e-12	0.365133	0.126	0.328	1.54755e-07	16	Mindy2
1.31989e-08	0.364647	0.126	0.289	0.000275632	16	Rbm33
2.73904e-08	0.364165	0.109	0.257	0.000571994	16	Zzz3
3.6599e-13	0.362167	0.179	0.442	7.64298e-09	16	Vps4b
1.15217e-11	0.361557	0.266	0.594	2.40608e-07	16	Ubxn4
2.55554e-14	0.360887	0.28	0.599	5.33673e-10	16	Irf8
2.69661e-11	0.36011	0.135	0.339	5.63133e-07	16	Zc3h14
6.83859e-09	0.357615	0.106	0.261	0.00014281	16	Tbc1d5
5.66908e-09	0.357364	0.13	0.302	0.000118387	16	Ccpg1
2.22229e-08	0.356391	0.104	0.249	0.000464081	16	Nbeal1
5.44293e-14	0.355687	0.227	0.545	1.13665e-09	16	Scaf11
2.83437e-09	0.355645	0.133	0.309	5.91902e-05	16	Atl3
9.43988e-11	0.355633	0.135	0.332	1.97133e-06	16	Tbk1
3.59022e-08	0.355225	0.13	0.292	0.000749745	16	Wdr82
1.24616e-08	0.355087	0.316	0.652	0.000260236	16	Hnrnpm
5.85695e-13	0.353247	0.121	0.331	1.22311e-08	16	Rbm34
3.41363e-12	0.352607	0.171	0.417	7.12868e-08	16	Tardbp
3.28388e-08	0.351913	0.283	0.568	0.000685773	16	Vmp1
2.32142e-12	0.351748	0.21	0.484	4.84782e-08	16	Wipf1
1.93162e-10	0.351705	0.13	0.321	4.03379e-06	16	Atg12
4.07097e-11	0.351685	0.186	0.426	8.5014e-07	16	Cirbp
3.60277e-12	0.351049	0.169	0.408	7.52365e-08	16	Wdr43
1.81458e-08	0.349901	0.109	0.259	0.000378939	16	Slc30a5
1.0535e-11	0.349754	0.116	0.309	2.20003e-07	16	Mepce
4.76952e-11	0.34906	0.164	0.388	9.96019e-07	16	Ilf2
2.58422e-09	0.347706	0.104	0.261	5.39663e-05	16	Mtmr3
2.40628e-08	0.347389	0.101	0.245	0.000502503	16	Scaf8
6.45035e-10	0.347251	0.118	0.293	1.34703e-05	16	Sft2d2
4.69331e-15	0.346906	0.193	0.485	9.80103e-11	16	Tab2
4.98036e-11	0.346232	0.157	0.376	1.04005e-06	16	Med13l
3.93718e-13	0.345258	0.14	0.367	8.22201e-09	16	Bcl2l1
1.13305e-10	0.34435	0.123	0.309	2.36614e-06	16	Bet1l
3.28292e-11	0.344295	0.15	0.362	6.85573e-07	16	Ppp2r2d
1.22762e-10	0.344202	0.111	0.288	2.56364e-06	16	Las1l
4.05369e-09	0.343391	0.193	0.413	8.46532e-05	16	Trim35
3.04808e-08	0.343283	0.114	0.265	0.000636531	16	Prr14
5.9096e-14	0.34228	0.15	0.393	1.2341e-09	16	Tmem259
1.29703e-09	0.342024	0.114	0.281	2.70858e-05	16	Phrf1
8.78782e-10	0.341494	0.13	0.312	1.83516e-05	16	Gigyf2
3.67001e-09	0.340782	0.138	0.316	7.66409e-05	16	Nsd2
1.00842e-13	0.34055	0.205	0.494	2.10589e-09	16	Map2k3
2.58659e-08	0.339844	0.118	0.273	0.000540158	16	Gcc2
3.89738e-11	0.339762	0.162	0.386	8.1389e-07	16	Usp16
8.18209e-15	0.339632	0.198	0.492	1.70867e-10	16	Pum2
2.54041e-09	0.338746	0.111	0.274	5.30514e-05	16	Pip5k1a
6.28619e-11	0.338653	0.116	0.3	1.31274e-06	16	Ncoa3
1.12623e-15	0.338582	0.179	0.466	2.3519e-11	16	N4bp1
1.22213e-12	0.338576	0.111	0.309	2.55217e-08	16	Acsl4
2.32464e-08	0.338118	0.101	0.245	0.000485454	16	Stim2
5.67017e-13	0.337233	0.121	0.329	1.1841e-08	16	Stat6
2.94281e-12	0.337114	0.205	0.478	6.14548e-08	16	Zfp207
8.09759e-09	0.336173	0.321	0.651	0.000169102	16	Tmed5
1.62965e-10	0.335418	0.155	0.363	3.40319e-06	16	Agfg1
1.03778e-10	0.335274	0.121	0.306	2.1672e-06	16	Mbtd1
1.78011e-14	0.335131	0.196	0.487	3.71741e-10	16	Usp25
2.46258e-08	0.334716	0.099	0.24	0.00051426	16	Phf12
1.57847e-11	0.334164	0.239	0.534	3.29632e-07	16	Yy1
9.46835e-12	0.334041	0.145	0.36	1.97728e-07	16	Ipo7
2.12984e-12	0.333829	0.179	0.431	4.44775e-08	16	Man1a2
1.59171e-12	0.333828	0.164	0.402	3.32398e-08	16	Smc3
4.38862e-09	0.333303	0.152	0.341	9.16476e-05	16	Osbpl8
4.67219e-09	0.33278	0.128	0.3	9.75693e-05	16	Vcpip1
4.79578e-11	0.331986	0.205	0.463	1.0015e-06	16	Rnps1
3.79193e-10	0.331533	0.21	0.46	7.91868e-06	16	Tgfbr2
1.90009e-09	0.331485	0.169	0.375	3.96796e-05	16	Esf1
2.63354e-14	0.329814	0.14	0.377	5.49962e-10	16	Cwc25
3.71624e-14	0.328383	0.128	0.356	7.76063e-10	16	Plpbp
2.348e-09	0.328365	0.109	0.27	4.90333e-05	16	Hbs1l
2.11503e-10	0.328123	0.097	0.259	4.41681e-06	16	Impa2
8.54035e-09	0.327316	0.104	0.255	0.000178348	16	Ankib1
9.40087e-12	0.327259	0.143	0.356	1.96318e-07	16	Stxbp3
6.01059e-10	0.326879	0.123	0.3	1.25519e-05	16	March6
1.92748e-13	0.326791	0.164	0.411	4.02515e-09	16	Arid4a
3.00225e-08	0.32633	0.092	0.228	0.00062696	16	Mbd1
7.50538e-10	0.325908	0.109	0.275	1.56735e-05	16	Smg7
7.99276e-16	0.325906	0.213	0.535	1.66913e-11	16	Sdha
2.08375e-14	0.325199	0.152	0.403	4.3515e-10	16	Zrsr2
1.21544e-13	0.324656	0.147	0.387	2.5382e-09	16	Dcaf8
2.51463e-08	0.324629	0.256	0.517	0.00052513	16	Ezr
1.46404e-14	0.324591	0.213	0.518	3.05735e-10	16	Atxn2l
5.3242e-09	0.324482	0.169	0.361	0.000111185	16	Gbp4
4.48533e-10	0.323847	0.116	0.292	9.36672e-06	16	Pias1
2.47497e-10	0.322076	0.143	0.34	5.16847e-06	16	Zcchc9
2.32298e-10	0.321733	0.116	0.294	4.85109e-06	16	Spen
9.02919e-15	0.320626	0.237	0.57	1.88557e-10	16	Pdcd6ip
3.23899e-08	0.319972	0.099	0.239	0.000676398	16	Ikzf3
7.80589e-10	0.318971	0.273	0.565	1.6301e-05	16	Xist
3.8051e-15	0.31895	0.128	0.365	7.94619e-11	16	Dennd4a
1.66287e-14	0.318895	0.169	0.433	3.47256e-10	16	Hbb-bs
3.98606e-12	0.318881	0.121	0.322	8.32408e-08	16	Prkca
1.33761e-14	0.318846	0.246	0.566	2.79333e-10	16	Malat2
2.9146e-15	0.317589	0.184	0.47	6.08656e-11	16	Akap14
2.5385e-14	0.317553	0.176	0.447	5.30115e-10	16	Dgat2
2.11822e-09	0.317499	0.121	0.29	4.42348e-05	16	Stat5
2.54206e-08	0.317377	0.101	0.244	0.000530859	16	Kdm2b
7.38439e-12	0.317316	0.143	0.359	1.54208e-07	16	Bcl3
3.85451e-09	0.317271	0.104	0.259	8.04937e-05	16	Ptprc
2.83852e-09	0.317233	0.106	0.265	5.92768e-05	16	mt-Co2
2.5735e-10	0.316609	0.237	0.504	5.37425e-06	16	mt-Nd4
4.40795e-14	0.316526	0.159	0.409	9.20512e-10	16	Txk
8.83585e-10	0.315782	0.312	0.657	1.84519e-05	16	Itgav
1.53663e-14	0.315744	0.135	0.372	3.20894e-10	16	Uhrf3
1.71697e-14	0.31369	0.237	0.565	3.58555e-10	16	mt-Co4
7.39055e-09	0.31362	0.13	0.298	0.000154337	16	Nsd4
2.34444e-10	0.312714	0.13	0.318	4.8959e-06	16	Rora	Rora
3.54018e-13	0.311679	0.118	0.326	7.39296e-09	16	Itk	Itk
5.86514e-14	0.311649	0.123	0.344	1.22482e-09	16	Sytl4	Sytl4
1.10898e-08	0.311152	0.104	0.254	0.000231589	16	Neurl4	Neurl4
2.77272e-10	0.31099	0.097	0.259	5.79028e-06	16	Nfkb2	Nfkb2
4.35684e-15	0.310872	0.14	0.389	9.09839e-11	16	Satb2	Satb2
1.82309e-08	0.31045	0.092	0.231	0.000380717	16	Ppp1r16b	Ppp1r16b
7.72172e-12	0.31016	0.152	0.374	1.61253e-07	16	Arhgap46	Arhgap46
6.51652e-14	0.310157	0.121	0.341	1.36085e-09	16	Birc3	Birc3
5.70055e-10	0.309126	0.111	0.281	1.19044e-05	16	mt-Co3	mt-Co3
2.98252e-08	0.308276	0.097	0.236	0.00062284	16	Vgll5	Vgll5
1.82547e-09	0.307754	0.266	0.558	3.81213e-05	16	Smad8	Smad8
9.22588e-16	0.307641	0.143	0.398	1.92664e-11	16	Emb	Emb
1.19288e-14	0.307541	0.162	0.421	2.49108e-10	16	Itpkb	Itpkb
2.64011e-13	0.307424	0.203	0.483	5.51334e-09	16	Ptpn23	Ptpn23
2.43015e-10	0.306942	0.114	0.289	5.07489e-06	16	mt-Atp7	mt-Atp7
4.02518e-17	0.306554	0.15	0.425	8.40579e-13	16	Ctla5	Ctla5
2.68741e-13	0.306428	0.167	0.417	5.61211e-09	16	Nt5e	Nt5e
1.40981e-12	0.306385	0.123	0.33	2.9441e-08	16	Ogt	Ogt
3.91105e-10	0.306221	0.099	0.262	8.16745e-06	16	Luc7l3	Luc7l3
5.97643e-17	0.306186	0.184	0.489	1.24806e-12	16	Clk2	Clk2
6.0456e-10	0.306088	0.116	0.289	1.2625e-05	16	Il2ra	Il2ra
1.7301e-14	0.305899	0.109	0.324	3.61297e-10	16	Arhgap32	Arhgap32
2.08887e-15	0.305229	0.179	0.463	4.36218e-11	16	Rbm40	Rbm40
2.25102e-10	0.304988	0.29	0.606	4.7008e-06	16	Tsix	Tsix
2.99906e-11	0.304971	0.08	0.24	6.26294e-07	16	Cblb	Cblb
4.37396e-14	0.30415	0.169	0.423	9.13414e-10	16	Tut5	Tut5
1.25794e-17	0.303843	0.133	0.398	2.62695e-13	16	Tnfaip4	Tnfaip4
7.20281e-09	0.303251	0.075	0.207	0.000150416	16	Gm26741	Gm26741
5.05495e-11	0.300171	0.116	0.301	1.05563e-06	16	Il18r2	Il18r2
4.41956e-17	0.299951	0.121	0.371	9.22937e-13	16	Wls
1.75097e-12	0.299441	0.116	0.316	3.65656e-08	16	D5Ertd579e
4.80015e-11	0.299198	0.135	0.335	1.00241e-06	16	Spata13
9.51319e-12	0.299102	0.114	0.303	1.98664e-07	16	Cklf
4.9688e-11	0.298338	0.123	0.313	1.03764e-06	16	Ripk1
4.83828e-09	0.297883	0.114	0.274	0.000101038	16	Atf2
1.39981e-12	0.297324	0.155	0.385	2.92323e-08	16	Zfp148
3.8936e-17	0.2968	0.171	0.466	8.131e-13	16	Trpc4ap
8.27063e-10	0.296507	0.087	0.238	1.72715e-05	16	Ino80
3.66915e-09	0.295829	0.302	0.615	7.66228e-05	16	Ppp1cc
4.83306e-11	0.295505	0.118	0.306	1.00929e-06	16	Dnm1l
2.00134e-18	0.293667	0.143	0.426	4.17941e-14	16	Gapvd1
6.19342e-10	0.293413	0.21	0.451	1.29337e-05	16	Snhg1
9.26371e-13	0.293338	0.104	0.298	1.93454e-08	16	Dnajc13
1.72368e-14	0.293316	0.104	0.315	3.59955e-10	16	Aggf1
2.16836e-09	0.291707	0.114	0.277	4.52819e-05	16	Clasp2
1.3086e-11	0.290799	0.152	0.373	2.73275e-07	16	Dhps
7.34814e-13	0.290732	0.157	0.394	1.53451e-08	16	Ube2h
5.1242e-12	0.290673	0.089	0.263	1.07009e-07	16	Lpcat1
2.33555e-08	0.290458	0.101	0.246	0.000487733	16	Prkd3
1.07427e-12	0.290132	0.133	0.349	2.24341e-08	16	Upf1
7.83434e-11	0.28991	0.099	0.269	1.63605e-06	16	Prpf6
3.09449e-15	0.289751	0.145	0.398	6.46223e-11	16	Ppm1a
1.48403e-14	0.288131	0.121	0.346	3.0991e-10	16	Eed
1.03342e-15	0.287602	0.246	0.598	2.15809e-11	16	Khdrbs1
1.22126e-09	0.2873	0.087	0.234	2.55035e-05	16	Ecd
1.1392e-16	0.28726	0.116	0.358	2.37899e-12	16	Exoc3
3.26165e-09	0.286896	0.092	0.239	6.8113e-05	16	Dxo
6.21868e-11	0.286276	0.097	0.266	1.29865e-06	16	Hsf1
4.63541e-10	0.286237	0.114	0.284	9.68012e-06	16	Hip1
4.25935e-09	0.285801	0.075	0.209	8.89479e-05	16	Iars2
5.73227e-14	0.285459	0.089	0.283	1.19707e-09	16	Brox
5.66776e-11	0.285378	0.104	0.279	1.1836e-06	16	Msl2
4.61816e-12	0.284861	0.121	0.322	9.6441e-08	16	Akap8l
6.90439e-14	0.284666	0.114	0.327	1.44184e-09	16	Eftud2
4.16033e-16	0.284341	0.167	0.445	8.68802e-12	16	Smc6
2.7887e-11	0.284009	0.15	0.363	5.82364e-07	16	Zfp131
2.35808e-13	0.283742	0.111	0.317	4.92438e-09	16	Snapc1
4.86216e-10	0.283125	0.092	0.246	1.01536e-05	16	Mfap1a
1.40117e-11	0.28304	0.283	0.618	2.92607e-07	16	Cltc
2.37484e-13	0.282246	0.171	0.427	4.95938e-09	16	Ppil2
5.76721e-09	0.280812	0.217	0.453	0.000120437	16	Sema4d
1.57154e-13	0.280602	0.123	0.339	3.28184e-09	16	B3gnt2
6.31344e-09	0.280497	0.094	0.24	0.000131844	16	Trim34a
3.84332e-12	0.278904	0.133	0.344	8.02602e-08	16	Ppil4
3.98036e-16	0.278776	0.111	0.344	8.31219e-12	16	Gfpt1
3.92083e-11	0.278296	0.099	0.272	8.18786e-07	16	Fbxo34
4.49712e-09	0.278051	0.268	0.531	9.39134e-05	16	Tgif1
6.54371e-09	0.27787	0.082	0.218	0.000136652	16	Lrmp
2.5131e-16	0.277431	0.155	0.427	5.24811e-12	16	Pdhb
2.19883e-13	0.277411	0.118	0.331	4.59181e-09	16	Qrich1
1.22721e-12	0.277318	0.109	0.305	2.56278e-08	16	Ppp3cb
9.20812e-10	0.276276	0.099	0.257	1.92293e-05	16	Ppm1b
8.61073e-11	0.276162	0.092	0.256	1.79818e-06	16	Amz2
1.2373e-11	0.275983	0.085	0.253	2.58386e-07	16	Pdxdc1
1.08646e-16	0.275756	0.2	0.517	2.26885e-12	16	Mob4
1.33554e-12	0.275653	0.116	0.318	2.78902e-08	16	Zmpste24
6.01119e-15	0.274304	0.205	0.509	1.25532e-10	16	Pbrm1
2.27045e-08	0.272877	0.089	0.224	0.000474139	16	Dalrd3
4.46676e-17	0.272851	0.126	0.38	9.32793e-13	16	Fam168b
8.70173e-12	0.272829	0.101	0.283	1.81718e-07	16	Naa35
4.92192e-13	0.272536	0.092	0.279	1.02784e-08	16	Nup214
2.08037e-11	0.271387	0.099	0.275	4.34444e-07	16	Eri1
3.20892e-16	0.271331	0.167	0.445	6.70119e-12	16	Pbxip1
1.66815e-12	0.271073	0.126	0.333	3.48359e-08	16	Sel1l
1.57783e-11	0.271055	0.08	0.243	3.29498e-07	16	Pip4k2c
4.60504e-11	0.270439	0.13	0.327	9.6167e-07	16	Atp2c1
1.24428e-09	0.270213	0.065	0.197	2.59843e-05	16	Senp7
6.16552e-15	0.269923	0.116	0.342	1.28755e-10	16	Erap1
1.81304e-08	0.269013	0.121	0.278	0.000378617	16	Mcm6
1.32079e-08	0.268748	0.094	0.235	0.000275821	16	Heatr6
1.15703e-14	0.268664	0.171	0.438	2.41623e-10	16	Sh3kbp1
2.66349e-09	0.26848	0.171	0.374	5.56218e-05	16	Rab43
2.29298e-12	0.268082	0.097	0.281	4.78844e-08	16	Ing3
7.84416e-12	0.267762	0.101	0.284	1.6381e-07	16	Casp3
2.31833e-12	0.266994	0.089	0.269	4.84137e-08	16	Pdpk1
2.82822e-11	0.266672	0.087	0.253	5.90616e-07	16	Itpk1
7.07129e-12	0.26653	0.085	0.254	1.4767e-07	16	Ide
2.56944e-10	0.266489	0.075	0.222	5.36576e-06	16	Map3k7
9.68803e-12	0.266121	0.101	0.283	2.02315e-07	16	Nsf
2.02589e-11	0.265789	0.082	0.246	4.23066e-07	16	Ehmt1
5.78442e-11	0.265402	0.114	0.296	1.20796e-06	16	Chuk
1.94899e-08	0.265352	0.126	0.284	0.000407008	16	Nrp1
6.27898e-09	0.264738	0.229	0.473	0.000131124	16	Fermt3
3.41783e-09	0.264427	0.077	0.214	7.13746e-05	16	2700062C07Rik
8.61974e-21	0.263655	0.164	0.484	1.80006e-16	16	Csnk1d
1.46354e-16	0.263399	0.169	0.454	3.05631e-12	16	Nab1
3.78652e-09	0.262957	0.094	0.242	7.9074e-05	16	Sirt1
2.31422e-09	0.262916	0.355	0.73	4.83278e-05	16	Tmed9
5.69785e-12	0.262621	0.099	0.281	1.18988e-07	16	Prrc1
8.56706e-09	0.262587	0.357	0.72	0.000178906	16	Ptp4a2
9.36318e-16	0.262584	0.164	0.437	1.95531e-11	16	Zmiz2
2.33212e-09	0.262507	0.092	0.24	4.87017e-05	16	Usp3
1.94131e-16	0.26218	0.152	0.421	4.05403e-12	16	Ap2b1
9.36734e-09	0.26202	0.075	0.205	0.000195618	16	Atf7
1.61551e-09	0.261728	0.075	0.214	3.37366e-05	16	Nol8
1.90932e-09	0.260897	0.08	0.221	3.98724e-05	16	Secisbp2
2.81315e-09	0.26076	0.087	0.23	5.87469e-05	16	Ctu2
1.04029e-12	0.260298	0.111	0.31	2.17244e-08	16	Gripap1
5.56495e-14	0.259898	0.133	0.361	1.16213e-09	16	Supt6
1.72534e-12	0.259595	0.094	0.278	3.60302e-08	16	Ranbp3
2.13881e-11	0.25874	0.109	0.293	4.46648e-07	16	Nup153
1.73049e-14	0.258678	0.082	0.277	3.61377e-10	16	Rcor1
3.10368e-08	0.258029	0.075	0.199	0.000648142	16	Hmg20a
9.15593e-09	0.257887	0.089	0.229	0.000191203	16	Dennd1a
2.2695e-08	0.25755	0.101	0.245	0.00047394	16	Casc3
6.86411e-18	0.256821	0.114	0.366	1.43343e-13	16	Med1
2.21305e-15	0.256371	0.133	0.378	4.62151e-11	16	Ganab
1.69361e-08	0.256054	0.08	0.211	0.000353677	16	Fam76b
1.60077e-08	0.255963	0.082	0.215	0.00033429	16	Zfp945
2.83461e-08	0.255582	0.28	0.556	0.000591952	16	Map4k4
7.3752e-13	0.255578	0.169	0.414	1.54016e-08	16	Taok1
4.65077e-15	0.255227	0.104	0.321	9.7122e-11	16	Plaa
4.44942e-10	0.254932	0.089	0.244	9.29172e-06	16	Usp24
1.12603e-15	0.254901	0.099	0.318	2.3515e-11	16	Pi4k2a
2.11623e-10	0.254492	0.094	0.255	4.41933e-06	16	Rmnd5a
4.47591e-13	0.254317	0.109	0.308	9.34704e-09	16	Wwp2
3.74449e-09	0.25418	0.092	0.237	7.81962e-05	16	Coro2a
2.93754e-19	0.253729	0.213	0.567	6.13447e-15	16	Pcnp
3.49763e-11	0.253537	0.089	0.256	7.3041e-07	16	Cse1l
4.54677e-11	0.253372	0.072	0.225	9.49502e-07	16	Man1b1
1.52756e-11	0.25327	0.094	0.269	3.19e-07	16	Ctso
1.18879e-12	0.253256	0.157	0.389	2.48254e-08	16	Gtf2i
2.44276e-08	0.253119	0.065	0.184	0.000510122	16	Zbtb21
1.87622e-15	0.251964	0.174	0.456	3.9181e-11	16	Ogdh
4.67184e-12	0.251952	0.099	0.282	9.75619e-08	16	Dusp16
2.87609e-15	0.25186	0.15	0.404	6.00614e-11	16	Cmip
3.14554e-09	0.251479	0.099	0.25	6.56884e-05	16	Rbm38
4.45521e-14	0.251281	0.118	0.337	9.30383e-10	16	Baz2a
7.43378e-12	0.250826	0.085	0.255	1.5524e-07	16	Pias4
4.93848e-10	0.250565	0.106	0.272	1.0313e-05	16	Nck1
4.13972e-12	0.250475	0.087	0.262	8.64498e-08	16	Rpe

[truncated: 8 more sheets: 16 GO BIOL, 16 Panglao, 21 marker, 21 GO BIOL, 21 Panglao, 22 marker, 22 GO BIOL, 22 Panglao]
