# Supplementary material for: Radio-chemotherapy and metformin selectively modulate the heterogeneous landscape of glioma with ribosome biogenesis, long non coding RNA and immune-escape markers as major player
Source: Int J Biol Sci. 2025 May 27;21(8):3527–54. doi: 10.7150/ijbs.103194 (PMC12160513; doi:10.7150/ijbs.103194)
Supplement: Supplementary file 6 — Supplementary data 5. [file ijbsv21p3527s6.xlsx]

## Sheet: 11 marker
p_val	avg_log2FC	pct.1	pct.2	p_val_adj	cluster	gene
0	6.8363	0.997	0.271	0	11	Plp1
0	6.54188	0.982	0.199	0	11	Apod
0	5.51785	0.886	0.117	0	11	Ptgds
0	4.86927	0.974	0.048	0	11	Cldn11
0	4.79174	0.993	0.584	0	11	Trf
0	4.75402	0.978	0.069	0	11	Aplp1
0	4.736	0.953	0.052	0	11	Mal
0	4.62192	0.961	0.152	0	11	Car2
0	4.59295	0.692	0.022	0	11	Klk6
0	4.55321	0.95	0.101	0	11	Mag
0	4.14316	0.989	0.301	0	11	Cryab
0	4.12258	0.982	0.449	0	11	Cnp
0	4.11364	0.968	0.062	0	11	Sept4
0	3.91981	1	0.42	0	11	Mbp
0	3.85834	0.983	0.137	0	11	Mobp
0	3.83099	0.956	0.033	0	11	Ermn
0	3.79042	0.976	0.358	0	11	Dbndd2
0	3.71211	0.904	0.049	0	11	Tubb4a
0	3.64166	0.936	0.051	0	11	Stmn4
0	3.57017	0.946	0.329	0	11	Scd2
0	3.51884	0.92	0.068	0	11	Mog
0	3.40847	0.832	0.03	0	11	Il33
0	3.39367	0.932	0.088	0	11	Enpp2
0	3.31599	0.961	0.407	0	11	Csrp1
0	3.30701	0.814	0.014	0	11	Opalin
0	3.24367	0.902	0.034	0	11	Ppp1r14a
0	3.14569	0.899	0.114	0	11	Fez1
0	3.07502	0.693	0.173	0	11	Serpina3n
0	3.01964	0.875	0.031	0	11	Tspan2
0	2.97357	0.954	0.246	0	11	Gpm6b
0	2.91693	0.875	0.365	0	11	C4b
0	2.90889	0.877	0.011	0	11	Nkx6-2
0	2.89692	0.921	0.395	0	11	Qdpr
0	2.83631	0.972	0.558	0	11	App
0	2.82559	0.921	0.117	0	11	Mapt
0	2.8185	0.91	0.345	0	11	Kif1b
0	2.78962	0.885	0.247	0	11	Syt11
0	2.78624	0.868	0.015	0	11	Ptprd
0	2.78361	0.949	0.443	0	11	Glul
0	2.71872	0.896	0.409	0	11	Gstp1
0	2.64025	0.871	0.011	0	11	Pex5l
0	2.62452	0.971	0.627	0	11	Qk
0	2.60331	0.897	0.363	0	11	Gsn
0	2.59169	0.861	0.145	0	11	Pllp
0	2.5834	0.847	0.013	0	11	Edil3
0	2.54572	0.809	0.01	0	11	Sez6l2
0	2.5367	0.846	0.067	0	11	Grb14
0	2.53644	0.857	0.048	0	11	Gpr37
0	2.50152	0.883	0.147	0	11	Slc44a1
0	2.46721	0.821	0.012	0	11	Ugt8a
0	2.46395	0.724	0.178	0	11	Tubb3
0	2.44204	0.947	0.386	0	11	Stmn1
0	2.4392	0.879	0.242	0	11	Prnp
0	2.42269	0.811	0.011	0	11	Aspa
0	2.40036	0.945	0.676	0	11	Rtn4
0	2.38306	0.839	0.024	0	11	Ttll7
0	2.34754	0.968	0.693	0	11	Sec11c
0	2.33926	0.853	0.037	0	11	Tmem88b
0	2.32226	0.854	0.123	0	11	Ank2
0	2.31295	0.899	0.187	0	11	Ptn
0	2.28164	0.824	0.082	0	11	Cmtm5
0	2.26718	0.859	0.145	0	11	Ndrg1
0	2.23974	0.831	0.005	0	11	Cntn2
0	2.23694	0.825	0.216	0	11	Kctd13
0	2.23523	0.842	0.013	0	11	Nfasc
0	2.22624	0.695	0.029	0	11	Hcn2
0	2.22225	0.847	0.149	0	11	Sept8
0	2.216	0.828	0.135	0	11	Gng11
0	2.21482	0.85	0.177	0	11	Slc12a2
0	2.20369	0.814	0.153	0	11	Endod1
0	2.17032	0.821	0.078	0	11	Lgi3
0	2.1553	0.904	0.495	0	11	Sirt2
0	2.15232	0.834	0.145	0	11	Abca2
0	2.13045	0.849	0.094	0	11	Mapk8ip1
0	2.12479	0.816	0.023	0	11	Elavl3
0	2.12393	0.8	0.016	0	11	Efnb3
0	2.12066	0.802	0.005	0	11	Kcna1
4.34681e-97	2.10323	0.657	0.425	9.07745e-93	11	Iigp1
0	2.09391	0.803	0.014	0	11	Tmem151a
0	2.08323	0.81	0.238	0	11	Pdlim2
0	2.08065	0.918	0.6	0	11	Rnf7
0	2.07832	0.839	0.063	0	11	Ncam1
0	2.06018	0.81	0.09	0	11	Wscd1
0	2.04992	0.818	0.095	0	11	Slain1
0	2.04401	0.856	0.376	0	11	Rnf13
7.95285e-10	2.04304	0.508	0.547	1.66079e-05	11	Gbp2
0	2.02593	0.727	0.003	0	11	Hapln2
0	2.02441	0.821	0.04	0	11	Sox2ot
0	2.01796	0.953	0.545	0	11	Gatm
0	2.00982	0.864	0.192	0	11	Plekhb1
0	2.00032	0.788	0.039	0	11	Ank3
0	1.98601	0.824	0.083	0	11	Gnao1
0	1.98556	0.814	0.023	0	11	Tppp
0	1.97056	0.868	0.414	0	11	Dpysl2
0	1.96834	0.811	0.089	0	11	Anks1b
0	1.96827	0.813	0.017	0	11	Pcdh9
0	1.96415	0.892	0.213	0	11	Olig1
1.40245e-91	1.96282	0.62	0.383	2.92874e-87	11	Ifit3
0	1.95707	0.806	0.048	0	11	Map1a
0	1.94845	0.936	0.534	0	11	Tsc22d4
0	1.93929	0.724	0.094	0	11	Tppp3
0	1.92121	0.789	0.098	0	11	Etv1
0	1.91414	0.865	0.352	0	11	Slc48a1
9.90741e-74	1.91157	0.542	0.312	2.06896e-69	11	Tma16
0	1.89909	0.786	0.005	0	11	Slc24a2
0	1.89565	0.85	0.163	0	11	Jam3
1.20524e-288	1.89563	0.929	0.704	2.5169e-284	11	Ywhaq
4.55519e-247	1.88073	0.892	0.54	9.5126e-243	11	Bin1
3.32569e-195	1.87846	0.864	0.523	6.94503e-191	11	Neat1
0	1.85837	0.829	0.204	0	11	Pacs2
0	1.83529	0.903	0.4	0	11	Tulp4
0	1.83457	0.992	0.74	0	11	Dbi
0	1.83196	0.695	0.104	0	11	Anln
0	1.82812	0.806	0.047	0	11	Myrf
0	1.81964	0.814	0.193	0	11	Phlda3
0	1.81918	0.696	0.069	0	11	Tnfaip6
0	1.81622	0.84	0.146	0	11	Shisa4
0	1.81608	0.809	0.048	0	11	Aatk
0	1.81454	0.799	0.027	0	11	Tmeff2
0	1.81065	0.852	0.281	0	11	Desi1
0	1.80979	0.802	0.071	0	11	Map7
0	1.79457	0.818	0.175	0	11	S100a16
0	1.78008	0.825	0.178	0	11	Phldb1
6.98387e-168	1.77988	0.431	0.118	1.45844e-163	11	Serping1
0	1.77349	0.803	0.275	0	11	Cdc37l1
1.68512e-143	1.76237	0.596	0.27	3.51905e-139	11	Gm4951
0	1.74775	0.854	0.339	0	11	Josd2
0	1.74717	0.721	0.003	0	11	Gjc2
0	1.73904	0.76	0.058	0	11	Htra1
0	1.72959	0.836	0.267	0	11	Hist1h2bc
0	1.72422	0.767	0.141	0	11	Epb41l3
0	1.69453	0.778	0.095	0	11	Tmod2
0	1.68422	0.739	0.19	0	11	Cpox
1.14459e-294	1.68345	0.915	0.558	2.39024e-290	11	Gltp
0	1.68092	0.846	0.247	0	11	Bcas1
0	1.67533	0.77	0.022	0	11	Srcin1
0	1.67326	0.746	0.051	0	11	Trim2
6.64634e-228	1.66618	0.932	0.538	1.38795e-223	11	Tuba1a
3.39119e-283	1.66571	0.859	0.437	7.08182e-279	11	Foxn3
0	1.66083	0.707	0.006	0	11	Fa2h
0	1.64204	0.822	0.34	0	11	Nfix
1.40364e-204	1.63099	0.911	0.712	2.93122e-200	11	Sept7
0	1.62848	0.714	0.064	0	11	Gjb1
0	1.62785	0.821	0.162	0	11	Cystm1
0	1.62227	0.728	0.025	0	11	Lpar1
0	1.62146	0.809	0.143	0	11	Ddr1
0	1.61877	0.748	0.008	0	11	Fgfr2
8.14846e-75	1.61638	0.485	0.24	1.70164e-70	11	Ifit2
2.65269e-241	1.61536	0.883	0.622	5.53961e-237	11	Atp1b3
0	1.60857	0.789	0.087	0	11	Arhgap23
0	1.6071	0.644	0.012	0	11	Gnai1
0	1.60459	0.76	0.029	0	11	Limch1
0	1.59416	0.752	0.081	0	11	Mast4
2.96445e-265	1.5935	0.846	0.417	6.19067e-261	11	Erbin
0	1.58378	0.822	0.201	0	11	Bpgm
3.48207e-270	1.57287	0.877	0.423	7.27162e-266	11	Rhob
0	1.57064	0.732	0.061	0	11	Gprc5b
1.66042e-273	1.56446	0.921	0.586	3.46746e-269	11	Arpc1a
0	1.56223	0.816	0.189	0	11	Klhl2
0	1.54192	0.739	0.016	0	11	Phyhipl
0	1.54023	0.811	0.14	0	11	Thra
1.40202e-188	1.5401	0.94	0.724	2.92784e-184	11	Cd9
0	1.53784	0.76	0.194	0	11	Dnajb2
0	1.53781	0.77	0.181	0	11	Arap2
0	1.5364	0.789	0.268	0	11	Agpat4
0	1.53529	0.743	0.071	0	11	Zfp536
1.08856e-181	1.53525	0.877	0.581	2.27325e-177	11	Ifi27
0	1.5331	0.814	0.076	0	11	Kif1a
0	1.52118	0.768	0.234	0	11	Mid1ip1
9.92292e-249	1.52012	0.885	0.59	2.0722e-244	11	Bnip3l
2.31069e-240	1.51468	0.867	0.547	4.82541e-236	11	Cers2
0	1.5103	0.749	0.072	0	11	Clip3
1.2839e-46	1.50632	0.466	0.272	2.68116e-42	11	Klk8
0	1.49581	0.735	0.017	0	11	Gal3st1
4.01663e-246	1.49282	0.878	0.556	8.38792e-242	11	Mbnl2
2.17374e-221	1.49093	0.949	0.57	4.53941e-217	11	Fabp5
0	1.49031	0.656	0.137	0	11	Pmp22
2.94787e-254	1.4872	0.821	0.348	6.15604e-250	11	Selenom
0	1.4828	0.835	0.306	0	11	Cfl2
0	1.48159	0.723	0.11	0	11	Galnt6
0	1.47862	0.825	0.327	0	11	5031439G07Rik
0	1.47735	0.727	0.097	0	11	Cdc42bpa
0	1.47692	0.674	0.086	0	11	Pou3f1
0	1.46366	0.732	0.017	0	11	Hepacam
0	1.45475	0.705	0.058	0	11	Cdc42ep2
0	1.45337	0.738	0.032	0	11	Dnm3
0	1.45144	0.824	0.225	0	11	Pcbp4
0	1.44875	0.75	0.092	0	11	Kcnj10
1.34127e-87	1.44382	0.77	0.599	2.80098e-83	11	Irgm1
0	1.44013	0.67	0.097	0	11	Ttyh2
0	1.43557	0.68	0.022	0	11	Rcan2
0	1.43022	0.75	0.2	0	11	Adssl1
0	1.4239	0.735	0.13	0	11	Trim59
3.3851e-301	1.42227	0.791	0.3	7.0691e-297	11	Secisbp2l
1.74442e-18	1.41713	0.705	0.629	3.64287e-14	11	Fos
0	1.4115	0.763	0.106	0	11	Cadm4
0	1.40961	0.741	0.065	0	11	Arhgef10
0	1.40809	0.734	0.101	0	11	Myo6
0	1.40754	0.692	0.038	0	11	Nrbp2
0	1.40605	0.713	0.084	0	11	Apbb1
0	1.40539	0.853	0.255	0	11	Ppp1r16b
0	1.40409	0.709	0.01	0	11	Dusp26
0	1.39101	0.66	0.006	0	11	Spock1
3.09899e-125	1.38567	0.96	0.954	6.47161e-121	11	Malat1
0	1.38195	0.716	0.117	0	11	Sccpdh
0	1.37958	0.717	0.09	0	11	Fam171b
2.41091e-213	1.37924	0.954	0.635	5.03471e-209	11	Cd81
0	1.37035	0.657	0.017	0	11	Sv2a
0	1.36751	0.674	0.036	0	11	2810468N07Rik
2.01209e-281	1.36536	0.782	0.289	4.20184e-277	11	Atp8a1
1.83301e-109	1.36412	0.51	0.198	3.82788e-105	11	S100b
0	1.3594	0.688	0.064	0	11	Tmod1
0	1.35939	0.709	0.177	0	11	Osbpl1a
7.64325e-187	1.35745	0.963	0.666	1.59614e-182	11	Ckb
0	1.34967	0.763	0.243	0	11	Dpy19l1
3.18397e-255	1.33905	0.623	0.18	6.64908e-251	11	Gamt
0	1.33806	0.66	0.013	0	11	Tmem229a
0	1.32939	0.86	0.247	0	11	Pcsk1n
0	1.32918	0.741	0.117	0	11	Tspan15
0	1.32801	0.684	0.006	0	11	Lrrn1
0	1.32455	0.791	0.167	0	11	Fermt2
1.75518e-30	1.32294	0.825	0.897	3.66533e-26	11	H2-T23
3.96388e-58	1.31878	0.212	0.066	8.27777e-54	11	Ubd
2.18298e-92	1.31847	0.759	0.567	4.55872e-88	11	Igtp
0	1.3184	0.71	0.068	0	11	Tprn
0	1.31638	0.685	0.106	0	11	Rhou
0	1.31596	0.667	0.003	0	11	Gpr62
1.21085e-217	1.31542	0.853	0.489	2.52862e-213	11	Eid1
2.01031e-109	1.30995	0.512	0.227	4.19813e-105	11	Tmem140
0	1.30901	0.706	0.175	0	11	Tmem63a
1.82114e-209	1.3088	0.888	0.656	3.80308e-205	11	Plaat3
0	1.30682	0.771	0.249	0	11	Pak1
1.7367e-232	1.30613	0.925	0.655	3.62674e-228	11	Fkbp1a
0	1.30036	0.752	0.163	0	11	Cavin3
1.98576e-256	1.29999	0.775	0.325	4.14686e-252	11	Efcab14
0	1.29569	0.659	0.014	0	11	Prox1
0	1.29366	0.795	0.191	0	11	Gjc3
0	1.28386	0.7	0.184	0	11	Klf9
3.949e-216	1.28091	0.774	0.37	8.2467e-212	11	Sypl
3.2428e-271	1.28073	0.741	0.268	6.77195e-267	11	Frmd8
0	1.27859	0.569	0.071	0	11	Ccp110
1.88911e-214	1.27361	0.793	0.391	3.94502e-210	11	Gna12
1.85682e-233	1.27245	0.773	0.344	3.8776e-229	11	Map7d1
1.73312e-32	1.26847	0.47	0.353	3.61927e-28	11	Gbp4
0	1.26778	0.664	0.031	0	11	Plcl1
6.27644e-212	1.267	0.806	0.371	1.31071e-207	11	Evi2a
0	1.26538	0.43	0.026	0	11	Plvap
3.25111e-275	1.26447	0.723	0.241	6.78929e-271	11	Plekha1
0	1.26415	0.699	0.194	0	11	Enpp4
0	1.25514	0.717	0.147	0	11	Otud7b
0	1.25186	0.601	0.014	0	11	Car14
0	1.25182	0.535	0.004	0	11	Enpp6
1.7969e-28	1.25064	0.355	0.217	3.75246e-24	11	Gadd45g
5.89922e-293	1.24838	0.745	0.246	1.23193e-288	11	Ralgds
5.84788e-217	1.24614	0.814	0.448	1.22121e-212	11	Degs1
0	1.24204	0.363	0.018	0	11	Fxyd7
1.49046e-142	1.24193	0.472	0.155	3.11252e-138	11	Ifit3b
0	1.24167	0.663	0.102	0	11	Sort1
1.04136e-184	1.2407	0.86	0.578	2.17466e-180	11	Tecr
0	1.2308	0.626	0.012	0	11	Plekhh1
0	1.23069	0.761	0.159	0	11	Sox10
6.70718e-188	1.22961	0.839	0.532	1.40066e-183	11	Rdx
0	1.22829	0.574	0.017	0	11	Nap1l5
0	1.228	0.682	0.097	0	11	Kif21a
0	1.22707	0.434	0.034	0	11	Serpinb1a
0	1.22398	0.66	0.073	0	11	Nipa1
0	1.22177	0.721	0.169	0	11	Agap1
4.82376e-286	1.22003	0.725	0.226	1.00735e-281	11	Phlpp1
4.61838e-255	1.21837	0.756	0.245	9.64455e-251	11	Psat1
4.10622e-282	1.21708	0.759	0.261	8.57503e-278	11	Carhsp1
2.12445e-291	1.21496	0.723	0.214	4.43648e-287	11	Add3
0	1.21196	0.607	0.049	0	11	Sema6d
0	1.21158	0.699	0.114	0	11	Serinc5
0	1.21008	0.632	0.087	0	11	Tmeff1
0	1.20749	0.689	0.141	0	11	Ank
3.08556e-187	1.2065	0.879	0.551	6.44357e-183	11	Lap3
4.94413e-96	1.20648	0.573	0.281	1.03248e-91	11	Ifit1
0	1.20496	0.68	0.125	0	11	Pde8a
0	1.20255	0.649	0.088	0	11	Slc22a17
0	1.20149	0.588	0.034	0	11	Clmn
1.98753e-207	1.2001	0.663	0.252	4.15055e-203	11	Ap2a1
0	1.19745	0.62	0.019	0	11	Tnni1
5.75236e-194	1.19608	0.899	0.738	1.20127e-189	11	Reep5
2.31841e-137	1.19154	0.688	0.364	4.84154e-133	11	Lbh
0	1.18553	0.563	0.029	0	11	Bfsp2
0	1.18485	0.639	0.051	0	11	Ypel2
0	1.18122	0.71	0.105	0	11	Gab1
1.39441e-179	1.17188	0.885	0.561	2.91194e-175	11	Clic4
0	1.16915	0.688	0.065	0	11	Atp9a
2.59535e-291	1.1683	0.72	0.23	5.41987e-287	11	Fam168a
0	1.16639	0.584	0.005	0	11	1700047M11Rik
1.78019e-223	1.16432	0.85	0.398	3.71757e-219	11	Dst
6.22647e-140	1.16402	0.409	0.116	1.30027e-135	11	F830016B08Rik
1.68073e-193	1.16245	0.734	0.331	3.50986e-189	11	Pip4k2a
1.55391e-173	1.16032	0.956	0.839	3.24503e-169	11	Selenow
0	1.15999	0.616	0.02	0	11	Sh3gl3
7.05862e-159	1.15984	0.791	0.445	1.47405e-154	11	Fnbp1
1.686e-140	1.15889	0.718	0.368	3.52087e-136	11	S100a1
5.50703e-155	1.14803	0.895	0.743	1.15003e-150	11	Taldo1
2.7991e-235	1.14764	0.732	0.257	5.84536e-231	11	Ss18l2
0	1.14525	0.595	0.005	0	11	S1pr5
4.18465e-227	1.14419	0.728	0.294	8.7388e-223	11	Sik3
3.08878e-117	1.14385	0.538	0.219	6.4503e-113	11	Cebpd
3.94074e-183	1.13908	0.784	0.425	8.22945e-179	11	Cldnd1
4.16267e-263	1.13736	0.698	0.223	8.6929e-259	11	Sulf2
3.92552e-184	1.13548	0.824	0.441	8.19766e-180	11	Zbtb20
0	1.12775	0.619	0.01	0	11	Lrp1b
0	1.12661	0.621	0.038	0	11	Hdac11
0	1.12601	0.594	0.004	0	11	Kndc1
1.12019e-246	1.12476	0.766	0.304	2.33929e-242	11	Papss1
1.68641e-101	1.12339	0.755	0.427	3.52172e-97	11	Sgk1
0	1.11948	0.702	0.083	0	11	Npdc1
6.63883e-138	1.11804	0.813	0.554	1.38639e-133	11	Xaf1
0	1.11124	0.637	0.004	0	11	Insc
0	1.11102	0.599	0.034	0	11	Arsg
4.00559e-161	1.11017	0.852	0.574	8.36488e-157	11	Aplp2
0	1.09855	0.567	0.004	0	11	Efhd1
2.16854e-182	1.09774	0.907	0.548	4.52857e-178	11	Zeb2
2.75508e-275	1.09672	0.734	0.246	5.75343e-271	11	Ado
5.4267e-200	1.09368	0.768	0.369	1.13326e-195	11	Tmbim1
0	1.0932	0.641	0.149	0	11	Nmral1
0	1.09214	0.607	0.046	0	11	Dip2a
2.61883e-278	1.09166	0.718	0.239	5.46889e-274	11	Rab31
1.24104e-226	1.08993	0.748	0.311	2.59167e-222	11	Hipk2
0	1.08832	0.674	0.085	0	11	Prkcz
0	1.08708	0.499	0.001	0	11	Tmem125
0	1.08069	0.674	0.147	0	11	Gabbr1
0	1.07308	0.599	0.01	0	11	Unc5b
3.96423e-129	1.07297	0.537	0.205	8.2785e-125	11	Dcaf17
0	1.07182	0.56	0.021	0	11	Gstm7
4.7317e-125	1.06953	0.599	0.272	9.88121e-121	11	Zfp771
6.49644e-48	1.06506	0.767	0.559	1.35665e-43	11	Jun
0	1.06188	0.591	0.031	0	11	Sox8
0	1.05913	0.645	0.102	0	11	Rtkn
8.63355e-215	1.05829	0.782	0.34	1.80294e-210	11	Npc1
0	1.0582	0.626	0.01	0	11	Kazn
0	1.05516	0.512	0.02	0	11	Omg
1.31085e-177	1.05401	0.965	0.768	2.73744e-173	11	Lamp1
1.80201e-176	1.05288	0.799	0.448	3.76314e-172	11	Golga7
6.57393e-267	1.05267	0.628	0.177	1.37283e-262	11	Inpp5f
4.09396e-153	1.04997	0.771	0.467	8.54942e-149	11	Reep3
1.55763e-86	1.04994	0.71	0.441	3.25279e-82	11	Ddit3
0	1.04927	0.675	0.135	0	11	Il1rap
4.49353e-190	1.04486	0.771	0.361	9.38383e-186	11	Tmcc3
1.86715e-211	1.04391	0.72	0.282	3.89917e-207	11	Acot7
3.20672e-307	1.03912	0.674	0.177	6.69658e-303	11	Inf2
4.40461e-175	1.0344	0.793	0.41	9.19815e-171	11	Ktn1
0	1.03397	0.562	0.028	0	11	Prr18
0	1.03309	0.62	0.114	0	11	Chn2
6.75314e-199	1.03124	0.728	0.296	1.41026e-194	11	Pdgfa
1.08132e-193	1.0289	0.768	0.328	2.25812e-189	11	Arl2
5.12135e-283	1.02845	0.688	0.189	1.06949e-278	11	Nfia
7.95394e-108	1.02749	0.831	0.591	1.66102e-103	11	Slc38a2
7.30802e-187	1.02537	0.712	0.313	1.52613e-182	11	Adipor2
0	1.0251	0.688	0.158	0	11	Epn2
3.19607e-168	1.0207	0.85	0.6	6.67435e-164	11	Serinc1
1.41615e-270	1.01884	0.705	0.222	2.95734e-266	11	Cdk19
4.50014e-63	1.01738	0.706	0.485	9.39765e-59	11	Selenop
0	1.01554	0.57	0.001	0	11	D7Ertd443e
4.15413e-171	1.01531	0.899	0.73	8.67507e-167	11	Tmed10
0	1.015	0.441	0.005	0	11	Spock3
3.86264e-162	1.01269	0.828	0.481	8.06635e-158	11	Scarb2
1.2117e-148	1.00566	0.963	0.821	2.53039e-144	11	mt-Nd3
5.79721e-162	1.00562	0.85	0.584	1.21063e-157	11	Emc10
2.5323e-128	1.00523	0.82	0.59	5.28821e-124	11	Klf13
0	1.00375	0.67	0.164	0	11	Ankrd28
0	1.00257	0.632	0.085	0	11	Schip1
0	0.999894	0.533	0.005	0	11	Pls1
1.61637e-152	0.99986	0.785	0.348	3.37547e-148	11	Phgdh
0	0.999085	0.61	0.066	0	11	Itgb8
5.34906e-79	0.99842	0.646	0.439	1.11704e-74	11	Snx10
8.87456e-135	0.997603	0.77	0.447	1.85327e-130	11	Gng12
0	0.997476	0.584	0.032	0	11	Kcna6
0	0.994788	0.583	0.027	0	11	Daam2
0	0.994701	0.649	0.124	0	11	Enpp5
1.70798e-14	0.994078	0.544	0.562	3.56678e-10	11	Ifi47
1.29985e-165	0.989713	0.86	0.501	2.71448e-161	11	Tcf4
0	0.987616	0.621	0.079	0	11	Elovl7
3.7686e-206	0.984165	0.699	0.271	7.86996e-202	11	Tm7sf3
8.32947e-179	0.983331	0.829	0.468	1.73944e-174	11	Dstn
0	0.98301	0.713	0.175	0	11	Lzts2
1.09944e-255	0.981774	0.521	0.121	2.29596e-251	11	Polr3e
1.51562e-188	0.981678	0.599	0.196	3.16506e-184	11	Pkp4
0	0.981379	0.56	0.023	0	11	Adamts4
0	0.981327	0.516	0.028	0	11	Pigz
2.65569e-118	0.980119	0.756	0.449	5.54588e-114	11	Pim3
3.44815e-237	0.98006	0.632	0.183	7.20076e-233	11	Slco3a1
0	0.979959	0.66	0.163	0	11	4930402H24Rik
0	0.977918	0.614	0.036	0	11	Ppp2r2c
5.0703e-142	0.977514	0.784	0.436	1.05883e-137	11	Sema4d
0	0.977204	0.531	0.002	0	11	Hhip
1.1826e-159	0.976135	0.709	0.318	2.46963e-155	11	Ccdc88a
3.18424e-131	0.975943	0.885	0.654	6.64965e-127	11	Lamp2
5.59213e-143	0.97524	0.821	0.503	1.1678e-138	11	Gde1
5.44997e-239	0.974232	0.684	0.229	1.13812e-234	11	Git1
8.28199e-171	0.972859	0.782	0.44	1.72953e-166	11	Arl8a
0	0.970859	0.65	0.093	0	11	Phactr1
0	0.968113	0.513	0.02	0	11	Dixdc1
0	0.965497	0.578	0.004	0	11	St18
0	0.965358	0.563	0.014	0	11	Hs3st1
0	0.964495	0.553	0.008	0	11	Ninj2
1.15997e-269	0.953795	0.614	0.164	2.42237e-265	11	Spg20
0	0.951169	0.592	0.07	0	11	Ppp2r3a
0	0.950408	0.649	0.157	0	11	Ak3
1.03891e-64	0.949937	0.979	0.982	2.16955e-60	11	H2-D1
0	0.94924	0.606	0.051	0	11	1500004A13Rik
0	0.945732	0.616	0.035	0	11	Snrpn
0	0.944864	0.431	0.002	0	11	C030029H02Rik
4.13988e-166	0.944005	0.681	0.297	8.6453e-162	11	Dusp3
8.54808e-183	0.9376	0.691	0.26	1.7851e-178	11	Gstm5
2.13767e-132	0.936423	0.861	0.676	4.46409e-128	11	Rap1a
0	0.933822	0.607	0.127	0	11	Micall1
3.37575e-284	0.92641	0.404	0.059	7.04959e-280	11	Fxyd1
3.77496e-199	0.9251	0.692	0.279	7.88324e-195	11	Lpgat1
2.52054e-148	0.923914	0.878	0.666	5.26364e-144	11	Mpc1
0	0.919422	0.516	0.03	0	11	Itgb4
1.63514e-180	0.918404	0.925	0.803	3.41466e-176	11	Selenok
4.83161e-231	0.918279	0.687	0.234	1.00899e-226	11	Itpk1
1.73808e-177	0.917469	0.691	0.295	3.62963e-173	11	Gclm
0	0.917214	0.667	0.099	0	11	Plxdc2
0	0.915589	0.567	0.031	0	11	Magi2
5.98486e-219	0.913527	0.623	0.2	1.24982e-214	11	Daam1
1.05549e-144	0.909589	0.932	0.686	2.20418e-140	11	Slc25a4
3.64201e-203	0.905113	0.663	0.245	7.60561e-199	11	Pigyl
0	0.905088	0.567	0.034	0	11	Vldlr
7.07508e-116	0.904003	0.667	0.359	1.47749e-111	11	Zdhhc20
9.13032e-100	0.903883	0.791	0.555	1.90668e-95	11	Vmp1
0	0.903768	0.639	0.131	0	11	Wipi1
0	0.903096	0.57	0.013	0	11	Scg5
2.64021e-244	0.901849	0.65	0.188	5.51354e-240	11	Prr5l
1.62884e-99	0.901438	0.494	0.207	3.40151e-95	11	Gadd45a
1.25691e-233	0.901229	0.571	0.157	2.6248e-229	11	Eml2
1.60369e-132	0.90043	0.842	0.622	3.34899e-128	11	Hsbp1
0	0.899623	0.533	0.002	0	11	Adamtsl1
1.97481e-137	0.898597	0.763	0.456	4.124e-133	11	Mapk3
4.2199e-53	0.89812	0.66	0.524	8.81241e-49	11	Gbp7
0	0.896572	0.589	0.051	0	11	Plxnb3
0	0.894452	0.56	0.044	0	11	Tyro3
1.04823e-108	0.892196	0.81	0.573	2.18902e-104	11	Rtn3
0	0.890525	0.61	0.126	0	11	Rcbtb1
0	0.888782	0.562	0.011	0	11	Larp6
1.5877e-193	0.888733	0.602	0.195	3.31559e-189	11	Hmgcs1
5.95017e-134	0.883057	1	0.997	1.24257e-129	11	Fth1
0	0.881779	0.42	0.031	0	11	Jph4
5.58913e-273	0.880662	0.652	0.181	1.16718e-268	11	Txndc16
2.27238e-189	0.879825	0.624	0.223	4.74541e-185	11	Myo18a
1.92653e-18	0.879528	0.512	0.443	4.02318e-14	11	Gbp6
0	0.878105	0.603	0.119	0	11	Zcchc24
0	0.877741	0.497	0.077	0	11	Slc9a3r2
4.40651e-114	0.871387	0.72	0.433	9.2021e-110	11	Slu7
0	0.869283	0.585	0.084	0	11	Ube2e2
0	0.869193	0.556	0.092	0	11	Scd1
0	0.866028	0.472	0.009	0	11	Ablim2
4.86022e-128	0.864415	0.856	0.667	1.01496e-123	11	Gabarapl2
8.045e-191	0.864124	0.54	0.156	1.68004e-186	11	Arrdc3
6.45749e-148	0.864045	0.699	0.331	1.34852e-143	11	Prkacb
3.24992e-133	0.863792	0.865	0.545	6.78682e-129	11	mt-Nd4l
1.77817e-275	0.862732	0.614	0.143	3.71335e-271	11	Sytl2
9.15181e-140	0.859299	0.678	0.326	1.91117e-135	11	Add1
8.01027e-125	0.859231	0.309	0.075	1.67278e-120	11	Gbp10
0	0.858935	0.569	0.075	0	11	Ppfibp2
0	0.857484	0.523	0.011	0	11	Sec14l5
1.16129e-169	0.855323	0.648	0.261	2.42512e-165	11	Clasp2
0	0.853974	0.533	0.088	0	11	Fbxo2
6.39197e-144	0.849731	0.44	0.134	1.33483e-139	11	Il12rb1
6.44896e-168	0.848383	0.627	0.238	1.34674e-163	11	Dync1li2
2.11408e-272	0.847123	0.612	0.154	4.41484e-268	11	Lrrc8b
3.3935e-126	0.846966	0.721	0.378	7.08665e-122	11	Pea15a
0	0.846599	0.503	0.03	0	11	Faim2
1.22923e-245	0.845634	0.62	0.176	2.56701e-241	11	D1Ertd622e
0	0.84556	0.515	0.032	0	11	B3galt5
0	0.844641	0.563	0.021	0	11	Ptprk
1.69618e-207	0.844111	0.638	0.22	3.54212e-203	11	Kif1bp
0	0.842646	0.494	0.004	0	11	Map6d1
1.32446e-123	0.839881	0.717	0.39	2.76587e-119	11	Nfic
0	0.838878	0.585	0.116	0	11	Zfp365
2.15618e-133	0.835182	0.664	0.304	4.50274e-129	11	Pink1
4.42038e-33	0.832265	0.592	0.482	9.23107e-29	11	Gbp3
0	0.832008	0.516	0.005	0	11	Ephb1
2.14989e-134	0.830385	0.735	0.395	4.48961e-130	11	Dennd5a
0	0.829295	0.552	0.067	0	11	Neo1
1.19844e-228	0.827175	0.631	0.193	2.50269e-224	11	Iqsec1
2.02237e-117	0.825759	0.832	0.559	4.22332e-113	11	Rnf130
0	0.825317	0.544	0.078	0	11	Soga3
2.46014e-260	0.82153	0.612	0.155	5.13751e-256	11	Gas7
0	0.82018	0.542	0.018	0	11	Ncam2
2.68194e-180	0.819089	0.599	0.209	5.60071e-176	11	Pcyt2
3.0207e-118	0.81623	0.8	0.534	6.30813e-114	11	Dync1h1
1.52973e-162	0.813345	0.659	0.283	3.19453e-158	11	Ube2d1
2.15841e-171	0.812873	0.632	0.239	4.50741e-167	11	Kif13b
0	0.811898	0.535	0.055	0	11	Usp54
1.72824e-289	0.809654	0.517	0.102	3.60908e-285	11	Mettl7a1
3.58686e-116	0.807578	0.958	0.889	7.49045e-112	11	Hsp90aa1
0	0.806976	0.574	0.097	0	11	P3h4
3.14791e-111	0.806102	0.831	0.647	6.57378e-107	11	Sec62
1.4149e-212	0.805437	0.623	0.189	2.95473e-208	11	Rassf2
6.62277e-53	0.804744	0.47	0.252	1.38303e-48	11	Hist1h1c
8.18484e-117	0.804643	0.799	0.549	1.70924e-112	11	Cyb5a
0	0.803963	0.456	0.039	0	11	Rtkn2
0	0.79825	0.596	0.122	0	11	Ptk2
2.77865e-178	0.797607	0.602	0.21	5.80264e-174	11	Fmnl2
2.22564e-138	0.797083	0.728	0.364	4.64781e-134	11	Cltb
6.1951e-123	0.795918	0.804	0.537	1.29372e-118	11	Dctn2
1.13381e-223	0.794408	0.571	0.162	2.36774e-219	11	Dock1
1.88512e-238	0.793689	0.646	0.184	3.93669e-234	11	Csf1
0	0.793428	0.409	0.045	0	11	Gpd1
3.70992e-100	0.790822	0.842	0.684	7.74742e-96	11	Pafah1b1
2.81653e-83	0.789769	0.541	0.278	5.88177e-79	11	Irgm2
0	0.788051	0.452	0.004	0	11	Smco3
0	0.787152	0.516	0.017	0	11	Tafa5
1.98188e-114	0.785874	0.861	0.657	4.13875e-110	11	Zfp706
7.51012e-225	0.783766	0.587	0.171	1.56834e-220	11	March8
1.12958e-213	0.782061	0.583	0.174	2.3589e-209	11	Kat2b
0	0.780165	0.526	0.015	0	11	Myo1d
0	0.778993	0.534	0.096	0	11	Slc6a9
0	0.778551	0.483	0.005	0	11	Tmem178b
4.63103e-202	0.778232	0.631	0.216	9.67099e-198	11	Rufy3
4.04336e-132	0.776218	0.687	0.34	8.44376e-128	11	Stxbp3
1.14473e-210	0.776012	0.578	0.17	2.39053e-206	11	Nacc2
3.54243e-113	0.773596	0.791	0.454	7.39766e-109	11	Map1lc3a
8.71146e-256	0.773334	0.592	0.142	1.81922e-251	11	Pfn2
3.20784e-127	0.771286	0.607	0.278	6.69892e-123	11	Ndst1
3.18409e-303	0.771189	0.594	0.128	6.64934e-299	11	Atp6v0e2
8.38978e-74	0.770804	0.8	0.616	1.75204e-69	11	H2afj
6.20719e-104	0.768788	0.75	0.496	1.29625e-99	11	Tmem30a
1.10797e-164	0.768517	0.996	0.954	2.31378e-160	11	mt-Nd4
2.31235e-61	0.767784	0.889	0.7	4.82889e-57	11	Mt1
4.5573e-98	0.767529	0.822	0.596	9.51702e-94	11	Sys1
0	0.767471	0.479	0.007	0	11	Glrb
1.47677e-239	0.767402	0.528	0.128	3.08393e-235	11	Kctd3
1.68015e-75	0.765058	0.479	0.241	3.50865e-71	11	Parp3
2.50888e-121	0.763556	0.693	0.348	5.2393e-117	11	Bmp2k
6.5212e-171	0.761842	0.613	0.226	1.36182e-166	11	Snx15
0	0.761244	0.521	0.069	0	11	Rundc3a
0	0.760261	0.451	0.003	0	11	Pak7
8.21591e-163	0.757114	0.645	0.264	1.71573e-158	11	Snapin
4.82962e-125	0.753351	0.714	0.396	1.00857e-120	11	Lmbrd1
3.58002e-124	0.753009	0.677	0.346	7.47615e-120	11	Dip2b
1.10441e-174	0.750232	0.63	0.224	2.30634e-170	11	Adap1
1.27789e-109	0.749598	0.956	0.869	2.66862e-105	11	Gpx4
6.27713e-95	0.749149	0.798	0.557	1.31085e-90	11	Atxn7l3b
0	0.745761	0.515	0.023	0	11	Phactr3
2.15153e-253	0.745593	0.584	0.155	4.49305e-249	11	Ipo13
2.59855e-165	0.744847	1	0.99	5.42656e-161	11	mt-Atp6
3.06105e-123	0.744306	0.598	0.266	6.39239e-119	11	Sbf1
0	0.743411	0.477	0.027	0	11	Adamtsl4
4.79175e-306	0.742842	0.526	0.1	1.00066e-301	11	Tgfa
0	0.742832	0.501	0.018	0	11	Frmd5
0	0.741901	0.505	0.013	0	11	Tmem98
4.70891e-137	0.74092	0.756	0.38	9.83361e-133	11	Tspan3
0	0.740569	0.476	0.059	0	11	Pcolce2
0	0.74023	0.548	0.101	0	11	Jup
4.4403e-171	0.73987	0.583	0.178	9.27267e-167	11	Map1b
2.81693e-124	0.738359	0.767	0.407	5.8826e-120	11	mt-Atp8
6.61313e-295	0.738319	0.477	0.085	1.38102e-290	11	Nol3
1.04423e-137	0.738144	0.638	0.276	2.18067e-133	11	Arhgef12
0	0.737915	0.53	0.068	0	11	Pou3f3
4.55713e-132	0.73599	0.634	0.265	9.51666e-128	11	Bmyc
6.78033e-254	0.735607	0.508	0.107	1.41594e-249	11	Shtn1
6.03562e-32	0.734174	0.749	0.718	1.26042e-27	11	H2-Q4
2.14608e-121	0.73416	0.897	0.759	4.48166e-117	11	Selenof
7.0584e-245	0.733398	0.546	0.135	1.47401e-240	11	Mpp5
2.29268e-91	0.732486	0.838	0.669	4.7878e-87	11	1810037I17Rik
1.028e-104	0.730476	0.736	0.474	2.14676e-100	11	Wbp2
3.27842e-25	0.729613	0.515	0.394	6.84633e-21	11	Cd274
6.59337e-104	0.729374	0.741	0.461	1.37689e-99	11	Ppp2r2a
4.63e-122	0.728059	0.594	0.26	9.66882e-118	11	Klc1
5.15075e-259	0.725086	0.578	0.146	1.07563e-254	11	B4gat1
4.37198e-221	0.722914	0.516	0.118	9.13001e-217	11	Sema6a
2.13998e-137	0.721331	0.609	0.251	4.46891e-133	11	Tmcc1
7.66663e-257	0.719802	0.519	0.116	1.60102e-252	11	Ick
1.21208e-253	0.718868	0.564	0.136	2.53118e-249	11	Exoc6b
8.9543e-129	0.718464	0.781	0.444	1.86993e-124	11	Sptbn1
5.70212e-257	0.717666	0.524	0.117	1.19077e-252	11	Slc20a2
3.81718e-188	0.716694	0.583	0.195	7.97142e-184	11	B230118H07Rik
2.41482e-210	0.715706	0.526	0.142	5.04287e-206	11	Rffl
7.36586e-109	0.71145	0.58	0.268	1.53821e-104	11	Zfp281
1.10424e-189	0.710534	0.585	0.18	2.30597e-185	11	Paxx
1.50572e-195	0.709529	0.602	0.184	3.1444e-191	11	Fam53b
1.83234e-158	0.708753	0.546	0.189	3.82647e-154	11	Mast3
6.82571e-94	0.708494	0.798	0.582	1.42541e-89	11	Emc7
1.48386e-240	0.707535	0.555	0.14	3.09875e-236	11	Rnf141
3.47873e-14	0.707431	0.32	0.242	7.26463e-10	11	Gbp8
7.78194e-183	0.707368	0.594	0.205	1.6251e-178	11	Sgcb
2.39021e-178	0.707127	0.587	0.19	4.99147e-174	11	Stk39
1.4767e-163	0.706959	0.632	0.253	3.08379e-159	11	Pde6d
1.97106e-97	0.706453	0.659	0.374	4.11616e-93	11	Magt1
0	0.706415	0.48	0.024	0	11	Slc22a23
5.87922e-156	0.704732	0.574	0.213	1.22776e-151	11	Gkap1
5.222e-48	0.702429	0.409	0.212	1.09051e-43	11	Trp53inp2
2.4211e-86	0.702407	0.781	0.554	5.05598e-82	11	Atp6ap2
0	0.701502	0.452	0.017	0	11	Eml1
0	0.701218	0.516	0.054	0	11	Svip
1.76314e-123	0.700901	0.637	0.296	3.68197e-119	11	Eps15
1.58489e-292	0.699281	0.528	0.105	3.30973e-288	11	Atp11a
0	0.697722	0.427	0.003	0	11	Ano4
2.18936e-113	0.69659	0.913	0.727	4.57205e-109	11	Wnk1
9.45604e-240	0.695751	0.495	0.111	1.9747e-235	11	Acyp2
9.57904e-34	0.694473	0.602	0.496	2.00039e-29	11	Oasl2
0	0.694247	0.487	0.054	0	11	Tmcc2
0	0.692337	0.469	0.047	0	11	Nkain2
0	0.691981	0.463	0.003	0	11	Olfml1
6.84937e-178	0.691342	0.528	0.162	1.43035e-173	11	Snx30
0	0.690622	0.49	0.007	0	11	Nfe2l3
0	0.690135	0.552	0.107	0	11	Cdc42ep1
2.04644e-119	0.689961	0.72	0.344	4.27358e-115	11	Psip1
7.86087e-109	0.689076	0.666	0.346	1.64159e-104	11	Gabarapl1
7.30656e-184	0.687984	0.564	0.176	1.52583e-179	11	Apbb2
0	0.687367	0.527	0.088	0	11	Sh3bp5
4.69485e-99	0.687296	0.705	0.4	9.80425e-95	11	Retreg1
0	0.687043	0.469	0.005	0	11	Dscaml1
5.30864e-171	0.686767	0.558	0.185	1.1086e-166	11	Srebf1
2.21781e-168	0.685955	0.553	0.189	4.63144e-164	11	Chmp7
6.84283e-61	0.68516	0.795	0.627	1.42899e-56	11	Mat2a
6.23682e-107	0.685148	0.709	0.362	1.30243e-102	11	Creb5
1.91404e-145	0.684529	0.999	0.988	3.99708e-141	11	mt-Co3
0	0.68376	0.413	0.001	0	11	Cyp2j12
0	0.683592	0.473	0.033	0	11	Fah
8.01061e-266	0.682353	0.556	0.122	1.67286e-261	11	Stox2
2.91336e-130	0.682161	0.499	0.182	6.08397e-126	11	Grhpr
0	0.68131	0.492	0.024	0	11	Arnt2
0	0.6806	0.474	0.065	0	11	Ralgps1
3.07966e-107	0.678418	0.881	0.741	6.43126e-103	11	Tmem59
4.7457e-110	0.677667	0.709	0.398	9.91044e-106	11	Agpat3
2.51505e-204	0.676762	0.516	0.137	5.25217e-200	11	Slc6a8
1.98155e-81	0.67565	0.773	0.549	4.13806e-77	11	Eif1b
0	0.675386	0.505	0.089	0	11	Paqr4
2.30525e-105	0.675272	0.293	0.073	4.81405e-101	11	Cxcl14
1.2392e-95	0.669936	0.671	0.388	2.58782e-91	11	Arhgef2
0	0.668705	0.465	0.069	0	11	Smim1
0	0.668367	0.484	0.016	0	11	Nkain1
0	0.668185	0.494	0.068	0	11	Dact3
9.03766e-75	0.668161	0.814	0.627	1.88733e-70	11	Tmem258
1.46817e-188	0.666316	0.527	0.148	3.06597e-184	11	Rtl8a
1.47724e-46	0.666227	0.964	0.735	3.08492e-42	11	Cd63
1.2394e-207	0.665935	0.542	0.135	2.58824e-203	11	Acot1
7.41296e-130	0.665256	0.564	0.209	1.54805e-125	11	Gstm1
0	0.664052	0.415	0.012	0	11	Grik2
1.00445e-180	0.662758	0.61	0.204	2.09759e-176	11	Ift43
3.28491e-190	0.662541	0.516	0.145	6.85988e-186	11	Atrn
1.53369e-80	0.662304	0.773	0.509	3.2028e-76	11	Smad7
0	0.660724	0.444	0.014	0	11	Lrrc4b
0	0.659429	0.48	0.017	0	11	Stxbp6
8.6495e-80	0.65905	0.691	0.4	1.80627e-75	11	Cpd
4.42118e-92	0.657421	0.7	0.418	9.23276e-88	11	Ccdc47
0	0.656779	0.429	0.007	0	11	Ctnna2
2.04259e-121	0.656241	0.641	0.305	4.26555e-117	11	Bet1
1.06736e-228	0.656144	0.498	0.117	2.22896e-224	11	Kif13a
1.50549e-119	0.655217	0.659	0.316	3.14391e-115	11	Apc
1.92476e-286	0.65448	0.395	0.058	4.01948e-282	11	Rnf122
3.79164e-91	0.654213	0.763	0.517	7.91808e-87	11	Selenot
3.59896e-228	0.652942	0.559	0.144	7.51571e-224	11	Sgce
0	0.652074	0.502	0.074	0	11	Dtna
3.13077e-218	0.651549	0.52	0.131	6.53799e-214	11	Kcnk13
1.57775e-154	0.650877	0.538	0.186	3.29482e-150	11	Slc4a2
5.81063e-121	0.650247	0.62	0.265	1.21343e-116	11	Fdps
0	0.649974	0.448	0.008	0	11	Nacad
8.54485e-243	0.649811	0.402	0.069	1.78442e-238	11	Hist1h4h
0	0.647657	0.463	0.022	0	11	Nrxn2
7.84455e-149	0.646964	0.558	0.2	1.63818e-144	11	Dlg1
4.91424e-135	0.645441	0.669	0.297	1.02624e-130	11	Vamp2
2.23222e-167	0.644339	0.506	0.15	4.66154e-163	11	Cela1
1.16041e-195	0.644304	0.513	0.14	2.42328e-191	11	Dusp7
3.81669e-86	0.644084	0.796	0.551	7.9704e-82	11	Pcnp
1.32172e-107	0.641929	0.63	0.321	2.76015e-103	11	Smim15
0	0.641535	0.44	0.045	0	11	Rgma
6.56368e-101	0.641468	0.918	0.82	1.37069e-96	11	Ywhae
1.36886e-136	0.639286	0.577	0.216	2.85859e-132	11	Fasn
0	0.639162	0.44	0.021	0	11	Fam222a
0	0.638836	0.406	0.012	0	11	Fgf1
4.50478e-69	0.63834	0.825	0.637	9.40733e-65	11	Tkt
3.5488e-95	0.636952	0.914	0.776	7.41096e-91	11	Mrfap1
2.4999e-194	0.63518	0.43	0.099	5.22054e-190	11	Usp31
3.27546e-104	0.634167	0.698	0.384	6.84014e-100	11	Cyhr1
9.31217e-83	0.633927	0.705	0.443	1.94466e-78	11	Rab6a
0	0.632731	0.379	0.017	0	11	1190005I06Rik
0	0.632202	0.451	0.013	0	11	Adora1
1.19286e-148	0.631999	0.994	0.975	2.49106e-144	11	mt-Cytb
1.64211e-86	0.630571	0.617	0.348	3.42923e-82	11	Ankrd13a
4.4447e-132	0.628589	0.581	0.239	9.28186e-128	11	Aamdc
5.57552e-191	0.627992	0.499	0.135	1.16434e-186	11	Trp53bp2
3.24919e-115	0.626113	0.999	0.971	6.78529e-111	11	Ptma
2.92134e-197	0.625557	0.491	0.125	6.10063e-193	11	Ermp1
8.4086e-172	0.623685	0.591	0.18	1.75597e-167	11	Fam102a
1.33014e-91	0.62352	0.673	0.383	2.77774e-87	11	Glo1
1.86858e-69	0.622815	0.775	0.584	3.90216e-65	11	Rhog
3.68682e-71	0.622132	0.785	0.587	7.69919e-67	11	Ddrgk1
1.70049e-77	0.621546	0.856	0.725	3.55114e-73	11	Fis1
0	0.62137	0.381	0.01	0	11	Klhl4
3.27861e-266	0.621037	0.426	0.071	6.84672e-262	11	Hist3h2ba
0	0.620443	0.442	0.017	0	11	Slc6a1
0	0.618273	0.37	0.005	0	11	Dusp15
1.94656e-169	0.618045	0.528	0.169	4.065e-165	11	Zdhhc9
1.35529e-184	0.61795	0.42	0.098	2.83025e-180	11	Poc1a
3.9051e-95	0.617319	0.639	0.344	8.15501e-91	11	Rnf5
1.31053e-117	0.616852	0.584	0.249	2.73679e-113	11	Amd1
0	0.616299	0.503	0.073	0	11	Bcar1
3.15941e-176	0.615553	0.521	0.154	6.59779e-172	11	Aktip
4.7239e-89	0.614563	0.509	0.226	9.86492e-85	11	Msmo1
5.42847e-166	0.614393	0.541	0.171	1.13363e-161	11	Scamp5
3.13952e-186	0.613703	0.503	0.141	6.55626e-182	11	Nbas
0	0.610154	0.436	0.038	0	11	Cdk18
6.95231e-121	0.609363	0.595	0.26	1.45185e-116	11	4931406P16Rik
3.9117e-75	0.60875	0.739	0.465	8.16879e-71	11	Dock10
3.31683e-74	0.605434	0.82	0.65	6.92654e-70	11	Eif4h
4.28263e-92	0.605301	0.63	0.344	8.94341e-88	11	Zcchc17
1.66616e-275	0.604718	0.431	0.072	3.47944e-271	11	Slc25a27
1.64213e-105	0.602809	0.621	0.282	3.42927e-101	11	Fbxo7
2.30102e-64	0.602602	0.727	0.523	4.80521e-60	11	Tmem256
1.04585e-97	0.602376	0.637	0.323	2.18405e-93	11	Clcn3
8.0476e-73	0.601886	0.778	0.553	1.68058e-68	11	Pura
1.85096e-85	0.600628	0.799	0.541	3.86536e-81	11	Map4k4
1.25486e-102	0.600617	0.601	0.291	2.62053e-98	11	Acap2
2.00684e-71	0.600511	0.749	0.539	4.19088e-67	11	Dync1i2
1.61065e-86	0.59962	0.667	0.376	3.36353e-82	11	Mrpl48
1.73411e-117	0.599443	0.682	0.326	3.62133e-113	11	Arhgap5
4.30213e-152	0.59936	0.516	0.172	8.98414e-148	11	Mtmr2
2.94841e-93	0.59923	0.598	0.305	6.15717e-89	11	Gnptg
8.89141e-120	0.598716	0.996	0.984	1.85679e-115	11	mt-Co1
6.72818e-89	0.598188	0.645	0.348	1.40505e-84	11	Fnta
5.72565e-278	0.597797	0.416	0.065	1.19569e-273	11	Auts2
6.79283e-120	0.59515	0.589	0.236	1.41855e-115	11	Frmd4b
7.16412e-222	0.595055	0.533	0.131	1.49608e-217	11	Tjp2
8.9414e-80	0.593702	0.789	0.469	1.86723e-75	11	Pde4b
3.5055e-91	0.593675	0.71	0.398	7.32054e-87	11	Trim35
2.43447e-183	0.593485	0.512	0.143	5.08391e-179	11	Sc5d
1.10888e-81	0.592555	0.638	0.376	2.31566e-77	11	Clcn4
9.97637e-180	0.592443	0.484	0.133	2.08337e-175	11	Zdhhc17
0	0.591387	0.433	0.025	0	11	Synm
3.13927e-107	0.590725	0.581	0.271	6.55574e-103	11	Trappc10
0	0.59037	0.404	0.01	0	11	Cttnbp2
5.91391e-185	0.59001	0.528	0.148	1.235e-180	11	Acsl3
9.2275e-117	0.589603	0.61	0.26	1.92698e-112	11	Klf7
5.79277e-81	0.589319	0.867	0.706	1.2097e-76	11	Smdt1
2.46535e-76	0.589222	0.868	0.74	5.1484e-72	11	Rabac1
0	0.588127	0.447	0.031	0	11	Gng7
1.70327e-123	0.587762	0.368	0.104	3.55693e-119	11	Tgtp2
6.25149e-132	0.587688	0.996	0.949	1.3055e-127	11	mt-Nd2
0	0.587676	0.492	0.084	0	11	Mapre3
5.3711e-179	0.587073	0.445	0.107	1.12165e-174	11	Cdh2
0	0.58514	0.384	0.008	0	11	Pik3c2b
1.92296e-11	0.582911	0.648	0.655	4.01572e-07	11	Tap2
2.16676e-15	0.582508	0.429	0.339	4.52485e-11	11	Plin3
6.08994e-53	0.581184	0.527	0.301	1.27176e-48	11	Slc31a2
0	0.580293	0.438	0.04	0	11	Plekhg1
6.45735e-109	0.579746	0.535	0.229	1.34849e-104	11	Smarcd1
2.73932e-103	0.578223	0.58	0.268	5.72052e-99	11	Oxr1
1.57459e-81	0.576299	0.669	0.408	3.28822e-77	11	Ptpra
0	0.57606	0.348	0.007	0	11	Kcnq3
1.75584e-73	0.575624	0.753	0.502	3.66672e-69	11	Atraid
2.06632e-94	0.574565	0.662	0.366	4.31509e-90	11	Pnkd
8.96294e-78	0.573789	0.674	0.416	1.87173e-73	11	Ctnna1
4.56958e-264	0.57328	0.442	0.08	9.54266e-260	11	Bace1
8.59484e-163	0.57298	0.551	0.174	1.79486e-158	11	Clstn1
2.29751e-72	0.571311	0.798	0.592	4.79788e-68	11	Mlf2
2.50391e-190	0.570116	0.533	0.143	5.22892e-186	11	Rgs3
5.95575e-89	0.567676	0.626	0.33	1.24374e-84	11	Urm1
1.02604e-141	0.567004	0.549	0.202	2.14269e-137	11	Slc35a2
1.41523e-138	0.566653	0.505	0.177	2.95543e-134	11	Kifap3
2.99198e-112	0.566174	0.43	0.147	6.24815e-108	11	Strn
2.3934e-289	0.563727	0.452	0.075	4.99814e-285	11	Tspyl4
1.2986e-163	0.563404	0.427	0.109	2.71187e-159	11	Gpr155
0	0.563231	0.251	0.002	0	11	Abca8a
4.97043e-145	0.562631	0.459	0.14	1.03797e-140	11	Acaca
1.88862e-109	0.561847	0.603	0.276	3.94401e-105	11	Gdi1
1.30843e-261	0.561556	0.402	0.063	2.7324e-257	11	Fam13c
7.80142e-76	0.560462	0.707	0.401	1.62917e-71	11	Pgp
1.31883e-71	0.560319	0.659	0.381	2.75412e-67	11	Nudt4
3.41311e-116	0.559835	0.474	0.177	7.12759e-112	11	Adi1
8.74656e-213	0.558696	0.458	0.101	1.82654e-208	11	Tspan17
6.78865e-79	0.55763	0.619	0.341	1.41767e-74	11	Pcmtd1
5.19502e-43	0.557044	0.614	0.423	1.08488e-38	11	Map4
4.85669e-78	0.556756	0.616	0.34	1.01422e-73	11	Ptpn11
6.91156e-157	0.556481	0.65	0.193	1.44334e-152	11	Olig2
4.3228e-61	0.556011	0.645	0.415	9.02731e-57	11	Elovl1
6.80351e-125	0.555269	0.54	0.21	1.42078e-120	11	Pithd1
4.50242e-93	0.554826	0.598	0.305	9.40241e-89	11	Rnf181
7.56505e-97	0.554153	0.537	0.242	1.57981e-92	11	Ankib1
2.42817e-104	0.553846	0.599	0.274	5.07074e-100	11	Hdhd2
0	0.55331	0.373	0.004	0	11	Ccdc13
1.26951e-183	0.551989	0.477	0.123	2.65111e-179	11	Rtl8b
1.36848e-168	0.550089	0.564	0.171	2.8578e-164	11	Nckap1
6.93349e-11	0.549734	0.398	0.312	1.44792e-06	11	Wars
1.31947e-248	0.548983	0.46	0.089	2.75546e-244	11	Scrn1
1.20299e-182	0.548716	0.467	0.114	2.5122e-178	11	Rasgrp3
1.02494e-146	0.547169	0.627	0.206	2.14038e-142	11	Ncald
2.04893e-138	0.546683	0.472	0.15	4.27878e-134	11	Cipc
2.02537e-73	0.546061	0.639	0.348	4.22959e-69	11	Abcg1
5.92677e-75	0.545818	0.692	0.439	1.23769e-70	11	Phc2
4.93125e-75	0.545613	0.67	0.409	1.02979e-70	11	Ube2e3
0	0.544685	0.311	0.018	0	11	Arc
0	0.544508	0.399	0.03	0	11	Nectin1
0	0.543991	0.393	0.019	0	11	Igsf11
6.72522e-121	0.543942	0.542	0.217	1.40443e-116	11	Emc1
0	0.543839	0.318	0.007	0	11	Kcna2
0	0.543224	0.406	0.012	0	11	Adcy5
1.1757e-70	0.542835	0.713	0.482	2.4552e-66	11	Rab18
3.03309e-83	0.542466	0.623	0.352	6.33401e-79	11	Tmem9b
1.81657e-86	0.542171	0.594	0.313	3.79354e-82	11	Atad1
9.01469e-132	0.541799	0.495	0.173	1.88254e-127	11	Haghl
6.77699e-111	0.541077	0.519	0.202	1.41524e-106	11	Tmem223
4.82452e-188	0.540614	0.488	0.126	1.0075e-183	11	Dmwd
4.36894e-169	0.54022	0.473	0.132	9.12366e-165	11	Rab4a
8.49803e-73	0.539898	0.612	0.35	1.77464e-68	11	Washc2
2.97722e-166	0.539576	0.542	0.162	6.21733e-162	11	Cxxc5
3.17288e-66	0.539197	0.574	0.334	6.62592e-62	11	Adam9
1.20092e-25	0.538711	0.789	0.751	2.50788e-21	11	Stat1
2.10331e-84	0.537363	0.467	0.201	4.39234e-80	11	Flnb
7.48436e-98	0.534023	0.533	0.234	1.56296e-93	11	Ids
6.62315e-71	0.533906	0.712	0.48	1.38311e-66	11	Tmed7
7.5461e-76	0.533096	0.989	0.948	1.57585e-71	11	Itm2b
1.35244e-105	0.532974	0.606	0.28	2.8243e-101	11	Ckap5
2.09089e-125	0.532829	0.485	0.171	4.3664e-121	11	Kif3a
6.92404e-68	0.532743	0.724	0.494	1.44595e-63	11	Fam174a
4.4436e-117	0.531555	0.502	0.194	9.27958e-113	11	Ppp1r21
0	0.531236	0.408	0.028	0	11	Megf10
2.82189e-68	0.530521	0.822	0.625	5.89295e-64	11	Ndufs5
0	0.529387	0.405	0.051	0	11	Hid1
5.49154e-138	0.528479	0.612	0.212	1.1468e-133	11	Serpinb6a
1.33871e-58	0.527944	0.781	0.582	2.79562e-54	11	Chmp5
1.87424e-77	0.527904	0.707	0.398	3.91398e-73	11	Cisd1
2.79593e-71	0.527568	0.574	0.3	5.83873e-67	11	Tob1
1.69453e-65	0.52686	0.802	0.627	3.53869e-61	11	Rab10
1.95745e-82	0.526327	0.563	0.285	4.08775e-78	11	Hadh
1.45946e-206	0.526097	0.454	0.1	3.04779e-202	11	Cuedc1
3.75767e-124	0.52571	0.441	0.137	7.84713e-120	11	Dock9
7.52966e-122	0.525437	0.997	0.985	1.57242e-117	11	mt-Co2
5.76872e-117	0.525273	0.563	0.228	1.20468e-112	11	Pmm1
0	0.524918	0.294	0.009	0	11	Flnc
1.2051e-55	0.524548	0.828	0.693	2.51661e-51	11	Rsrp1
1.02866e-193	0.524129	0.434	0.098	2.14816e-189	11	Elovl6
2.19617e-186	0.523813	0.49	0.125	4.58627e-182	11	Tspan5
0	0.523305	0.404	0.05	0	11	Cpm
3.77348e-72	0.520649	0.911	0.835	7.88016e-68	11	Tmbim6
1.68627e-80	0.520085	0.544	0.271	3.52144e-76	11	Fbxl5
2.5787e-136	0.518614	0.462	0.147	5.3851e-132	11	Map4k5
1.9511e-77	0.515936	0.592	0.326	4.07447e-73	11	Dctn1
0	0.515476	0.343	0.01	0	11	Unc5c
0	0.51411	0.362	0.032	0	11	Srd5a1
7.92922e-208	0.513174	0.533	0.131	1.65586e-203	11	Nfib
2.56494e-127	0.512489	0.502	0.174	5.35637e-123	11	Spsb1
1.1302e-66	0.511492	0.781	0.526	2.36019e-62	11	Mtch1
3.0353e-68	0.511129	0.578	0.328	6.33863e-64	11	Npepps
1.12533e-137	0.509981	0.415	0.115	2.35002e-133	11	Rhobtb3
2.68646e-93	0.509863	0.562	0.266	5.61014e-89	11	Nbr1
1.24268e-84	0.50948	0.578	0.294	2.59509e-80	11	B230219D22Rik
5.66592e-148	0.509399	0.417	0.114	1.18321e-143	11	Tst
0	0.507765	0.398	0.042	0	11	Plekhg3
0	0.506427	0.331	0.001	0	11	Prima1
3.39251e-193	0.506247	0.463	0.107	7.08458e-189	11	Rab6b
1.50651e-225	0.505819	0.416	0.079	3.14604e-221	11	Cep97
0	0.505677	0.384	0.033	0	11	Mboat2
0	0.505269	0.399	0.033	0	11	Spns2
0	0.504551	0.337	0.018	0	11	Arhgef28
6.66879e-123	0.504459	0.501	0.18	1.39264e-118	11	Afdn
7.22822e-86	0.503062	0.596	0.313	1.50947e-81	11	Atp2c1
3.61493e-80	0.502948	0.567	0.289	7.54907e-76	11	Acbd5
2.30005e-144	0.502644	0.46	0.139	4.8032e-140	11	Dstyk
3.40504e-109	0.502445	0.537	0.225	7.11075e-105	11	Tpst1
0	0.501911	0.352	0.002	0	11	Prox1os
7.95523e-302	0.501901	0.381	0.05	1.66129e-297	11	Mob3b
3.8726e-109	0.501742	0.481	0.183	8.08714e-105	11	Akap11
2.10862e-86	0.501655	0.559	0.269	4.40343e-82	11	Nde1
1.59176e-215	0.500603	0.402	0.078	3.32408e-211	11	Me1
9.50733e-162	0.499682	0.436	0.109	1.98542e-157	11	Bhlhe41
0	0.499181	0.363	0.019	0	11	Cadm2
0	0.497248	0.42	0.058	0	11	Pacsin3
8.67314e-59	0.496977	0.764	0.584	1.81121e-54	11	Mpc2
0	0.496585	0.38	0.006	0	11	Ap3b2
1.89041e-73	0.495861	0.54	0.268	3.94774e-69	11	Abhd17b
1.92633e-220	0.495116	0.369	0.065	4.02275e-216	11	Gpt
0	0.495073	0.419	0.043	0	11	Hdgfl3
1.06409e-89	0.494961	0.506	0.223	2.22215e-85	11	Clock
1.68503e-60	0.494387	0.68	0.45	3.51884e-56	11	Arid4b
2.44673e-79	0.493573	0.559	0.287	5.10951e-75	11	2210016L21Rik
2.05363e-69	0.492839	0.626	0.353	4.2886e-65	11	Ddx1
2.13776e-82	0.491829	0.567	0.29	4.46429e-78	11	Mpst
4.14307e-93	0.491677	0.552	0.254	8.65197e-89	11	Cdk5
5.08622e-65	0.491577	0.832	0.664	1.06216e-60	11	Saraf
1.23403e-59	0.491559	0.741	0.537	2.57702e-55	11	Csnk2a1
2.19185e-61	0.491404	0.659	0.421	4.57725e-57	11	Sgta
3.12428e-99	0.490426	0.495	0.208	6.52444e-95	11	Cyp20a1
5.18217e-56	0.489261	0.662	0.452	1.08219e-51	11	Dnm2
0	0.488092	0.366	0.02	0	11	Nkd1
1.11039e-50	0.48781	0.717	0.521	2.31883e-46	11	Tprgl
4.12323e-157	0.487236	0.438	0.116	8.61054e-153	11	Pik3ip1
0	0.48688	0.301	0.013	0	11	Amer2
1.2029e-93	0.486762	0.474	0.188	2.51202e-89	11	Mtss1
7.42564e-75	0.486695	0.533	0.259	1.5507e-70	11	Specc1
2.2175e-55	0.484919	0.61	0.385	4.6308e-51	11	Hook3
0	0.484659	0.32	0.022	0	11	Cacnb4
1.04482e-135	0.484619	0.463	0.133	2.18189e-131	11	Chst2
3.87009e-110	0.483659	0.455	0.163	8.0819e-106	11	Abcc5
4.54029e-159	0.483041	0.417	0.108	9.48148e-155	11	2310022B05Rik
4.26851e-73	0.482792	0.699	0.427	8.91393e-69	11	Unc50
8.69738e-94	0.481921	0.505	0.219	1.81627e-89	11	Cln8
1.17982e-297	0.48166	0.419	0.063	2.46381e-293	11	Rusc2
8.34281e-102	0.481491	0.526	0.223	1.74223e-97	11	Fez2
9.35954e-245	0.480699	0.308	0.04	1.95455e-240	11	Lrrtm2
8.77221e-275	0.479947	0.329	0.039	1.8319e-270	11	Ttyh1
4.31529e-72	0.478023	0.577	0.32	9.01161e-68	11	Sel1l
1.59268e-11	0.477964	0.445	0.397	3.32599e-07	11	Trim12a
1.31199e-149	0.477864	0.395	0.102	2.73982e-145	11	2510009E07Rik
8.99146e-217	0.477832	0.399	0.077	1.87769e-212	11	Aldh6a1
8.24509e-112	0.477461	0.534	0.2	1.72182e-107	11	Cadm1
1.71662e-124	0.476548	0.469	0.149	3.58482e-120	11	Fbxo32
0	0.475876	0.405	0.049	0	11	Zdhhc14
1.00378e-123	0.475836	0.426	0.135	2.09619e-119	11	Llgl1
1.38568e-116	0.475403	0.437	0.147	2.89372e-112	11	Nkiras1
5.08576e-66	0.475092	0.634	0.373	1.06206e-61	11	Tmem205
7.17818e-235	0.475066	0.369	0.059	1.49902e-230	11	Mir100hg
1.16906e-82	0.474495	0.559	0.285	2.44135e-78	11	Pex2
4.1381e-133	0.474386	0.451	0.143	8.64159e-129	11	Slc35a5
0	0.474137	0.379	0.016	0	11	Epdr1
4.19986e-82	0.473477	0.533	0.253	8.77057e-78	11	1110065P20Rik
9.27611e-61	0.47296	0.928	0.84	1.93713e-56	11	Hmgb1
5.31701e-126	0.472874	0.513	0.189	1.11035e-121	11	Smpd1
0	0.472795	0.372	0.01	0	11	Mgat3
9.60707e-139	0.472359	0.515	0.153	2.00624e-134	11	Erbb3
1.62571e-99	0.472048	0.48	0.196	3.39496e-95	11	Fech
3.00082e-112	0.471753	0.431	0.144	6.26662e-108	11	Tfdp2
2.04989e-207	0.471654	0.388	0.074	4.28078e-203	11	Nbea
1.52576e-46	0.471044	0.759	0.595	3.18624e-42	11	Mien1
0	0.470207	0.352	0.001	0	11	Jakmip3
9.31223e-173	0.470122	0.383	0.084	1.94467e-168	11	Bicd1
8.92493e-105	0.470096	0.581	0.23	1.86379e-100	11	Cnn3
1.73663e-103	0.468827	0.44	0.164	3.62661e-99	11	Abhd4
8.69563e-134	0.468354	0.541	0.182	1.81591e-129	11	Mfsd6
0	0.466965	0.344	0.033	0	11	4933431E20Rik
2.59103e-74	0.466462	0.447	0.198	5.41086e-70	11	Vamp5
2.37806e-289	0.466448	0.348	0.043	4.9661e-285	11	Map7d2
2.95827e-81	0.466253	0.935	0.777	6.17776e-77	11	mt-Nd5
4.821e-283	0.465839	0.431	0.063	1.00677e-278	11	St6galnac3
2.98284e-60	0.465775	0.696	0.471	6.22906e-56	11	Vps35
1.38555e-55	0.464319	0.567	0.343	2.89345e-51	11	Ankrd40
1.5093e-55	0.463937	0.724	0.532	3.15188e-51	11	Ssr3
0	0.462648	0.359	0.017	0	11	Mpp2
0	0.46248	0.351	0.039	0	11	Fads6
1.14641e-74	0.46245	0.559	0.298	2.39406e-70	11	Tmem106b
6.28664e-13	0.462147	0.693	0.705	1.31284e-08	11	Tap1
7.46897e-63	0.461756	0.558	0.318	1.55974e-58	11	Actr1a
1.20832e-76	0.460041	0.655	0.375	2.52333e-72	11	Pafah1b2
5.64447e-169	0.459271	0.411	0.1	1.17873e-164	11	Tmem14a
1.57126e-132	0.458578	0.53	0.177	3.28126e-128	11	Tjp1
3.00578e-68	0.458257	0.564	0.306	6.27698e-64	11	Stx6
4.77254e-50	0.458029	0.817	0.657	9.96649e-46	11	Cwc15
1.59318e-155	0.457788	0.437	0.12	3.32704e-151	11	Zfyve21
3.65239e-246	0.457478	0.369	0.057	7.6273e-242	11	Ppm1l
2.95239e-64	0.457289	0.571	0.328	6.16547e-60	11	Rap1gds1
2.9227e-61	0.457019	0.533	0.295	6.10348e-57	11	Impad1
2.12799e-148	0.456805	0.424	0.113	4.44389e-144	11	Cdr2l
1.6711e-156	0.456521	0.395	0.098	3.48977e-152	11	Synj2
0	0.456443	0.221	0.004	0	11	St8sia5
9.20045e-40	0.456101	0.62	0.442	1.92133e-35	11	Hmox2
3.30655e-55	0.45572	0.642	0.423	6.90506e-51	11	Acaa1a
4.71917e-102	0.454445	0.571	0.243	9.85505e-98	11	Gna11
2.06301e-72	0.454074	0.567	0.29	4.30819e-68	11	Tmx2
7.41416e-35	0.452975	0.666	0.462	1.5483e-30	11	Dynll2
4.58259e-175	0.451758	0.405	0.094	9.56982e-171	11	Mtmr10
2.45494e-56	0.451354	0.657	0.438	5.12666e-52	11	Dnajc19
5.57311e-09	0.450954	0.607	0.674	0.000116383	11	Zbp1
0	0.450533	0.363	0.011	0	11	9330182L06Rik
2.08567e-88	0.450451	0.479	0.199	4.3555e-84	11	Zfp664
1.55072e-50	0.449793	0.778	0.605	3.23837e-46	11	Selenos
0	0.449464	0.368	0.021	0	11	Cend1
3.50868e-75	0.44943	0.537	0.266	7.32717e-71	11	Usp22
1.85787e-65	0.449407	0.603	0.352	3.8798e-61	11	Stx12
5.76625e-64	0.449114	0.607	0.359	1.20417e-59	11	Itch
1.70167e-20	0.448956	0.569	0.476	3.5536e-16	11	Mvp
2.00524e-54	0.448936	0.628	0.405	4.18754e-50	11	Snx1
1.60816e-106	0.447709	0.996	0.959	3.35833e-102	11	mt-Nd1
2.01567e-247	0.447653	0.379	0.061	4.20933e-243	11	Fbxo44
1.90613e-69	0.446892	0.577	0.315	3.98058e-65	11	Manbal
2.73857e-49	0.446847	0.791	0.599	5.71895e-45	11	Nucks1
2.25876e-47	0.446839	0.834	0.678	4.71698e-43	11	Paip2
3.19428e-48	0.446123	0.377	0.182	6.67061e-44	11	Cmpk2
2.29404e-67	0.445887	0.603	0.332	4.79065e-63	11	Cfap36
6.14306e-86	0.445358	0.527	0.231	1.28286e-81	11	Cdkn2d
0	0.444813	0.29	0.009	0	11	Cntfr
7.24518e-89	0.444758	0.444	0.173	1.51301e-84	11	Ro60
2.64254e-83	0.44374	0.472	0.197	5.51842e-79	11	Cpeb2
1.55736e-47	0.443499	0.68	0.49	3.25224e-43	11	Rab4b
5.71128e-58	0.443402	0.89	0.792	1.19269e-53	11	Morf4l1
3.87294e-157	0.443318	0.423	0.111	8.08787e-153	11	Nxt2
1.03278e-63	0.443318	0.577	0.323	2.15675e-59	11	Pcm1
3.39589e-92	0.443267	0.469	0.188	7.09164e-88	11	Il6st
2.27951e-151	0.443243	0.394	0.101	4.76031e-147	11	Katnal1
0	0.443122	0.29	0.015	0	11	Prrg1
9.35029e-141	0.442685	0.333	0.075	1.95262e-136	11	Pantr1
4.26022e-75	0.442366	0.49	0.234	8.89661e-71	11	Micu1
1.47345e-79	0.442114	0.495	0.223	3.077e-75	11	Mink1
4.67505e-72	0.442043	0.632	0.352	9.7629e-68	11	Bcl2l1
4.90081e-218	0.441656	0.347	0.057	1.02344e-213	11	Trpc1
1.33646e-58	0.441539	0.613	0.378	2.79094e-54	11	Nudt3
5.95732e-64	0.440871	0.601	0.343	1.24407e-59	11	Tmed4
5.23434e-83	0.440511	0.488	0.219	1.09309e-78	11	Samd8
3.03442e-73	0.440287	0.725	0.437	6.33678e-69	11	Cd82
4.34111e-219	0.439873	0.307	0.044	9.06555e-215	11	Lgi4
7.84448e-188	0.43982	0.365	0.072	1.63816e-183	11	Inpp5a
1.32078e-37	0.439766	0.684	0.507	2.75819e-33	11	S100a13
4.35188e-168	0.439582	0.657	0.216	9.08803e-164	11	Fscn1
2.8031e-102	0.439513	0.431	0.157	5.85372e-98	11	Gphn
9.1824e-80	0.439189	0.516	0.246	1.91756e-75	11	Smim26
4.03856e-65	0.437986	0.498	0.259	8.43372e-61	11	Mcee
2.27569e-253	0.437935	0.379	0.06	4.75232e-249	11	Capn5
2.03818e-56	0.43752	0.564	0.339	4.25633e-52	11	Abhd16a
2.42404e-43	0.437341	0.695	0.512	5.06212e-39	11	Sbds
2.50286e-182	0.436166	0.444	0.1	5.22672e-178	11	Kif5a
0	0.435958	0.255	0.017	0	11	Ddc
3.08039e-123	0.43557	0.325	0.08	6.43279e-119	11	Samd4
5.43149e-71	0.434438	0.466	0.221	1.13426e-66	11	Akr7a5
1.89859e-48	0.434338	0.657	0.462	3.96482e-44	11	Atg3
0	0.434335	0.252	0.004	0	11	Rab33a
5.96844e-116	0.433908	0.449	0.15	1.24639e-111	11	Man2a2
3.0508e-226	0.433848	0.366	0.06	6.37099e-222	11	Psd3
1.92555e-161	0.432151	0.381	0.089	4.02113e-157	11	Prag1
9.73798e-61	0.431994	0.509	0.272	2.03358e-56	11	Dnajc24
5.95709e-79	0.43168	0.383	0.151	1.24402e-74	11	Enoph1
6.44367e-79	0.43138	0.517	0.236	1.34563e-74	11	Flywch1
4.37347e-45	0.431236	0.753	0.55	9.13313e-41	11	Rexo2
7.86435e-19	0.431042	0.988	0.989	1.64231e-14	11	B2m
1.29757e-53	0.43027	0.663	0.446	2.70972e-49	11	Ndfip2
5.05117e-69	0.430049	0.276	0.09	1.05484e-64	11	Rnd2
2.44247e-60	0.430013	0.47	0.229	5.10061e-56	11	Prxl2b
1.49219e-137	0.429897	0.479	0.149	3.11614e-133	11	Slc16a1
5.79928e-124	0.429383	0.438	0.139	1.21106e-119	11	Ankrd46
6.05675e-117	0.429073	0.454	0.154	1.26483e-112	11	Pogk
3.322e-278	0.428743	0.291	0.031	6.93733e-274	11	9330159F19Rik
1.43965e-117	0.428669	0.416	0.133	3.00641e-113	11	Atat1
1.01224e-97	0.428582	0.467	0.184	2.11385e-93	11	Abhd5
2.6233e-48	0.428088	0.598	0.391	5.47824e-44	11	Commd6
3.08169e-89	0.427459	0.363	0.12	6.43549e-85	11	Idi1
0	0.426779	0.315	0.032	0	11	Tmem144
6.30081e-55	0.426723	0.607	0.377	1.3158e-50	11	Tnks2
2.84085e-156	0.426208	0.393	0.096	5.93254e-152	11	Tcaf1
1.90686e-48	0.42569	0.822	0.645	3.98209e-44	11	Ndufs7
3.60915e-176	0.425381	0.323	0.06	7.53699e-172	11	Arrdc2
0	0.425111	0.334	0.011	0	11	Fam131b
3.35114e-51	0.424592	0.531	0.319	6.99819e-47	11	Mfsd14a
2.85712e-59	0.424417	0.516	0.273	5.96652e-55	11	Cpeb4
8.26151e-82	0.423288	0.427	0.174	1.72525e-77	11	Gdpd1
1.95489e-122	0.423254	0.42	0.129	4.08241e-118	11	Tanc1
3.50696e-18	0.422579	0.376	0.27	7.32358e-14	11	Gbp9
1.92524e-175	0.422416	0.383	0.084	4.02048e-171	11	Zfp532
2.28937e-49	0.422309	0.657	0.428	4.78088e-45	11	Tmem189
9.27638e-66	0.422129	0.34	0.13	1.93719e-61	11	Gm12216
5.03196e-52	0.421106	0.509	0.274	1.05082e-47	11	Ggct
4.34898e-67	0.421022	0.49	0.238	9.08198e-63	11	Bpnt1
1.14127e-97	0.420065	0.449	0.166	2.38331e-93	11	Setd7
2.36364e-89	0.419535	0.398	0.148	4.93599e-85	11	Stambp
2.75973e-57	0.419336	0.996	0.987	5.76314e-53	11	Ubb
5.95586e-107	0.418829	0.43	0.148	1.24376e-102	11	Pde4dip
4.4117e-137	0.418064	0.307	0.068	9.21296e-133	11	Tvp23a
3.26724e-66	0.418013	0.48	0.243	6.82298e-62	11	Tbc1d10b
2.99944e-60	0.417597	0.503	0.272	6.26373e-56	11	Mvb12b
0	0.416514	0.275	0.005	0	11	Cacng5
0	0.415969	0.202	0.004	0	11	Slc7a14
3.50224e-44	0.415961	0.774	0.608	7.31372e-40	11	Smim14
2.57612e-43	0.415782	0.583	0.387	5.37972e-39	11	Dynlt3
8.52306e-120	0.415614	0.429	0.136	1.77987e-115	11	Fbxo21
9.45778e-129	0.415163	0.398	0.114	1.97507e-124	11	Tom1l2
2.63881e-49	0.415104	0.675	0.444	5.51062e-45	11	Nenf
5.98533e-104	0.414637	0.588	0.21	1.24992e-99	11	Mcam
0	0.413684	0.327	0.029	0	11	Myh14
3.29317e-75	0.41345	0.537	0.233	6.87712e-71	11	Asrgl1
4.77191e-42	0.412027	0.75	0.564	9.96519e-38	11	Atp6ap1
2.99379e-124	0.411867	0.442	0.141	6.25194e-120	11	Ncdn
9.22759e-205	0.411642	0.241	0.029	1.927e-200	11	Shisa8
4.82596e-42	0.411194	0.588	0.388	1.0078e-37	11	Glod4
9.07744e-212	0.410856	0.341	0.057	1.89564e-207	11	Shroom2
8.19816e-09	0.410706	0.757	0.779	0.000171202	11	Ifi27l2a
1.21198e-45	0.41039	0.619	0.393	2.53097e-41	11	Kmt5a
1.35158e-54	0.410225	0.541	0.304	2.8225e-50	11	Dnajb14
2.49679e-168	0.408874	0.399	0.096	5.21405e-164	11	Trim3
7.37778e-72	0.40883	0.451	0.201	1.5407e-67	11	Abl1
1.19123e-55	0.408545	0.483	0.26	2.48764e-51	11	Ctnnbip1
5.76051e-51	0.408182	0.48	0.264	1.20297e-46	11	Ctr9
4.09656e-118	0.407798	0.361	0.102	8.55485e-114	11	Fdft1
9.40728e-38	0.407576	0.852	0.717	1.96452e-33	11	Litaf
4.53839e-76	0.40658	0.449	0.198	9.47753e-72	11	Kdsr
1.67453e-72	0.40641	0.398	0.163	3.49692e-68	11	Cdk5rap2
2.61772e-197	0.405629	0.372	0.071	5.46657e-193	11	Clcn6
4.97385e-54	0.404754	0.552	0.329	1.03869e-49	11	Pip4p1
1.10786e-62	0.404502	0.451	0.22	2.31354e-58	11	Kctd2
1.20852e-52	0.40423	0.535	0.309	2.52375e-48	11	Smim10l1
3.82757e-192	0.403877	0.341	0.06	7.99312e-188	11	Pcdh10
8.30434e-64	0.403632	0.495	0.255	1.73419e-59	11	Slc15a4
1.30321e-54	0.403437	0.603	0.375	2.72149e-50	11	March2
5.39215e-104	0.40289	0.404	0.137	1.12604e-99	11	Tmem237
6.51924e-109	0.402793	0.356	0.106	1.36141e-104	11	Sh3d19
1.96691e-43	0.402548	0.528	0.338	4.10749e-39	11	AI413582
0	0.401822	0.216	0.001	0	11	Gm19938
7.52667e-46	0.401778	0.614	0.416	1.57179e-41	11	Smim7
2.07137e-51	0.40157	0.545	0.332	4.32563e-47	11	Ubqln1
2.12088e-150	0.401212	0.344	0.076	4.42903e-146	11	Rasl11b
8.56365e-44	0.401137	0.659	0.462	1.78835e-39	11	Hp1bp3
0	0.400894	0.24	0.002	0	11	Ankub1
0	0.400777	0.288	0.015	0	11	Mdga2
0	0.399516	0.343	0.026	0	11	P4htm
0	0.39949	0.251	0.006	0	11	4930506C21Rik
0	0.399245	0.337	0.013	0	11	Fhl1
3.95634e-100	0.399153	0.441	0.164	8.26202e-96	11	Clip2
8.80738e-48	0.398295	0.589	0.365	1.83924e-43	11	Naxd
0	0.398201	0.243	0.016	0	11	Carns1
4.02907e-145	0.397955	0.313	0.067	8.41391e-141	11	Gm15417
3.56117e-114	0.39723	0.423	0.14	7.43678e-110	11	Dnajc18
1.28462e-52	0.395922	0.54	0.312	2.68267e-48	11	Taf13
6.04547e-46	0.395713	0.673	0.461	1.26248e-41	11	Slc50a1
6.29985e-72	0.395619	0.409	0.17	1.3156e-67	11	Ldlrap1
2.32174e-41	0.395048	0.655	0.459	4.84848e-37	11	Akap9
1.09804e-86	0.39503	0.467	0.193	2.29303e-82	11	Mapk8ip3
6.60663e-105	0.394959	0.323	0.087	1.37966e-100	11	Col9a3
0	0.394424	0.279	0.007	0	11	Cacna2d1
1.92129e-47	0.394231	0.452	0.251	4.01223e-43	11	Tbc1d5
4.4728e-117	0.394144	0.337	0.09	9.34055e-113	11	Zfp579
2.91517e-41	0.393881	0.814	0.68	6.08774e-37	11	Rab2a
0	0.393685	0.311	0.011	0	11	Amph
1.03849e-47	0.393501	0.515	0.308	2.16869e-43	11	Rnf220
6.48858e-40	0.393489	0.73	0.552	1.35501e-35	11	Zmat2
1.95868e-137	0.393038	0.344	0.083	4.09031e-133	11	Pard3
2.41515e-111	0.392552	0.39	0.117	5.04355e-107	11	Rab3a
2.17235e-161	0.392453	0.39	0.092	4.53652e-157	11	Slc25a23
4.20592e-61	0.392132	0.57	0.316	8.78322e-57	11	Auh
1.7624e-233	0.392112	0.264	0.03	3.68042e-229	11	Cd59a
0	0.391734	0.273	0.005	0	11	Tmem132b
5.70073e-152	0.391564	0.365	0.085	1.19048e-147	11	Epb41l1
3.39977e-38	0.391359	0.84	0.702	7.09974e-34	11	Canx
7.50917e-299	0.391286	0.309	0.033	1.56814e-294	11	Ptpdc1
3.47935e-190	0.390751	0.338	0.06	7.26593e-186	11	Lifr
2.7109e-51	0.390495	0.501	0.284	5.66117e-47	11	Rnf14
1.0287e-39	0.390454	0.613	0.42	2.14823e-35	11	Zfr
7.11419e-218	0.389501	0.368	0.062	1.48566e-213	11	Taf9b
1.02702e-49	0.389373	0.232	0.083	2.14472e-45	11	Gm12185
5.59286e-109	0.389021	0.132	0.016	1.16796e-104	11	Sox11
1.08194e-74	0.388624	0.474	0.216	2.25941e-70	11	Acox1
5.32833e-190	0.388539	0.358	0.065	1.11272e-185	11	Prrt1
5.91648e-48	0.388119	0.495	0.289	1.23554e-43	11	Vamp7
0	0.388069	0.35	0.039	0	11	Plxnb1
1.49242e-158	0.387695	0.379	0.088	3.11662e-154	11	Map6
5.71702e-46	0.387546	0.626	0.416	1.19388e-41	11	2610001J05Rik
1.74143e-60	0.38737	0.502	0.267	3.63662e-56	11	Commd9
6.52408e-71	0.386973	0.488	0.232	1.36242e-66	11	Pja2
2.52819e-78	0.386835	0.411	0.168	5.27961e-74	11	Mindy1
4.43935e-45	0.386579	0.538	0.326	9.2707e-41	11	Baz2b
5.11146e-44	0.38648	0.516	0.318	1.06743e-39	11	Phyh
1.59296e-129	0.386161	0.404	0.113	3.32658e-125	11	Nsmf
8.37861e-165	0.385996	0.354	0.076	1.7497e-160	11	Sorbs3
4.12531e-46	0.385681	0.699	0.489	8.61489e-42	11	Rala
0	0.384953	0.273	0.006	0	11	Fn3k
8.12711e-43	0.384877	0.774	0.611	1.69718e-38	11	Rab21
2.12752e-86	0.384869	0.315	0.096	4.44289e-82	11	Bmp1
0	0.383657	0.287	0.002	0	11	Gm15912
2.18405e-38	0.383279	0.635	0.446	4.56095e-34	11	Nrd1
1.95491e-117	0.383255	0.395	0.116	4.08245e-113	11	Zer1
6.77518e-39	0.383115	0.829	0.697	1.41486e-34	11	Rab14
5.21758e-48	0.382702	0.662	0.441	1.08959e-43	11	Ndufv1
4.59867e-78	0.382636	0.459	0.201	9.60341e-74	11	Ndrg3
3.01443e-59	0.382441	0.43	0.205	6.29503e-55	11	St3gal4
5.48666e-45	0.382402	0.556	0.348	1.14578e-40	11	Tmf1
5.65635e-54	0.382335	0.569	0.339	1.18122e-49	11	Hagh
3.24982e-83	0.382051	0.376	0.139	6.7866e-79	11	Smim13
1.08441e-72	0.381814	0.391	0.143	2.26457e-68	11	Pcdh17
6.05982e-104	0.381726	0.301	0.079	1.26547e-99	11	Mical3
0	0.38158	0.313	0.018	0	11	Clcn2
1.14499e-31	0.381312	0.818	0.714	2.39109e-27	11	Rnasek
1.51663e-60	0.380989	0.408	0.174	3.16717e-56	11	Dusp10
0	0.380745	0.309	0.015	0	11	Cpeb1
8.71687e-40	0.380615	0.756	0.596	1.82034e-35	11	Ap2m1
7.80175e-64	0.380546	0.521	0.268	1.62924e-59	11	Srebf2
9.33641e-41	0.379934	0.716	0.529	1.94972e-36	11	Tm2d2
1.01289e-36	0.379595	0.595	0.412	2.11522e-32	11	Pon2
3.86111e-114	0.379555	0.388	0.117	8.06316e-110	11	Rab33b
7.08007e-51	0.378348	0.459	0.248	1.47853e-46	11	Sh3glb2
9.87373e-136	0.378087	0.358	0.09	2.06193e-131	11	Fktn
0	0.377188	0.302	0.007	0	11	Bicc1
9.25211e-35	0.376592	0.735	0.57	1.93212e-30	11	Mrpl20
0	0.376441	0.282	0.014	0	11	Hecw2
2.79656e-48	0.376251	0.564	0.351	5.84005e-44	11	Twf1
2.21269e-44	0.376201	0.684	0.452	4.62077e-40	11	Vbp1
1.12574e-32	0.376171	0.703	0.546	2.35087e-28	11	Ndufa5
8.65013e-67	0.374804	0.415	0.183	1.80641e-62	11	1110032A03Rik
1.73201e-48	0.374301	0.562	0.344	3.61695e-44	11	Surf1
1.52489e-54	0.374299	0.542	0.31	3.18443e-50	11	Fam204a
5.53315e-38	0.373731	0.656	0.454	1.15549e-33	11	Timm8b
5.42221e-213	0.373556	0.334	0.053	1.13232e-208	11	Snx32
0	0.37305	0.28	0.002	0	11	Nipal4
5.98674e-40	0.373046	0.598	0.402	1.25021e-35	11	Taok1
3.54244e-40	0.372889	0.541	0.33	7.39768e-36	11	Tns3
4.27168e-47	0.372822	0.537	0.318	8.92054e-43	11	Tpgs1
0	0.372622	0.225	0.001	0	11	A230009B12Rik
4.01554e-52	0.372386	0.481	0.257	8.38565e-48	11	Ctso
0	0.371732	0.33	0.028	0	11	Paqr8
2.91216e-78	0.371513	0.433	0.173	6.08146e-74	11	Kctd17
9.81016e-186	0.371326	0.347	0.065	2.04866e-181	11	Kif3c
9.21046e-113	0.371299	0.218	0.04	1.92342e-108	11	Cdkn1c
1.13021e-119	0.370416	0.391	0.108	2.36023e-115	11	Zfpm1
6.25697e-51	0.369819	0.534	0.314	1.30664e-46	11	Itfg1
2.90141e-141	0.369462	0.347	0.082	6.05902e-137	11	Rab39b
0	0.369235	0.258	0.003	0	11	Hhatl
3.3335e-36	0.369224	0.648	0.462	6.96135e-32	11	Card19
6.35718e-89	0.368953	0.412	0.147	1.32757e-84	11	Tex2
1.96439e-61	0.368824	0.52	0.271	4.10224e-57	11	Ubqln2
0	0.368623	0.239	0.016	0	11	Ogdhl
1.72232e-52	0.368488	0.584	0.351	3.59672e-48	11	Scoc
1.28582e-39	0.368454	0.558	0.365	2.68518e-35	11	Appbp2
0	0.368305	0.257	0.003	0	11	Pcsk6
2.61942e-32	0.367679	0.771	0.608	5.47014e-28	11	Tbcb
0	0.367529	0.272	0.001	0	11	Gm13293
2.22239e-67	0.3674	0.125	0.022	4.64102e-63	11	Gm26802
9.2518e-218	0.367191	0.319	0.048	1.93205e-213	11	Nkx2-2
0	0.36709	0.273	0.001	0	11	Jph1
9.41505e-46	0.366859	0.517	0.312	1.96615e-41	11	Ahcyl1
0	0.366622	0.275	0.004	0	11	Cadps2
2.74246e-61	0.365735	0.426	0.198	5.72708e-57	11	Lcorl
1.54525e-234	0.364862	0.304	0.041	3.22694e-230	11	Fam57a
6.31389e-72	0.364859	0.476	0.224	1.31853e-67	11	Dnajb12
3.80228e-55	0.364373	0.426	0.21	7.94031e-51	11	Rb1
1.13869e-123	0.364193	0.362	0.091	2.37793e-119	11	Pacsin1
6.79867e-32	0.363705	0.71	0.538	1.41977e-27	11	Rex1bd
0	0.363371	0.243	0.005	0	11	Grm3
7.55006e-78	0.363151	0.429	0.181	1.57668e-73	11	St7l
8.69628e-60	0.362994	0.469	0.241	1.81604e-55	11	Scnm1
1.83474e-279	0.362844	0.261	0.024	3.83148e-275	11	Fcor
0	0.362825	0.261	0.016	0	11	Cobl
0	0.362818	0.313	0.024	0	11	Akap6
0	0.362686	0.287	0.024	0	11	Xrcc3
8.00833e-35	0.362686	0.771	0.635	1.67238e-30	11	Psmc3
0	0.362041	0.282	0.023	0	11	Gfra1
5.73141e-107	0.361616	0.344	0.098	1.19689e-102	11	Asap2
8.98297e-38	0.361096	0.635	0.439	1.87591e-33	11	Psmc1
1.8677e-41	0.361027	0.685	0.479	3.90031e-37	11	Mcrip1
1.39385e-83	0.360877	0.47	0.166	2.91078e-79	11	Sox2
8.3939e-44	0.360659	0.52	0.312	1.7529e-39	11	Fam76a
0	0.360124	0.283	0.011	0	11	Fam189a2
1.14474e-86	0.359521	0.404	0.141	2.39056e-82	11	Hacd1
1.83845e-64	0.359407	0.498	0.235	3.83924e-60	11	1500011B03Rik
7.50148e-125	0.359338	0.38	0.103	1.56653e-120	11	Ctsf
2.17272e-49	0.358846	0.452	0.243	4.5373e-45	11	Paip1
9.39166e-35	0.358556	0.688	0.532	1.96126e-30	11	Napa
1.32542e-18	0.358428	0.481	0.359	2.76788e-14	11	Igsf8
0	0.357771	0.266	0.019	0	11	Foxj1
0	0.357594	0.252	0.015	0	11	Ctsk
1.45678e-64	0.356602	0.483	0.241	3.04219e-60	11	Pdxdc1
7.53463e-50	0.356103	0.506	0.285	1.57346e-45	11	Plod1
0	0.355994	0.283	0.011	0	11	Prickle2
4.30388e-34	0.355664	0.632	0.466	8.9878e-30	11	Snx6
1.96182e-41	0.355393	0.595	0.388	4.09687e-37	11	Zfp638
1.61711e-58	0.355191	0.638	0.338	3.377e-54	11	Ptov1
1.16271e-36	0.35452	0.609	0.429	2.42809e-32	11	Arl8b
1.76297e-64	0.354186	0.469	0.231	3.68161e-60	11	Vps4a
2.38411e-58	0.35418	0.42	0.203	4.97874e-54	11	Tnks
7.85406e-47	0.354013	0.527	0.314	1.64016e-42	11	Acadvl
2.31759e-132	0.35398	0.264	0.051	4.83983e-128	11	Cdh10
2.70501e-45	0.353917	0.757	0.515	5.64887e-41	11	Msrb1
3.68071e-305	0.353182	0.24	0.018	7.68642e-301	11	Atp8a2
8.35514e-53	0.353107	0.506	0.28	1.7448e-48	11	Ube2g1
1.21817e-37	0.35238	0.616	0.437	2.54391e-33	11	2900097C17Rik
0	0.352202	0.234	0.004	0	11	Gm28320
1.23546e-35	0.351617	0.691	0.504	2.58002e-31	11	Tmem33
1.67052e-132	0.351385	0.345	0.084	3.48854e-128	11	Rps6ka5
5.71743e-94	0.351267	0.38	0.13	1.19397e-89	11	Ppp2r5b
1.63723e-79	0.350989	0.716	0.317	3.41902e-75	11	Nedd4
7.23573e-37	0.350739	0.384	0.21	1.51104e-32	11	Insig1
7.9902e-34	0.35058	0.735	0.595	1.66859e-29	11	Tm9sf3
1.87735e-167	0.350414	0.327	0.064	3.92047e-163	11	Trim13
9.44143e-119	0.350407	0.388	0.114	1.97165e-114	11	Cttn
8.10539e-282	0.350334	0.266	0.024	1.69265e-277	11	Stmn3
6.71717e-272	0.350237	0.29	0.03	1.40275e-267	11	Dennd5b
5.0424e-96	0.350091	0.386	0.124	1.053e-91	11	Amotl2
3.36459e-73	0.349785	0.474	0.211	7.02627e-69	11	Il18
9.40083e-83	0.349603	0.416	0.156	1.96318e-78	11	Nav1
6.04793e-93	0.349396	0.394	0.139	1.26299e-88	11	Stam
7.59029e-37	0.349286	0.567	0.371	1.58508e-32	11	Erg28
6.41019e-56	0.349079	0.495	0.252	1.33864e-51	11	Ncoa2
3.33464e-32	0.348901	0.761	0.598	6.96373e-28	11	Hnrnpdl
1.96123e-31	0.348692	0.811	0.69	4.09563e-27	11	Psenen
3.25746e-91	0.348386	0.345	0.11	6.80256e-87	11	Dock5
6.7418e-29	0.348243	0.718	0.531	1.40789e-24	11	Fkbp2
0	0.347476	0.287	0.007	0	11	Dnajc6
4.31599e-31	0.34746	0.616	0.453	9.01308e-27	11	Mff
2.66001e-266	0.347037	0.307	0.036	5.5549e-262	11	Abhd3
7.00704e-49	0.346539	0.476	0.265	1.46328e-44	11	4833439L19Rik
1.19761e-49	0.346274	0.594	0.345	2.50097e-45	11	Mrpl53
5.49477e-34	0.346084	0.657	0.471	1.14747e-29	11	Hsd17b12
2.57055e-37	0.346079	0.698	0.531	5.36807e-33	11	Rab5a
4.06239e-45	0.345169	0.441	0.244	8.48349e-41	11	Nf1
0	0.344334	0.248	0.001	0	11	Ly6g6f
2.36877e-30	0.344262	0.571	0.397	4.9467e-26	11	Ssna1
7.22518e-54	0.34401	0.508	0.278	1.50884e-49	11	Fbxl3
1.26211e-25	0.343864	0.684	0.55	2.63567e-21	11	Spop
7.29224e-32	0.343725	0.786	0.652	1.52284e-27	11	Ndufa3
9.09632e-38	0.34347	0.612	0.416	1.89959e-33	11	Nap1l4
9.21114e-36	0.343451	0.709	0.514	1.92356e-31	11	Anapc11
0	0.343006	0.252	0.006	0	11	Cadps
9.97795e-70	0.342538	0.39	0.16	2.0837e-65	11	Wwp1
1.58727e-25	0.342476	0.313	0.182	3.3147e-21	11	Tmem141
7.93929e-79	0.342223	0.408	0.163	1.65796e-74	11	Trappc2
2.23468e-97	0.342162	0.39	0.128	4.66669e-93	11	Tmem159
1.82333e-159	0.342156	0.297	0.054	3.80767e-155	11	Entpd5
6.02541e-42	0.341667	0.584	0.373	1.25829e-37	11	Ctdsp2
1.96304e-38	0.341627	0.61	0.403	4.09943e-34	11	Nabp2
2.90379e-41	0.341598	0.477	0.28	6.06399e-37	11	Cdip1
2.29101e-25	0.341242	0.515	0.366	4.78431e-21	11	Stat2
1.17763e-44	0.340973	0.614	0.381	2.45925e-40	11	Vkorc1
1.12861e-28	0.340041	0.798	0.656	2.35687e-24	11	Ubl3
8.82254e-47	0.34003	0.488	0.276	1.84241e-42	11	Gtf2a1
1.19647e-85	0.339923	0.354	0.12	2.4986e-81	11	Arhgap21
2.39738e-33	0.339768	0.72	0.537	5.00644e-29	11	Puf60
7.98577e-42	0.33946	0.485	0.291	1.66767e-37	11	Ccpg1
3.5668e-36	0.339273	0.495	0.315	7.44855e-32	11	Hmgcl
8.0555e-61	0.3385	0.474	0.226	1.68223e-56	11	Mtus1
1.21731e-50	0.338497	0.491	0.271	2.54211e-46	11	Nkap
1.76922e-32	0.338392	0.725	0.579	3.69466e-28	11	Cuta
1.09268e-68	0.33839	0.352	0.136	2.28184e-64	11	Wdr91
3.30191e-32	0.338323	0.545	0.382	6.89538e-28	11	Vamp3
1.57519e-40	0.338296	0.635	0.434	3.28946e-36	11	Etnk1
0	0.338021	0.262	0.009	0	11	Adam22
5.52766e-38	0.337135	0.628	0.434	1.15434e-33	11	Rsu1
0	0.337103	0.237	0.001	0	11	Cldn14
1.83294e-135	0.337091	0.381	0.099	3.82772e-131	11	Pls3
2.68384e-25	0.337077	0.745	0.612	5.60467e-21	11	Atp1a1
2.84276e-35	0.336808	0.393	0.216	5.93653e-31	11	Cyp51
1.32658e-56	0.335892	0.499	0.241	2.7703e-52	11	Plpp2
4.12034e-68	0.335759	0.377	0.153	8.6045e-64	11	Tmem80
9.71538e-47	0.335696	0.469	0.259	2.02886e-42	11	Smim20
1.39195e-116	0.335501	0.333	0.084	2.90682e-112	11	Stard10
2.55436e-45	0.334305	0.412	0.217	5.33426e-41	11	Rida
1.81233e-65	0.333832	0.739	0.45	3.7847e-61	11	Aig1
2.96534e-55	0.333699	0.386	0.179	6.19251e-51	11	4931406C07Rik
1.47515e-73	0.333625	0.345	0.128	3.08055e-69	11	Vps8
3.00604e-105	0.333291	0.309	0.084	6.27752e-101	11	Atg4c
5.39688e-148	0.333153	0.32	0.068	1.12703e-143	11	Megf9
4.47854e-67	0.332763	0.413	0.184	9.35254e-63	11	Pigq
2.18802e-33	0.332753	0.452	0.281	4.56924e-29	11	Cln3
1.58881e-40	0.332301	0.473	0.284	3.31792e-36	11	Rasa3
1.825e-114	0.332128	0.322	0.084	3.81115e-110	11	Dip2c
1.41559e-44	0.33206	0.402	0.207	2.95617e-40	11	Bnip3
7.72445e-55	0.331753	0.394	0.184	1.6131e-50	11	Ppp1r37
1.52533e-74	0.331469	0.422	0.173	3.18534e-70	11	Prxl2a
1.84509e-39	0.331445	0.426	0.242	3.8531e-35	11	Bicd2
1.3612e-176	0.331356	0.291	0.048	2.84259e-172	11	Rftn2
6.53597e-81	0.331057	0.326	0.107	1.36491e-76	11	Rasal2
3.046e-188	0.330709	0.293	0.046	6.36096e-184	11	Mboat1
8.82646e-11	0.330582	0.114	0.06	1.84323e-06	11	Gm48678
4.04519e-30	0.330408	0.782	0.647	8.44757e-26	11	BC031181
3.96012e-123	0.330058	0.354	0.094	8.26992e-119	11	Phc1
5.89758e-107	0.329964	0.283	0.069	1.23159e-102	11	Piga
4.11121e-89	0.328926	0.334	0.107	8.58544e-85	11	Rab40c
5.07183e-46	0.328898	0.555	0.336	1.05915e-41	11	Tbc1d15
1.51733e-186	0.328536	0.227	0.028	3.16863e-182	11	Thbs3
1.40873e-79	0.328503	0.251	0.066	2.94184e-75	11	Arl4d
3.14859e-31	0.328356	0.865	0.758	6.57519e-27	11	Lars2
1.22254e-36	0.328093	0.693	0.523	2.55303e-32	11	Sdha
6.10043e-37	0.327724	0.702	0.507	1.27395e-32	11	Ppp3ca
1.06448e-32	0.3272	0.724	0.543	2.22295e-28	11	Sptssa
1.52826e-220	0.326926	0.294	0.039	3.19146e-216	11	Apba1
1.56444e-31	0.326742	0.645	0.464	3.26701e-27	11	Pnisr
9.05807e-37	0.326585	0.497	0.312	1.8916e-32	11	Chpt1
2.66543e-34	0.326186	0.592	0.396	5.56622e-30	11	Slc35b1
1.90411e-31	0.325811	0.635	0.46	3.97635e-27	11	Dctn4
1.44146e-138	0.325752	0.287	0.059	3.01021e-134	11	Fsd1
5.32568e-36	0.325623	0.506	0.323	1.11216e-31	11	Armc1
0	0.325313	0.23	0.001	0	11	Gm33727
3.10415e-120	0.325143	0.351	0.089	6.4824e-116	11	Heg1
1.12772e-50	0.324978	0.472	0.255	2.35502e-46	11	Rab5b
1.35948e-36	0.324781	0.684	0.485	2.839e-32	11	Yipf4
1.21958e-71	0.324631	0.361	0.138	2.54684e-67	11	Rprd1a
3.97271e-139	0.324589	0.338	0.077	8.29621e-135	11	Ptprf
8.99827e-128	0.324148	0.273	0.056	1.87911e-123	11	Srgap1
2.40473e-63	0.324117	0.393	0.167	5.0218e-59	11	Agtpbp1
4.15588e-32	0.323635	0.682	0.523	8.67873e-28	11	Commd3
2.67162e-51	0.32322	0.369	0.172	5.57915e-47	11	Tmem101
5.03614e-33	0.323147	0.695	0.511	1.0517e-28	11	Ppp1cb
2.68957e-41	0.323079	0.886	0.778	5.61662e-37	11	Ndufb9
8.05605e-35	0.323052	0.546	0.365	1.68235e-30	11	Rsrc1
8.03234e-52	0.32303	0.415	0.201	1.67739e-47	11	Ulk2
9.01178e-35	0.322292	0.537	0.342	1.88193e-30	11	Rxylt1
8.71989e-45	0.321372	0.527	0.313	1.82097e-40	11	Vezf1
4.73182e-259	0.321371	0.264	0.027	9.88146e-255	11	Mpdz
2.85703e-10	0.321345	0.519	0.475	5.96635e-06	11	Idnk
1.62685e-87	0.321192	0.313	0.095	3.39734e-83	11	Magi1
1.49382e-35	0.320312	0.607	0.413	3.11955e-31	11	Lrrc58
1.35177e-42	0.319917	0.609	0.388	2.8229e-38	11	Fryl
8.16439e-28	0.319536	0.732	0.588	1.70497e-23	11	Ypel3
5.62372e-101	0.319484	0.282	0.07	1.1744e-96	11	Gm4258
0	0.319439	0.219	0	0	11	Gm42756
2.02483e-38	0.318981	0.58	0.385	4.22845e-34	11	Txndc15
0	0.318854	0.212	0.012	0	11	Csmd3
3.54003e-40	0.318654	0.54	0.312	7.39265e-36	11	Elmo1
1.66003e-105	0.317643	0.298	0.076	3.46665e-101	11	Bcl7a
0	0.31751	0.305	0.028	0	11	Scg3
5.82808e-34	0.317474	0.596	0.416	1.21708e-29	11	Vta1
4.26086e-116	0.317236	0.286	0.066	8.89794e-112	11	Ttll5
6.27967e-125	0.316904	0.466	0.147	1.31138e-120	11	Plpp3
1.51569e-172	0.316679	0.307	0.055	3.16522e-168	11	Snx33
1.68817e-40	0.316369	0.695	0.452	3.52541e-36	11	Tmem147
0	0.315819	0.258	0.014	0	11	Tceal3
2.14047e-48	0.315626	0.454	0.243	4.46993e-44	11	Kidins220
8.00402e-45	0.315331	0.444	0.245	1.67148e-40	11	Tbc1d14
1.01421e-36	0.31525	0.483	0.3	2.11798e-32	11	Ilvbl
1.12216e-35	0.31486	0.66	0.468	2.3434e-31	11	Atp2a2
7.35138e-52	0.314643	0.448	0.232	1.53519e-47	11	Get4
1.80858e-22	0.313836	0.874	0.756	3.77686e-18	11	Rbx1
8.4813e-43	0.313734	0.524	0.315	1.77115e-38	11	Jkamp
6.08142e-126	0.313625	0.234	0.043	1.26998e-121	11	Atl1
1.15935e-33	0.313549	0.616	0.435	2.42108e-29	11	Hcfc1r1
2.53129e-244	0.31324	0.277	0.032	5.28609e-240	11	Fam171a1
1.86743e-45	0.313037	0.47	0.249	3.89976e-41	11	Smarca2
7.7027e-42	0.312937	0.551	0.346	1.60855e-37	11	Exoc3
2.9973e-59	0.312395	0.316	0.118	6.25927e-55	11	Aebp1
3.45278e-61	0.312353	0.311	0.119	7.21044e-57	11	Abcb8
6.11104e-31	0.312313	0.508	0.329	1.27617e-26	11	Crebrf
1.98331e-179	0.311754	0.291	0.045	4.14175e-175	11	Rapgef5
2.37757e-255	0.311552	0.266	0.028	4.96508e-251	11	Pcx
7.48352e-78	0.311463	0.419	0.152	1.56278e-73	11	Padi2
5.14701e-55	0.311279	0.441	0.222	1.07485e-50	11	Mfsd14b
1.47623e-204	0.311139	0.251	0.031	3.08281e-200	11	Plekhf1
0	0.310927	0.214	0.011	0	11	Kctd4
5.37998e-104	0.310771	0.366	0.108	1.1235e-99	11	Fat1
3.71851e-10	0.310737	0.584	0.541	7.76537e-06	11	Rtp4
6.82607e-55	0.30975	0.341	0.137	1.42549e-50	11	Mpzl1
4.7252e-166	0.309712	0.291	0.052	9.86763e-162	11	Efna1
2.08837e-125	0.30964	0.265	0.055	4.36114e-121	11	Ctnnal1
1.40262e-144	0.309379	0.291	0.058	2.92909e-140	11	Ankrd13b
6.84842e-40	0.308642	0.451	0.255	1.43016e-35	11	Tasor
9.99009e-44	0.308417	0.438	0.242	2.08623e-39	11	Cep170
0	0.308383	0.257	0.003	0	11	Parm1
5.70907e-33	0.30817	0.505	0.331	1.19223e-28	11	Smarcc2
2.63807e-40	0.307933	0.459	0.267	5.50908e-36	11	Hdac5
2.80236e-64	0.307603	0.301	0.11	5.85217e-60	11	Gss
6.56238e-28	0.307189	0.786	0.655	1.37042e-23	11	Scp2
3.38137e-32	0.307053	0.599	0.422	7.06132e-28	11	Stard3nl
9.61632e-104	0.306792	0.293	0.076	2.00818e-99	11	Rassf8
0	0.306489	0.236	0.001	0	11	Gm33594
1.3458e-29	0.306436	0.626	0.437	2.81044e-25	11	Luc7l3
1.65374e-31	0.306094	0.621	0.454	3.45351e-27	11	Trpc4ap
4.83e-26	0.30569	0.587	0.423	1.00865e-21	11	Mrpl27
1.02837e-66	0.305622	0.38	0.155	2.14755e-62	11	Hspa2
4.45755e-36	0.304907	0.43	0.25	9.3087e-32	11	Synrg
1.42479e-21	0.304815	0.782	0.678	2.97538e-17	11	Ndufb10
2.79562e-35	0.304721	0.546	0.357	5.8381e-31	11	Hsd17b4
2.78431e-26	0.30414	0.606	0.449	5.81447e-22	11	Churc1
1.36274e-36	0.303821	0.42	0.243	2.84581e-32	11	Eri3
4.21062e-96	0.303404	0.283	0.075	8.79303e-92	11	Zfp239
1.32009e-34	0.303279	0.573	0.387	2.75673e-30	11	Ppm1a
2.18473e-58	0.303041	0.352	0.149	4.56237e-54	11	Tfeb
2.20121e-26	0.302333	0.85	0.762	4.59678e-22	11	Eif4g2
3.79931e-27	0.302269	0.498	0.337	7.9341e-23	11	Trim44
6.29533e-81	0.301595	0.313	0.098	1.31465e-76	11	Aldh1l2
1.74352e-43	0.301264	0.524	0.297	3.641e-39	11	Tsen34
0	0.300678	0.237	0.014	0	11	Rnf208
2.5837e-26	0.299927	0.645	0.481	5.39555e-22	11	Ralbp1
1.06621e-33	0.299661	0.391	0.228	2.22657e-29	11	Tmem41b
1.16181e-26	0.299422	0.499	0.34	2.42621e-22	11	Znfx1
1.55235e-69	0.299182	0.338	0.124	3.24178e-65	11	St3gal5
1.0913e-26	0.298957	0.761	0.633	2.27897e-22	11	Atp6v1e1
1.01349e-102	0.298922	0.315	0.085	2.11647e-98	11	Cobll1
6.27975e-203	0.298455	0.251	0.031	1.3114e-198	11	Fsd1l
1.27347e-27	0.298442	0.635	0.476	2.6594e-23	11	Stx4a
3.34468e-36	0.298167	0.431	0.236	6.98469e-32	11	Ccdc34
3.99546e-61	0.297917	0.273	0.094	8.34373e-57	11	Sqle
4.43089e-36	0.29783	0.519	0.332	9.25302e-32	11	Pigp
4.39882e-19	0.297751	0.455	0.329	9.18605e-15	11	Mapre2
6.21871e-80	0.297657	0.322	0.103	1.29865e-75	11	Gpc1
1.19804e-248	0.297194	0.219	0.019	2.50187e-244	11	Bche
5.25489e-46	0.296904	0.37	0.183	1.09738e-41	11	Lmbrd2
9.94018e-37	0.296792	0.481	0.295	2.07581e-32	11	Atxn2
2.15183e-142	0.29677	0.287	0.057	4.49367e-138	11	Cacng7
0	0.296733	0.27	0.015	0	11	Ndn
1.1622e-36	0.296367	0.43	0.247	2.42702e-32	11	Zfp24
0	0.296118	0.201	0.001	0	11	Grm7
6.80991e-21	0.295928	0.699	0.582	1.42211e-16	11	Ndufb4
8.5684e-37	0.295887	0.534	0.344	1.78934e-32	11	Yif1a
1.09748e-176	0.295695	0.275	0.043	2.29188e-172	11	Tceal1
1.0609e-34	0.29543	0.501	0.32	2.21548e-30	11	Mocs2
4.94765e-97	0.295387	0.24	0.052	1.03322e-92	11	Tmem163
9.00998e-36	0.295345	0.472	0.284	1.88155e-31	11	Elovl5
4.52873e-27	0.29502	0.677	0.518	9.45734e-23	11	Jtb
1.50214e-220	0.294944	0.248	0.028	3.13692e-216	11	Tmem59l
1.31152e-29	0.294754	0.861	0.756	2.73885e-25	11	Sh3glb1
1.35063e-57	0.294671	0.431	0.201	2.82052e-53	11	Praf2
1.53548e-99	0.294563	0.334	0.098	3.20654e-95	11	E130308A19Rik
9.71082e-39	0.293931	0.458	0.269	2.02791e-34	11	Slc25a51
0	0.293793	0.23	0.004	0	11	Cdh20
6.32739e-30	0.293634	0.796	0.652	1.32135e-25	11	Syf2
5.36418e-49	0.293228	0.351	0.162	1.1202e-44	11	Mvk
8.53068e-34	0.293182	0.366	0.203	1.78146e-29	11	Tprkb
3.37463e-50	0.293167	0.355	0.163	7.04724e-46	11	Slc35e4
2.45476e-61	0.292974	0.409	0.179	5.12627e-57	11	Ptbp2
5.67658e-96	0.292897	0.3	0.082	1.18544e-91	11	Cdh19
0	0.292711	0.244	0.015	0	11	Gm9895
1.65239e-26	0.29244	0.753	0.599	3.45069e-22	11	Ndufv2
2.81271e-166	0.292335	0.284	0.049	5.87379e-162	11	Fbxo36
1.23868e-62	0.292152	0.417	0.176	2.58674e-58	11	Hmgn3
2.7315e-25	0.292125	0.857	0.753	5.70419e-21	11	Srp14
1.06944e-33	0.291032	0.485	0.292	2.23331e-29	11	Dtd1
2.19088e-25	0.29021	0.714	0.546	4.57521e-21	11	Zfp91
2.49119e-141	0.290173	0.264	0.049	5.20236e-137	11	Cdkl5
2.10971e-32	0.28997	0.52	0.34	4.4057e-28	11	Apopt1
1.49694e-29	0.289925	0.606	0.434	3.12606e-25	11	Clptm1
3.27299e-47	0.289781	0.417	0.212	6.83499e-43	11	Zfp740
5.31541e-22	0.289736	0.842	0.743	1.11002e-17	11	Cox6a1
7.13128e-59	0.289523	0.363	0.151	1.48922e-54	11	Ptgr2
2.17063e-70	0.288714	0.351	0.126	4.53293e-66	11	Olfm1
2.43489e-59	0.288711	0.319	0.126	5.08477e-55	11	Tbc1d12
6.09402e-31	0.288331	0.578	0.376	1.27261e-26	11	Mettl9
2.04638e-45	0.288272	0.408	0.214	4.27346e-41	11	Wdfy3
1.76378e-39	0.288186	0.35	0.177	3.6833e-35	11	Tle1
3.10003e-26	0.288065	0.65	0.496	6.4738e-22	11	Higd2a
1.71551e-28	0.287798	0.516	0.343	3.58251e-24	11	Rab9
8.51538e-29	0.287625	0.591	0.413	1.77827e-24	11	Zranb2
4.88508e-31	0.287615	0.584	0.41	1.02015e-26	11	Ppp2r5a
9.21855e-13	0.287013	0.913	0.842	1.92511e-08	11	Gas5
0	0.28655	0.208	0.002	0	11	Folh1
1.05827e-36	0.286525	0.481	0.292	2.20999e-32	11	Mecp2
3.58483e-83	0.286453	0.259	0.071	7.4862e-79	11	Evi5l
0	0.286417	0.204	0	0	11	A230001M10Rik
2.08982e-82	0.286242	0.295	0.09	4.36416e-78	11	Wrap53
1.75941e-229	0.286158	0.243	0.026	3.67418e-225	11	B3gnt9
1.13524e-38	0.286043	0.345	0.172	2.37071e-34	11	Rell1
6.85348e-24	0.285976	0.627	0.461	1.43121e-19	11	Psmd1
0	0.28586	0.221	0.003	0	11	Sorcs1
1.83372e-26	0.285707	0.541	0.385	3.82935e-22	11	Tfg
1.28605e-65	0.285523	0.406	0.166	2.68566e-61	11	Ryk
1.23023e-64	0.285145	0.374	0.149	2.56908e-60	11	Cbx6
3.68379e-27	0.285114	0.61	0.434	7.69285e-23	11	Anapc16
5.26248e-99	0.284806	0.222	0.046	1.09896e-94	11	Prickle1
1.61889e-86	0.28477	0.312	0.096	3.38072e-82	11	Fam219a
6.89002e-54	0.284533	0.333	0.138	1.43884e-49	11	Pam
1.48101e-29	0.284366	0.641	0.462	3.09278e-25	11	Arid5b
8.19772e-73	0.284256	0.252	0.073	1.71193e-68	11	Fign
9.39469e-27	0.284198	0.621	0.463	1.96189e-22	11	Aph1a
8.03214e-34	0.283925	0.562	0.365	1.67735e-29	11	Gnaq
1.01742e-118	0.283894	0.279	0.063	2.12468e-114	11	Sspn
1.21484e-39	0.283676	0.423	0.23	2.53695e-35	11	9930021J03Rik
4.78285e-84	0.283574	0.313	0.095	9.98803e-80	11	Tef
9.60696e-18	0.282977	0.693	0.576	2.00622e-13	11	Cops9
4.24595e-99	0.282825	0.291	0.076	8.86682e-95	11	Ppp1r9a
3.46773e-41	0.282808	0.409	0.224	7.24166e-37	11	Spns1
3.58749e-273	0.282751	0.255	0.024	7.49175e-269	11	Klf15
1.54908e-43	0.282362	0.319	0.146	3.23494e-39	11	Tmem184c
1.11831e-30	0.28187	0.441	0.274	2.33537e-26	11	Strn4
1.08705e-46	0.281828	0.427	0.222	2.27009e-42	11	Yae1d1
8.17211e-25	0.281816	0.308	0.177	1.70658e-20	11	Eif4e3
1.22907e-18	0.281761	0.638	0.5	2.56666e-14	11	Tceal9
2.51895e-35	0.281653	0.588	0.39	5.26032e-31	11	Gpatch8
1.28218e-72	0.281586	0.277	0.087	2.67758e-68	11	Cdr2
3.60999e-51	0.281562	0.422	0.203	7.53874e-47	11	Hist3h2a
4.69429e-41	0.281281	0.316	0.15	9.80308e-37	11	Arfgap3
3.01668e-43	0.280994	0.531	0.314	6.29974e-39	11	Mprip
0	0.280989	0.212	0.007	0	11	B3gat1
1.2154e-33	0.280852	0.415	0.242	2.53812e-29	11	Snx27
9.49095e-26	0.280808	0.476	0.32	1.98199e-21	11	2410004B18Rik
3.02259e-34	0.28061	0.388	0.22	6.31207e-30	11	Pgrmc2
1.83986e-32	0.280535	0.564	0.346	3.84219e-28	11	Arl3
0	0.279992	0.25	0.015	0	11	Tmem246
2.47014e-67	0.279803	0.438	0.185	5.15839e-63	11	1700025G04Rik
1.11014e-39	0.27979	0.427	0.239	2.3183e-35	11	Ldah
0	0.279719	0.196	0.002	0	11	Wnt3
4.49524e-225	0.279651	0.202	0.018	9.38741e-221	11	Masp1
4.33769e-26	0.279402	0.467	0.318	9.05841e-22	11	Pepd
2.09031e-145	0.279364	0.229	0.036	4.3652e-141	11	Gm42372
5.31473e-120	0.278949	0.268	0.058	1.10988e-115	11	Sat2
4.16222e-37	0.278833	0.408	0.231	8.69196e-33	11	Tbc1d17
6.18666e-41	0.278668	0.607	0.374	1.29196e-36	11	Mxd4
9.37085e-144	0.278654	0.172	0.02	1.95692e-139	11	Srpk3
1.66147e-29	0.277976	0.352	0.199	3.46964e-25	11	Map2k7
0	0.277771	0.232	0.005	0	11	Lrch2
6.62136e-35	0.277474	0.416	0.239	1.38274e-30	11	Appl1
2.46331e-36	0.277274	0.448	0.261	5.14414e-32	11	Mtmr6
5.98023e-46	0.277077	0.447	0.238	1.24885e-41	11	Cds2
8.37251e-49	0.276781	0.262	0.101	1.74843e-44	11	Zfp553
4.12288e-31	0.276628	0.485	0.298	8.60981e-27	11	Cerk
1.71045e-46	0.276535	0.394	0.2	3.57194e-42	11	Lmf1
0	0.276522	0.223	0.002	0	11	Gm19500
0	0.276448	0.215	0.013	0	11	Rab3b
9.42798e-285	0.275642	0.232	0.018	1.96885e-280	11	Coro2b
1.89853e-19	0.275635	0.639	0.507	3.9647e-15	11	Eif3j1
1.54556e-29	0.275151	0.291	0.15	3.22759e-25	11	Nod1
4.57217e-130	0.275011	0.351	0.082	9.54807e-126	11	Sema7a
2.51027e-67	0.274157	0.308	0.109	5.24219e-63	11	Ldlrad3
6.17941e-46	0.274152	0.399	0.204	1.29045e-41	11	Sbf2
1.51354e-159	0.274079	0.132	0.01	3.16073e-155	11	Wfdc18
1.75298e-21	0.273613	0.436	0.309	3.66075e-17	11	Vwa5a
2.342e-51	0.273357	0.408	0.195	4.8908e-47	11	Ankra2
2.67954e-229	0.273135	0.154	0.009	5.59567e-225	11	Sema5a
4.45546e-289	0.272879	0.147	0.006	9.30433e-285	11	Sfrp1
1.03946e-31	0.272643	0.53	0.346	2.17071e-27	11	Nt5c3
0	0.27235	0.226	0.012	0	11	Cdh11
2.5349e-44	0.271927	0.576	0.336	5.29364e-40	11	Ccdc85b
1.68802e-38	0.271723	0.502	0.306	3.52508e-34	11	Diablo
2.3761e-25	0.271613	0.691	0.515	4.96201e-21	11	Imp3
6.64414e-23	0.27109	0.768	0.643	1.3875e-18	11	Fkbp8
1.12112e-49	0.270952	0.369	0.167	2.34123e-45	11	Ago3
1.26274e-113	0.270615	0.275	0.061	2.63697e-109	11	Igip
1.24507e-18	0.270144	0.556	0.392	2.60009e-14	11	Cyth1
9.15417e-26	0.269534	0.877	0.766	1.91167e-21	11	Atp6v0b
4.16887e-23	0.269398	0.666	0.506	8.70584e-19	11	Aco2
9.37935e-28	0.269152	0.497	0.336	1.95869e-23	11	Ccndbp1
1.43741e-31	0.269062	0.374	0.213	3.00174e-27	11	Thumpd1
8.93613e-34	0.269022	0.368	0.203	1.86613e-29	11	Rere
2.29167e-115	0.268612	0.282	0.061	4.7857e-111	11	Rab11fip4
5.14462e-23	0.267978	0.752	0.612	1.07435e-18	11	Sfr1
7.34152e-31	0.267803	0.609	0.419	1.53313e-26	11	Rad21
5.75217e-23	0.2678	0.564	0.425	1.20123e-18	11	Dhrs7
0	0.267722	0.198	0.008	0	11	Gng8
4.9098e-43	0.267609	0.492	0.28	1.02531e-38	11	Chd6
9.71554e-82	0.267488	0.333	0.108	2.0289e-77	11	Ptch1
3.20709e-52	0.2674	0.318	0.131	6.69738e-48	11	Npat
0	0.267229	0.172	0.006	0	11	Serpind1
2.47937e-88	0.267073	0.329	0.1	5.17766e-84	11	St6gal1
2.73991e-21	0.266789	0.678	0.556	5.72175e-17	11	Ssr1
2.84123e-22	0.266677	0.399	0.265	5.93334e-18	11	Gcc2
2.15412e-22	0.26666	0.793	0.669	4.49844e-18	11	Dynlrb1
4.09824e-42	0.266609	0.393	0.205	8.55835e-38	11	Fubp3
5.59492e-52	0.266458	0.326	0.136	1.16839e-47	11	Tsc1
2.74668e-73	0.266149	0.243	0.068	5.7359e-69	11	Gm48226
1.12252e-22	0.26584	0.63	0.481	2.34417e-18	11	Hmgn2
8.8368e-46	0.265601	0.376	0.184	1.84539e-41	11	AW549877
1.54209e-51	0.265553	0.37	0.162	3.22035e-47	11	Ccdc186
5.01404e-35	0.265543	0.412	0.238	1.04708e-30	11	Fbxo28
3.23407e-23	0.265318	0.616	0.459	6.7537e-19	11	Atp6v1a
1.92292e-25	0.264981	0.687	0.525	4.01563e-21	11	Abhd17a
2.89133e-40	0.264936	0.445	0.246	6.03797e-36	11	Wasl
0	0.264924	0.236	0.006	0	11	Diras1
4.53014e-20	0.264124	0.792	0.677	9.46029e-16	11	Vapa
2.32399e-22	0.26398	0.768	0.655	4.85318e-18	11	Rer1
0	0.263891	0.204	0.005	0	11	Pde1c
2.67365e-31	0.263803	0.469	0.296	5.58338e-27	11	Fam172a
6.06042e-22	0.263606	0.779	0.671	1.2656e-17	11	Spcs1
2.66514e-41	0.263451	0.477	0.251	5.56561e-37	11	Bod1
4.91844e-22	0.263362	0.583	0.439	1.02712e-17	11	Setd3
6.8012e-52	0.263152	0.291	0.116	1.4203e-47	11	Fam234b
4.85679e-78	0.263038	0.269	0.078	1.01424e-73	11	Zfp280c
2.67736e-86	0.262775	0.33	0.103	5.59113e-82	11	Afap1l1
1.17274e-36	0.262405	0.313	0.154	2.44903e-32	11	Mgst3
7.54326e-29	0.262371	0.594	0.415	1.57526e-24	11	Cirbp
2.48004e-33	0.262195	0.481	0.29	5.17908e-29	11	Ndufaf2
1.77563e-43	0.262116	0.454	0.247	3.70805e-39	11	Akt1s1
1.75651e-23	0.261993	0.506	0.36	3.66812e-19	11	Galnt2
4.36009e-129	0.26181	0.184	0.025	9.10517e-125	11	Nap1l3
9.33862e-109	0.261654	0.262	0.059	1.95018e-104	11	Lrrc28
5.34726e-56	0.26148	0.295	0.114	1.11667e-51	11	Slc27a4
1.08909e-24	0.261241	0.449	0.298	2.27436e-20	11	Ndufs1
1.95992e-28	0.261236	0.369	0.191	4.09289e-24	11	Adamts1
1.2905e-142	0.26111	0.266	0.048	2.69496e-138	11	Afap1
9.15268e-102	0.261098	0.297	0.077	1.91135e-97	11	Tmem62
7.23201e-34	0.261086	0.169	0.061	1.51026e-29	11	Tgtp1
6.98607e-179	0.260777	0.234	0.031	1.4589e-174	11	Gpr137c
3.38811e-30	0.260651	0.685	0.512	7.07539e-26	11	Nisch
6.14235e-55	0.260581	0.283	0.108	1.28271e-50	11	Usp30
1.51518e-125	0.260578	0.259	0.052	3.16415e-121	11	Zfp651
6.12124e-29	0.260392	0.404	0.243	1.2783e-24	11	Bloc1s1
8.56327e-26	0.260084	0.381	0.24	1.78827e-21	11	Rmdn3
2.88138e-25	0.260072	0.119	0.041	6.01718e-21	11	Gm4841
2.38862e-38	0.259974	0.395	0.217	4.98815e-34	11	Rufy1
3.00186e-36	0.25948	0.391	0.215	6.26879e-32	11	Ring1
1.46575e-35	0.259352	0.832	0.619	3.06093e-31	11	Xist
1.47115e-28	0.259345	0.53	0.36	3.0722e-24	11	Ei24
2.34945e-31	0.259174	0.424	0.25	4.90635e-27	11	Crebzf
2.02585e-21	0.259014	0.675	0.54	4.23058e-17	11	Adh5
5.34162e-35	0.258675	0.434	0.246	1.11549e-30	11	Tmem60
7.19042e-64	0.258	0.272	0.092	1.50158e-59	11	4930430F08Rik
2.42903e-32	0.257997	0.922	0.875	5.07254e-28	11	Rhoa
0	0.257944	0.2	0.003	0	11	Scd3
6.46481e-112	0.257861	0.288	0.069	1.35005e-107	11	Rbbp9
1.37604e-142	0.257675	0.259	0.045	2.87359e-138	11	Enho
7.18151e-36	0.257604	0.393	0.218	1.49972e-31	11	Bmi1
4.56977e-38	0.257308	0.951	0.86	9.54304e-34	11	Prdx1
6.53179e-58	0.257251	0.27	0.095	1.36403e-53	11	Gm37494
0	0.257107	0.187	0.004	0	11	Erbb4
1.9715e-24	0.256877	0.383	0.24	4.11709e-20	11	Ttc33
2.12946e-23	0.256545	0.669	0.515	4.44695e-19	11	Ctbp1
0	0.256036	0.23	0.009	0	11	Apln
4.19627e-52	0.255967	0.28	0.108	8.76308e-48	11	Bcl9
2.80954e-41	0.255895	0.323	0.153	5.86717e-37	11	Lig3
1.48575e-59	0.255831	0.343	0.138	3.10269e-55	11	Arhgap35
6.4344e-21	0.255568	0.363	0.238	1.3437e-16	11	Slc25a1
8.91913e-26	0.25533	0.53	0.372	1.86258e-21	11	Rchy1
5.85207e-26	0.255278	0.465	0.309	1.22209e-21	11	Vps41
0	0.255268	0.219	0.011	0	11	Ric3
1.24973e-38	0.2551	0.359	0.183	2.60982e-34	11	Camta1
1.02673e-22	0.255071	0.852	0.694	2.14412e-18	11	Ndufa4
3.07539e-21	0.254234	0.742	0.592	6.42233e-17	11	Ndufs2
8.76242e-43	0.254019	0.359	0.175	1.82986e-38	11	Poglut1
8.07551e-106	0.253932	0.248	0.054	1.68641e-101	11	Brsk1
1.6165e-95	0.253629	0.395	0.128	3.37574e-91	11	Ndrg2
6.74212e-19	0.253371	0.39	0.257	1.40796e-14	11	Slc43a2
2.26599e-25	0.252987	0.637	0.456	4.73206e-21	11	Immt
3.0919e-19	0.252926	0.809	0.697	6.45682e-15	11	Calm3
2.46252e-102	0.252911	0.255	0.06	5.14249e-98	11	Brdt
9.18393e-26	0.252886	0.458	0.303	1.91788e-21	11	Cul5
3.37942e-26	0.252879	0.646	0.474	7.05724e-22	11	Senp6
4.41892e-81	0.252561	0.126	0.019	9.22802e-77	11	Cntn1
0	0.252549	0.162	0.005	0	11	Sgk2
1.84222e-23	0.252417	0.766	0.627	3.84712e-19	11	Psmc2
2.42184e-285	0.252233	0.219	0.016	5.05752e-281	11	Tmc7
1.09822e-35	0.251877	0.38	0.206	2.29341e-31	11	Otud6b
1.45398e-18	0.251404	0.524	0.396	3.03634e-14	11	Gmfb
1.06761e-21	0.251275	0.591	0.445	2.22948e-17	11	4933434E20Rik
1.92846e-31	0.251097	0.523	0.346	4.0272e-27	11	Ufd1
1.28088e-37	0.250989	0.32	0.158	2.67487e-33	11	AU040320
1.65205e-22	0.250766	0.509	0.365	3.44997e-18	11	Mtln
4.60989e-29	0.250713	0.365	0.209	9.62684e-25	11	C330007P06Rik

## Sheet: 11 GO BIOL
Term	Overlap	P.value	Adjusted.P.value	Old.P.value	Old.Adjusted.P.value	Odds.Ratio	Combined.Score	Genes
myelination (GO:0042552)	5/48	1.25548e-07	4.24024e-05	0	0	51.4393	817.4	PLLP;PLP1;MAL;MBP;KLK6
nervous system development (GO:0007399)	10/447	1.2987e-07	4.24024e-05	0	0	11.163	177.009	GSN;MOBP;MOG;FEZ1;GSTP1;APLP1;MAL;MBP;GPM6B;KLK6
central nervous system development (GO:0007417)	7/268	4.37983e-06	0.000953343	0	0	12.2804	151.522	GSN;MOG;GSTP1;MAL;APOD;MBP;KLK6
plasma membrane bounded cell projection organization (GO:0120036)	5/128	1.66968e-05	0.00272576	0	0	17.9106	197.021	APP;PLP1;STMN4;MAPT;GPM6B
neuron development (GO:0048666)	5/143	2.84904e-05	0.00372084	0	0	15.9517	166.95	APP;PLP1;STMN4;MAPT;GPM6B
neuron projection development (GO:0031175)	5/171	6.68791e-05	0.00727867	0	0	13.2423	127.293	APP;PLP1;STMN4;MAPT;GPM6B
axo-dendritic transport (GO:0008088)	2/6	9.12893e-05	0.00851598	0	0	207.771	1932.58	APP;MAPT
regulation of interleukin-6 production (GO:0032675)	4/110	0.000164164	0.0122683	0	0	16.2789	141.865	APP;IL33;SYT11;MBP
substantia nigra development (GO:0021762)	3/43	0.000169089	0.0122683	0	0	31.7713	275.936	CNP;PLP1;MBP
negative regulation of leukocyte proliferation (GO:0070664)	2/9	0.000218047	0.0142384	0	0	118.708	1000.81	IL33;GSTP1
regulation of tumor necrosis factor production (GO:0032680)	4/124	0.000259999	0.0154345	0	0	14.3696	118.618	APP;IL33;SYT11;GSTP1
positive regulation of chemokine production (GO:0032722)	3/53	0.000315376	0.0166798	0	0	25.4043	204.803	APP;IL33;MBP
regulation of monocyte chemotactic protein-1 production (GO:0071637)	2/11	0.000332064	0.0166798	0	0	92.3194	739.496	GSTP1;APOD
response to reactive oxygen species (GO:0000302)	3/59	0.000433069	0.0198362	0	0	22.6755	175.613	GSTP1;APOD;MAPT
negative regulation of kinase activity (GO:0033673)	3/62	0.000501173	0.0198362	0	0	21.5193	163.516	DBNDD2;GSTP1;MAPT
amyloid fibril formation (GO:1990000)	3/63	0.000525308	0.0198362	0	0	21.1596	159.787	APP;GSN;MAPT
positive regulation of superoxide anion generation (GO:0032930)	2/14	0.000546788	0.0198362	0	0	69.2292	520.011	GSTP1;MAPT
regulation of nitric-oxide synthase biosynthetic process (GO:0051769)	2/14	0.000546788	0.0198362	0	0	69.2292	520.011	IL33;GSTP1
regulation of superoxide anion generation (GO:0032928)	2/15	0.000629902	0.0205663	0	0	63.9006	470.944	GSTP1;MAPT
regulation of amyloid fibril formation (GO:1905906)	2/15	0.000629902	0.0205663	0	0	63.9006	470.944	APP;CRYAB
negative regulation of chemokine production (GO:0032682)	2/17	0.000813271	0.024854	0	0	55.375	393.962	GSTP1;APOD
positive regulation of interleukin-6 production (GO:0032755)	3/76	0.000908975	0.024854	0	0	17.3801	121.716	APP;IL33;MBP
regulation of presynapse assembly (GO:1905606)	2/18	0.000913471	0.024854	0	0	51.9115	363.29	PTPRD;APP
regulation of presynapse organization (GO:0099174)	2/18	0.000913471	0.024854	0	0	51.9115	363.29	PTPRD;APP
axon development (GO:0061564)	3/79	0.00101712	0.0265672	0	0	16.6915	115.017	APP;PLP1;MAPT
regulation of T cell migration (GO:2000404)	2/20	0.00113076	0.0283994	0	0	46.1389	313.046	APP;APOD
microglial cell activation (GO:0001774)	2/22	0.00137038	0.033143	0	0	41.5208	273.733	APP;MAPT
negative regulation of ion transport (GO:0043271)	2/25	0.00177122	0.0403994	0	0	36.0996	228.73	SYT11;GPM6B
supramolecular fiber organization (GO:0097435)	5/351	0.00179415	0.0403994	0	0	6.29544	39.8075	APP;GSN;STMN4;MAPT;ERMN
microtubule polymerization or depolymerization (GO:0031109)	2/27	0.00206573	0.044964	0	0	33.2083	205.303	STMN4;MAPT
regulation of microtubule polymerization or depolymerization (GO:0031110)	2/28	0.00222109	0.0453241	0	0	31.9295	195.081	STMN4;MAPT
protein depolymerization (GO:0051261)	2/28	0.00222109	0.0453241	0	0	31.9295	195.081	GSN;STMN4
prostaglandin metabolic process (GO:0006693)	2/31	0.00271926	0.0538083	0	0	28.6221	169.082	GSTP1;PTGDS
negative regulation of cellular protein localization (GO:1903828)	2/36	0.00365493	0.0662904	0	0	24.4069	136.963	MAPT;GPM6B
axonal transport (GO:0098930)	2/36	0.00365493	0.0662904	0	0	24.4069	136.963	KIF1B;MAPT
macrophage activation (GO:0042116)	2/36	0.00365493	0.0662904	0	0	24.4069	136.963	APP;MAPT
synapse organization (GO:0050808)	3/126	0.00385605	0.0662904	0	0	10.2891	57.1877	PTPRD;APP;MAPT
regulation of microtubule cytoskeleton organization (GO:0070507)	2/37	0.00385763	0.0662904	0	0	23.7083	131.764	STMN4;MAPT
regulation of axon extension (GO:0030516)	2/38	0.00406547	0.0680705	0	0	23.0486	126.888	MAG;MAPT
regulation of microtubule polymerization (GO:0031113)	2/40	0.00449642	0.0734041	0	0	21.8333	117.998	MAPT;TUBB4A
regulation of chemokine production (GO:0032642)	2/42	0.00494759	0.0787995	0	0	20.7396	110.103	APP;IL33
negative regulation of tumor necrosis factor production (GO:0032720)	2/46	0.00590974	0.0918824	0	0	18.8504	96.7242	SYT11;GSTP1
regulation of synapse assembly (GO:0051963)	2/47	0.00616259	0.0928496	0	0	18.4306	93.7978	PTPRD;APP
regulation of cytokine production (GO:0001817)	3/150	0.00626317	0.0928496	0	0	8.59878	43.6222	IL33;MOG;SYT11
negative regulation of tumor necrosis factor superfamily cytokine production (GO:1903556)	2/48	0.00642032	0.0928496	0	0	18.029	91.0155	SYT11;GSTP1
extracellular matrix organization (GO:0030198)	4/300	0.00664732	0.0928496	0	0	5.7738	28.9472	APP;GSN;APLP1;GPM6B
positive regulation of reactive oxygen species metabolic process (GO:2000379)	2/49	0.0066829	0.0928496	0	0	17.6445	88.3673	GSTP1;MAPT
chemical synaptic transmission (GO:0007268)	4/306	0.00711999	0.0943259	0	0	5.65736	27.9748	CNP;PLP1;KIF1B;MBP
regulation of epithelial cell migration (GO:0010632)	2/51	0.0072225	0.0943259	0	0	16.9226	83.4379	ENPP2;GLUL
negative regulation of transport (GO:0051051)	2/51	0.0072225	0.0943259	0	0	16.9226	83.4379	SYT11;CRYAB

## Sheet: 11 Panglao
Term	Overlap	P.value	Adjusted.P.value	Old.P.value	Old.Adjusted.P.value	Odds.Ratio	Combined.Score	Genes
Oligodendrocytes	20/178	1.2143e-28	1.03216e-26	0	0	83.5105	5367.91	IL33;NKX6-2;GPR37;MOG;OPALIN;PLLP;STMN4;ERMN;KLK6;CLDN11;MAG;DBNDD2;PEX5L;MOBP;ENPP2;PLP1;KIF1B;MBP;PTGDS;GPM6B
M?ller Cells	7/147	7.69644e-08	3.27099e-06	0	0	23.0349	377.31	PTPRD;IL33;GPR37;PLP1;GLUL;EDIL3;CRYAB
Satellite Glial Cells	6/114	3.89055e-07	1.10232e-05	0	0	25.053	369.771	IL33;OPALIN;ENPP2;PLP1;PTGDS;GLUL
Enteric Glia Cells	5/111	8.35035e-06	0.000177445	0	0	20.8008	243.229	PTPRD;PLP1;APOD;CRYAB;GPM6B
Oligodendrocyte Progenitor Cells	5/125	1.48848e-05	0.000253041	0	0	18.3611	204.087	NKX6-2;CNP;APLP1;PLP1;STMN4
Bergmann Glia	5/132	1.93754e-05	0.000274485	0	0	17.343	188.197	OPALIN;PLP1;STMN4;KIF1B;GPM6B
Schwann Cells	5/138	2.40081e-05	0.000291527	0	0	16.5556	176.103	MAG;CNP;PLP1;APOD;CRYAB
Cajal-Retzius Cells	5/174	7.26209e-05	0.000771597	0	0	13.0053	123.943	APLP1;STMN4;KIF1B;EDIL3;GPM6B
Endothelial Cells (Blood Brain Barrier)	4/113	0.000182085	0.00171969	0	0	15.8285	136.3	APP;GPR37;APLP1;SEZ6L2
Trigeminal Neurons	4/144	0.000458973	0.00390127	0	0	12.3043	94.5776	PTPRD;PLP1;STMN4;KIF1B
Astrocytes	4/154	0.000591097	0.00456757	0	0	11.4783	85.324	OPALIN;PLP1;CRYAB;GPM6B
Purkinje Fiber Cells	3/102	0.00212121	0.0150253	0	0	12.7988	78.7867	PTPRD;PLP1;GPM6B
Mast Cells	4/235	0.00280185	0.0158405	0	0	7.42292	43.6281	IL33;GSN;ENPP2;PTGDS
Radial Glia Cells	3/114	0.00290903	0.0158405	0	0	11.4083	66.6236	PTPRD;PLP1;GPM6B
Taste Receptor Cells	3/115	0.00298173	0.0158405	0	0	11.3059	65.7464	MOBP;MOG;STMN4
Meningeal Cells	3/115	0.00298173	0.0158405	0	0	11.3059	65.7464	IL33;PTGDS;CRYAB
Dopaminergic Neurons	3/119	0.00328372	0.0162515	0	0	10.9138	62.4136	APLP1;STMN4;MAPT
Tanycytes	3/121	0.00344149	0.0162515	0	0	10.7277	60.8461	PTPRD;EDIL3;CRYAB
Immature Neurons	3/136	0.00477349	0.0213551	0	0	9.51064	50.8313	STMN4;KIF1B;GPM6B
Loop Of Henle Cells	3/147	0.00592331	0.0251741	0	0	8.77926	45.0276	IL33;GSN;CRYAB
Neural Stem/Precursor Cells	3/152	0.00649611	0.0262938	0	0	8.48251	42.7226	APLP1;PLP1;GPM6B
Sertoli Cells	3/158	0.00722576	0.0279177	0	0	8.15168	40.1886	CLDN11;GSN;CRYAB
Hepatocytes	3/221	0.0178215	0.0658622	0	0	5.77747	23.2679	C4B;GRB14;GLUL
Parathyroid Chief Cells	2/106	0.0288986	0.102349	0	0	7.95112	28.1785	APP;SEZ6L2
Enterochromaffin Cells	2/109	0.0304217	0.102832	0	0	7.72702	26.9874	PTPRD;ENPP2
Motor Neurons	2/111	0.0314545	0.102832	0	0	7.58448	26.2363	APLP1;SEZ6L2
Peri-islet Schwann Cells	2/114	0.0330295	0.103982	0	0	7.38021	25.1691	PLP1;EDIL3
Chromaffin Cells	2/122	0.0373774	0.111191	0	0	6.88542	22.6302	PTPRD;KIF1B
Neuroendocrine Cells	2/123	0.0379356	0.111191	0	0	6.82817	22.3408	PLP1;STMN4
Glomus Cells	2/127	0.0402006	0.113902	0	0	6.60833	21.2384	EDIL3;CRYAB
Anterior Pituitary Gland Cells	2/133	0.0436919	0.116056	0	0	6.30375	19.7345	PTPRD;SEZ6L2
Melanocytes	2/133	0.0436919	0.116056	0	0	6.30375	19.7345	PTGDS;CRYAB
Alpha Cells	2/136	0.0454787	0.117142	0	0	6.16169	19.0428	PTPRD;EDIL3
Leydig Cells	2/145	0.050998	0.127495	0	0	5.77127	17.1751	PTGDS;CRYAB
Photoreceptor Cells	2/149	0.053525	0.129989	0	0	5.6131	16.4329	STMN4;KIF1B
Purkinje Neurons	2/155	0.0573977	0.135522	0	0	5.39134	15.4071	PLP1;STMN4
Retinal Ganglion Cells	2/164	0.0633843	0.144819	0	0	5.08951	14.0396	APLP1;STMN4
Enteric Neurons	2/166	0.0647425	0.144819	0	0	5.02693	13.7604	STMN4;KIF1B
Adipocytes	2/210	0.096903	0.211199	0	0	3.95473	9.23051	GSN;CRYAB
Olfactory Epithelial Cells	2/226	0.109534	0.232761	0	0	3.66927	8.11465	APLP1;SEZ6L2
Endothelial Cells	2/246	0.125897	0.261006	0	0	3.3651	6.97345	IL33;PTGDS
Oxyphil Cells	1/94	0.210095	0.358531	0	0	4.35747	6.7985	MAPT
Pulmonary Vascular Smooth Muscle Cells	1/99	0.219967	0.358531	0	0	4.13411	6.26019	CRYAB
Glycinergic Neurons	1/100	0.221927	0.358531	0	0	4.09215	6.16035	APLP1
Myofibroblasts	1/100	0.221927	0.358531	0	0	4.09215	6.16035	CRYAB
Cholinergic Neurons	1/102	0.225832	0.358531	0	0	4.01071	5.96779	APLP1
Airway Epithelial Cells	1/103	0.227777	0.358531	0	0	3.97119	5.87492	IL33
Vascular Smooth Muscle Cells	1/103	0.227777	0.358531	0	0	3.97119	5.87492	CRYAB
Juxtaglomerular Cells	1/103	0.227777	0.358531	0	0	3.97119	5.87492	CRYAB
Kidney Progenitor Cells	1/105	0.231654	0.358531	0	0	3.89443	5.69565	SEZ6L2

## Sheet: 13 marker
p_val	avg_log2FC	pct.1	pct.2	p_val_adj	cluster	gene
0	5.75454	0.988	0.039	0	13	Cldn5
0	4.71796	0.972	0.182	0	13	Flt1
8.76698e-298	4.61775	0.994	0.824	1.83081e-293	13	Bsg
0	4.59534	0.933	0.137	0	13	Itm2a
0	4.50151	0.956	0.071	0	13	Igfbp7
0	4.43264	0.972	0.136	0	13	Ly6c1
0	4.30642	0.913	0.031	0	13	Spock2
0	4.19877	0.931	0.173	0	13	Pltp
0	4.03531	0.919	0.012	0	13	Slco1a4
0	3.94871	0.954	0.029	0	13	Egfl7
0	3.82995	0.733	0.01	0	13	Cxcl12
0	3.79204	0.897	0.025	0	13	Hspb1
0	3.67384	0.968	0.398	0	13	Slc2a1
0	3.53949	0.895	0.009	0	13	Ptprb
0	3.4816	0.893	0.014	0	13	Slco1c1
0	3.40164	0.913	0.264	0	13	Tsc22d1
0	3.39033	0.913	0.132	0	13	Ramp2
0	3.33807	0.915	0.012	0	13	Esam
0	3.2833	0.907	0.01	0	13	Adgrl4
0	3.25845	0.905	0.2	0	13	Fn1
3.30634e-305	3.21747	0.941	0.444	6.90463e-301	13	Sptbn1
0	3.21702	0.919	0.165	0	13	Sparcl1
0	3.19502	0.905	0.045	0	13	Vwa1
0	3.17222	0.935	0.32	0	13	Klf2
0	3.14529	0.901	0.048	0	13	Epas1
0	3.10432	0.853	0.107	0	13	Id1
0	3.04408	0.863	0.007	0	13	Adgrf5
0	2.97734	0.909	0.219	0	13	Id3
0	2.96445	0.863	0.107	0	13	Abcb1a
0	2.93772	0.863	0.147	0	13	Pglyrp1
0	2.89047	0.873	0.081	0	13	Crip2
0	2.86403	0.895	0.155	0	13	Eng
4.35547e-306	2.83483	0.887	0.254	9.09552e-302	13	Ctla2a
0	2.81402	0.947	0.313	0	13	Sparc
0	2.78054	0.834	0.167	0	13	Tm4sf1
0	2.69981	0.598	0.006	0	13	Car4
0	2.66673	0.873	0.153	0	13	Abcg2
0	2.66037	0.834	0.154	0	13	Sgms1
0	2.65747	0.812	0.191	0	13	Igf1r
0	2.57897	0.782	0.019	0	13	Pcp4l1
0	2.57212	0.824	0.074	0	13	Slc9a3r2
0	2.56916	0.844	0.054	0	13	Cd34
0	2.56592	0.776	0.025	0	13	Col4a1
0	2.55092	0.855	0.005	0	13	Emcn
0	2.51759	0.804	0.015	0	13	Podxl
1.28228e-279	2.48328	0.81	0.245	2.67779e-275	13	Slc7a5
0	2.47121	0.855	0.075	0	13	Pecam1
0	2.46413	0.828	0.197	0	13	Ptn
0	2.45382	0.782	0.062	0	13	Jcad
0	2.41459	0.802	0.011	0	13	Cdh5
0	2.3726	0.743	0.159	0	13	Itih5
0	2.37063	0.82	0.143	0	13	Gng11
0	2.35612	0.762	0.032	0	13	Kdr
0	2.35343	0.644	0.019	0	13	Vwf
0	2.34667	0.651	0.007	0	13	Tmem252
0	2.31727	0.297	0.016	0	13	Rgs5
0	2.31654	0.756	0.004	0	13	Foxq1
0	2.3046	0.745	0.025	0	13	Ccdc141
0	2.29793	0.749	0.008	0	13	Apcdd1
0	2.28697	0.857	0.21	0	13	Ablim1
6.58022e-145	2.27058	0.216	0.024	1.37415e-140	13	Mgp
0	2.26724	0.721	0.003	0	13	Sox18
0	2.24642	0.735	0.039	0	13	Gsta4
3.28798e-104	2.23296	0.723	0.487	6.86629e-100	13	Slc6a6
6.51399e-09	2.22273	0.37	0.278	0.000136032	13	Hbb-bs
0	2.21758	0.78	0.167	0	13	Slc39a10
0	2.21507	0.691	0.01	0	13	Cavin2
0	2.17639	0.695	0.091	0	13	Ltbp4
5.63188e-214	2.1631	0.214	0.015	1.1761e-209	13	Vtn
0	2.15019	0.76	0.019	0	13	Ptprg
0	2.14809	0.737	0.097	0	13	Kitl
4.75131e-217	2.12757	0.986	0.737	9.92217e-213	13	Ly6a
0	2.12232	0.81	0.094	0	13	Cd200
6.62722e-170	2.10549	0.877	0.484	1.38396e-165	13	Selenop
1.37199e-287	2.06565	0.792	0.231	2.86512e-283	13	Itga6
5.79966e-222	2.05502	0.614	0.15	1.21114e-217	13	Slc16a1
0	2.05134	0.56	0.022	0	13	Apold1
0	2.01941	0.794	0.175	0	13	Tjp1
0	2.01871	0.808	0.225	0	13	Acvrl1
0	2.01728	0.642	0.011	0	13	Col4a2
0	2.01373	0.735	0.003	0	13	Cyyr1
0	2.00691	0.715	0.003	0	13	Sox17
0	2.00367	0.701	0.116	0	13	Timp3
0	2.0023	0.749	0.046	0	13	Kank3
0	1.99846	0.733	0.004	0	13	Wfdc1
0	1.98892	0.638	0.004	0	13	Sema3c
6.95826e-202	1.987	0.764	0.293	1.45309e-197	13	Arl4a
6.17134e-217	1.98226	0.929	0.563	1.28876e-212	13	App
0	1.97101	0.681	0.006	0	13	Palmd
0	1.96126	0.646	0.004	0	13	Slc22a8
3.07997e-296	1.95924	0.745	0.18	6.43191e-292	13	Csrp2
0	1.95671	0.729	0.07	0	13	Cavin1
3.91034e-78	1.94535	0.683	0.396	8.16596e-74	13	Klf4
1.3786e-222	1.93627	0.784	0.284	2.87893e-218	13	Gpcpd1
6.44447e-67	1.93234	0.772	0.562	1.3458e-62	13	Jun
0	1.93062	0.725	0.027	0	13	Rasip1
5.71579e-289	1.92507	0.719	0.169	1.19363e-284	13	Cd93
0	1.90704	0.667	0.006	0	13	Prom1
0	1.8876	0.687	0.066	0	13	Pakap.1
0	1.88544	0.725	0.039	0	13	Lsr
0	1.87543	0.725	0.106	0	13	Itga1
0	1.87012	0.762	0.088	0	13	S1pr1
4.2595e-251	1.86414	0.739	0.211	8.89511e-247	13	Fcgrt
0	1.83701	0.683	0.102	0	13	Tinagl1
1.25618e-208	1.83678	0.798	0.333	2.62328e-204	13	Ccdc85b
2.47599e-197	1.8332	0.786	0.306	5.1706e-193	13	Utrn
0	1.82926	0.715	0.09	0	13	Maoa
0	1.82364	0.719	0.035	0	13	Sorbs2
1.07302e-138	1.81199	0.501	0.135	2.24079e-134	13	Ccn1
0	1.80773	0.709	0.092	0	13	Wwtr1
0	1.79878	0.697	0.075	0	13	Fry
0	1.79826	0.677	0.007	0	13	Cgnl1
0	1.78749	0.489	0.004	0	13	Slc38a5
0	1.77348	0.717	0.118	0	13	Icam2
0	1.77204	0.689	0.011	0	13	Arhgap29
1.1981e-289	1.76375	0.638	0.124	2.50199e-285	13	Plat
1.83583e-237	1.74102	0.766	0.254	3.83375e-233	13	Bmpr2
6.09655e-212	1.7313	0.745	0.259	1.27314e-207	13	BC028528
0	1.7263	0.614	0.042	0	13	Mfsd2a
0	1.72415	0.735	0.131	0	13	Nfib
0	1.71945	0.659	0.002	0	13	Tek
0	1.71527	0.715	0.119	0	13	Nostrin
1.88618e-229	1.71056	0.739	0.227	3.93891e-225	13	Abhd2
1.03508e-147	1.71012	0.8	0.4	2.16155e-143	13	Clec2d
1.10422e-269	1.70872	0.709	0.156	2.30593e-265	13	Ndrg1
1.29619e-272	1.70845	0.628	0.123	2.70684e-268	13	Hes1
0	1.69645	0.634	0.003	0	13	Grrp1
0	1.69454	0.669	0.007	0	13	Bcam
0	1.6847	0.681	0.077	0	13	Sema7a
2.2512e-186	1.67144	0.774	0.301	4.70119e-182	13	Lmo2
0	1.66367	0.614	0.002	0	13	Srarp
0	1.66203	0.681	0.049	0	13	Lef1
2.24754e-145	1.64564	0.812	0.452	4.69353e-141	13	Tspan13
0	1.64166	0.646	0.077	0	13	Tns1
1.64396e-270	1.64106	0.735	0.192	3.43309e-266	13	Ece1
0	1.62588	0.63	0.006	0	13	Paqr5
0	1.62101	0.628	0.033	0	13	Slc40a1
1.03847e-138	1.61727	0.814	0.446	2.16863e-134	13	Zbtb20
1.93422e-166	1.61723	0.871	0.588	4.03922e-162	13	Ctnnb1
3.70409e-198	1.60475	0.644	0.178	7.73524e-194	13	Plk2
6.8579e-284	1.60259	0.737	0.175	1.43214e-279	13	Fermt2
6.59693e-248	1.59472	0.707	0.186	1.37764e-243	13	Isyna1
0	1.58014	0.646	0.002	0	13	Tie1
0	1.57755	0.719	0.13	0	13	Mpzl1
6.74858e-165	1.57173	0.737	0.306	1.40931e-160	13	Alas1
2.16212e-202	1.56699	0.729	0.26	4.51516e-198	13	4931406P16Rik
8.58353e-278	1.56273	0.752	0.18	1.7925e-273	13	Pdgfb
0	1.56142	0.64	0.092	0	13	Eogt
0	1.56054	0.693	0.107	0	13	Agrn
0	1.55431	0.467	0.014	0	13	Edn1
0	1.55286	0.618	0.009	0	13	Mmrn2
5.22493e-11	1.54213	0.172	0.09	1.09112e-06	13	Hba-a1
0	1.5338	0.638	0.013	0	13	Ocln
3.38769e-206	1.53268	0.725	0.232	7.07452e-202	13	St3gal6
0	1.52623	0.63	0.025	0	13	Synm
0	1.52335	0.632	0.085	0	13	Heg1
1.0785e-143	1.51968	0.729	0.341	2.25223e-139	13	Pcmtd1
0	1.51853	0.612	0.001	0	13	AU021092
0	1.51777	0.582	0.056	0	13	Cav1
9.54948e-157	1.51558	0.566	0.165	1.99422e-152	13	Tfrc
6.21619e-132	1.51178	0.737	0.382	1.29813e-127	13	Cd2ap
6.42966e-191	1.50169	0.697	0.229	1.34271e-186	13	Slc30a1
0	1.50103	0.469	0.004	0	13	Stra6
0	1.49838	0.531	0.003	0	13	Hmcn1
0	1.49692	0.616	0.009	0	13	Ebf1
0	1.49662	0.683	0.124	0	13	Tspan5
1.45146e-127	1.49172	0.804	0.43	3.03107e-123	13	Rhob
7.53509e-152	1.48369	0.855	0.505	1.57355e-147	13	Tcf4
1.79759e-165	1.48284	0.695	0.258	3.7539e-161	13	Esyt2
0	1.4826	0.608	0.042	0	13	Slc38a3
0	1.48096	0.622	0.016	0	13	Nos3
0	1.47914	0.64	0.079	0	13	Dab2ip
3.07923e-152	1.47912	0.675	0.257	6.43035e-148	13	Slc7a1
0	1.47532	0.58	0.088	0	13	Ecscr
1.18579e-242	1.47509	0.6	0.121	2.47628e-238	13	Gas6
0	1.47152	0.655	0.095	0	13	Pls3
3.99276e-232	1.45674	0.663	0.17	8.33808e-228	13	Snrk
0	1.45062	0.59	0.01	0	13	Degs2
0	1.44955	0.624	0.102	0	13	Rgs12
3.22364e-120	1.44791	0.824	0.577	6.73193e-116	13	Aplp2
0	1.44333	0.533	0.056	0	13	Ephx1
0	1.43885	0.62	0.091	0	13	Jam2
1.17316e-287	1.42492	0.669	0.136	2.4499e-283	13	Myo10
0	1.42453	0.558	0.007	0	13	Acer2
7.31562e-129	1.41186	0.782	0.444	1.52772e-124	13	Foxp1
1.85878e-80	1.40863	0.679	0.397	3.88169e-76	13	Tsc22d3
0	1.40202	0.604	0.002	0	13	Robo4
0	1.39913	0.62	0.069	0	13	Slco2b1
1.59528e-181	1.39793	0.945	0.841	3.33143e-177	13	Gnai2
0	1.39517	0.61	0.027	0	13	Dlc1
2.45634e-168	1.39385	0.663	0.225	5.12958e-164	13	Mtus1
1.94381e-107	1.3935	0.481	0.142	4.05926e-103	13	Hspa1a
5.69853e-10	1.3891	0.143	0.072	1.19002e-05	13	Hba-a2
4.84881e-117	1.38067	0.766	0.505	1.01258e-112	13	Ppp1r2
0	1.37241	0.776	0.066	0	13	Mal
5.26779e-183	1.37175	0.651	0.191	1.10007e-178	13	Klf9
0	1.3558	0.529	0.034	0	13	Rflnb
0	1.34969	0.62	0.073	0	13	Pde2a
0	1.34968	0.58	0.033	0	13	Lamb2
1.53449e-139	1.34827	0.741	0.32	3.20448e-135	13	Arhgap31
1.5788e-242	1.34793	0.693	0.165	3.297e-238	13	Grap
0	1.3475	0.588	0.019	0	13	Slc16a2
1.68749e-242	1.34599	0.731	0.184	3.52398e-238	13	S100a16
7.02e-175	1.34315	0.727	0.252	1.46599e-170	13	Prnp
6.43986e-182	1.3427	0.499	0.112	1.34484e-177	13	Dbp
1.56886e-14	1.3356	0.552	0.487	3.27624e-10	13	Egr1
6.00272e-141	1.33509	0.616	0.221	1.25355e-136	13	Golim4
0	1.33193	0.473	0.037	0	13	Rbp1
4.93722e-187	1.32109	0.695	0.216	1.03104e-182	13	Cav2
6.29288e-162	1.3199	0.653	0.223	1.31414e-157	13	Col4a3bp
0	1.31293	0.552	0.002	0	13	C130074G19Rik
0	1.30683	0.566	0.019	0	13	Nkd1
0	1.30678	0.574	0.015	0	13	Tshz2
2.06276e-160	1.30423	0.701	0.274	4.30766e-156	13	Rras
9.59673e-97	1.29886	0.794	0.564	2.00409e-92	13	Macf1
9.03759e-105	1.29656	0.655	0.282	1.88732e-100	13	Ifit1
2.37945e-226	1.29289	0.604	0.136	4.969e-222	13	Dock9
0	1.29179	0.62	0.092	0	13	Lims2
9.41773e-155	1.29172	0.792	0.334	1.9667e-150	13	Anxa3
0	1.28835	0.556	0.004	0	13	Mecom
5.75855e-111	1.28516	0.735	0.422	1.20256e-106	13	Sptan1
0	1.28376	0.523	0.002	0	13	Clec14a
0	1.28299	0.529	0.03	0	13	Nebl
7.74508e-74	1.27854	0.582	0.303	1.6174e-69	13	Tob1
0	1.27506	0.495	0.007	0	13	Slc1a1
3.60543e-108	1.27506	0.98	0.779	7.52921e-104	13	Ifitm3
8.4708e-129	1.27287	0.701	0.331	1.76896e-124	13	Luzp1
0	1.27275	0.588	0.015	0	13	Prex2
5.05143e-11	1.26685	0.539	0.503	1.05489e-06	13	Fosb
1.54081e-146	1.26496	0.693	0.279	3.21768e-142	13	Arhgef12
0	1.25738	0.505	0.015	0	13	Clic5
1.37815e-169	1.25692	0.693	0.242	2.87798e-165	13	Cd151
0	1.25656	0.584	0.07	0	13	Cmtm8
1.96415e-112	1.25649	0.76	0.383	4.10174e-108	13	Ahnak
4.78928e-138	1.25544	0.701	0.312	1.00015e-133	13	Mprip
0	1.25441	0.574	0.018	0	13	Mcf2l
0	1.25219	0.57	0.012	0	13	Ushbp1
0	1.24771	0.386	0.011	0	13	Adm
0	1.23922	0.586	0.021	0	13	Adgrl2
0	1.23801	0.602	0.099	0	13	Afap1l1
5.69124e-164	1.23725	0.64	0.171	1.1885e-159	13	Serpinh1
1.40766e-98	1.22776	0.685	0.324	2.93962e-94	13	Rhoc
1.6491e-31	1.2262	0.76	0.687	3.44382e-27	13	Ier2
3.98501e-183	1.22572	0.642	0.188	8.32189e-179	13	Rbpms
0	1.20954	0.556	0.023	0	13	Foxc1
8.38035e-187	1.20886	0.63	0.18	1.75007e-182	13	Afdn
1.36096e-169	1.20454	0.602	0.179	2.84209e-165	13	Apbb2
0	1.20374	0.139	0.001	0	13	Gkn3
4.5838e-148	1.20306	0.659	0.244	9.57236e-144	13	Gna11
0	1.20298	0.477	0.014	0	13	Ddc
0	1.20184	0.453	0.019	0	13	Tgfb2
5.4148e-287	1.19894	0.584	0.101	1.13077e-282	13	Uaca
0	1.19505	0.556	0.037	0	13	Bvht
1.41331e-102	1.19473	0.729	0.373	2.95142e-98	13	Slfn5
1.5561e-101	1.19407	0.739	0.489	3.2496e-97	13	Actn4
1.97129e-67	1.18955	0.772	0.49	4.11664e-63	13	Ier3
7.87143e-215	1.18697	0.58	0.134	1.64379e-210	13	Parvb
1.62605e-75	1.18512	0.521	0.223	3.39569e-71	13	Cebpd
1.12623e-287	1.18285	0.566	0.093	2.35191e-283	13	Polk
0	1.18064	0.533	0.003	0	13	Tmem204
2.21565e-168	1.17273	0.537	0.131	4.62695e-164	13	Cdc42ep3
0	1.16787	0.549	0.005	0	13	Fzd6
1.16977e-251	1.16381	0.564	0.108	2.44282e-247	13	Nxn
8.98148e-208	1.16103	0.549	0.118	1.8756e-203	13	Atp10a
2.09717e-69	1.15708	0.489	0.191	4.37952e-65	13	Adamts1
0	1.15204	0.547	0.069	0	13	Fnbp1l
0	1.14755	0.566	0.041	0	13	Limch1
5.4869e-143	1.14153	0.602	0.201	1.14583e-138	13	Flnb
1.70583e-74	1.14091	0.871	0.759	3.56228e-70	13	Lars2
8.68287e-152	1.13769	0.101	0.004	1.81324e-147	13	Ackr1
0	1.13762	0.527	0.002	0	13	Fgd5
0	1.13617	0.511	0.046	0	13	Dnm3
9.38979e-107	1.13444	0.622	0.264	1.96087e-102	13	Klf7
8.12623e-175	1.12982	0.558	0.137	1.697e-170	13	Nes
6.80367e-170	1.12912	0.539	0.131	1.42081e-165	13	Akap12
0	1.12886	0.527	0.017	0	13	Ptprm
3.43595e-95	1.1274	0.745	0.438	7.17529e-91	13	Aldh2
0	1.12125	0.541	0.066	0	13	Cracr2b
8.664e-95	1.11894	0.879	0.745	1.8093e-90	13	Serinc3
4.30234e-104	1.11343	0.646	0.303	8.98457e-100	13	Notch1
6.75187e-76	1.11306	0.731	0.454	1.40999e-71	13	Glul
1.14805e-201	1.1035	0.614	0.147	2.39747e-197	13	Smco4
2.58035e-122	1.1017	0.889	0.739	5.38855e-118	13	Laptm4a
0	1.1012	0.513	0.016	0	13	Tdrp
7.73048e-111	1.09869	0.432	0.112	1.61436e-106	13	Hspa1b
0	1.09865	0.519	0.033	0	13	Slc39a8
1.60372e-272	1.09805	0.568	0.093	3.34904e-268	13	Mast4
0	1.0946	0.509	0.037	0	13	Jag2
4.7196e-112	1.09429	0.657	0.285	9.85595e-108	13	Fli1
0	1.09396	0.519	0.033	0	13	Aqp11
0	1.09187	0.523	0.023	0	13	Hspa12b
4.89655e-194	1.09019	0.523	0.111	1.02255e-189	13	Hspg2
0	1.08549	0.507	0.004	0	13	Slc16a4
0	1.08228	0.527	0.002	0	13	Foxf2
0	1.08112	0.539	0.075	0	13	Abcc4
5.46464e-112	1.08042	0.616	0.231	1.14118e-107	13	Cpe
9.52887e-135	1.07944	0.366	0.072	1.98991e-130	13	Cfh
6.27342e-209	1.07737	0.554	0.116	1.31008e-204	13	Rasgrp3
0	1.07639	0.507	0.026	0	13	Cd59a
4.55514e-81	1.07399	0.727	0.475	9.5125e-77	13	Dstn
0	1.07331	0.499	0.001	0	13	Erg
0	1.06787	0.453	0.042	0	13	Tbx1
0	1.06728	0.483	0.012	0	13	Gata2
1.1935e-221	1.06079	0.539	0.105	2.49239e-217	13	Usp53
2.63907e-47	1.06072	0.392	0.164	5.51118e-43	13	Cald1
1.44988e-191	1.05995	0.479	0.094	3.02778e-187	13	Net1
1.54179e-71	1.05791	0.705	0.453	3.21973e-67	13	Pim3
1.19517e-96	1.05679	0.596	0.267	2.49588e-92	13	Adam15
1.00118e-263	1.05635	0.529	0.087	2.09077e-259	13	Elovl7
9.18486e-186	1.05376	0.525	0.117	1.91807e-181	13	Pik3ip1
1.0033e-78	1.05224	0.529	0.224	2.09519e-74	13	Xdh
4.32702e-91	1.05042	0.675	0.377	9.03611e-87	13	Sypl
5.96432e-133	1.0503	0.533	0.168	1.24553e-128	13	Mindy1
7.22307e-29	1.04901	0.715	0.625	1.50839e-24	13	Dusp1
1.68436e-226	1.04497	0.297	0.029	3.51745e-222	13	Ccn2
0	1.04114	0.499	0.002	0	13	Ccm2l
1.33256e-169	1.0384	0.574	0.16	2.78278e-165	13	Scarb1
0	1.03577	0.477	0.035	0	13	Thbd
1.0761e-236	1.03226	0.527	0.097	2.24722e-232	13	Mrtfb
1.32463e-118	1.03127	0.582	0.223	2.76623e-114	13	Klhl5
0	1.03094	0.519	0.052	0	13	Arap3
0	1.02971	0.535	0.063	0	13	Fam13c
1.0717e-75	1.0295	0.802	0.65	2.23803e-71	13	Sec62
5.89712e-78	1.0274	0.685	0.422	1.2315e-73	13	Pkig
4.2735e-83	1.02563	0.604	0.273	8.92435e-79	13	Nrp1
2.22122e-165	1.02524	0.535	0.138	4.63858e-161	13	Insr
8.45012e-14	1.02495	0.339	0.217	1.76464e-09	13	Vcam1
3.01346e-188	1.01914	0.535	0.122	6.29301e-184	13	Gpr146
3.50397e-96	1.01841	0.614	0.273	7.31735e-92	13	Hip1
1.70691e-31	1.01708	0.242	0.093	3.56453e-27	13	Atp1a2
0	1.01623	0.501	0.056	0	13	Pir
0	1.01598	0.501	0.002	0	13	She
3.62464e-78	1.01586	0.687	0.393	7.56934e-74	13	Arl2bp
0	1.01476	0.491	0.031	0	13	Plxna2
2.64811e-123	1.01251	0.574	0.207	5.53005e-119	13	Wwc2
2.54665e-85	1.0122	0.697	0.356	5.31818e-81	13	Selenom
0	1.00971	0.475	0.026	0	13	Nxpe4
0	1.0061	0.479	0.019	0	13	Gjc1
1.56335e-85	1.00226	0.695	0.419	3.26474e-81	13	Ctnna1
0	1.00107	0.481	0.025	0	13	Rnf144b
1.16844e-70	1.00089	0.6	0.315	2.44005e-66	13	Gpd2
6.01152e-88	1.00087	0.622	0.303	1.25539e-83	13	Dusp3
4.7054e-106	0.999558	0.525	0.185	9.82629e-102	13	Cd320
4.24679e-117	0.997641	0.988	0.886	8.86858e-113	13	Ly6e
3.68e-90	0.996436	0.683	0.37	7.68494e-86	13	Cltb
1.06725e-114	0.99388	0.499	0.149	2.22874e-110	13	Ecm1
4.03463e-291	0.993477	0.471	0.061	8.42551e-287	13	Plcb1
0	0.9934	0.37	0.018	0	13	Ndnf
0	0.988461	0.23	0.001	0	13	Scgb3a1
0	0.982414	0.485	0.039	0	13	Myo1b
0	0.979828	0.483	0.006	0	13	Arhgef15
1.81695e-147	0.978769	0.503	0.128	3.79433e-143	13	Tnfsf10
3.72755e-285	0.977184	0.554	0.083	7.78424e-281	13	Adgrg1
0	0.975436	0.509	0.063	0	13	Ehd2
7.16074e-132	0.97529	0.558	0.161	1.49538e-127	13	Pllp
8.06219e-79	0.973894	0.661	0.386	1.68363e-74	13	Pttg1ip
2.62453e-103	0.972219	0.697	0.306	5.4808e-99	13	F11r
0	0.969834	0.459	0.028	0	13	Fzd4
3.88185e-239	0.969722	0.499	0.082	8.10647e-235	13	Crim1
1.20706e-64	0.968505	0.786	0.564	2.52071e-60	13	Zfp36l1
0	0.965697	0.455	0.003	0	13	Rassf9
2.46948e-92	0.964013	0.499	0.182	5.15701e-88	13	Syne1
3.21157e-160	0.961053	0.549	0.146	6.70673e-156	13	Impdh1
0	0.959648	0.467	0.022	0	13	Efr3b
1.73409e-141	0.957793	0.535	0.152	3.62131e-137	13	Rtl8a
9.16849e-68	0.956829	0.784	0.567	1.91466e-63	13	Clic4
2.11163e-248	0.950045	0.519	0.09	4.40972e-244	13	Ripor1
7.16143e-124	0.94939	0.612	0.212	1.49552e-119	13	Gstm1
1.23481e-110	0.949336	0.683	0.272	2.57866e-106	13	Ppfibp1
6.45643e-229	0.943718	0.529	0.094	1.3483e-224	13	Npdc1
1.72849e-120	0.943345	0.612	0.217	3.60961e-116	13	Serpinb6a
0	0.941629	0.517	0.056	0	13	2900026A02Rik
0	0.941178	0.347	0.011	0	13	Rasd1
2.29611e-237	0.939799	0.487	0.079	4.79498e-233	13	Lrp8
2.918e-55	0.939282	0.687	0.519	6.09367e-51	13	Wasf2
3.31309e-92	0.93824	0.531	0.214	6.91873e-88	13	Nomo1
1.24079e-91	0.93726	0.578	0.249	2.59114e-87	13	Smarca2
1.641e-46	0.936965	0.705	0.524	3.42691e-42	13	Gbp7
1.39969e-60	0.936571	0.711	0.508	2.92297e-56	13	S100a13
0	0.936371	0.408	0.005	0	13	Prss23
1.90169e-180	0.935932	0.507	0.114	3.9713e-176	13	B4galt4
1.67212e-83	0.934095	0.624	0.279	3.49188e-79	13	Hist1h2bc
0	0.932711	0.479	0.013	0	13	St6galnac2
7.64949e-39	0.925802	0.828	0.704	1.59744e-34	13	Mt1
6.14598e-57	0.925438	0.719	0.538	1.28346e-52	13	Rdx
8.20354e-60	0.919185	0.691	0.524	1.71314e-55	13	Bnip2
3.33125e-114	0.918258	0.547	0.188	6.95665e-110	13	Trim47
0	0.912647	0.465	0.05	0	13	Plcb4
0	0.910015	0.509	0.06	0	13	Tnfrsf19
7.32359e-68	0.909159	0.703	0.463	1.52939e-63	13	Slc50a1
0	0.908787	0.408	0.003	0	13	Dll4
1.9139e-158	0.906691	0.513	0.123	3.99679e-154	13	Sema6a
1.16971e-53	0.901714	0.651	0.385	2.44271e-49	13	Ifit3
1.95081e-98	0.89995	0.626	0.259	4.07387e-94	13	Grasp
1.05099e-125	0.899614	0.576	0.174	2.19477e-121	13	Cavin3
0	0.898483	0.444	0.017	0	13	Zfp366
1.00796e-126	0.89447	0.56	0.175	2.10492e-122	13	Nckap1
3.403e-86	0.893523	0.549	0.239	7.10649e-82	13	Tnfaip1
2.72865e-108	0.891927	0.956	0.916	5.69825e-104	13	Gnas
4.53708e-127	0.891651	0.501	0.146	9.47479e-123	13	Lysmd2
5.15962e-203	0.889403	0.414	0.064	1.07748e-198	13	Arl4d
6.08445e-21	0.889143	0.857	0.852	1.27061e-16	13	Jund
4.02875e-92	0.888416	0.477	0.158	8.41324e-88	13	Ifit3b
0	0.887494	0.438	0.032	0	13	Tmtc2
0	0.883857	0.345	0.001	0	13	Ptprr
3.91352e-59	0.883843	0.683	0.472	8.1726e-55	13	Reep3
4.55698e-184	0.882324	0.469	0.091	9.51634e-180	13	Tiam1
4.82438e-68	0.881152	0.657	0.375	1.00748e-63	13	Mxd4
1.59529e-64	0.878346	0.796	0.604	3.33144e-60	13	Ifnar2
1.21056e-179	0.877759	0.349	0.053	2.528e-175	13	Ackr3
0	0.875584	0.408	0.019	0	13	Cyp2d22
2.22868e-60	0.874683	0.59	0.329	4.65415e-56	13	B3gnt2
0	0.871877	0.453	0.05	0	13	Zic2
0	0.871053	0.402	0.011	0	13	Epha4
0	0.869121	0.43	0.047	0	13	Nr1d1
8.2818e-49	0.868708	0.699	0.48	1.72949e-44	13	Gbp3
3.63493e-104	0.866892	0.481	0.157	7.59083e-100	13	Cyth3
0	0.864878	0.465	0.052	0	13	Tns2
2.92312e-71	0.864239	0.863	0.798	6.10435e-67	13	Myl12a
2.24503e-237	0.86387	0.347	0.039	4.6883e-233	13	Cdkn1c
6.11329e-51	0.861585	0.699	0.548	1.27664e-46	13	Rab11a
0	0.859862	0.398	0.014	0	13	Reck
2.23224e-27	0.859801	0.558	0.429	4.66159e-23	13	Sertad1
8.31891e-91	0.856403	0.721	0.321	1.73724e-86	13	Nedd4
2.68229e-77	0.855505	0.549	0.26	5.60143e-73	13	Ctnnbip1
4.92866e-57	0.852655	0.576	0.321	1.02925e-52	13	Adipor2
1.22039e-53	0.852302	0.618	0.397	2.54855e-49	13	Cyb5r3
1.80643e-65	0.849	0.592	0.31	3.77236e-61	13	Srgap2
1.06234e-147	0.848025	0.475	0.114	2.21848e-143	13	Rhoj
0	0.846958	0.465	0.031	0	13	Pcdh1
6.02814e-135	0.845168	0.489	0.128	1.25886e-130	13	Map4k2
2.88618e-64	0.844425	0.588	0.324	6.02721e-60	13	Slc31a1
0	0.841389	0.43	0.026	0	13	Dock6
6.54026e-194	0.840933	0.457	0.084	1.3658e-189	13	Cobll1
2.66782e-48	0.838855	0.554	0.296	5.5712e-44	13	Gbp5
4.32202e-33	0.837479	0.576	0.359	9.02568e-29	13	Mt2
2.92791e-121	0.836427	0.549	0.167	6.11436e-117	13	Epn2
0	0.834206	0.236	0.008	0	13	Alpl
1.48475e-71	0.833595	0.451	0.166	3.10061e-67	13	Hbegf
6.31258e-193	0.832727	0.499	0.101	1.31826e-188	13	Mxra7
2.61315e-32	0.831357	0.754	0.662	5.45705e-28	13	Fkbp1a
5.8546e-69	0.830366	0.489	0.209	1.22262e-64	13	Lpar6
0	0.830133	0.438	0.014	0	13	Adcy4
1.41482e-42	0.827036	0.774	0.553	2.95457e-38	13	Cdkn1a
1.80305e-43	0.826365	0.602	0.39	3.76532e-39	13	Fryl
0	0.825502	0.329	0.007	0	13	Nid1
1.00688e-106	0.822458	0.493	0.157	2.10266e-102	13	Nav1
0	0.820321	0.354	0.014	0	13	Emp2
2.12816e-52	0.820189	0.784	0.673	4.44423e-48	13	1810037I17Rik
0	0.819227	0.275	0.001	0	13	Depp1
1.92731e-200	0.818189	0.451	0.08	4.0248e-196	13	Cdc42ep4
0	0.814251	0.418	0.002	0	13	Unc45b
9.25147e-82	0.81346	0.479	0.18	1.93198e-77	13	Clstn1
6.48158e-101	0.811955	0.523	0.19	1.35355e-96	13	Il6st
9.04099e-102	0.808457	0.606	0.217	1.88803e-97	13	St8sia4
7.27537e-111	0.808447	0.521	0.181	1.51932e-106	13	Cdc42bpb
2.3553e-82	0.807056	0.539	0.217	4.91856e-78	13	Lima1
2.40784e-291	0.805997	0.414	0.045	5.0283e-287	13	Rapgef5
3.45139e-105	0.804842	0.531	0.19	7.20753e-101	13	Ccser2
5.09018e-163	0.804839	0.479	0.107	1.06298e-158	13	Smagp
1.13522e-51	0.80434	0.481	0.247	2.37067e-47	13	Pdxk
1.61859e-70	0.804316	0.487	0.2	3.3801e-66	13	Cp
3.87009e-09	0.803359	0.212	0.135	8.0819e-05	13	Igfbp4
0	0.802934	0.412	0.031	0	13	Osmr
0	0.801834	0.451	0.033	0	13	Flt4
2.64194e-52	0.797263	0.739	0.597	5.51716e-48	13	Bnip3l
9.91034e-59	0.796767	0.848	0.736	2.06958e-54	13	Atox1
0	0.796291	0.339	0.002	0	13	Galnt15
5.2899e-87	0.794865	0.521	0.203	1.10469e-82	13	Pkp4
2.79757e-50	0.794715	0.659	0.479	5.84217e-46	13	Tmod3
0	0.792907	0.422	0.002	0	13	Zic3
5.21266e-302	0.79072	0.455	0.051	1.08856e-297	13	Cbfa2t3
1.51747e-151	0.788957	0.422	0.089	3.16893e-147	13	Ddah1
4.88765e-57	0.788353	0.83	0.742	1.02069e-52	13	Rabac1
2.67222e-152	0.788086	0.461	0.106	5.58041e-148	13	Rasal2
0	0.787963	0.438	0.03	0	13	Dennd5b
1.46025e-41	0.784606	0.436	0.216	3.04943e-37	13	Gadd45g
0	0.784083	0.412	0.037	0	13	Spns2
3.78529e-98	0.783307	0.964	0.921	7.90482e-94	13	Myl6
2.90583e-30	0.782545	0.467	0.289	6.06825e-26	13	Ifi44
6.14166e-99	0.782322	0.513	0.185	1.28256e-94	13	Phactr2
2.72229e-55	0.781511	0.481	0.24	5.68495e-51	13	Smad1
9.09609e-35	0.781209	0.586	0.406	1.89954e-30	13	Ifnar1
1.7519e-48	0.781044	0.525	0.292	3.6585e-44	13	Eva1b
0	0.779379	0.388	0.014	0	13	Hspb8
4.9005e-194	0.77746	0.418	0.071	1.02337e-189	13	N4bp3
2.19291e-96	0.777447	0.422	0.127	4.57946e-92	13	Palm
6.41121e-65	0.774941	0.457	0.189	1.33885e-60	13	Osbpl1a
7.19065e-70	0.774922	0.535	0.247	1.50162e-65	13	Clip1
1.61702e-85	0.774857	0.533	0.214	3.37682e-81	13	Pros1
1.68147e-53	0.771063	0.564	0.329	3.5114e-49	13	Elk3
2.13675e-47	0.770665	0.693	0.524	4.46217e-43	13	Tprgl
7.5105e-52	0.768691	0.632	0.407	1.56842e-47	13	Pgrmc1
1.87159e-42	0.767676	0.622	0.45	3.90844e-38	13	Cenpb
1.56521e-13	0.76452	0.533	0.444	3.26863e-09	13	Atf3
1.06965e-44	0.761332	0.572	0.346	2.23375e-40	13	Fcho2
3.88638e-44	0.756263	0.659	0.483	8.11592e-40	13	Ralbp1
1.90856e-61	0.75626	0.871	0.801	3.98565e-57	13	Myl12b
0	0.755052	0.424	0.003	0	13	Kif26a
0	0.754049	0.368	0.003	0	13	Slc16a9
7.8826e-69	0.752348	0.541	0.26	1.64612e-64	13	Tmem184b
0	0.750954	0.392	0.026	0	13	Plscr4
8.86381e-61	0.749883	0.566	0.297	1.85103e-56	13	B230219D22Rik
2.22758e-75	0.746901	0.471	0.178	4.65185e-71	13	Plxnd1
5.5427e-68	0.746722	0.543	0.264	1.15748e-63	13	Oaz2
3.36278e-45	0.746175	0.537	0.318	7.02249e-41	13	Mindy2
2.13858e-53	0.744757	0.547	0.311	4.466e-49	13	Rab12
2.819e-51	0.743455	0.527	0.275	5.88692e-47	13	Ptp4a3
0	0.742717	0.287	0.001	0	13	Fmo2
4.04271e-70	0.741415	0.889	0.814	8.44239e-66	13	Pomp
3.10608e-71	0.740437	0.552	0.254	6.48642e-67	13	Vat1
2.92631e-277	0.738633	0.412	0.049	6.11102e-273	13	Rhobtb1
0	0.737787	0.394	0.038	0	13	Mcc
0	0.737513	0.396	0.024	0	13	Plekhg5
8.02726e-240	0.737246	0.426	0.059	1.67633e-235	13	Plpp6
3.11934e-137	0.735136	0.453	0.107	6.51412e-133	13	Fas
2.23931e-81	0.734276	0.226	0.044	4.67634e-77	13	Angpt2
0	0.733213	0.418	0.03	0	13	Gstm7
6.89768e-47	0.731141	0.642	0.401	1.44044e-42	13	Txnip
0	0.730677	0.416	0.016	0	13	Tspan12
0	0.730237	0.358	0.002	0	13	Sox7
1.87025e-69	0.730108	0.562	0.242	3.90564e-65	13	Adgre5
8.29552e-32	0.72955	0.64	0.501	1.73235e-27	13	Tceal9
8.1952e-57	0.729254	0.105	0.014	1.7114e-52	13	Apln
2.12521e-83	0.728206	0.509	0.192	4.43808e-79	13	Cers4
3.55888e-58	0.728002	0.842	0.744	7.43201e-54	13	Tmem59
8.22217e-187	0.727896	0.382	0.06	1.71704e-182	13	Myh10
2.63381e-49	0.726905	0.574	0.347	5.50018e-45	13	Osbpl9
1.76116e-62	0.726262	0.507	0.238	3.67784e-58	13	Kctd10
2.73628e-90	0.726049	0.253	0.047	5.71417e-86	13	Cxcl1
0	0.725224	0.352	0.004	0	13	Proser2
4.79267e-60	0.722644	0.547	0.278	1.00085e-55	13	Btbd7
7.90302e-52	0.721748	0.547	0.303	1.65039e-47	13	Gclm
3.94207e-101	0.720862	0.436	0.128	8.23222e-97	13	Fyco1
1.07599e-48	0.720078	0.62	0.414	2.24699e-44	13	Pon2
0	0.719928	0.335	0.001	0	13	Sgpp2
0	0.716967	0.347	0.007	0	13	Lama5
3.598e-39	0.716128	0.562	0.354	7.51371e-35	13	Agfg1
4.85738e-35	0.715412	0.6	0.435	1.01437e-30	13	Adam10
3.36909e-43	0.71525	0.693	0.531	7.03567e-39	13	Ssbp4
1.57527e-66	0.714746	0.552	0.265	3.28964e-62	13	Swap70
0	0.714128	0.394	0.021	0	13	Tgfbr3
2.69745e-163	0.712693	0.412	0.078	5.63309e-159	13	Sorbs1
3.41229e-56	0.708717	0.566	0.31	7.12588e-52	13	Smim10l1
0	0.706396	0.41	0.005	0	13	Adgra2
0	0.706146	0.38	0.02	0	13	Notch4
6.38637e-59	0.705967	0.8	0.722	1.33366e-54	13	Gnb1
4.4445e-143	0.705231	0.368	0.071	9.28146e-139	13	Lama4
5.84707e-39	0.705055	0.808	0.726	1.22104e-34	13	Ndufa7
4.07538e-62	0.702727	0.632	0.318	8.51063e-58	13	Tpm1
1.48135e-86	0.702327	0.424	0.138	3.0935e-82	13	Lamc1
5.96108e-21	0.702192	0.517	0.401	1.24485e-16	13	Dnajb9
1.15771e-102	0.701827	0.418	0.118	2.41765e-98	13	Tmem88
5.20446e-151	0.700905	0.382	0.068	1.08685e-146	13	St6galnac3
9.11561e-41	0.700875	0.638	0.469	1.90361e-36	13	Oip5os1
7.30686e-62	0.70005	0.525	0.252	1.52589e-57	13	Capn2
1.42564e-37	0.698333	0.493	0.293	2.97716e-33	13	Tax1bp3
0	0.697504	0.438	0.043	0	13	Ttll7
4.67362e-150	0.696401	0.418	0.089	9.75991e-146	13	Map3k20
1.51101e-21	0.696278	0.511	0.354	3.15544e-17	13	Gbp4
8.32484e-88	0.694192	0.457	0.149	1.73848e-83	13	Rgs3
0	0.693256	0.398	0.01	0	13	Shank3
1.68918e-65	0.692788	0.511	0.236	3.52751e-61	13	Hipk3
4.71328e-71	0.69217	0.432	0.16	9.84273e-67	13	Mfhas1
2.21596e-289	0.691077	0.327	0.028	4.62759e-285	13	Lmo7
2.58935e-61	0.690388	0.521	0.24	5.40734e-57	13	Dock4
4.61475e-123	0.689993	0.477	0.127	9.63699e-119	13	Hdac7
0	0.688562	0.384	0.025	0	13	Layn
1.54629e-35	0.688449	0.624	0.462	3.22912e-31	13	Mapk3
2.24252e-39	0.688194	0.6	0.437	4.68305e-35	13	Rsu1
7.76158e-58	0.687736	1	1	1.62085e-53	13	Gm42418
7.77158e-55	0.686208	0.493	0.24	1.62294e-50	13	Nbeal1
5.76495e-65	0.686201	0.497	0.223	1.2039e-60	13	Ralgapa1
8.86832e-116	0.685328	0.436	0.117	1.85197e-111	13	Paqr7
1.42226e-35	0.682847	0.616	0.45	2.97012e-31	13	Sh3bgrl
2.21262e-55	0.6826	0.915	0.734	4.62061e-51	13	Nfkbia
1.96519e-39	0.681261	0.566	0.37	4.10391e-35	13	Znrf1
9.32637e-59	0.678696	0.453	0.198	1.94763e-54	13	Rai14
0	0.678486	0.384	0.005	0	13	Thsd1
2.28922e-98	0.675866	0.432	0.128	4.78058e-94	13	Rtl8b
0	0.675719	0.4	0.039	0	13	Rapgef3
1.1755e-62	0.675631	0.511	0.23	2.45479e-58	13	Tmem140
1.76054e-42	0.675476	0.594	0.39	3.67653e-38	13	Leprot
0	0.675201	0.349	0.002	0	13	Tbx3
9.02649e-32	0.673677	0.651	0.468	1.885e-27	13	Il10rb
1.43233e-102	0.673356	0.632	0.206	2.99113e-98	13	Gimap1
0	0.673213	0.384	0.006	0	13	Gpr4
0	0.672858	0.406	0.04	0	13	Tspan9
4.69676e-124	0.671914	0.432	0.109	9.80823e-120	13	Jup
7.14515e-61	0.671126	0.814	0.635	1.49212e-56	13	Qk
0	0.670473	0.291	0.001	0	13	Notum
1.26822e-85	0.669463	0.461	0.158	2.64842e-81	13	Mfng
7.11211e-100	0.669372	0.341	0.08	1.48522e-95	13	Rasgrp2
3.23868e-102	0.668754	0.398	0.109	6.76334e-98	13	Sh3bp4
1.15423e-12	0.668708	0.455	0.373	2.41038e-08	13	Hexim1
1.02369e-132	0.668698	0.402	0.085	2.13777e-128	13	Kbtbd11
0	0.668593	0.354	0.001	0	13	Flvcr2
2.02079e-175	0.668209	0.226	0.022	4.22001e-171	13	Bgn
2.5458e-72	0.667888	0.558	0.235	5.31639e-68	13	Cnn3
2.34992e-54	0.665787	0.511	0.242	4.90735e-50	13	Frmd4b
2.92883e-76	0.665175	0.467	0.181	6.11628e-72	13	Fam129b
4.63146e-76	0.664863	0.489	0.188	9.67187e-72	13	Gnb4
5.29789e-75	0.664829	0.404	0.139	1.10636e-70	13	Stom
0	0.664688	0.372	0.018	0	13	Msrb3
0	0.66429	0.384	0.034	0	13	Fam43a
5.89826e-70	0.663205	0.44	0.169	1.23173e-65	13	Lrrc8a
2.17636e-211	0.661917	0.38	0.051	4.5449e-207	13	Axin2
1.63215e-45	0.661729	0.57	0.319	3.40842e-41	13	Msi2
1.34202e-109	0.660632	0.323	0.069	2.80254e-105	13	Ankrd37
1.48141e-32	0.659209	0.667	0.527	3.09363e-28	13	Abhd17a
1.88529e-201	0.65821	0.428	0.072	3.93706e-197	13	Scarf1
2.63438e-156	0.655958	0.432	0.091	5.50138e-152	13	Amotl1
1.86684e-270	0.655785	0.267	0.019	3.89852e-266	13	Hey1
1.25965e-36	0.655695	0.584	0.408	2.63052e-32	13	Anxa7
4.43423e-49	0.655354	0.477	0.248	9.26001e-45	13	Ctnnd1
3.65257e-101	0.654751	0.422	0.118	7.62766e-97	13	Sigirr
3.32874e-246	0.65406	0.376	0.044	6.9514e-242	13	Calcrl
1.32077e-25	0.653154	0.713	0.651	2.75817e-21	13	Ddx3x
1.96007e-59	0.650478	0.465	0.198	4.09322e-55	13	Mfge8
6.63216e-44	0.649262	0.539	0.298	1.38499e-39	13	Irf2bpl
5.24793e-64	0.649025	0.426	0.17	1.09593e-59	13	Kif1c
0	0.647998	0.39	0.02	0	13	Nova2
8.65942e-92	0.646391	0.378	0.107	1.80835e-87	13	Hyal2
5.08327e-40	0.646385	0.756	0.638	1.06154e-35	13	Itgb1
1.73109e-87	0.644387	0.319	0.078	3.61503e-83	13	Cdkn2b
4.06394e-299	0.644301	0.301	0.022	8.48672e-295	13	Pomc
1.55951e-89	0.644153	0.978	0.947	3.25673e-85	13	Calm1
6.90603e-122	0.640807	0.426	0.109	1.44219e-117	13	Ldlrad3
1.48657e-40	0.640276	0.505	0.289	3.1044e-36	13	Klf3
6.82615e-33	0.639749	0.626	0.451	1.42551e-28	13	Tgfbr2
0	0.639543	0.349	0.004	0	13	Pcdh19
1.35611e-34	0.638555	0.578	0.39	2.83196e-30	13	Dynlt3
2.26762e-41	0.638076	0.814	0.694	4.73547e-37	13	Eif4a2
4.34583e-103	0.637183	0.149	0.016	9.07539e-99	13	Myl9
0	0.636538	0.331	0.018	0	13	Afap1l2
1.54905e-38	0.635723	0.568	0.375	3.23488e-34	13	Nfe2l1
1.34576e-196	0.635175	0.345	0.047	2.81036e-192	13	Foxf1
0	0.633643	0.143	0.002	0	13	Lrg1
9.49859e-38	0.632938	0.786	0.726	1.98359e-33	13	Snx3
8.58246e-130	0.632545	0.43	0.103	1.79227e-125	13	Ppp1r13b
4.58995e-78	0.632497	0.406	0.132	9.5852e-74	13	Tanc1
1.40781e-42	0.632252	0.57	0.357	2.93992e-38	13	Tmem109
3.33403e-84	0.631358	0.412	0.131	6.96246e-80	13	Vcl
1.15883e-214	0.630813	0.378	0.052	2.41998e-210	13	Caskin2
2.50642e-61	0.630427	0.82	0.561	5.23415e-57	13	Ifitm2
9.45166e-37	0.629083	0.624	0.434	1.97379e-32	13	Rock2
1.78243e-42	0.62816	0.63	0.405	3.72224e-38	13	Cpd
5.79965e-183	0.627645	0.331	0.045	1.21114e-178	13	Prickle1
3.26449e-79	0.624655	0.416	0.138	6.81724e-75	13	Pam
1.34396e-266	0.624488	0.552	0.082	2.80659e-262	13	Sept4
0	0.623501	0.283	0.002	0	13	Hrct1
4.25295e-48	0.622376	0.507	0.244	8.88143e-44	13	Ddit4
7.0547e-38	0.622326	0.554	0.343	1.47323e-33	13	Rassf3
2.7531e-31	0.622289	0.655	0.536	5.74931e-27	13	Arl6ip5
7.96882e-56	0.621858	0.42	0.177	1.66413e-51	13	Ro60
4.88942e-38	0.621215	0.547	0.356	1.02106e-33	13	Ccny
5.85933e-63	0.620073	0.42	0.162	1.2236e-58	13	Fut8
0	0.619935	0.238	0.002	0	13	Hmgcs2
1.03516e-86	0.619513	0.432	0.137	2.16173e-82	13	Pde8a
2.23815e-57	0.618318	0.459	0.205	4.67392e-53	13	Dag1
0	0.617669	0.307	0.017	0	13	Car5a
0	0.617313	0.341	0.005	0	13	Slc35f2
2.63789e-65	0.616289	0.432	0.17	5.50871e-61	13	Dock1
6.09079e-34	0.615004	0.661	0.428	1.27194e-29	13	Iigp1
1.24107e-54	0.614927	0.491	0.225	2.59172e-50	13	Add3
0	0.614807	0.36	0.03	0	13	Foxl2
2.22003e-39	0.611973	0.511	0.301	4.6361e-35	13	Extl3
2.16957e-55	0.61137	0.703	0.37	4.53071e-51	13	Rgcc
2.48732e-37	0.609957	0.875	0.789	5.19428e-33	13	Slc3a2
0	0.60878	0.347	0.001	0	13	Myct1
2.16202e-226	0.60755	0.372	0.046	4.51494e-222	13	Plekhg1
3.91696e-165	0.606643	0.339	0.053	8.17979e-161	13	Efna1
2.23157e-44	0.605262	0.549	0.329	4.66019e-40	13	Strn3
4.30288e-21	0.604761	0.535	0.413	8.98571e-17	13	Ppp2r5a
1.33791e-24	0.603838	0.513	0.365	2.79396e-20	13	Pnpla2
5.81999e-34	0.603447	0.651	0.501	1.21539e-29	13	Tmem30a
5.15647e-121	0.601871	0.319	0.062	1.07683e-116	13	Ptgfrn
0	0.601497	0.315	0.011	0	13	Tril
7.41158e-29	0.600807	0.644	0.434	1.54776e-24	13	Sgk1
7.29471e-86	0.599691	0.356	0.096	1.52335e-81	13	Tef
6.68566e-107	0.598889	0.41	0.109	1.39617e-102	13	Crybg3
0	0.598787	0.265	0.001	0	13	Edn3
1.57214e-51	0.598659	0.444	0.201	3.28311e-47	13	Vamp5
3.81232e-31	0.597875	0.408	0.21	7.96128e-27	13	Phlda3
3.47476e-63	0.597388	0.729	0.36	7.25635e-59	13	Ets1
2.25039e-43	0.597255	0.489	0.274	4.69948e-39	13	Dnajc10
4.97948e-187	0.597056	0.267	0.028	1.03987e-182	13	Sult1a1
3.69885e-36	0.595658	0.598	0.397	7.72431e-32	13	Nfic
7.34745e-155	0.595262	0.358	0.06	1.53437e-150	13	Stard4
0	0.594003	0.327	0.005	0	13	Samd12
1.16333e-33	0.591602	0.683	0.502	2.42938e-29	13	Hmgn1
2.0364e-50	0.589638	0.446	0.201	4.25262e-46	13	Nfia
1.56221e-28	0.588664	0.776	0.696	3.26236e-24	13	Rsrp1
1.49713e-30	0.588001	0.537	0.358	3.12645e-26	13	Xiap
0	0.586998	0.354	0.017	0	13	Stap2
2.50909e-83	0.586008	0.41	0.126	5.23973e-79	13	Amotl2
2.69383e-31	0.585547	0.689	0.569	5.62552e-27	13	Rbms1
2.3495e-71	0.585332	0.358	0.111	4.90646e-67	13	Ttyh2
3.49985e-137	0.584637	0.404	0.088	7.30873e-133	13	Ppm1f
0	0.584323	0.255	0.004	0	13	Meox1
2.18566e-130	0.583794	0.374	0.077	4.56432e-126	13	Dcun1d3
0	0.583415	0.321	0.001	0	13	Slc19a3
1.10064e-23	0.58246	0.604	0.483	2.29847e-19	13	Xbp1
0	0.581755	0.321	0.021	0	13	Pdzd2
0	0.580932	0.263	0.008	0	13	Lrrn3
1.79043e-201	0.580817	0.329	0.041	3.73896e-197	13	Bok
4.51553e-64	0.580671	0.382	0.134	9.42978e-60	13	Castor1
2.93769e-90	0.579696	0.632	0.22	6.13479e-86	13	Gimap6
2.15609e-31	0.579584	0.572	0.391	4.50255e-27	13	Hmg20b
1.82179e-102	0.57924	0.297	0.062	3.80444e-98	13	Rnd1
0	0.578461	0.343	0.012	0	13	Trim16
1.18618e-45	0.578218	0.844	0.762	2.47711e-41	13	Selenof
4.36751e-27	0.578162	0.735	0.619	9.12068e-23	13	Tubb4b
1.27337e-150	0.574203	0.339	0.057	2.65917e-146	13	Magi3
0	0.574025	0.277	0.003	0	13	Bcl6b
0	0.572748	0.295	0.02	0	13	Plscr2
9.82928e-29	0.572473	0.566	0.398	2.05265e-24	13	Cast
9.0184e-43	0.571868	0.396	0.187	1.88331e-38	13	Sos1
2.46275e-51	0.571272	0.608	0.31	5.14295e-47	13	Tspan4
8.87101e-98	0.571216	0.378	0.098	1.85253e-93	13	Tpd52l1
3.45655e-72	0.570683	0.442	0.157	7.21831e-68	13	Thra
3.16162e-34	0.569802	0.517	0.311	6.60242e-30	13	Pink1
1.75091e-23	0.569655	0.562	0.458	3.65642e-19	13	Chmp3
6.58873e-27	0.568326	0.723	0.588	1.37592e-22	13	Ifi27
4.63776e-35	0.567945	0.479	0.254	9.68503e-31	13	Hist1h1c
2.203e-65	0.567839	0.301	0.087	4.60053e-61	13	Plpp1
2.362e-31	0.567766	0.545	0.355	4.93257e-27	13	Map7d1
0	0.567464	0.327	0.014	0	13	Ildr2
4.12751e-28	0.565999	0.703	0.56	8.61948e-24	13	Xaf1
0	0.565134	0.267	0.006	0	13	Megf6
1.73455e-58	0.564038	0.453	0.192	3.62227e-54	13	Mtss1
6.65449e-39	0.563277	0.604	0.385	1.38966e-34	13	Pea15a
0	0.562666	0.285	0.004	0	13	Pgm5
3.02732e-42	0.562557	0.469	0.243	6.32195e-38	13	Lats2
4.57555e-28	0.562274	0.547	0.383	9.55513e-24	13	Vamp3
1.75294e-207	0.561916	0.352	0.046	3.66067e-203	13	Cpne8
2.87716e-103	0.561753	0.402	0.106	6.00837e-99	13	Tspan17
4.08145e-25	0.561686	0.723	0.672	8.52328e-21	13	Gabarapl2
2.19011e-22	0.561339	0.428	0.27	4.57362e-18	13	Gbp9
0	0.559981	0.309	0.005	0	13	Ccdc85a
3.43181e-146	0.558588	0.347	0.062	7.16665e-142	13	Smtn
1.85154e-130	0.558196	0.386	0.082	3.86658e-126	13	Pnpla6
1.51021e-27	0.556437	0.523	0.342	3.15378e-23	13	Plec
0	0.556395	0.329	0.003	0	13	Grb10
0	0.556017	0.307	0.01	0	13	Phldb2
7.80041e-31	0.555137	0.493	0.284	1.62896e-26	13	H1f0
0	0.554599	0.147	0.003	0	13	Gja4
2.97157e-40	0.554148	0.493	0.274	6.20554e-36	13	Pdlim5
5.52796e-30	0.550467	0.552	0.376	1.1544e-25	13	Ctdsp2
1.13125e-108	0.550331	0.21	0.03	2.36239e-104	13	Rad54b
1.88148e-22	0.550249	0.731	0.67	3.9291e-18	13	Myh9
4.8843e-27	0.549652	0.537	0.372	1.01999e-22	13	Pnkd
0	0.549542	0.307	0.015	0	13	Cx3cl1
3.94541e-36	0.549438	0.675	0.46	8.23921e-32	13	Map1lc3a
4.63302e-38	0.548717	0.794	0.706	9.67514e-34	13	Kif5b
4.25265e-160	0.547848	0.337	0.054	8.8808e-156	13	Stard8
8.7486e-41	0.547258	0.881	0.811	1.82697e-36	13	Atp5j
2.40088e-298	0.547025	0.265	0.017	5.01376e-294	13	Fam13a
6.09456e-76	0.546698	0.139	0.019	1.27273e-71	13	Egfl8
0	0.546512	0.293	0.012	0	13	Filip1
2.13812e-96	0.546466	0.38	0.101	4.46505e-92	13	Prkd2
2.34025e-25	0.545015	0.513	0.357	4.88715e-21	13	Stx12
5.48446e-23	0.544942	0.648	0.531	1.14532e-18	13	Tmco1
3.57189e-40	0.544143	0.414	0.201	7.45917e-36	13	Pcnx
9.85944e-71	0.543697	0.362	0.114	2.05895e-66	13	Ddah2
3.84223e-26	0.543011	0.618	0.487	8.02373e-22	13	Rab18
1.86382e-47	0.54299	0.41	0.182	3.89221e-43	13	Rnf215
0	0.540044	0.267	0.013	0	13	Prdm16
1.26428e-15	0.539944	0.63	0.553	2.64019e-11	13	Lgals9
3.9517e-47	0.538377	0.418	0.187	8.25234e-43	13	Fmnl3
0	0.537893	0.325	0.002	0	13	Pdgfd
3.11668e-22	0.537338	0.58	0.466	6.50857e-18	13	Aph1a
7.46306e-51	0.536071	0.529	0.256	1.55851e-46	13	Mef2c
1.68131e-14	0.533672	0.588	0.517	3.51109e-10	13	Tut7
1.67199e-261	0.53255	0.329	0.031	3.49162e-257	13	Sgms2
2.46617e-177	0.532444	0.352	0.051	5.1501e-173	13	Sh2d3c
8.82785e-81	0.531689	0.394	0.123	1.84352e-76	13	Ick
3.84926e-27	0.531335	0.515	0.341	8.03841e-23	13	Spr
3.82116e-26	0.530674	0.766	0.705	7.97972e-22	13	Anp32a
3.56422e-19	0.530617	0.539	0.427	7.44316e-15	13	Map4
5.51344e-266	0.529495	0.323	0.029	1.15137e-261	13	Dennd3
2.36314e-161	0.528865	0.137	0.008	4.93495e-157	13	Ndufa4l2
6.33854e-45	0.528742	0.394	0.173	1.32368e-40	13	Zbtb4
4.93328e-33	0.527503	0.461	0.262	1.03022e-28	13	Mtmr6
6.35779e-43	0.527147	0.424	0.206	1.3277e-38	13	Pqlc1
9.57897e-28	0.526179	0.495	0.302	2.00038e-23	13	Atp8a1
7.9453e-116	0.525852	0.358	0.079	1.65922e-111	13	Sorbs3
7.1601e-43	0.525821	0.481	0.254	1.49524e-38	13	Pik3c2a
2.99046e-32	0.525191	0.495	0.312	6.24498e-28	13	Ginm1
1.44727e-22	0.524451	0.651	0.54	3.02233e-18	13	Dync1h1
4.34396e-96	0.524102	0.398	0.106	9.07149e-92	13	St3gal1
1.9383e-98	0.524014	0.412	0.111	4.04775e-94	13	Cdc42bpa
3.08395e-48	0.523413	0.432	0.196	6.44022e-44	13	Evi5
2.01138e-61	0.521997	0.372	0.131	4.20036e-57	13	Tmem159
1.17748e-266	0.521636	0.232	0.014	2.45893e-262	13	4430402I18Rik
0	0.521495	0.196	0.004	0	13	Sema3g
7.67747e-33	0.521043	0.786	0.693	1.60329e-28	13	Tpm4
0	0.520187	0.341	0.028	0	13	Ephb4
6.86178e-13	0.520083	0.634	0.598	1.43295e-08	13	Slc38a2
1.86417e-84	0.51901	0.297	0.072	3.89295e-80	13	Lrrc49
7.07976e-77	0.516362	0.354	0.105	1.47847e-72	13	Mospd1
3.31957e-63	0.516217	0.4	0.145	6.93225e-59	13	Exoc6b
0	0.51495	0.287	0.008	0	13	Kctd12b
3.77737e-32	0.514589	0.455	0.249	7.88829e-28	13	Pitpnc1
1.29313e-35	0.513551	0.947	0.828	2.70045e-31	13	Vim
9.85092e-22	0.513328	0.636	0.529	2.05717e-17	13	Sod1
7.04232e-271	0.513155	0.325	0.03	1.47065e-266	13	Shroom4
2.42876e-35	0.51291	0.578	0.343	5.07199e-31	13	Lipa
1.3575e-21	0.512242	0.521	0.368	2.83486e-17	13	Cnot6
2.96058e-24	0.512115	0.549	0.389	6.18258e-20	13	Hook3
6.32395e-40	0.511867	0.493	0.27	1.32063e-35	13	Dram2
3.79195e-20	0.511549	0.451	0.294	7.91872e-16	13	Dusp6
3.19615e-35	0.511088	0.422	0.227	6.67452e-31	13	Pggt1b
1.28193e-19	0.510674	0.64	0.556	2.67705e-15	13	Cyb5a
5.4641e-103	0.510375	0.307	0.064	1.14107e-98	13	Lifr
1.67226e-72	0.510066	0.398	0.132	3.49218e-68	13	Ptk2
1.31602e-61	0.508297	0.418	0.157	2.74824e-57	13	Copz2
6.86407e-22	0.508267	0.655	0.556	1.43342e-17	13	Marc2
6.10607e-164	0.508255	0.366	0.058	1.27513e-159	13	Pear1
0	0.506796	0.244	0.007	0	13	Nr2f2
5.01578e-31	0.50615	0.438	0.255	1.04744e-26	13	Piezo1
0	0.505907	0.226	0.009	0	13	Il1r1
1.29909e-49	0.504952	0.428	0.188	2.71288e-45	13	Actn1
7.18955e-110	0.503837	0.335	0.071	1.50139e-105	13	Auts2
5.25192e-24	0.503075	0.515	0.358	1.09676e-19	13	Bcl2l1
1.43328e-19	0.502538	0.491	0.363	2.99312e-15	13	Ei24
3.21404e-51	0.502379	0.416	0.183	6.71188e-47	13	Crtap
1.55279e-43	0.502019	0.36	0.15	3.24268e-39	13	Bambi
5.97437e-15	0.501354	0.537	0.438	1.24763e-10	13	Max
5.72947e-30	0.501175	0.493	0.3	1.19649e-25	13	Tsen34
2.27677e-78	0.500873	0.343	0.098	4.75458e-74	13	Kifc3
1.01101e-13	0.500712	0.485	0.382	2.1113e-09	13	Hipk1
1.69667e-271	0.500099	0.301	0.025	3.54315e-267	13	Arhgef5
9.58465e-20	0.499991	0.576	0.449	2.00156e-15	13	Nenf
9.5007e-21	0.499605	0.606	0.507	1.98403e-16	13	Kdelr1
9.98955e-22	0.499425	0.457	0.306	2.08612e-17	13	Rnpepl1
4.30645e-20	0.49927	0.642	0.547	8.99315e-16	13	Sptssa
0	0.498841	0.291	0.015	0	13	Slc52a3
1.58438e-22	0.498718	0.566	0.428	3.30867e-18	13	Cnot6l
2.76083e-24	0.498014	0.808	0.697	5.76543e-20	13	Ndufa4
2.4042e-21	0.497257	0.6	0.499	5.02069e-17	13	Higd2a
7.54813e-32	0.497191	0.499	0.292	1.57628e-27	13	Lbr
2.51877e-31	0.496585	0.388	0.203	5.25994e-27	13	Stx3
7.73018e-31	0.496557	0.37	0.184	1.61429e-26	13	Cmpk2
1.26323e-53	0.496375	0.442	0.188	2.63799e-49	13	Inf2
1.80884e-36	0.49546	0.418	0.208	3.77739e-32	13	Tmem223
1.31327e-67	0.495333	0.378	0.123	2.74249e-63	13	Arhgef3
9.78873e-50	0.494179	0.121	0.021	2.04418e-45	13	Stmn2
4.50076e-60	0.49342	0.362	0.124	9.39895e-56	13	Dgkh
0	0.493058	0.269	0.009	0	13	Synpo2
1.84699e-45	0.492604	0.416	0.178	3.85708e-41	13	Rab11fip1
1.0829e-87	0.492115	0.333	0.085	2.26143e-83	13	Ptpn14
1.77784e-24	0.492055	0.59	0.428	3.71265e-20	13	Tacc1
5.51583e-26	0.491619	0.495	0.332	1.15187e-21	13	Ralb
5.00301e-26	0.491032	0.471	0.305	1.04478e-21	13	Aida
8.03711e-46	0.491003	0.341	0.133	1.67839e-41	13	Jag1
1.56643e-33	0.49093	0.545	0.334	3.27117e-29	13	Arhgap5
4.33326e-19	0.490351	0.455	0.316	9.04915e-15	13	Fam76a
1.85014e-21	0.489889	0.661	0.548	3.86365e-17	13	Dnajc3
3.15208e-28	0.489807	0.434	0.261	6.58249e-24	13	Mgat4b
3.21131e-32	0.489427	0.444	0.248	6.70617e-28	13	Wasl
1.11733e-17	0.489067	0.778	0.718	2.33332e-13	13	H2-Q4
1.89947e-32	0.488956	0.408	0.222	3.96666e-28	13	Map3k11
9.5363e-21	0.488435	0.527	0.395	1.99147e-16	13	Crk
6.76288e-48	0.488295	0.372	0.154	1.41229e-43	13	Mgst3
1.78723e-25	0.487712	0.406	0.234	3.73227e-21	13	Klf10
2.07742e-42	0.48759	0.378	0.168	4.33829e-38	13	Hmbox1
4.92052e-40	0.487546	0.895	0.876	1.02755e-35	13	Rhoa
1.1871e-29	0.486523	0.483	0.291	2.47903e-25	13	Tnfsf12
4.82243e-268	0.485039	0.293	0.023	1.00707e-263	13	Tmem98
1.56152e-131	0.483655	0.321	0.058	3.26092e-127	13	Dusp23
1.60252e-112	0.483356	0.384	0.087	3.34655e-108	13	Grb14
0	0.483141	0.242	0.003	0	13	Asb4
3.36256e-82	0.483047	0.356	0.1	7.02203e-78	13	Tcaf1
4.98182e-42	0.482677	0.384	0.165	1.04035e-37	13	Syne2
1.35265e-52	0.482658	0.382	0.148	2.82475e-48	13	Enc1
1.68775e-34	0.481516	0.4	0.205	3.52453e-30	13	Tmem245
5.79562e-27	0.481179	0.448	0.274	1.2103e-22	13	Sav1
7.82407e-38	0.480978	0.42	0.211	1.6339e-33	13	Ap1s2
1.84817e-65	0.480633	0.36	0.116	3.85954e-61	13	Sesn1
1.71906e-15	0.48	0.57	0.477	3.58991e-11	13	Srpr
6.07395e-81	0.4798	0.105	0.01	1.26842e-76	13	Igfbp3
1.13203e-43	0.479654	0.386	0.169	2.36402e-39	13	Ak3
4.5124e-26	0.479494	0.507	0.321	9.42324e-22	13	Sash1
0	0.478707	0.255	0.01	0	13	Shroom1
8.67379e-19	0.478661	0.626	0.527	1.81135e-14	13	Cetn3
1.16196e-43	0.478479	0.356	0.148	2.42652e-39	13	Dusp7
1.5e-54	0.477928	0.36	0.132	3.13245e-50	13	Ccdc28b
5.45777e-28	0.476117	0.477	0.289	1.13975e-23	13	Cdc37l1
4.25995e-22	0.475177	0.473	0.32	8.89606e-18	13	Atp2c1
4.38152e-78	0.474255	0.406	0.129	9.14992e-74	13	Plcg1
1.12862e-17	0.474144	0.489	0.371	2.3569e-13	13	Eci2
2.19352e-31	0.47414	0.467	0.267	4.58072e-27	13	Klc1
6.66738e-52	0.473128	0.329	0.118	1.39235e-47	13	Prrg2
5.90964e-15	0.473117	0.636	0.562	1.23411e-10	13	Hprt
1.50227e-16	0.473011	0.517	0.393	3.1372e-12	13	Pkn2
2.38041e-18	0.472754	0.535	0.405	4.97101e-14	13	Git2
2.2399e-47	0.4724	0.333	0.128	4.67759e-43	13	Shld1
6.16261e-18	0.47213	0.545	0.407	1.28694e-13	13	Tubb2a
1.32573e-24	0.471355	0.473	0.295	2.76853e-20	13	Sept11
1.18303e-22	0.470578	0.465	0.303	2.47053e-18	13	Rasa1
3.18044e-17	0.47055	0.604	0.515	6.6417e-13	13	Ppp1cb
4.99567e-37	0.470182	0.339	0.15	1.04325e-32	13	Nod1
1.17961e-17	0.470166	0.16	0.063	2.46338e-13	13	Trp53i11
1.38088e-46	0.468347	0.297	0.106	2.8837e-42	13	Scmh1
0	0.467422	0.271	0.003	0	13	Far2
5.41732e-63	0.466986	0.39	0.139	1.1313e-58	13	Tjp2
0	0.466441	0.271	0.013	0	13	Mill2
0	0.464741	0.21	0	0	13	Vsig2
0	0.464727	0.293	0.014	0	13	Card10
7.94957e-32	0.464311	0.909	0.862	1.66011e-27	13	Dynll1
4.97108e-19	0.46423	0.717	0.615	1.03811e-14	13	Ier5
8.75355e-17	0.463587	0.64	0.554	1.828e-12	13	Ech1
2.59874e-26	0.462321	0.84	0.74	5.42695e-22	13	Isg15
4.90446e-18	0.462276	0.537	0.417	1.0242e-13	13	Lrrc58
6.14163e-121	0.461716	0.291	0.05	1.28256e-116	13	Adgrl3
7.29106e-21	0.461372	0.463	0.308	1.52259e-16	13	Stk38
5.46798e-22	0.460972	0.598	0.467	1.14188e-17	13	Cr1l
6.09809e-16	0.460932	0.697	0.656	1.27346e-11	13	Syf2
1.96185e-33	0.460295	0.335	0.154	4.09692e-29	13	Zfp422
6.88177e-17	0.460257	0.481	0.358	1.43712e-12	13	Zmynd11
1.41059e-35	0.459884	0.366	0.173	2.94574e-31	13	Anks1
1.19337e-70	0.459749	0.378	0.117	2.49211e-66	13	Myo6
1.05809e-28	0.458478	0.836	0.758	2.20961e-24	13	Sh3glb1
1.44401e-151	0.457854	0.242	0.029	3.01553e-147	13	Cthrc1
1.49466e-24	0.457223	0.448	0.277	3.12129e-20	13	Cers5
3.76817e-35	0.456348	0.459	0.251	7.86906e-31	13	Elk4
4.25747e-21	0.456336	0.701	0.562	8.89087e-17	13	H2afv
1.33735e-74	0.455835	0.362	0.108	2.79278e-70	13	Yes1
2.6048e-47	0.455831	0.374	0.157	5.43961e-43	13	Alg14
6.13534e-18	0.455702	0.467	0.328	1.28124e-13	13	Sec14l1
1.06374e-19	0.454889	0.719	0.655	2.22142e-15	13	Eif4h
2.89595e-19	0.454377	0.64	0.515	6.04762e-15	13	Nisch
0	0.454086	0.291	0.012	0	13	Unc13b
2.73992e-62	0.45371	0.374	0.129	5.72178e-58	13	Rbfox2
0	0.453694	0.255	0.012	0	13	Ceacam1
3.25699e-39	0.45339	0.382	0.178	6.80157e-35	13	Tle1
3.76402e-77	0.453235	0.345	0.098	7.8604e-73	13	Sh3bp5
1.09015e-21	0.452145	0.509	0.353	2.27655e-17	13	Gabarapl1
1.91278e-64	0.451926	0.343	0.108	3.99447e-60	13	Gstt2
4.49563e-17	0.451001	0.636	0.553	9.38822e-13	13	Spop
1.13678e-19	0.450597	0.475	0.335	2.37394e-15	13	Pigp
1.65887e-23	0.450444	0.446	0.287	3.46421e-19	13	Myo1c
1.63824e-20	0.450272	0.541	0.401	3.42113e-16	13	Prrc2b
0	0.450188	0.285	0.018	0	13	Pik3r3
2.27773e-15	0.449703	0.521	0.404	4.75659e-11	13	Dennd5a
1.3774e-27	0.447724	0.404	0.229	2.87643e-23	13	Fez2
1.47069e-28	0.447642	0.782	0.656	3.07124e-24	13	Irf7
4.82496e-63	0.447165	0.339	0.109	1.0076e-58	13	Tgfa
9.5806e-256	0.446205	0.303	0.026	2.00072e-251	13	Myo1d
2.97462e-23	0.445923	0.838	0.761	6.21189e-19	13	Ptms
3.58062e-63	0.445226	0.335	0.103	7.4774e-59	13	Gja1
3.0904e-16	0.444985	0.503	0.386	6.45369e-12	13	Rassf1
4.65403e-24	0.444801	0.814	0.731	9.71902e-20	13	Tagln2
5.40397e-19	0.444466	0.406	0.258	1.12851e-14	13	Tasor
0	0.443777	0.21	0.007	0	13	Flrt2
3.71362e-16	0.443545	0.457	0.332	7.75516e-12	13	Por
3.33062e-45	0.442686	0.347	0.14	6.95533e-41	13	Cpt1a
2.36577e-60	0.442003	0.345	0.118	4.94043e-56	13	Usp46
1.0588e-38	0.441579	0.384	0.184	2.2111e-34	13	Ppard
1.84419e-88	0.441367	0.103	0.009	3.85123e-84	13	Rgs4
1.43724e-291	0.44112	0.125	0.003	3.0014e-287	13	Higd1b
1.2394e-15	0.440548	0.491	0.38	2.58824e-11	13	March2
0	0.440518	0.279	0.011	0	13	Tmem44
2.05828e-52	0.438705	0.356	0.131	4.29831e-48	13	Dop1a
7.79721e-40	0.438682	0.347	0.142	1.62829e-35	13	2510002D24Rik
3.53828e-25	0.438669	0.547	0.381	7.389e-21	13	Gtf2i
1.70208e-76	0.438228	0.311	0.081	3.55445e-72	13	Msrb2
4.35927e-14	0.43758	0.61	0.54	9.10347e-10	13	Gsk3b
6.14552e-23	0.437577	0.384	0.221	1.28337e-18	13	Gkap1
1.68117e-12	0.437228	0.972	0.955	3.51078e-08	13	AY036118
3.89499e-16	0.436945	0.485	0.352	8.13391e-12	13	Cmtm6
7.83345e-37	0.436678	0.404	0.202	1.63586e-32	13	Ctbp2
1.68887e-196	0.436211	0.196	0.014	3.52687e-192	13	Efnb2
6.96176e-17	0.435652	0.43	0.293	1.45382e-12	13	Tcf3
1.65235e-55	0.434969	0.337	0.118	3.45061e-51	13	Cttn
8.10256e-13	0.434412	0.6	0.517	1.69206e-08	13	Sbds
2.25817e-18	0.433496	0.671	0.587	4.71574e-14	13	Chmp5
1.42919e-25	0.43256	0.59	0.415	2.98458e-21	13	mt-Atp8
2.44484e-45	0.432161	0.372	0.156	5.10556e-41	13	Dipk1a
8.81193e-47	0.43195	0.307	0.107	1.8402e-42	13	Phactr1
8.60534e-17	0.430921	0.743	0.701	1.79705e-12	13	Capns1
4.16484e-17	0.430456	0.479	0.354	8.69744e-13	13	Ankrd13a
0	0.43014	0.238	0.004	0	13	Tmtc1
4.47135e-41	0.429998	0.895	0.824	9.33752e-37	13	mt-Nd3
0	0.429293	0.234	0.001	0	13	Mall
4.83856e-58	0.429069	0.307	0.097	1.01044e-53	13	Lrp5
2.12134e-27	0.428568	0.691	0.553	4.42999e-23	13	mt-Nd4l
1.75589e-154	0.427581	0.257	0.031	3.66682e-150	13	Fam107a
2.72991e-23	0.427	0.343	0.185	5.70086e-19	13	Svil
1.11147e-253	0.426267	0.246	0.017	2.32108e-249	13	Tmc7
7.19908e-35	0.426024	0.406	0.201	1.50338e-30	13	Phactr4
7.67899e-27	0.425631	0.366	0.194	1.6036e-22	13	Tmem238
7.67625e-16	0.42552	0.564	0.457	1.60303e-11	13	Dnm2
2.83518e-15	0.425437	0.754	0.725	5.9207e-11	13	Uqcrb
2.4761e-23	0.424856	0.4	0.239	5.17083e-19	13	Prkd3
1.47058e-58	0.424268	0.38	0.139	3.07102e-54	13	Pbx1
1.1565e-43	0.424194	0.44	0.179	2.41512e-39	13	Ppic
8.89663e-16	0.423968	0.489	0.361	1.85788e-11	13	Lrrc8c
7.64419e-59	0.423759	0.309	0.094	1.59634e-54	13	AI467606
8.34573e-12	0.422977	0.644	0.587	1.74284e-07	13	Kmt2e
2.91005e-21	0.422542	0.483	0.335	6.07705e-17	13	Rnf11
1.55854e-23	0.422448	0.43	0.265	3.2547e-19	13	Nck1
1.31552e-75	0.421952	0.309	0.082	2.74721e-71	13	Bcar1
6.27038e-76	0.421641	0.297	0.075	1.30944e-71	13	Tead1
3.51243e-22	0.420997	0.398	0.24	7.33501e-18	13	Itpripl2
0	0.420892	0.196	0.001	0	13	Spaar
0	0.420794	0.218	0.002	0	13	Akr1c14
1.75961e-14	0.420503	0.446	0.322	3.6746e-10	13	Aspscr1
0	0.420399	0.248	0.001	0	13	Gm32688
3.77696e-19	0.419675	0.412	0.264	7.88742e-15	13	Rapgef2
4.78785e-16	0.41937	0.644	0.563	9.99846e-12	13	Atxn7l3b
8.67064e-26	0.419134	0.453	0.277	1.81069e-21	13	Ttc3
1.83714e-17	0.418157	0.527	0.404	3.8365e-13	13	Lmbrd1
1.36367e-22	0.417827	0.451	0.289	2.84775e-18	13	Plod1
0	0.417698	0.251	0.007	0	13	St8sia6
0	0.417477	0.279	0.006	0	13	Dach1
9.36967e-27	0.417001	0.515	0.319	1.95667e-22	13	Rsad2
4.52407e-17	0.416636	0.558	0.41	9.44761e-13	13	Pop5
1.25089e-33	0.416126	0.362	0.173	2.61223e-29	13	Rell1
4.30298e-21	0.415996	0.352	0.201	8.98592e-17	13	Saysd1
1.0512e-12	0.415177	0.406	0.297	2.19522e-08	13	Itprid2
1.69523e-19	0.415079	0.412	0.271	3.54015e-15	13	Triobp
1.27339e-08	0.415016	0.653	0.632	0.000265923	13	Mat2a
1.53739e-28	0.414897	0.354	0.168	3.21052e-24	13	Spry1
6.11422e-15	0.414794	0.477	0.367	1.27683e-10	13	Vps36
1.16939e-45	0.414751	0.321	0.118	2.44204e-41	13	Cdc42ep1
1.34614e-42	0.41447	0.374	0.16	2.81115e-38	13	Nr1d2
2.98782e-19	0.414446	0.463	0.315	6.23947e-15	13	9930111J21Rik2
4.61382e-15	0.414244	0.396	0.267	9.63504e-11	13	Gcc2
7.56335e-17	0.413986	0.747	0.714	1.57945e-12	13	Csde1
1.25777e-14	0.413887	0.527	0.396	2.62661e-10	13	Btg3
9.06402e-51	0.413746	0.265	0.082	1.89284e-46	13	Ggact
6.8888e-22	0.413522	0.428	0.264	1.43859e-17	13	Ubxn2a
5.76219e-28	0.413031	0.406	0.224	1.20332e-23	13	Trim56
9.04624e-18	0.412627	0.43	0.284	1.88913e-13	13	Dgcr6
6.17785e-17	0.411721	0.444	0.316	1.29012e-12	13	Sertad2
1.01211e-33	0.411456	0.446	0.241	2.11359e-29	13	Cds2
4.38172e-14	0.410811	0.727	0.658	9.15035e-10	13	Psma6
0	0.410498	0.263	0.015	0	13	Nrep
7.56042e-75	0.410085	0.309	0.077	1.57884e-70	13	Htra1
2.12572e-17	0.409918	0.489	0.35	4.43913e-13	13	Rcn2
5.60658e-16	0.409885	0.448	0.327	1.17082e-11	13	Ctdsp1
1.403e-11	0.409836	0.554	0.466	2.92989e-07	13	Arid5b
2.93531e-22	0.409443	0.473	0.313	6.12981e-18	13	Nbdy
2.80078e-21	0.407667	0.402	0.253	5.84887e-17	13	Rps6ka3
2.70055e-25	0.40727	0.277	0.128	5.63955e-21	13	Bcr
3.0482e-31	0.407253	0.414	0.227	6.36556e-27	13	Lpcat3
8.47353e-30	0.406291	0.372	0.19	1.76953e-25	13	Sos2
2.39896e-39	0.405225	0.366	0.163	5.00976e-35	13	Qsox1
4.49066e-15	0.40515	0.517	0.407	9.37785e-11	13	Taok1
3.74049e-12	0.40474	0.545	0.45	7.81128e-08	13	Irf9
1.22238e-174	0.404647	0.257	0.027	2.55271e-170	13	Hs3st1
0	0.404546	0.236	0.005	0	13	Sox13
2.68914e-154	0.404539	0.267	0.034	5.61574e-150	13	Slc46a3
3.01853e-34	0.403669	0.39	0.179	6.30359e-30	13	Fkbp9
7.55265e-23	0.403448	0.4	0.24	1.57722e-18	13	Ncoa1
2.0227e-16	0.403079	0.446	0.314	4.22401e-12	13	Lrp6
3.31775e-153	0.401798	0.184	0.016	6.92845e-149	13	B430010I23Rik
7.97383e-23	0.400867	0.345	0.189	1.66518e-18	13	Inpp5f
1.16146e-18	0.400694	0.412	0.268	2.42548e-14	13	Mob2
3.17034e-22	0.399948	0.869	0.843	6.62062e-18	13	Hmgb1
1.56242e-25	0.39987	0.392	0.218	3.26281e-21	13	Ttc28
3.99742e-112	0.399645	0.206	0.028	8.34781e-108	13	Angptl4
4.49649e-33	0.399047	0.978	0.972	9.39002e-29	13	Ptma
5.8565e-12	0.398001	0.578	0.51	1.22301e-07	13	Mier1
1.75744e-20	0.39731	0.313	0.17	3.67007e-16	13	Pkd1
0	0.397236	0.22	0.003	0	13	Fbxl7
1.04883e-12	0.396936	0.505	0.412	2.19028e-08	13	Itsn2
4.12413e-23	0.396491	0.345	0.19	8.61241e-19	13	Abhd5
5.9841e-153	0.396088	0.24	0.028	1.24966e-148	13	Sema6b
5.88196e-35	0.39589	0.335	0.149	1.22833e-30	13	Gbe1
5.87781e-21	0.394969	0.519	0.355	1.22746e-16	13	Scoc
8.52267e-25	0.394848	0.418	0.248	1.77979e-20	13	Dync1li2
1.00228e-24	0.394728	0.341	0.182	2.09305e-20	13	Casp6
4.08257e-15	0.394139	0.394	0.264	8.52563e-11	13	Bag5
3.18726e-18	0.393934	0.513	0.341	6.65595e-14	13	Ctla2b
3.58226e-70	0.393832	0.263	0.063	7.48084e-66	13	Trib2
4.92148e-32	0.393548	0.509	0.271	1.02775e-27	13	Prkch
4.51187e-136	0.393339	0.22	0.026	9.42215e-132	13	Unc5b
1.39541e-47	0.392644	0.358	0.132	2.91405e-43	13	Nhsl1
5.0428e-21	0.392204	0.99	0.953	1.05309e-16	13	Malat1
0	0.39205	0.287	0.013	0	13	Nhsl2
2.65912e-37	0.391859	0.345	0.15	5.55305e-33	13	Smad5
1.15182e-15	0.391674	0.515	0.389	2.40534e-11	13	Calu
9.51999e-16	0.391281	0.737	0.648	1.98806e-11	13	Klf6
2.16306e-31	0.391062	0.257	0.103	4.51711e-27	13	Tmeff1
1.70217e-34	0.390496	0.349	0.162	3.55464e-30	13	Rab13
2.29738e-47	0.390229	0.349	0.136	4.79762e-43	13	Ttc7b
1.047e-56	0.389905	0.408	0.149	2.18646e-52	13	Socs2
9.39635e-59	0.38958	0.289	0.087	1.96224e-54	13	Pard3
6.79096e-12	0.389458	0.531	0.439	1.41816e-07	13	Hcfc1r1
1.24413e-35	0.389399	0.287	0.117	2.59812e-31	13	Ipo11
3.95217e-13	0.389331	0.533	0.431	8.25331e-09	13	Ppdpf
9.18398e-253	0.389111	0.273	0.022	1.91789e-248	13	Tgfb1i1
1.02717e-59	0.388639	0.21	0.048	2.14505e-55	13	Ch25h
2.05284e-14	0.38862	0.507	0.402	4.28694e-10	13	Egln1
2.07092e-48	0.388584	0.279	0.093	4.32471e-44	13	Gmpr
7.20052e-13	0.388347	0.523	0.431	1.50368e-08	13	Lims1
9.31663e-21	0.388175	0.608	0.475	1.94559e-16	13	Nr3c1
2.34339e-09	0.38817	0.598	0.545	4.89371e-05	13	Dync1i2
5.03064e-34	0.388064	0.616	0.421	1.05055e-29	13	Csrp1
2.9551e-13	0.387803	0.56	0.449	6.17113e-09	13	Rab6a
2.2359e-11	0.387403	0.558	0.459	4.66922e-07	13	Ankrd12
5.80779e-67	0.38635	0.287	0.076	1.21284e-62	13	Itpr3
1.02798e-27	0.386204	0.349	0.179	2.14673e-23	13	Nudt14
6.53699e-43	0.386182	0.368	0.152	1.36512e-38	13	Cbx6
1.14974e-22	0.385426	0.453	0.291	2.401e-18	13	Hadh
2.8995e-24	0.385016	0.364	0.205	6.05503e-20	13	Rere
1.05309e-11	0.385001	0.459	0.353	2.19916e-07	13	Tmf1
0	0.384738	0.214	0.004	0	13	Il17rd
5.92231e-48	0.384724	0.41	0.168	1.23676e-43	13	Hhex
3.40612e-39	0.384647	0.333	0.136	7.113e-35	13	Sipa1l2
9.90442e-27	0.384265	0.337	0.169	2.06834e-22	13	Atp6v0a1
6.47392e-16	0.38425	0.438	0.305	1.35195e-11	13	Klhl24
5.87176e-38	0.383459	0.319	0.131	1.2262e-33	13	Wtip
1.01348e-15	0.383204	0.461	0.319	2.11645e-11	13	Samd9l
5.56833e-12	0.382518	0.582	0.492	1.16283e-07	13	Polr2m
2.76296e-28	0.382346	0.374	0.197	5.76988e-24	13	Prxl2c
0	0.381581	0.212	0.004	0	13	Fat4
4.07281e-51	0.381564	0.309	0.106	8.50524e-47	13	Fkbp7
5.21071e-27	0.381108	0.339	0.173	1.08815e-22	13	Map4k3
2.85622e-13	0.380392	0.444	0.326	5.96464e-09	13	Cttnbp2nl
6.34153e-17	0.380104	0.521	0.395	1.3243e-12	13	Arhgef2
3.45838e-17	0.379932	0.558	0.42	7.22214e-13	13	Ktn1
6.02217e-18	0.379712	0.414	0.274	1.25761e-13	13	Ext2
1.72708e-48	0.379283	0.305	0.106	3.60667e-44	13	Yap1
9.12224e-75	0.379147	0.287	0.073	1.905e-70	13	Klf11
5.21679e-22	0.379078	0.325	0.17	1.08942e-17	13	Ryk
3.67227e-13	0.37898	0.446	0.336	7.66879e-09	13	Itpr2
1.25088e-63	0.378625	0.261	0.069	2.61222e-59	13	Parva
3.39654e-133	0.378217	0.212	0.025	7.093e-129	13	Hlf
5.2831e-14	0.377981	0.554	0.42	1.10327e-09	13	Smpdl3a
1.95192e-12	0.377017	0.541	0.458	4.07619e-08	13	Smap1
2.57242e-29	0.376603	0.327	0.154	5.37199e-25	13	Fam160b1
7.96924e-41	0.376586	0.273	0.098	1.66422e-36	13	Pkd2
2.65068e-212	0.376495	0.23	0.018	5.53542e-208	13	Dok4
8.90213e-13	0.375914	0.572	0.495	1.85903e-08	13	Rala
8.25191e-78	0.375697	0.281	0.066	1.72325e-73	13	Usp54
8.24414e-17	0.37535	0.343	0.217	1.72162e-12	13	Arhgef7
6.95384e-13	0.374367	0.331	0.215	1.45217e-08	13	Noct
1.59936e-11	0.374309	0.537	0.438	3.33994e-07	13	Etnk1
1.80286e-22	0.373955	0.404	0.228	3.76492e-18	13	Stab1
5.03188e-23	0.373926	0.362	0.205	1.05081e-18	13	Zhx1
6.38635e-15	0.37374	0.396	0.277	1.33366e-10	13	Stk25
1.06831e-12	0.37351	0.467	0.36	2.23095e-08	13	Uqcc3
2.00333e-20	0.373192	0.354	0.208	4.18355e-16	13	Sbf2
2.30405e-131	0.371828	0.248	0.034	4.81156e-127	13	Per3
5.92168e-22	0.370933	0.366	0.2	1.23662e-17	13	Prr5l
3.64654e-13	0.370745	0.687	0.659	7.61507e-09	13	Scp2
9.44121e-10	0.370682	0.444	0.352	1.97161e-05	13	Pdrg1
5.63007e-20	0.370657	0.366	0.22	1.17573e-15	13	Mtpap
1.22989e-69	0.370585	0.309	0.085	2.56839e-65	13	Tbkbp1
6.73447e-145	0.370304	0.263	0.034	1.40636e-140	13	Ptprk
1.76706e-11	0.370302	0.507	0.42	3.69015e-07	13	Smim7
1.31955e-294	0.3693	0.16	0.005	2.75563e-290	13	Tcf15
1.77548e-12	0.368588	0.537	0.457	3.70773e-08	13	Mff
0	0.368253	0.194	0.003	0	13	Wnt5a
0	0.368097	0.208	0.004	0	13	Nid2
9.01938e-16	0.366988	0.303	0.181	1.88352e-11	13	Pcca
6.05223e-56	0.366314	0.261	0.075	1.26389e-51	13	Casp12
5.13524e-10	0.365923	0.584	0.541	1.07239e-05	13	Ddx50
8.67044e-66	0.36584	0.236	0.057	1.81065e-61	13	Zic5
4.81283e-50	0.365789	0.303	0.104	1.00506e-45	13	Erc1
2.02312e-44	0.365725	0.321	0.122	4.22489e-40	13	Zcchc14
6.43974e-19	0.365593	0.681	0.513	1.34481e-14	13	Tpd52
1.43285e-22	0.365387	0.396	0.237	2.99223e-18	13	Pja2
2.25115e-17	0.365266	0.291	0.163	4.70107e-13	13	Siah1a
1.10402e-25	0.365166	0.392	0.221	2.30552e-21	13	Acox1
3.28151e-14	0.365128	0.285	0.167	6.85279e-10	13	Pla2g4a
4.05351e-33	0.364661	0.291	0.122	8.46494e-29	13	Usp6nl
3.78503e-19	0.364247	0.347	0.196	7.90427e-15	13	Csf1
0	0.364187	0.2	0.007	0	13	Eps8l2
8.88538e-101	0.364009	0.271	0.051	1.85553e-96	13	Lnx2
2.67316e-14	0.363956	0.444	0.325	5.58236e-10	13	Ing1
2.11267e-24	0.363165	0.345	0.176	4.41188e-20	13	Trp53inp1
3.50888e-50	0.36277	0.226	0.063	7.32759e-46	13	9530082P21Rik
9.46448e-11	0.362162	0.531	0.437	1.97647e-06	13	Cdc26
2.7691e-13	0.361744	0.679	0.595	5.78272e-09	13	Atrx
9.70489e-36	0.361723	0.293	0.118	2.02667e-31	13	Fam219b
2.05418e-10	0.361479	0.661	0.596	4.28975e-06	13	Klf13
1.85038e-119	0.361268	0.238	0.035	3.86415e-115	13	Fgd6
3.66675e-14	0.361033	0.465	0.343	7.65728e-10	13	Sp3
4.09113e-18	0.36101	0.362	0.22	8.5435e-14	13	4921524J17Rik
7.11963e-12	0.361	0.541	0.437	1.48679e-07	13	Lman1
1.88339e-98	0.360706	0.244	0.044	3.93307e-94	13	Apol10b
0	0.36012	0.16	0.004	0	13	Fmo1
1.37796e-21	0.35969	0.368	0.212	2.87759e-17	13	Smurf2
1.72541e-38	0.359551	0.473	0.229	3.60318e-34	13	Foxo1
4.34026e-11	0.359467	0.628	0.559	9.06375e-07	13	Pura
7.33099e-134	0.359285	0.253	0.035	1.53093e-129	13	Fam171a1
9.81703e-09	0.359006	0.325	0.237	0.000205009	13	Cdk19
1.63182e-10	0.358951	0.616	0.553	3.40773e-06	13	Sp100
2.31305e-25	0.358945	0.394	0.216	4.83034e-21	13	Inpp1
0	0.358782	0.18	0.003	0	13	Ecm2
3.7397e-26	0.358132	0.432	0.232	7.80961e-22	13	Gcnt2
6.10046e-15	0.3578	0.832	0.793	1.27396e-10	13	Tpm3
1.31411e-10	0.357465	0.438	0.329	2.74426e-06	13	Tnfrsf12a
1.61656e-11	0.35736	0.453	0.36	3.37586e-07	13	Cyb5b
1.63943e-28	0.357329	0.501	0.275	3.42362e-24	13	Ier5l
3.92087e-32	0.357102	0.349	0.171	8.18794e-28	13	Scamp1
9.02963e-10	0.356547	0.491	0.404	1.88566e-05	13	Arid4a
7.06596e-09	0.356409	0.386	0.297	0.000147559	13	H2-Ke6
5.4483e-47	0.356024	0.325	0.121	1.13777e-42	13	Sept10
1.00699e-128	0.355328	0.224	0.028	2.10289e-124	13	Stxbp6
1.06819e-08	0.355041	0.446	0.375	0.000223071	13	Flii
3.51935e-36	0.354915	0.311	0.127	7.34946e-32	13	Arhgap27
9.2431e-09	0.354909	0.412	0.325	0.000193024	13	Mfsd14a
9.36038e-13	0.354649	0.457	0.343	1.95473e-08	13	Exoc5
1.93733e-12	0.354536	0.422	0.317	4.04572e-08	13	Ahcyl1
2.14631e-32	0.354405	0.299	0.129	4.48214e-28	13	Tbc1d12
1.5439e-120	0.354377	0.115	0.008	3.22413e-116	13	Pdgfrb
4.16244e-12	0.354171	0.657	0.632	8.69243e-08	13	Mapre1
1.81528e-09	0.353613	0.497	0.42	3.79085e-05	13	Gemin7
9.56693e-14	0.352975	0.404	0.265	1.99786e-09	13	Rnase4
3.26349e-10	0.352876	0.426	0.329	6.81515e-06	13	Pcm1
4.72456e-21	0.352688	0.78	0.71	9.8663e-17	13	Ywhaq
3.94747e-21	0.352264	0.366	0.208	8.24349e-17	13	Cadm1
1.17269e-32	0.352199	0.325	0.145	2.44893e-28	13	Ankrd46
7.56889e-12	0.352181	0.352	0.244	1.58061e-07	13	Lxn
1.23876e-11	0.351398	0.432	0.331	2.58691e-07	13	Baz2b
4.66311e-13	0.35103	0.434	0.308	9.73797e-09	13	Sik1
2.96514e-11	0.350719	0.471	0.368	6.1921e-07	13	Ifih1
5.50097e-29	0.350429	0.313	0.146	1.14877e-24	13	Tpcn1
3.49293e-16	0.350371	0.754	0.731	7.29429e-12	13	Prkar1a
1.19484e-12	0.350028	0.596	0.536	2.49518e-08	13	Hectd1
4.59862e-34	0.349936	0.283	0.113	9.60329e-30	13	Inka1
2.54631e-19	0.349638	0.457	0.303	5.31746e-15	13	Sipa1
6.66551e-09	0.348802	0.455	0.378	0.000139196	13	Slk
1.05372e-14	0.348415	0.784	0.735	2.20047e-10	13	Tmem50a
2.91868e-66	0.34837	0.341	0.1	6.09508e-62	13	Tcf7
3.65914e-10	0.347977	0.523	0.438	7.64139e-06	13	Clptm1
0	0.347461	0.208	0.001	0	13	Ism1
1.25738e-93	0.347369	0.238	0.043	2.62579e-89	13	Zhx3
2.41301e-11	0.34709	0.582	0.484	5.03908e-07	13	Mcrip1
1.26304e-62	0.346712	0.265	0.071	2.6376e-58	13	Rusc2
1.99508e-08	0.346561	0.467	0.387	0.000416633	13	Golgb1
5.37857e-13	0.346478	0.509	0.392	1.12321e-08	13	Cyhr1
2.00989e-13	0.346349	0.465	0.349	4.19726e-09	13	Tmed4
3.79892e-187	0.345791	0.226	0.02	7.93328e-183	13	Kank2
4.55396e-10	0.345764	0.495	0.422	9.51004e-06	13	Tnrc6c
8.87479e-13	0.345609	0.305	0.195	1.85332e-08	13	Mad2l2
3.86364e-10	0.345224	0.531	0.446	8.06844e-06	13	Phc2
2.92918e-16	0.345054	0.531	0.381	6.11701e-12	13	Tcn2
2.43674e-26	0.344461	0.43	0.227	5.08865e-22	13	Dab2
0	0.344305	0.21	0.001	0	13	Gm16046
1.00373e-10	0.343913	0.923	0.891	2.09609e-06	13	Tmsb10
8.72543e-80	0.343748	0.261	0.057	1.82213e-75	13	Gdpd5
2.28408e-160	0.343515	0.208	0.02	4.76985e-156	13	Prrg1
1.03686e-08	0.343294	0.547	0.47	0.000216528	13	Phf20l1
6.05367e-12	0.343053	0.701	0.684	1.26419e-07	13	Ndufb11
4.43266e-09	0.342621	0.556	0.484	9.25672e-05	13	Ddx17
1.85861e-09	0.341692	0.461	0.384	3.88134e-05	13	Smim11
3.08171e-09	0.341569	0.499	0.429	6.43553e-05	13	Ash1l
2.18177e-13	0.341254	0.709	0.683	4.55618e-09	13	Ywhab
4.77746e-25	0.341048	0.356	0.184	9.97676e-21	13	Rgl1
7.92337e-09	0.340861	0.461	0.376	0.000165464	13	Rb1cc1
3.81975e-11	0.340649	0.602	0.531	7.97678e-07	13	Etfb
1.18107e-14	0.340532	0.384	0.255	2.46644e-10	13	Rybp
7.46798e-27	0.34047	0.337	0.169	1.55954e-22	13	Ezh1
9.43559e-29	0.340142	0.368	0.187	1.97043e-24	13	Rgl2
1.97448e-167	0.339802	0.337	0.048	4.12331e-163	13	Rapgef4
6.86793e-14	0.339538	0.653	0.54	1.43423e-09	13	Rtp4
6.52329e-26	0.33947	0.358	0.191	1.36226e-21	13	Map3k3
7.91447e-22	0.338885	0.362	0.204	1.65278e-17	13	Taok2
7.70884e-12	0.338351	0.469	0.372	1.60984e-07	13	Synj2bp
1.55307e-08	0.338078	0.461	0.367	0.000324327	13	Nsd1
4.62113e-49	0.337777	0.265	0.083	9.6503e-45	13	Tnks1bp1
2.66705e-178	0.337761	0.218	0.02	5.5696e-174	13	Myl4
1.39957e-36	0.33619	0.255	0.093	2.92272e-32	13	Fam118a
8.43547e-245	0.33575	0.166	0.007	1.76158e-240	13	Mylk
5.14933e-11	0.33566	0.392	0.286	1.07534e-06	13	Sike1
8.28438e-22	0.33544	0.424	0.252	1.73003e-17	13	Cdk17
7.22044e-12	0.335387	0.459	0.348	1.50784e-07	13	Pxn
1.16486e-26	0.335319	0.295	0.136	2.43258e-22	13	Snx13
3.00817e-08	0.335109	0.594	0.543	0.000628197	13	Csnk2a1
1.36222e-15	0.334974	0.374	0.239	2.84472e-11	13	Baiap2
1.555e-13	0.334912	0.513	0.394	3.2473e-09	13	Smc3
1.5831e-09	0.334792	0.323	0.228	3.30599e-05	13	Ndufaf7
6.65062e-13	0.33451	0.404	0.28	1.38885e-08	13	Zfp771
2.37252e-120	0.3342	0.214	0.028	4.95452e-116	13	Gstm2
6.37125e-41	0.334015	0.301	0.114	1.33051e-36	13	2310022B05Rik
1.31262e-12	0.333986	0.438	0.333	2.74115e-08	13	Dctn1
3.10577e-33	0.333786	0.224	0.08	6.48579e-29	13	Rassf8
3.22355e-13	0.333681	0.329	0.21	6.73175e-09	13	Gm26532
5.76355e-53	0.332435	0.228	0.06	1.2036e-48	13	Lyrm1
2.82631e-12	0.332302	0.36	0.249	5.90218e-08	13	Tbc1d14
1.20294e-146	0.33228	0.224	0.025	2.51209e-142	13	Zfp503
2.56526e-11	0.331624	0.426	0.318	5.35702e-07	13	Vezf1
1.45145e-34	0.331476	0.263	0.099	3.03107e-30	13	Mapk12
1.98155e-10	0.331228	0.501	0.422	4.13807e-06	13	Rab1b
6.23742e-12	0.330936	0.966	0.955	1.30256e-07	13	Ubc
1.17783e-42	0.330829	0.321	0.122	2.45965e-38	13	Mageh1
1.39325e-12	0.330485	0.374	0.259	2.90952e-08	13	Kif2a
6.05143e-10	0.330475	0.448	0.356	1.26372e-05	13	Ppp2r2d
5.51012e-11	0.330032	0.677	0.607	1.15068e-06	13	Serinc1
2.34542e-08	0.330002	0.56	0.49	0.000489794	13	Yipf4
2.06867e-10	0.329456	0.347	0.244	4.31999e-06	13	Klhl9
2.07124e-27	0.329371	0.246	0.102	4.32538e-23	13	Rarg
3.89528e-09	0.329046	0.521	0.449	8.13451e-05	13	Pak1ip1
3.45847e-12	0.328522	0.364	0.253	7.22233e-08	13	Caml
1.2125e-16	0.328505	0.37	0.234	2.53207e-12	13	Il11ra1
6.07273e-18	0.328474	0.323	0.187	1.26817e-13	13	Slc52a2
3.53684e-17	0.328389	0.345	0.208	7.38597e-13	13	Wbp1
0	0.327859	0.214	0.007	0	13	Bend5
1.86208e-136	0.327677	0.174	0.016	3.88858e-132	13	Fam181b
6.21516e-14	0.327278	0.404	0.277	1.29791e-09	13	Strn4
4.46207e-109	0.32713	0.162	0.018	9.31813e-105	13	Adamts9
2.24798e-167	0.326911	0.101	0.004	4.69445e-163	13	Ccl19
1.55305e-10	0.326888	0.461	0.365	3.24324e-06	13	Msl1
8.96806e-20	0.326481	0.283	0.146	1.8728e-15	13	Numb
1.28171e-25	0.326459	0.333	0.165	2.6766e-21	13	Ccdc186
2.582e-36	0.326383	0.251	0.091	5.39199e-32	13	Tram2
0	0.3259	0.192	0.006	0	13	Lmcd1
1.15641e-21	0.325892	0.242	0.113	2.41493e-17	13	Snx21
1.12108e-56	0.325738	0.24	0.064	2.34115e-52	13	Arl15
5.44107e-68	0.325175	0.253	0.061	1.13626e-63	13	Sh3tc1
2.5679e-08	0.324971	0.39	0.302	0.000536254	13	Mrps5
6.3117e-22	0.323805	0.283	0.14	1.31807e-17	13	Rab4a
3.68519e-22	0.323503	0.327	0.177	7.69578e-18	13	Dennd6a
2.90711e-14	0.323321	0.307	0.187	6.07092e-10	13	Rrm2b
1.67498e-08	0.322672	0.58	0.543	0.000349786	13	Rab11b
0	0.32247	0.204	0.001	0	13	A4galt
1.47507e-50	0.322291	0.253	0.074	3.08039e-46	13	Cntln
8.06282e-24	0.321628	0.297	0.147	1.68376e-19	13	Strip1
3.27427e-13	0.321392	0.329	0.208	6.83765e-09	13	Hist3h2a
2.44379e-16	0.321304	0.341	0.206	5.10336e-12	13	Cpne1
2.2899e-28	0.321261	0.291	0.127	4.782e-24	13	Tnk2
1.00064e-10	0.320878	0.497	0.414	2.08963e-06	13	Ap2b1
2.78522e-22	0.320543	0.44	0.259	5.81638e-18	13	Tecpr1
2.75263e-08	0.320374	0.418	0.34	0.000574831	13	Hint2
6.53394e-26	0.320135	0.269	0.12	1.36448e-21	13	Abhd6
5.23905e-09	0.320028	0.586	0.524	0.000109407	13	Selenot
5.25246e-127	0.320005	0.196	0.022	1.09687e-122	13	Clec1a
7.35982e-47	0.319511	0.24	0.073	1.53695e-42	13	Zfyve9
3.09139e-10	0.319502	0.426	0.324	6.45574e-06	13	Mocs2
4.8786e-101	0.318978	0.261	0.047	1.0188e-96	13	C2cd2
1.34231e-14	0.318294	0.384	0.249	2.80315e-10	13	Alad
2.70858e-09	0.316852	0.356	0.265	5.65633e-05	13	Mcee
1.26035e-21	0.316204	0.335	0.18	2.63199e-17	13	Mtmr2
4.10195e-114	0.316059	0.2	0.026	8.56611e-110	13	Pkn3
5.7499e-289	0.315756	0.164	0.006	1.20075e-284	13	Acacb
9.04143e-09	0.315484	0.624	0.58	0.000188812	13	Rtn3
1.56468e-15	0.315253	0.309	0.183	3.26751e-11	13	Myo9a
2.13804e-18	0.315201	0.479	0.321	4.46487e-14	13	Cfl2
2.01542e-09	0.315069	0.372	0.283	4.2088e-05	13	Dnpep
1.2695e-13	0.315066	0.471	0.346	2.65109e-09	13	Ptpn11
1.91019e-11	0.314926	0.392	0.285	3.98906e-07	13	Ube2g1
0	0.314725	0.123	0	0	13	Gm9946
3.31215e-293	0.31428	0.21	0.01	6.91677e-289	13	Ptges
7.55513e-21	0.314212	0.335	0.188	1.57774e-16	13	Ppp1r37
1.78214e-14	0.31418	0.762	0.765	3.72164e-10	13	Eif4g2
1.34619e-46	0.313879	0.271	0.086	2.81124e-42	13	Adamts10
4.80919e-11	0.313864	0.422	0.315	1.0043e-06	13	Atg12
1.29009e-35	0.313458	0.287	0.115	2.69409e-31	13	Zfp358
2.6675e-13	0.312454	0.36	0.243	5.57054e-09	13	Zkscan3
6.2632e-12	0.311742	0.356	0.246	1.30794e-07	13	Mafk
9.2246e-34	0.311728	0.291	0.12	1.92637e-29	13	Tom1l2
1.48005e-12	0.311703	0.384	0.27	3.09079e-08	13	Pxk
0	0.311616	0.103	0.001	0	13	Bmx
6.32273e-09	0.311148	0.61	0.563	0.000132038	13	Nucb1
6.29973e-104	0.310704	0.147	0.015	1.31557e-99	13	Nbl1
3.04336e-12	0.310564	0.588	0.497	6.35545e-08	13	Mef2a
1.22352e-21	0.310249	0.273	0.132	2.55508e-17	13	Fam193b
6.33247e-11	0.310119	0.42	0.322	1.32241e-06	13	Elf2
7.11749e-11	0.310013	0.42	0.313	1.48634e-06	13	Smim12
1.15318e-30	0.309971	0.853	0.781	2.40818e-26	13	mt-Nd5
4.9149e-21	0.309623	0.287	0.141	1.02638e-16	13	Tmem51
1.66666e-12	0.309582	0.535	0.431	3.48049e-08	13	Nfat5
4.03715e-08	0.309441	0.576	0.54	0.000843078	13	Adipor1
6.39383e-15	0.30918	0.822	0.807	1.33522e-10	13	Selenok
5.68318e-34	0.30911	0.319	0.134	1.18682e-29	13	Dmwd
1.64556e-93	0.309022	0.238	0.042	3.43642e-89	13	Epha2
1.02125e-18	0.308402	0.347	0.208	2.13268e-14	13	Rnf103
2.93549e-09	0.308336	0.412	0.316	6.13019e-05	13	Tsnax
5.36563e-09	0.308321	0.428	0.321	0.000112051	13	Rab28
3.4401e-17	0.308196	0.356	0.208	7.18396e-13	13	Cdkn2aip
1.20582e-11	0.308008	0.509	0.415	2.51811e-07	13	Ptpra
1.77799e-130	0.3071	0.232	0.031	3.71297e-126	13	Smad6
1.01964e-09	0.306755	0.374	0.276	2.12931e-05	13	Zmym5
0	0.306658	0.192	0.005	0	13	Kcp
5.26022e-252	0.306655	0.208	0.012	1.09849e-247	13	Cachd1
1.47414e-11	0.306419	0.739	0.711	3.07844e-07	13	Smdt1
1.11854e-20	0.306046	0.339	0.181	2.33585e-16	13	Cystm1
2.41434e-12	0.304904	0.412	0.289	5.04187e-08	13	Marf1
1.26176e-12	0.304331	0.416	0.302	2.63494e-08	13	Mib1
3.49588e-10	0.304233	0.448	0.341	7.30044e-06	13	Prkacb
3.15549e-21	0.304097	0.303	0.155	6.58961e-17	13	Zfp950
9.99089e-09	0.304006	0.123	0.062	0.00020864	13	Gm13889
3.46318e-19	0.30388	0.121	0.042	7.23217e-15	13	Slc26a10
5.44789e-27	0.303182	0.347	0.169	1.13768e-22	13	Cbr1
9.14153e-51	0.303117	0.281	0.087	1.90903e-46	13	Pgm2l1
2.24368e-19	0.30308	0.354	0.205	4.68548e-15	13	Zfp664
2.17959e-12	0.303046	0.651	0.589	4.55165e-08	13	Spag9
4.22141e-15	0.302835	0.327	0.202	8.81557e-11	13	Rdm1
2.73097e-20	0.302345	0.277	0.139	5.70309e-16	13	Rcbtb1
3.75691e-08	0.302238	0.709	0.708	0.000784556	13	Csnk1a1
4.12295e-18	0.301912	0.309	0.176	8.60996e-14	13	Pelo
2.80157e-09	0.301538	0.537	0.448	5.85053e-05	13	Cbx1
5.10852e-193	0.301367	0.131	0.006	1.06681e-188	13	Cdh13
1.07949e-26	0.301342	0.257	0.112	2.2543e-22	13	Ccdc91
1.69152e-94	0.300924	0.208	0.032	3.5324e-90	13	Zbtb46
0	0.300891	0.204	0.002	0	13	Gm35572
4.22863e-13	0.300863	0.535	0.408	8.83064e-09	13	Herpud1
1.40006e-10	0.300722	0.394	0.295	2.92374e-06	13	Ap2a2
3.03392e-14	0.300537	0.347	0.227	6.33574e-10	13	Rit1
8.6856e-10	0.300408	0.358	0.255	1.81381e-05	13	Mitd1
1.68627e-08	0.300217	0.448	0.367	0.000352145	13	Smad4
5.84087e-33	0.299682	0.281	0.114	1.21975e-28	13	Stard13
1.25696e-26	0.299592	0.459	0.258	2.6249e-22	13	Zeb1
0	0.299207	0.214	0.003	0	13	Galnt18
1.37711e-43	0.29906	0.903	0.64	2.87581e-39	13	Cd81
1.34175e-08	0.298961	0.287	0.198	0.000280198	13	Zfp280d
6.17667e-13	0.298806	0.307	0.194	1.28987e-08	13	Exoc6
3.20347e-19	0.298432	0.323	0.184	6.68981e-15	13	Prkab1
1.90047e-13	0.298374	0.339	0.222	3.96876e-09	13	Xpr1
1.33193e-10	0.298343	0.455	0.345	2.78147e-06	13	Mphosph8
1.0876e-11	0.298031	0.412	0.301	2.27124e-07	13	Traf7
5.72988e-21	0.297958	0.271	0.133	1.19657e-16	13	Lipe
2.53991e-31	0.29792	0.289	0.123	5.3041e-27	13	Rilpl1
2.00335e-10	0.297758	0.368	0.27	4.1836e-06	13	4833439L19Rik
2.04422e-11	0.297047	0.396	0.283	4.26895e-07	13	Uba7
3.12758e-09	0.296693	0.444	0.352	6.53133e-05	13	Phf14
1.87732e-36	0.296686	0.305	0.122	3.92041e-32	13	Gab1
1.52779e-12	0.296641	0.287	0.181	3.19048e-08	13	Zfand2a
1.55314e-20	0.296445	0.366	0.208	3.24343e-16	13	Enpp4
6.52073e-09	0.296301	0.388	0.294	0.000136172	13	2210016L21Rik
1.03574e-16	0.295936	0.337	0.19	2.16293e-12	13	Lzts2
2.63706e-11	0.294987	0.501	0.384	5.50697e-07	13	Sdc3
4.94636e-23	0.294898	0.958	0.933	1.03295e-18	13	H3f3a
5.10959e-10	0.294275	0.372	0.272	1.06703e-05	13	Acadm
2.04113e-83	0.294169	0.244	0.047	4.26248e-79	13	Nrarp
1.00927e-50	0.293868	0.244	0.07	2.10766e-46	13	Sh3rf1
9.14642e-32	0.293829	0.257	0.101	1.91005e-27	13	St3gal2
7.02099e-27	0.293283	0.257	0.11	1.46619e-22	13	Ssx2ip
7.37757e-12	0.292767	0.372	0.256	1.54066e-07	13	Brd3
4.76363e-19	0.292361	0.333	0.189	9.94789e-15	13	Rnf19a
1.19701e-16	0.291839	0.313	0.184	2.49971e-12	13	Hsd3b7
1.83533e-22	0.290945	0.307	0.157	3.83271e-18	13	B4gat1
5.13835e-16	0.290708	0.331	0.196	1.07304e-11	13	Tshz1
0	0.290481	0.204	0.008	0	13	Csgalnact1
3.01701e-29	0.29045	0.196	0.066	6.30043e-25	13	Mgll
1.55032e-28	0.289938	0.297	0.136	3.23754e-24	13	Stxbp1
5.68029e-32	0.289812	0.283	0.115	1.18621e-27	13	Cdh2
7.86382e-13	0.289721	0.374	0.246	1.6422e-08	13	Ifit2
7.63562e-18	0.289687	0.861	0.79	1.59455e-13	13	Akr1a1
6.6794e-16	0.289513	0.321	0.19	1.39486e-11	13	Camsap2
1.63301e-20	0.289427	0.315	0.17	3.41021e-16	13	Abca3
3.75129e-32	0.28919	0.273	0.109	7.83382e-28	13	Cuedc1
3.00242e-13	0.289093	0.299	0.185	6.26996e-09	13	Kifap3
7.27808e-10	0.288995	0.36	0.262	1.51988e-05	13	Tceal8
1.84765e-08	0.288435	0.721	0.694	0.000385844	13	Bax
5.41925e-10	0.28812	0.608	0.497	1.1317e-05	13	Oasl2
1.40769e-09	0.286804	0.735	0.726	2.93969e-05	13	Msn
9.1095e-30	0.286282	0.251	0.099	1.90234e-25	13	Peg13
2.72773e-72	0.285872	0.226	0.048	5.69633e-68	13	Tnfaip8l1
1.29282e-43	0.285582	0.394	0.168	2.6998e-39	13	Slc44a1
1.01168e-17	0.285016	0.711	0.555	2.11269e-13	13	Gatm
1.85004e-09	0.28493	0.418	0.328	3.86343e-05	13	Ncoa4
3.39676e-33	0.28465	0.277	0.111	7.09344e-29	13	Timeless
3.77144e-12	0.284638	0.362	0.252	7.87591e-08	13	Czib
1.75434e-09	0.284534	0.352	0.254	3.66358e-05	13	Kctd20
2.79899e-12	0.284317	0.549	0.421	5.84512e-08	13	Tcf12
9.07919e-18	0.283924	0.297	0.165	1.89601e-13	13	Tfpi
4.46399e-23	0.283895	0.271	0.13	9.32215e-19	13	Creld1
7.42517e-10	0.283736	0.41	0.307	1.5506e-05	13	Phf20
2.52133e-33	0.283607	0.246	0.092	5.26529e-29	13	Rab11fip5
1.74456e-180	0.283098	0.224	0.02	3.64316e-176	13	Coro2b
5.59804e-09	0.282949	0.752	0.681	0.000116904	13	Paip2
2.49288e-18	0.282388	0.321	0.178	5.20588e-14	13	Wdr37
1.40279e-124	0.282172	0.222	0.029	2.92946e-120	13	Tal1
3.44533e-09	0.282083	0.364	0.266	7.19487e-05	13	Rnf167
4.79602e-140	0.281999	0.194	0.02	1.00155e-135	13	Klf12
9.20949e-09	0.281666	0.382	0.295	0.000192322	13	Fdx1
1.96465e-39	0.281276	0.222	0.069	4.10278e-35	13	Taf9b
1.33881e-11	0.281145	0.402	0.284	2.79583e-07	13	Ip6k1
1.02343e-36	0.280635	0.23	0.078	2.13723e-32	13	Btbd3
3.10494e-263	0.280316	0.204	0.011	6.48404e-259	13	Cyb561
3.23442e-08	0.280284	0.374	0.283	0.000675445	13	Pnpla8
7.41976e-10	0.279929	0.337	0.234	1.54947e-05	13	Brwd1
9.41939e-11	0.279885	0.398	0.284	1.96705e-06	13	Irgm2
1.79097e-08	0.279606	0.327	0.235	0.000374007	13	Trim34a
1.07487e-08	0.278996	0.638	0.616	0.000224466	13	Atp1a1
4.27142e-26	0.278565	0.368	0.188	8.92001e-22	13	Creb3l2
4.0856e-09	0.278438	0.386	0.289	8.53196e-05	13	Mllt10
5.26252e-15	0.278105	0.297	0.178	1.09897e-10	13	Pdlim7
6.93716e-202	0.277633	0.137	0.006	1.44869e-197	13	Adamtsl2
1.99299e-24	0.277378	0.244	0.104	4.16196e-20	13	St6gal1
3.60241e-08	0.277022	0.628	0.579	0.000752291	13	Ssu72
4.5383e-21	0.27694	0.303	0.155	9.47733e-17	13	Ulk1
2.12134e-16	0.275453	0.36	0.224	4.43e-12	13	Kctd2
8.03709e-19	0.275371	0.257	0.13	1.67839e-14	13	Slc12a7
2.16567e-15	0.275361	0.301	0.178	4.52257e-11	13	Snx11
5.72653e-78	0.274969	0.156	0.023	1.19587e-73	13	Bche
1.08253e-08	0.27489	0.467	0.381	0.000226065	13	Mark3
2.37777e-10	0.274881	0.42	0.31	4.9655e-06	13	Rictor
1.88007e-11	0.27458	0.36	0.248	3.92615e-07	13	Aamdc
3.74289e-23	0.274578	0.23	0.099	7.81628e-19	13	Abcd4
6.64603e-63	0.2744	0.192	0.04	1.38789e-58	13	Ciart
4.95958e-09	0.273679	0.354	0.263	0.000103571	13	Fbxo9
1.64695e-08	0.273669	0.37	0.277	0.000343933	13	Rsbn1
2.93455e-08	0.273588	0.364	0.275	0.000612823	13	Ptpn12
2.41421e-08	0.273298	0.41	0.322	0.00050416	13	Manbal
3.552e-22	0.273115	0.293	0.149	7.41763e-18	13	Atp11c
1.06535e-11	0.273096	0.319	0.204	2.22478e-07	13	Trim24
1.53108e-08	0.272196	0.317	0.233	0.000319735	13	Pex19
2.64457e-09	0.271249	0.378	0.285	5.52266e-05	13	Tspan14
2.42759e-12	0.271068	0.327	0.213	5.06953e-08	13	Mosmo
1.67702e-41	0.270981	0.196	0.053	3.50212e-37	13	Hdgfl3
8.37731e-10	0.270176	0.343	0.242	1.74943e-05	13	Slc12a6
9.53724e-77	0.269459	0.208	0.038	1.99166e-72	13	Eid2
1.12853e-24	0.269033	0.242	0.104	2.3567e-20	13	Cep68
5.63277e-09	0.268862	0.384	0.288	0.000117629	13	Spen
2.87603e-15	0.268755	0.305	0.179	6.00602e-11	13	Kctd17
8.29163e-38	0.267675	0.18	0.051	1.73154e-33	13	Fmo5
1.75294e-40	0.26739	0.24	0.078	3.66067e-36	13	Frmd6
7.43319e-17	0.267379	0.261	0.139	1.55227e-12	13	Tmem250-ps
3.00039e-42	0.267241	0.257	0.084	6.26571e-38	13	Zbtb10
1.09069e-24	0.267062	0.299	0.147	2.27769e-20	13	Dusp22
2.31347e-10	0.266863	0.325	0.222	4.83122e-06	13	Sh2b3
0	0.266832	0.145	0.003	0	13	Prrt4
3.78562e-08	0.26648	0.428	0.341	0.00079055	13	Hsd17b11
1.57081e-11	0.266289	0.261	0.16	3.28032e-07	13	Sun1
1.34732e-43	0.266269	0.208	0.059	2.81361e-39	13	Mylpf
1.33741e-12	0.266229	0.487	0.348	2.79291e-08	13	Gch1
2.09419e-16	0.26588	0.386	0.242	4.3733e-12	13	Itpr1
3.65833e-11	0.265819	0.285	0.178	7.63969e-07	13	Pwwp3a
3.79855e-12	0.26576	0.406	0.288	7.93251e-08	13	Txndc12
2.57972e-13	0.265709	0.301	0.185	5.38723e-09	13	Kat2b
3.84328e-08	0.265242	0.271	0.184	0.000802592	13	Gse1
3.90631e-31	0.265191	0.281	0.113	8.15755e-27	13	Adrb2
8.46592e-11	0.265148	0.853	0.845	1.76794e-06	13	Gng5
3.59731e-23	0.264252	0.311	0.161	7.51227e-19	13	Gas2l1
8.74614e-14	0.26423	0.358	0.229	1.82646e-09	13	Hivep1
1.92805e-109	0.264019	0.19	0.024	4.02634e-105	13	Als2cl
9.05966e-132	0.263793	0.172	0.016	1.89193e-127	13	Mtmr11
6.70715e-38	0.263703	0.202	0.06	1.40066e-33	13	Serp2
0	0.263477	0.166	0.004	0	13	Gulp1
2.02458e-09	0.262842	0.461	0.366	4.22793e-05	13	Nsmce1
1.04964e-08	0.262815	0.38	0.285	0.000219196	13	Chd6
1.29524e-28	0.262606	0.218	0.083	2.70485e-24	13	Ica1
4.07566e-09	0.262515	0.279	0.188	8.5112e-05	13	Ipmk
7.37591e-14	0.262404	0.362	0.231	1.54031e-09	13	Lrrk1
3.4239e-12	0.262205	0.261	0.157	7.15014e-08	13	Dennd4c
8.87778e-09	0.262193	0.418	0.325	0.000185395	13	Herc2
3.57082e-14	0.262127	0.307	0.187	7.45695e-10	13	Insig2
2.44914e-08	0.261807	0.335	0.246	0.000511455	13	Bicd2
8.82461e-09	0.26104	0.604	0.533	0.000184284	13	Mtch1
2.80773e-15	0.260972	0.315	0.185	5.86338e-11	13	Lrch1
6.55321e-30	0.260942	0.194	0.066	1.36851e-25	13	Tcta
9.08895e-16	0.2607	0.283	0.157	1.89805e-11	13	Rusc1
9.57365e-10	0.260528	0.335	0.239	1.99926e-05	13	Slmap
0	0.260522	0.188	0.004	0	13	Zfp979
9.86976e-11	0.259556	0.806	0.776	2.0611e-06	13	Son
1.66403e-11	0.259369	0.267	0.164	3.475e-07	13	Kat6b
4.69165e-14	0.259197	0.291	0.173	9.79757e-10	13	Polr3gl
1.09055e-280	0.259108	0.139	0.004	2.2774e-276	13	Msx1
2.5787e-10	0.258359	0.333	0.231	5.38509e-06	13	Arf2
9.09207e-09	0.258323	0.574	0.5	0.00018987	13	Eid1
6.46289e-16	0.257507	0.935	0.927	1.34964e-11	13	Chchd2
1.61669e-14	0.257441	0.267	0.15	3.37614e-10	13	Tlr3
4.28886e-167	0.257373	0.208	0.019	8.95643e-163	13	Klhl4
1.48096e-16	0.257033	0.263	0.138	3.0927e-12	13	Sft2d3
1.41843e-12	0.257031	0.22	0.121	2.9621e-08	13	Patz1
4.26369e-08	0.256311	0.398	0.307	0.000890387	13	Cops7a
2.51618e-220	0.255671	0.162	0.008	5.25454e-216	13	Gipc3
2.06362e-54	0.255512	0.21	0.052	4.30945e-50	13	Prpf40b
1.23857e-09	0.254973	0.297	0.201	2.58652e-05	13	Tollip
3.49188e-19	0.254533	0.283	0.145	7.29209e-15	13	Wipi1
7.34346e-10	0.254446	0.78	0.796	1.53353e-05	13	Morf4l1
1.13175e-12	0.254272	0.248	0.142	2.36344e-08	13	Stard9
2.55356e-78	0.254028	0.194	0.033	5.3326e-74	13	Dixdc1
3.80615e-09	0.254004	0.469	0.368	7.94838e-05	13	Usp18
4.24508e-177	0.253991	0.139	0.007	8.865e-173	13	Syt7
2.13817e-09	0.253598	0.349	0.243	4.46515e-05	13	Flywch1
7.81114e-18	0.253295	0.228	0.112	1.6312e-13	13	Qser1
2.36299e-12	0.253006	0.406	0.287	4.93464e-08	13	Sft2d2
1.01843e-09	0.252956	0.255	0.161	2.12679e-05	13	Ctps
8.64776e-31	0.252847	0.422	0.196	1.80591e-26	13	Arap2
2.42538e-22	0.25267	0.248	0.116	5.06492e-18	13	Acvr1
1.16603e-18	0.252573	0.293	0.159	2.43501e-14	13	Trip10
0	0.252535	0.152	0.001	0	13	Nxpe2
6.63582e-15	0.252181	0.279	0.163	1.38576e-10	13	Slc35f5
9.75242e-13	0.252137	0.327	0.21	2.0366e-08	13	Exoc2
2.83786e-19	0.252128	0.309	0.163	5.92631e-15	13	Otud7b
8.83289e-26	0.251943	0.218	0.087	1.84457e-21	13	Abhd14b
1.30373e-08	0.251737	0.287	0.198	0.000272257	13	Tmem87b
4.96366e-17	0.251489	0.297	0.164	1.03656e-12	13	Aktip
4.18026e-09	0.251291	0.822	0.819	8.72964e-05	13	Dnaja1
8.436e-11	0.251238	0.22	0.127	1.76169e-06	13	Uvssa
2.21104e-22	0.25077	0.244	0.11	4.61731e-18	13	Ctsf
1.23302e-10	0.250741	0.303	0.194	2.57491e-06	13	Zfp637
6.49183e-09	0.250561	0.6	0.549	0.000135569	13	Map4k4
3.67018e-09	0.25052	0.432	0.33	7.66443e-05	13	Smox

## Sheet: 13 GO BIOL
Term	Overlap	P.value	Adjusted.P.value	Old.P.value	Old.Adjusted.P.value	Odds.Ratio	Combined.Score	Genes
blood vessel morphogenesis (GO:0048514)	6/56	5.2845e-09	3.43493e-06	0	0	54.2727	1034.36	EGFL7;RAMP2;FLT1;COL4A1;ID1;ENG
bicellular tight junction assembly (GO:0070830)	5/53	2.08445e-07	5.97792e-05	0	0	46.0694	708.713	CDH5;CLDN5;RAMP2;PECAM1;ESAM
tight junction assembly (GO:0120192)	5/56	2.75904e-07	5.97792e-05	0	0	43.3529	654.769	CDH5;CLDN5;RAMP2;PECAM1;ESAM
apical junction assembly (GO:0043297)	5/60	3.91536e-07	6.36245e-05	0	0	40.1919	592.959	CDH5;CLDN5;RAMP2;PECAM1;ESAM
regulation of angiogenesis (GO:0045765)	7/203	6.90562e-07	8.9773e-05	0	0	16.407	232.745	CDH5;CLDN5;RAMP2;FLT1;SPARC;HSPB1;CD34
maintenance of blood-brain barrier (GO:0035633)	4/30	9.02639e-07	9.77859e-05	0	0	66.6355	927.428	CDH5;CLDN5;PECAM1;ESAM
positive regulation of cell motility (GO:2000147)	7/221	1.22025e-06	0.000113309	0	0	15.0133	204.427	CDH5;FLT1;CXCL12;PODXL;SPOCK2;PECAM1;IGF1R
positive regulation of cell migration (GO:0030335)	7/269	4.48836e-06	0.000364679	0	0	12.2329	150.636	CDH5;FLT1;CXCL12;PODXL;PECAM1;FN1;IGF1R
positive regulation of vasculature development (GO:1904018)	5/102	5.51904e-06	0.000398598	0	0	22.7411	275.334	CDH5;RAMP2;FLT1;HSPB1;CD34
regulation of cell migration (GO:0030334)	8/408	7.10358e-06	0.000461733	0	0	9.30952	110.364	CDH5;CLDN5;FLT1;CXCL12;PODXL;PECAM1;IGF1R;ENG
positive regulation of angiogenesis (GO:0045766)	5/116	1.03524e-05	0.000611734	0	0	19.8589	227.946	CDH5;RAMP2;FLT1;HSPB1;CD34
extracellular structure organization (GO:0043062)	6/216	1.5824e-05	0.000812165	0	0	12.8182	141.692	SPARC;COL4A1;SPOCK2;BSG;PECAM1;FN1
external encapsulating structure organization (GO:0045229)	6/217	1.62433e-05	0.000812165	0	0	12.7568	140.68	SPARC;COL4A1;SPOCK2;BSG;PECAM1;FN1
vascular transport (GO:0010232)	4/84	5.75482e-05	0.00267188	0	0	21.5978	210.857	SLCO1C1;SLC7A5;SLC2A1;ABCG2
transport across blood-brain barrier (GO:0150104)	4/86	6.31038e-05	0.0027345	0	0	21.0689	203.752	SLCO1C1;SLC7A5;SLC2A1;ABCG2
transforming growth factor beta receptor signaling pathway (GO:0007179)	4/89	7.21571e-05	0.00282562	0	0	20.3223	193.806	CDH5;CLDN5;ID1;ENG
vasculogenesis (GO:0001570)	3/33	7.60811e-05	0.00282562	0	0	42.383	401.948	RAMP2;EGFL7;ENG
cellular response to vascular endothelial growth factor stimulus (GO:0035924)	3/34	8.32971e-05	0.00282562	0	0	41.0137	385.246	RAMP2;FLT1;HSPB1
glomerulus vasculature development (GO:0072012)	2/6	9.12893e-05	0.00282562	0	0	207.771	1932.58	PECAM1;CD34
positive regulation of endothelial cell development (GO:1901552)	2/6	9.12893e-05	0.00282562	0	0	207.771	1932.58	CDH5;CLDN5
positive regulation of establishment of endothelial barrier (GO:1903142)	2/6	9.12893e-05	0.00282562	0	0	207.771	1932.58	CDH5;CLDN5
extracellular matrix organization (GO:0030198)	6/300	9.8853e-05	0.00292066	0	0	9.11688	84.0748	SPARC;COL4A1;SPOCK2;BSG;PECAM1;FN1
cell junction assembly (GO:0034329)	4/102	0.000122626	0.00319002	0	0	17.6149	158.646	CDH5;CLDN5;SPOCK2;FN1
protein localization to membrane (GO:0072657)	5/195	0.000124206	0.00319002	0	0	11.5556	103.926	SLC9A3R2;RAMP2;BSG;PTN;SPTBN1
thyroid hormone transport (GO:0070327)	2/7	0.000127601	0.00319002	0	0	166.208	1490.32	SLCO1C1;SLC7A5
vascular associated smooth muscle cell development (GO:0097084)	2/7	0.000127601	0.00319002	0	0	166.208	1490.32	RAMP2;ENG
integrin activation (GO:0033622)	2/8	0.000169863	0.00394325	0	0	138.5	1202.25	CXCL12;FN1
vascular associated smooth muscle cell differentiation (GO:0035886)	2/8	0.000169863	0.00394325	0	0	138.5	1202.25	RAMP2;ENG
cellular response to transforming growth factor beta stimulus (GO:0071560)	4/114	0.00018836	0.00422187	0	0	15.6838	134.522	CDH5;CLDN5;ID1;ENG
hormone transport (GO:0009914)	2/9	0.000218047	0.00472434	0	0	118.708	1000.81	SLCO1C1;SLC7A5
endothelium development (GO:0003158)	2/10	0.000272123	0.00570581	0	0	103.865	852.651	PECAM1;CD34
regulation of protein modification process (GO:0031399)	3/51	0.000281347	0.00571486	0	0	26.4654	216.379	CDH5;FN1;HSPB1
transmembrane receptor protein serine/threonine kinase signaling pathway (GO:0007178)	4/133	0.000339606	0.00668921	0	0	13.361	106.724	CDH5;CLDN5;ID1;ENG
protein localization to plasma membrane (GO:0072659)	4/136	0.000369638	0.00696631	0	0	13.0553	103.176	SLC9A3R2;RAMP2;BSG;SPTBN1
positive regulation of macromolecule metabolic process (GO:0010604)	6/384	0.000375109	0.00696631	0	0	7.06061	55.6961	CDH5;CLDN5;RAMP2;FN1;CD34;KLF2
negative regulation of vascular permeability (GO:0043116)	2/12	0.000397841	0.00718323	0	0	83.0833	650.498	CLDN5;RAMP2
protein localization to cell periphery (GO:1990778)	4/140	0.000412578	0.007248	0	0	12.6688	98.729	SLC9A3R2;RAMP2;BSG;SPTBN1
regulation of protein phosphorylation (GO:0001932)	5/266	0.000520846	0.00890921	0	0	8.38186	63.3674	CDH5;PECAM1;FN1;HSPB1;ENG
branching involved in blood vessel morphogenesis (GO:0001569)	2/14	0.000546788	0.00911313	0	0	69.2292	520.011	COL4A1;ENG
cell-cell junction assembly (GO:0007043)	3/66	0.000602147	0.00978488	0	0	20.1489	149.405	CDH5;CLDN5;RAMP2
basement membrane organization (GO:0071711)	2/16	0.000718739	0.0113946	0	0	59.3333	429.455	RAMP2;COL4A1
regulation of MAPK cascade (GO:0043408)	4/166	0.000782904	0.0121164	0	0	10.6216	75.9708	FLT1;FN1;JCAD;IGF1R
regulation of establishment of endothelial barrier (GO:1903140)	2/17	0.000813271	0.0122936	0	0	55.375	393.962	CDH5;CLDN5
cell-cell adhesion via plasma-membrane adhesion molecules (GO:0098742)	4/170	0.000855592	0.0126394	0	0	10.3635	73.2051	CDH5;CLDN5;BSG;PECAM1
regulation of transforming growth factor beta production (GO:0071634)	2/18	0.000913471	0.0131946	0	0	51.9115	363.29	FN1;CD34
positive regulation of phosphatidylinositol 3-kinase signaling (GO:0014068)	3/77	0.000944168	0.0133415	0	0	17.1443	119.414	FLT1;FN1;IGF1R
positive regulation of nitrogen compound metabolic process (GO:0051173)	2/20	0.00113076	0.0153124	0	0	46.1389	313.046	SLCO1C1;KLF2
xenobiotic transport (GO:0042908)	2/20	0.00113076	0.0153124	0	0	46.1389	313.046	SLC7A5;ABCG2
negative regulation of angiogenesis (GO:0016525)	3/87	0.00134433	0.017833	0	0	15.0957	99.8109	CLDN5;SPARC;KLF2
negative regulation of macromolecule metabolic process (GO:0010605)	4/194	0.00139487	0.0181333	0	0	9.04348	59.4605	CLDN5;SLC7A5;CD34;ENG

## Sheet: 13 Panglao
Term	Overlap	P.value	Adjusted.P.value	Old.P.value	Old.Adjusted.P.value	Odds.Ratio	Combined.Score	Genes
Endothelial Cells	28/246	4.75316e-41	4.13525e-39	0	0	115.199	10695.9	RAMP2;FLT1;SPARC;EPAS1;SLC2A1;SLC9A3R2;CDH5;PODXL;IGFBP7;CD34;EGFL7;TM4SF1;SLCO1C1;CLDN5;SLC7A5;PTPRB;EMCN;CXCL12;COL4A1;ADGRF5;ID1;PECAM1;SPARCL1;VWA1;ID3;ADGRL4;ENG;ABCG2
Endothelial Cells (Aorta)	10/185	2.67729e-11	1.16462e-09	0	0	28.25	687.708	CDH5;RAMP2;CXCL12;COL4A1;EPAS1;ADGRF5;FN1;IGFBP7;ADGRL4;TM4SF1
Loop Of Henle Cells	9/147	9.47853e-11	2.74877e-09	0	0	31.5143	727.332	CDH5;CXCL12;COL4A1;EPAS1;ADGRF5;SPARCL1;IGFBP7;ADGRL4;TM4SF1
Pericytes	9/155	1.52453e-10	3.31586e-09	0	0	29.7755	673.05	CDH5;RAMP2;SPARC;CXCL12;COL4A1;ADGRF5;PECAM1;SPARCL1;ADGRL4
Mast Cells	10/235	2.81898e-10	4.90502e-09	0	0	21.9167	481.936	CDH5;SLC7A5;SPARC;CXCL12;PCP4L1;ADGRF5;SPARCL1;IGFBP7;ADGRL4;CD34
Mesothelial Cells	7/144	6.67931e-08	8.70608e-07	0	0	23.5429	388.967	CXCL12;COL4A1;EPAS1;ADGRF5;FN1;ADGRL4;TM4SF1
Leydig Cells	7/145	7.00489e-08	8.70608e-07	0	0	23.3711	385.017	CDH5;CXCL12;COL4A1;EPAS1;ADGRF5;SPARCL1;ADGRL4
Pulmonary Vascular Smooth Muscle Cells	6/99	1.6816e-07	1.72604e-06	0	0	29.1158	454.159	SPARC;CXCL12;COL4A1;IGFBP7;PTN;ADGRL4
Myofibroblasts	6/100	1.78556e-07	1.72604e-06	0	0	28.8046	447.577	SPARC;CXCL12;COL4A1;FN1;PTN;ADGRL4
Stromal Cells	6/124	6.39246e-07	5.56144e-06	0	0	22.9183	326.884	SPARC;CXCL12;COL4A1;PECAM1;IGFBP7;ADGRL4
Hepatic Stellate Cells	6/132	9.23208e-07	7.30174e-06	0	0	21.4545	298.12	SPARC;CXCL12;COL4A1;FN1;IGFBP7;ADGRL4
Chondrocytes	6/146	1.66477e-06	1.11989e-05	0	0	19.2955	256.742	SPARC;CXCL12;COL4A1;FN1;IGFBP7;ADGRL4
Fibroblasts	7/232	1.68691e-06	1.11989e-05	0	0	14.2713	189.703	SPARC;CXCL12;COL4A1;FN1;IGFBP7;ADGRL4;KLF2
Mesangial Cells	6/148	1.80213e-06	1.11989e-05	0	0	19.0218	251.592	SPARC;CXCL12;COL4A1;FN1;PTN;ADGRL4
Osteoblasts	6/154	2.27078e-06	1.31706e-05	0	0	18.2451	237.102	SPARC;CXCL12;COL4A1;FN1;IGFBP7;ADGRL4
Pancreatic Stellate Cells	5/111	8.35035e-06	4.5405e-05	0	0	20.8008	243.229	SPARC;CXCL12;COL4A1;FN1;ADGRL4
Melanocytes	5/133	2.00946e-05	0.000102837	0	0	17.2066	186.09	COL4A1;EPAS1;FN1;HSPB1;PTN
M?ller Cells	5/147	3.25232e-05	0.000157196	0	0	15.4992	160.162	SPARC;CXCL12;COL4A1;SPARCL1;PTN
Sertoli Cells	5/158	4.59242e-05	0.000210284	0	0	14.3769	143.604	SLC9A3R2;CXCL12;EPAS1;VWA1;TM4SF1
Hematopoietic Stem Cells	5/178	8.08598e-05	0.00035174	0	0	12.702	119.688	PECAM1;ESAM;CD34;ENG;ABCG2
Airway Smooth Muscle Cells	4/99	0.000109225	0.000452503	0	0	18.1739	165.784	CXCL12;COL4A1;IGFBP7;ADGRL4
Vascular Smooth Muscle Cells	4/103	0.000127347	0.000503598	0	0	17.4361	156.377	SPARC;CXCL12;COL4A1;ADGRL4
Enteric Glia Cells	4/111	0.000169989	0.000636495	0	0	16.126	139.97	SLCO1C1;RAMP2;SPARCL1;PTN
Adipocytes	5/210	0.000175585	0.000636495	0	0	10.7019	92.5435	CXCL12;EPAS1;ADGRF5;IGFBP7;ADGRL4
Meningeal Cells	4/115	0.00019479	0.00067787	0	0	15.5417	132.782	RAMP2;CXCL12;COL4A1;PTN
Peritubular Myoid Cells	4/120	0.000229341	0.000767411	0	0	14.8681	124.599	CXCL12;COL4A1;ADGRF5;ADGRL4
Smooth Muscle Cells	4/169	0.000836991	0.00269697	0	0	10.4269	73.8817	CXCL12;COL4A1;PCP4L1;ADGRL4
Embryonic Stem Cells	4/176	0.000973382	0.00302444	0	0	9.99899	69.3403	COL4A1;PODXL;PECAM1;ABCG2
Juxtaglomerular Cells	3/103	0.00218103	0.00654309	0	0	12.6702	77.6425	CXCL12;COL4A1;ADGRL4
Cardiac Stem And Precursor Cells	3/113	0.00283743	0.00822855	0	0	11.5126	67.5196	COL4A1;FN1;ABCG2
Glomus Cells	3/127	0.00394245	0.0110643	0	0	10.2056	56.4975	COL4A1;EPAS1;PTN
Ependymal Cells	3/136	0.00477349	0.0129779	0	0	9.51064	50.8313	PCP4L1;PLTP;TM4SF1
Schwann Cells	3/138	0.00497143	0.0131065	0	0	9.36879	49.6925	SLCO1C1;SPARCL1;PTN
Basal Cells	3/141	0.00527755	0.0135043	0	0	9.16374	48.0573	EPAS1;HSPB1;TM4SF1
Osteoclasts	3/144	0.0055948	0.0139071	0	0	8.96741	46.5042	EGFL7;SLC2A1;ENG
Astrocytes	3/154	0.00673416	0.0162742	0	0	8.36931	41.8513	SLCO1C1;SPARCL1;PTN
Platelets	3/214	0.0163712	0.0384945	0	0	5.97126	24.5552	SPARC;PECAM1;ESAM
Osteocytes	2/98	0.0249949	0.0572251	0	0	8.61719	31.7895	COL4A1;PTN
Parietal Cells	2/111	0.0314545	0.0679032	0	0	7.58448	26.2363	PODXL;SPARCL1
Satellite Glial Cells	2/114	0.0330295	0.0679032	0	0	7.38021	25.1691	SLCO1C1;SPARCL1
Pancreatic Progenitor Cells	2/114	0.0330295	0.0679032	0	0	7.38021	25.1691	EPAS1;VWA1
Peri-islet Schwann Cells	2/114	0.0330295	0.0679032	0	0	7.38021	25.1691	COL4A1;PTN
Myoepithelial Cells	2/115	0.0335614	0.0679032	0	0	7.31453	24.8283	COL4A1;TM4SF1
Transient Cells	2/120	0.0362706	0.0717169	0	0	7.00282	23.2266	EPAS1;VWA1
Oligodendrocyte Progenitor Cells	2/125	0.0390617	0.0749516	0	0	6.71646	21.7789	SLCO1C1;PTN
Myoblasts	2/126	0.0396296	0.0749516	0	0	6.66196	21.506	COL4A1;FN1
Pulmonary Alveolar Type I Cells	2/131	0.0425158	0.0781229	0	0	6.40213	20.2172	EPAS1;TM4SF1
Bergmann Glia	2/132	0.0431023	0.0781229	0	0	6.35256	19.9736	SLCO1C1;SPARCL1
Neural Stem/Precursor Cells	2/152	0.0554492	0.0984506	0	0	5.5	15.9076	PTN;IGF1R
Basophils	2/169	0.0667984	0.116229	0	0	4.93588	13.3569	ID1;IGFBP7

## Sheet: 17 marker
p_val	avg_log2FC	pct.1	pct.2	p_val_adj	cluster	gene
0	4.60684	0.952	0.095	0	17	Kif5a
9.18238e-289	4.07633	0.962	0.38	1.91756e-284	17	Camk2n1
7.96691e-247	3.86131	0.967	0.43	1.66373e-242	17	Mbp
0	3.66147	0.965	0.255	0	17	Pcsk1n
2.68914e-238	3.5747	1	0.954	5.61573e-234	17	mt-Nd4
0	3.56936	0.848	0.035	0	17	Camk2a
0	3.36487	0.75	0.071	0	17	Slc1a2
9.28085e-226	3.36389	0.995	0.823	1.93812e-221	17	mt-Nd3
1.56364e-230	3.25024	1	0.975	3.26536e-226	17	mt-Cytb
0	3.17852	0.788	0.04	0	17	Rapgef4
0	3.1751	0.838	0.124	0	17	Ndrg2
2.2053e-217	3.15433	0.982	0.779	4.60532e-213	17	mt-Nd5
0	3.14977	0.909	0.177	0	17	Mt3
0	3.11068	0.874	0.152	0	17	Mobp
2.41366e-222	3.06014	0.997	0.95	5.04044e-218	17	mt-Nd2
1.67208e-223	2.96678	1	0.988	3.49179e-219	17	mt-Co3
4.94865e-219	2.94804	1	0.959	1.03343e-214	17	mt-Nd1
0	2.93478	0.801	0.142	0	17	Aldoc
0	2.92293	0.811	0.1	0	17	Kif5c
8.43409e-256	2.91594	0.828	0.229	1.76129e-251	17	Cpe
3.54394e-223	2.90123	1	0.985	7.40082e-219	17	mt-Co2
1.85667e-217	2.88252	0.955	0.549	3.87729e-213	17	mt-Nd4l
0	2.8784	0.737	0.077	0	17	Nrgn
2.10578e-216	2.76183	1	0.99	4.3975e-212	17	mt-Atp6
4.66024e-227	2.6836	0.992	0.84	9.73198e-223	17	Selenow
0	2.62065	0.662	0.028	0	17	Pcp4
0	2.61088	0.737	0.016	0	17	Nrsn1
0	2.56546	0.778	0.088	0	17	Kif1a
3.44201e-191	2.51073	0.874	0.41	7.18795e-187	17	mt-Atp8
5.55026e-203	2.39502	1	0.984	1.15906e-198	17	mt-Co1
0	2.35475	0.687	0.111	0	17	Ctxn1
9.9101e-285	2.33444	0.583	0.085	2.06953e-280	17	Gfap
2.39122e-199	2.29309	0.987	0.911	4.99358e-195	17	Cox8a
1.58666e-169	2.26402	0.929	0.704	3.31343e-165	17	Kif5b
0	2.264	0.659	0.043	0	17	Psd
1.04995e-228	2.26113	0.848	0.26	2.19262e-224	17	Gpm6b
0	2.19533	0.571	0.041	0	17	Shank1
1.10052e-143	2.18624	0.717	0.259	2.29822e-139	17	Bcas1
0	2.18163	0.639	0.037	0	17	Fbxl16
0	2.16975	0.598	0.015	0	17	Ddn
0	2.11235	0.624	0.078	0	17	Celf4
0	2.08722	0.624	0.021	0	17	Cplx2
2.33974e-164	2.07137	0.929	0.743	4.88608e-160	17	Cox6a1
3.10018e-242	2.07035	0.626	0.121	6.4741e-238	17	Map2
0	1.9988	0.566	0.022	0	17	Cnih2
4.7358e-177	1.99617	0.556	0.126	9.88978e-173	17	Olfm1
0	1.98318	0.548	0.012	0	17	Hpcal4
2.38755e-161	1.95381	0.947	0.778	4.98593e-157	17	Ndufb9
0	1.87336	0.503	0.014	0	17	Snap25
2.29905e-208	1.84233	0.591	0.123	4.8011e-204	17	Zfp365
0	1.81059	0.553	0.017	0	17	Rasl10b
4.97204e-118	1.7924	0.813	0.454	1.03831e-113	17	Glul
2.53946e-110	1.78167	0.742	0.438	5.30315e-106	17	2900097C17Rik
2.14446e-134	1.77878	0.631	0.2	4.47828e-130	17	S100b
0	1.77671	0.573	0.045	0	17	Snrpn
2.07256e-129	1.76311	0.624	0.207	4.32814e-125	17	Plekhb1
1.64187e-169	1.75507	0.985	0.865	3.42873e-165	17	Cox6c
0	1.74573	0.53	0.018	0	17	Eef1a2
0	1.73404	0.437	0.015	0	17	Arpp21
8.32507e-180	1.71578	0.619	0.155	1.73852e-175	17	Thra
2.7441e-189	1.71029	0.99	0.94	5.73051e-185	17	Cox4i1
0	1.70992	0.472	0.009	0	17	Gng13
1.30737e-128	1.70521	0.591	0.175	2.73017e-124	17	Sparcl1
2.89514e-94	1.68267	0.657	0.348	6.04592e-90	17	Ppp1r9b
2.70428e-75	1.67314	0.667	0.409	5.64734e-71	17	Qdpr
6.09887e-57	1.64132	0.553	0.324	1.27363e-52	17	Apc
1.80707e-156	1.62798	0.518	0.12	3.7737e-152	17	Dlg4
0	1.61511	0.437	0.015	0	17	Ttc9b
9.80451e-240	1.60132	0.467	0.062	2.04748e-235	17	Mgll
0	1.60084	0.422	0.012	0	17	Sptbn2
0	1.59753	0.351	0.011	0	17	Unc13c
0	1.59583	0.467	0.025	0	17	Gpm6a
1.06395e-103	1.58493	0.813	0.626	2.22185e-99	17	Pfdn2
1.55084e-99	1.58447	0.48	0.15	3.23861e-95	17	Trak2
0	1.56254	0.422	0.008	0	17	Rims1
3.52573e-57	1.54682	0.629	0.455	7.36278e-53	17	Arf3
0	1.53347	0.472	0.048	0	17	Ppp2r2c
0	1.53291	0.374	0.011	0	17	Cdr1os
2.84801e-87	1.5298	0.816	0.684	5.94749e-83	17	Purb
0	1.51799	0.465	0.024	0	17	Stmn3
1.20743e-179	1.51761	0.427	0.069	2.52147e-175	17	Camk2n2
4.09529e-113	1.50715	0.447	0.116	8.55219e-109	17	Nsmf
1.20788e-301	1.50328	0.492	0.056	2.52242e-297	17	Serp2
0	1.50045	0.439	0.015	0	17	Ppp1r1a
8.31698e-146	1.48496	0.49	0.112	1.73683e-141	17	Rab6b
0	1.48477	0.399	0.006	0	17	Adcy1
0	1.48168	0.442	0.01	0	17	Dlgap3
8.02429e-278	1.46719	0.475	0.056	1.67571e-273	17	Ncs1
8.4505e-74	1.44196	0.487	0.195	1.76472e-69	17	Scn1b
3.27413e-154	1.43713	0.308	0.04	6.83737e-150	17	Gng7
4.11784e-88	1.43048	0.902	0.703	8.59929e-84	17	Mt1
1.22755e-90	1.41986	0.573	0.219	2.5635e-86	17	Clu
1.15406e-176	1.41466	0.449	0.078	2.41002e-172	17	Rundc3a
3.07997e-181	1.41114	0.434	0.068	6.4319e-177	17	Map1a
1.36154e-71	1.404	0.588	0.311	2.8433e-67	17	Pink1
1.25641e-71	1.40342	0.689	0.465	2.62375e-67	17	Dynll2
0	1.39184	0.381	0.005	0	17	Cck
1.82313e-121	1.39069	0.442	0.106	3.80725e-117	17	Phactr1
2.65835e-58	1.38516	0.545	0.305	5.55144e-54	17	Vamp2
2.35138e-73	1.38374	0.525	0.232	4.91038e-69	17	Prxl2b
3.98812e-71	1.37462	0.513	0.216	8.32839e-67	17	Gstm1
4.14613e-98	1.37154	0.907	0.801	8.65835e-94	17	Cox5b
0	1.36771	0.399	0.024	0	17	Trnp1
3.83685e-84	1.3668	0.601	0.274	8.01249e-80	17	Chd3
9.12124e-52	1.35903	0.417	0.178	1.90479e-47	17	Tspan7
2.4814e-149	1.35077	0.457	0.089	5.18192e-145	17	Atp1a2
8.54321e-68	1.3487	0.497	0.22	1.78408e-63	17	Abhd8
3.21956e-86	1.34811	0.457	0.151	6.72342e-82	17	Cbx6
0	1.34041	0.374	0.007	0	17	Nefl
4.16929e-158	1.33859	0.424	0.077	8.70673e-154	17	Dact3
7.60604e-117	1.32389	0.955	0.842	1.58837e-112	17	Gas5
2.07784e-56	1.32332	0.652	0.462	4.33915e-52	17	Guk1
7.3814e-138	1.31163	0.427	0.088	1.54146e-133	17	Epb41l1
0	1.31149	0.424	0.037	0	17	Jph4
1.65386e-55	1.30397	0.611	0.382	3.45376e-51	17	Chchd10
1.00553e-255	1.29054	0.419	0.045	2.09985e-251	17	Rtn1
8.93065e-103	1.27748	0.937	0.871	1.86499e-98	17	Cox7c
3.68565e-245	1.25947	0.341	0.03	7.69675e-241	17	Fam107a
1.67739e-41	1.25215	0.417	0.206	3.50289e-37	17	Pkp4
6.78989e-174	1.24651	0.407	0.064	1.41793e-169	17	Psd3
1.80569e-109	1.24082	0.495	0.136	3.77082e-105	17	Gap43
9.58987e-63	1.22816	0.399	0.147	2.00265e-58	17	Ncdn
2.11638e-48	1.22768	0.583	0.376	4.41964e-44	17	S100a1
0	1.21367	0.356	0.017	0	17	Baalc
5.99241e-158	1.20772	0.381	0.061	1.2514e-153	17	Chn1
6.3714e-180	1.19839	0.384	0.055	1.33054e-175	17	Brsk1
0	1.19468	0.348	0.018	0	17	Kifc2
0	1.18881	0.316	0.017	0	17	Stmn2
0	1.18703	0.311	0.01	0	17	Fam81a
5.92524e-68	1.18507	0.808	0.671	1.23737e-63	17	Uqcr11
1.09191e-62	1.17007	0.624	0.359	2.28023e-58	17	Kif1b
1.53634e-54	1.16964	0.699	0.578	3.20834e-50	17	Cops9
0	1.16065	0.359	0.017	0	17	Rasgef1a
6.51556e-32	1.16044	0.449	0.278	1.36064e-27	17	Ttc3
1.37104e-30	1.15166	0.444	0.272	2.86314e-26	17	Gstm5
9.57699e-148	1.14788	0.376	0.063	1.99996e-143	17	Tmcc2
3.47804e-32	1.14709	0.419	0.242	7.26319e-28	17	Itpr1
1.37956e-32	1.14689	0.414	0.241	2.88093e-28	17	Ids
0	1.14645	0.326	0.011	0	17	Atp2b2
7.25522e-42	1.1351	0.533	0.341	1.51511e-37	17	Ccdc85b
6.14436e-91	1.12243	0.414	0.113	1.28313e-86	17	Tmod2
2.00779e-201	1.12071	0.348	0.04	4.19287e-197	17	Agap2
4.5775e-65	1.12028	0.848	0.757	9.5592e-61	17	Atp5md
0	1.11868	0.331	0.012	0	17	Snph
8.68257e-67	1.11337	0.801	0.699	1.81318e-62	17	Calm3
1.16562e-159	1.10695	0.311	0.038	2.43417e-155	17	Nnat
1.5712e-297	1.10385	0.316	0.021	3.28113e-293	17	C1qtnf4
6.56211e-33	1.10338	0.442	0.268	1.37036e-28	17	Klc1
5.15826e-31	1.10311	0.419	0.24	1.0772e-26	17	Asrgl1
5.15773e-228	1.10076	0.303	0.025	1.07709e-223	17	Meg3
5.08002e-46	1.09536	0.374	0.154	1.06086e-41	17	Pfn2
1.05331e-135	1.09445	0.316	0.047	2.19963e-131	17	Enho
0	1.09443	0.318	0.008	0	17	Cplx1
1.35414e-19	1.09212	0.343	0.216	2.82784e-15	17	Trp53inp2
4.46359e-27	1.09116	0.53	0.435	9.32132e-23	17	Ap1s1
1.41307e-68	1.09013	0.732	0.399	2.95092e-64	17	Stmn1
9.66171e-33	1.08714	0.429	0.257	2.01765e-28	17	Tbc1d9b
0	1.08713	0.288	0.007	0	17	Slc17a7
6.8624e-16	1.08008	0.525	0.514	1.43308e-11	17	Ppp3ca
0	1.07974	0.308	0.017	0	17	Sept3
1.80902e-179	1.07864	0.313	0.035	3.77778e-175	17	Phactr3
2.05733e-124	1.07403	0.311	0.05	4.29632e-120	17	Car11
2.09374e-66	1.07344	0.848	0.76	4.37235e-62	17	Lars2
4.81682e-27	1.07043	0.417	0.264	1.0059e-22	17	Prkcb
6.05902e-60	1.06748	0.321	0.098	1.26531e-55	17	Slc25a23
9.74213e-212	1.06049	0.306	0.029	2.03445e-207	17	Stx1b
2.41869e-179	1.06001	0.346	0.042	5.05094e-175	17	Srcin1
0	1.05928	0.303	0.005	0	17	Cdk5r2
3.55601e-33	1.05322	0.573	0.409	7.42601e-29	17	Ldhb
0	1.05195	0.311	0.007	0	17	Rph3a
1.66165e-50	1.04787	0.591	0.345	3.47002e-46	17	Scd2
1.50343e-250	1.04686	0.283	0.02	3.13962e-246	17	Dlgap1
1.36501e-34	1.03505	0.333	0.146	2.85055e-30	17	Slc1a3
4.86193e-17	1.02832	0.48	0.428	1.01532e-12	17	Map4
4.59116e-77	1.02354	0.396	0.115	9.58771e-73	17	Mapk8ip1
5.27506e-32	1.01857	0.379	0.189	1.10159e-27	17	Map1b
4.43165e-98	1.01759	0.313	0.063	9.25462e-94	17	Rnf227
4.13236e-50	1.01517	0.348	0.13	8.62961e-46	17	Palm
1.33241e-107	1.01363	0.381	0.081	2.78247e-103	17	Pde2a
1.86552e-20	1.01125	0.429	0.324	3.89576e-16	17	Gm17018
6.01297e-217	1.00792	0.316	0.028	1.25569e-212	17	Ntrk2
5.17681e-202	1.00436	0.29	0.027	1.08107e-197	17	Ndrg4
1.34742e-128	0.998818	0.301	0.044	2.81382e-124	17	Ttyh1
3.07852e-210	0.985158	0.295	0.027	6.42886e-206	17	Dlg2
1.06517e-26	0.978572	0.596	0.55	2.2244e-22	17	Ndufa5
2.48189e-289	0.975831	0.197	0.007	5.18293e-285	17	Lrrc10b
7.61813e-19	0.972304	0.548	0.53	1.59089e-14	17	Abhd17a
0	0.969785	0.26	0.006	0	17	Sncb
1.73692e-87	0.964815	0.338	0.079	3.6272e-83	17	Tmem191c
1.54738e-69	0.960764	0.273	0.063	3.23139e-65	17	Sfxn5
0	0.959492	0.301	0.011	0	17	Rian
6.12017e-22	0.956906	0.492	0.41	1.27807e-17	17	Wsb2
2.55929e-54	0.955712	0.301	0.092	5.34456e-50	17	Rnd2
6.42303e-234	0.95241	0.293	0.023	1.34132e-229	17	Ctnnd2
1.04672e-19	0.945702	0.48	0.388	2.18588e-15	17	Pea15a
4.45468e-86	0.936645	0.298	0.063	9.30272e-82	17	Adgrl1
9.46717e-18	0.93647	0.51	0.484	1.97703e-13	17	Vti1b
4.91281e-58	0.932945	0.288	0.08	1.02594e-53	17	Pantr1
0	0.932635	0.247	0.007	0	17	Hpca
8.24405e-47	0.929887	0.854	0.815	1.72161e-42	17	Cox6b1
4.40252e-39	0.929677	0.288	0.104	9.19378e-35	17	Scd1
1.33284e-166	0.926725	0.253	0.024	2.78337e-162	17	Abat
2.53458e-36	0.925856	0.699	0.679	5.29296e-32	17	Drap1
1.33812e-29	0.922267	0.652	0.621	2.79439e-25	17	Ndufa1
2.75654e-47	0.919961	0.818	0.697	5.75648e-43	17	Ndufa4
7.88427e-28	0.909922	0.399	0.228	1.64647e-23	17	mt-Nd6
1.36126e-46	0.905398	0.298	0.099	2.84272e-42	17	Fbxo2
1.51716e-16	0.898836	0.333	0.221	3.16829e-12	17	Rida
1.10899e-127	0.898406	0.258	0.033	2.31591e-123	17	Atp6v1g2
7.73907e-86	0.893779	0.275	0.054	1.61615e-81	17	Gng3
7.7332e-147	0.891917	0.217	0.02	1.61492e-142	17	Luzp2
1.70632e-279	0.89148	0.263	0.015	3.56331e-275	17	Shank3
2.87538e-86	0.890181	0.275	0.054	6.00466e-82	17	Neurl1a
2.2141e-20	0.886181	0.361	0.231	4.6237e-16	17	Plekhm2
0	0.885753	0.263	0.011	0	17	Scrt1
1.16456e-50	0.883938	0.303	0.096	2.43195e-46	17	Pacsin1
4.71165e-24	0.882932	0.384	0.237	9.83935e-20	17	Pmm1
2.19589e-52	0.882511	0.386	0.14	4.58568e-48	17	Mapt
1.6531e-71	0.882337	0.278	0.061	3.45218e-67	17	Ank3
6.22912e-150	0.880929	0.247	0.026	1.30083e-145	17	6330403K07Rik
1.81894e-33	0.875555	0.72	0.712	3.7985e-29	17	Smdt1
2.87522e-61	0.874586	0.884	0.746	6.00431e-57	17	Dbi
6.35546e-69	0.873435	0.364	0.104	1.32721e-64	17	Gnao1
1.79417e-94	0.870534	0.247	0.04	3.74677e-90	17	Camk2b
5.79263e-122	0.869884	0.255	0.033	1.20967e-117	17	Scg3
1.77165e-274	0.868252	0.24	0.012	3.69974e-270	17	Syt1
4.94915e-207	0.863706	0.24	0.017	1.03353e-202	17	Ppfia3
2.14433e-284	0.860491	0.255	0.014	4.478e-280	17	Camkv
8.55961e-86	0.851932	1	1	1.7875e-81	17	Gm42418
7.54752e-238	0.851539	0.237	0.014	1.57615e-233	17	Rims2
7.18158e-11	0.848853	0.447	0.436	1.49973e-06	17	R3hdm4
1.02598e-95	0.842855	0.258	0.043	2.14254e-91	17	Prr18
1.63048e-47	0.841211	0.285	0.091	3.40493e-43	17	Arhgdig
1.85113e-290	0.83082	0.227	0.01	3.86572e-286	17	2900052N01Rik
1.30507e-152	0.830747	0.308	0.038	2.72537e-148	17	Cacnb3
1.35573e-37	0.828428	0.803	0.796	2.83118e-33	17	Cox7a2
2.36e-76	0.826973	0.255	0.052	4.92838e-72	17	Dnm1
1.28551e-29	0.826605	0.725	0.739	2.68452e-25	17	Atp5k
2.25889e-186	0.824936	0.194	0.012	4.71724e-182	17	Ppp1r1b
0	0.823974	0.169	0.004	0	17	Syndig1l
1.24787e-104	0.823143	0.285	0.046	2.60593e-100	17	Elavl3
1.74077e-78	0.816506	0.995	0.985	3.63524e-74	17	Rps21
2.41218e-72	0.81593	0.975	0.948	5.03735e-68	17	Calm1
1.71961e-171	0.812322	0.212	0.016	3.59105e-167	17	Slc4a4
1.60354e-11	0.809356	0.374	0.309	3.34867e-07	17	Vegfb
9.30041e-179	0.807888	0.25	0.022	1.9422e-174	17	Nrxn1
2.7733e-15	0.799598	0.553	0.552	5.79148e-11	17	Snhg8
6.98533e-11	0.799311	0.268	0.18	1.45875e-06	17	Prxl2a
2.40747e-143	0.794023	0.222	0.022	5.02751e-139	17	Adcy5
1.56809e-26	0.793294	0.308	0.145	3.27464e-22	17	Bex2
1.08656e-34	0.793075	0.768	0.737	2.26907e-30	17	Ndufb8
0	0.791497	0.217	0.004	0	17	Vsnl1
0	0.789585	0.189	0.004	0	17	Caln1
4.08496e-155	0.789327	0.23	0.021	8.53063e-151	17	Ntm
2.91406e-11	0.789253	0.295	0.211	6.08544e-07	17	Agap3
6.71998e-26	0.787532	0.323	0.162	1.40333e-21	17	Gabbr1
1.73255e-137	0.785616	0.232	0.025	3.61808e-133	17	Rell2
0	0.78535	0.22	0.005	0	17	Dok6
0	0.784439	0.215	0.002	0	17	Golga7b
2.91207e-17	0.782826	0.285	0.164	6.08128e-13	17	Aktip
3.65541e-42	0.781997	0.876	0.824	7.63359e-38	17	Uqcrh
2.82672e-282	0.78172	0.232	0.011	5.90303e-278	17	Syn2
7.76083e-23	0.777604	0.263	0.124	1.6207e-18	17	Rab3a
6.23326e-17	0.773859	0.366	0.25	1.30169e-12	17	Cdk16
0	0.771764	0.222	0.005	0	17	Jph3
2.37709e-36	0.767501	0.278	0.102	4.96409e-32	17	Prkcz
1.41885e-199	0.767224	0.197	0.012	2.96299e-195	17	Gnal
9.71723e-184	0.765393	0.197	0.013	2.02925e-179	17	Rasd2
1.6636e-209	0.764479	0.187	0.01	3.47409e-205	17	Rgs7bp
2.05582e-71	0.764021	0.23	0.044	4.29316e-67	17	Bok
1.40897e-26	0.76275	0.303	0.141	2.94236e-22	17	Chst2
1.29085e-120	0.757578	0.22	0.025	2.69568e-116	17	Arhgef4
3.67209e-53	0.757137	0.253	0.067	7.66842e-49	17	Cep170b
1.14187e-56	0.756319	0.245	0.061	2.38456e-52	17	Ccl27a
1.80741e-14	0.756054	0.604	0.658	3.77441e-10	17	Ndufa3
4.53076e-222	0.752259	0.22	0.013	9.46158e-218	17	Ly6h
2.18445e-19	0.74957	0.273	0.143	4.56179e-15	17	Pbx1
8.59307e-27	0.74682	0.237	0.094	1.79449e-22	17	Ddah1
1.5063e-32	0.744541	0.268	0.103	3.14561e-28	17	Apbb1
3.49587e-85	0.742069	0.26	0.046	7.30043e-81	17	Tppp
1.26778e-14	0.741888	0.566	0.568	2.64751e-10	17	Uqcc2
3.1996e-53	0.740816	0.225	0.054	6.68172e-49	17	Rtn2
1.18936e-176	0.739951	0.207	0.015	2.48375e-172	17	Adgrb2
1.45834e-107	0.738494	0.232	0.031	3.04544e-103	17	Tagln3
1.7863e-21	0.738141	0.225	0.097	3.73032e-17	17	Meis2
5.62111e-26	0.737749	0.225	0.087	1.17386e-21	17	Cit
7.21959e-21	0.736788	0.338	0.191	1.50767e-16	17	Gm1673
8.75236e-14	0.734657	0.283	0.181	1.82776e-09	17	Map3k10
0	0.732964	0.205	0.005	0	17	Rab3c
9.30606e-14	0.731656	0.26	0.157	1.94338e-09	17	Mgst3
9.97509e-30	0.728601	0.316	0.141	2.0831e-25	17	Cspg5
2.56532e-16	0.727105	0.247	0.134	5.35716e-12	17	Wdr13
1.47306e-09	0.725406	0.449	0.443	3.07619e-05	17	Hras
1.40473e-18	0.724624	0.53	0.454	2.93349e-14	17	Sptbn1
0	0.722562	0.187	0.005	0	17	B230334C09Rik
2.47699e-29	0.722009	0.275	0.111	5.1727e-25	17	Anks1b
3.03871e-54	0.719796	0.955	0.881	6.34573e-50	17	Rpl31
1.42398e-18	0.719135	0.639	0.654	2.9737e-14	17	Ndufa8
9.30794e-13	0.716381	0.566	0.594	1.94378e-08	17	Bola2
3.18594e-84	0.716227	0.24	0.041	6.6532e-80	17	Rcan2
5.35476e-211	0.716011	0.207	0.012	1.11823e-206	17	Bsn
2.38447e-133	0.712722	0.205	0.019	4.97948e-129	17	Mlc1
1.83902e-307	0.710602	0.189	0.006	3.84042e-303	17	Sult4a1
6.19988e-56	0.710227	0.636	0.318	1.29472e-51	17	Cryab
1.04616e-125	0.707011	0.189	0.018	2.1847e-121	17	Unc80
2.42615e-24	0.70482	0.265	0.122	5.06652e-20	17	Arrb1
8.27318e-57	0.703408	1	0.997	1.72769e-52	17	Fth1
7.09739e-75	0.699583	0.21	0.036	1.48215e-70	17	Paqr8
1.76983e-17	0.698333	0.232	0.116	3.69593e-13	17	St6galnac6
7.1686e-15	0.698115	0.545	0.538	1.49702e-10	17	Fkbp2
1.70466e-38	0.696359	0.917	0.871	3.55984e-34	17	Gpx4
3.53598e-84	0.694005	0.215	0.033	7.38419e-80	17	Nap1l5
1.01342e-94	0.692658	0.21	0.029	2.11633e-90	17	Khdrbs3
1.37512e-304	0.692307	0.192	0.006	2.87167e-300	17	Sowaha
1.89691e-16	0.691717	0.232	0.119	3.96132e-12	17	Mras
9.6462e-11	0.691208	0.588	0.662	2.01442e-06	17	Micos10
2.82932e-115	0.68991	0.189	0.02	5.90847e-111	17	Bmerb1
1.97543e-148	0.688081	0.184	0.014	4.1253e-144	17	Syn1
4.83871e-13	0.688067	0.242	0.143	1.01047e-08	17	Trim37
3.41681e-225	0.687974	0.187	0.009	7.13533e-221	17	Mapk8ip2
2.13809e-26	0.685355	0.194	0.068	4.46497e-22	17	Svip
6.28171e-09	0.684416	0.323	0.262	0.000131181	17	1110065P20Rik
5.41759e-42	0.682571	0.924	0.872	1.13135e-37	17	Pfdn5
4.78441e-08	0.680002	0.386	0.353	0.000999128	17	Arl3
9.24518e-13	0.677656	0.275	0.177	1.93067e-08	17	Atp1a3
1.30743e-38	0.676518	0.23	0.068	2.73031e-34	17	Fxyd1
0	0.673626	0.182	0.005	0	17	Myt1l
1.14791e-26	0.673624	0.245	0.1	2.39717e-22	17	Dusp8
1.00171e-17	0.672065	0.652	0.682	2.09187e-13	17	Ndufb10
1.01174e-53	0.66911	0.937	0.671	2.11281e-49	17	Ckb
8.48706e-66	0.668742	1	0.99	1.77235e-61	17	Rplp1
0	0.667783	0.199	0.006	0	17	D430019H16Rik
1.47216e-82	0.666054	0.187	0.026	3.07431e-78	17	Hlf
0	0.665153	0.169	0.003	0	17	Diras2
7.72109e-15	0.66471	0.674	0.731	1.6124e-10	17	Fis1
1.0282e-136	0.662265	0.192	0.017	2.1472e-132	17	Fgf13
5.39053e-11	0.662072	0.242	0.154	1.12571e-06	17	Kcnab2
2.3739e-54	0.656949	0.995	0.982	4.95742e-50	17	Rpl37
6.27499e-234	0.656186	0.162	0.006	1.31041e-229	17	Gria1
4.01364e-40	0.655578	0.199	0.054	8.38169e-36	17	Arhgef9
4.62848e-08	0.654202	0.391	0.356	0.000966565	17	Nfix
6.76684e-26	0.653858	0.285	0.128	1.41312e-21	17	Fabp7
0	0.652727	0.194	0.004	0	17	Rab15
2.6265e-288	0.652226	0.167	0.005	5.48492e-284	17	Cnksr2
2.7498e-17	0.650575	0.333	0.195	5.74241e-13	17	S100a16
1.30404e-139	0.650522	0.189	0.016	2.72323e-135	17	1500009C09Rik
7.5488e-32	0.649391	0.202	0.064	1.57641e-27	17	Upp2
4.09131e-40	0.649094	0.189	0.049	8.54388e-36	17	Bend6
9.83048e-49	0.648231	0.192	0.043	2.0529e-44	17	Stx1a
2.39768e-60	0.647933	0.187	0.034	5.00708e-56	17	Nrxn2
2.00153e-21	0.645402	0.227	0.1	4.1798e-17	17	Tef
2.08128e-11	0.643542	0.225	0.132	4.34633e-07	17	Mtss2
5.15627e-51	0.643151	0.242	0.061	1.07678e-46	17	Atp1b1
2.63914e-105	0.642206	0.159	0.015	5.51132e-101	17	Lix1
1.88802e-22	0.640342	0.24	0.106	3.94276e-18	17	Ociad2
4.16007e-118	0.639898	0.184	0.018	8.68748e-114	17	Kcnmb4
8.13455e-25	0.63951	0.806	0.813	1.69874e-20	17	Atp5j
2.29764e-12	0.639084	0.217	0.122	4.79815e-08	17	Prkce
7.57658e-12	0.634246	0.21	0.116	1.58222e-07	17	Kif21a
7.25266e-12	0.633642	0.255	0.157	1.51457e-07	17	Plpp3
4.34206e-76	0.632635	0.164	0.022	9.06753e-72	17	Nptxr
1.71216e-61	0.631798	0.192	0.034	3.57551e-57	17	Pcp4l1
2.27682e-244	0.631618	0.179	0.007	4.75469e-240	17	Syt7
5.23313e-48	0.622934	0.172	0.036	1.09283e-43	17	6430548M08Rik
9.13815e-81	0.621985	0.162	0.02	1.90832e-76	17	Amer2
6.33396e-264	0.621715	0.174	0.006	1.32272e-259	17	Tmem151b
1.41659e-109	0.619058	0.184	0.019	2.95826e-105	17	Lsamp
9.42993e-93	0.617106	0.172	0.02	1.96925e-88	17	Cntn1
4.54369e-34	0.6146	0.232	0.077	9.4886e-30	17	Dclk1
2.28184e-107	0.613325	0.152	0.013	4.76517e-103	17	Aldh1a1
2.66014e-56	0.611913	0.995	0.972	5.55517e-52	17	Rps15
4.13689e-12	0.610539	0.23	0.134	8.63906e-08	17	Zcchc24
3.6647e-18	0.609774	0.659	0.639	7.65299e-14	17	Qk
1.51422e-13	0.607963	0.212	0.11	3.16214e-09	17	Fam171b
6.46393e-39	0.605561	0.457	0.207	1.34986e-34	17	Ptn
2.91536e-42	0.60464	0.21	0.055	6.08815e-38	17	Acsbg1
3.25339e-87	0.604389	0.172	0.021	6.79405e-83	17	Id4
1.12831e-122	0.596331	0.146	0.011	2.35626e-118	17	Cabp1
2.70926e-75	0.591306	0.159	0.021	5.65775e-71	17	Itpka
0	0.587969	0.159	0.003	0	17	Iqsec3
3.88735e-08	0.587184	0.611	0.726	0.000811796	17	Gnb1
7.50375e-11	0.587064	0.202	0.113	1.56701e-06	17	Kcnj10
0	0.586555	0.139	0.002	0	17	Cacng2
8.15977e-48	0.586167	0.157	0.03	1.704e-43	17	Eno2
1.39273e-79	0.58512	0.189	0.027	2.90844e-75	17	Fxyd7
2.10159e-08	0.584953	0.197	0.123	0.000438875	17	Tst
1.97818e-48	0.582141	1	0.993	4.13102e-44	17	Rps29
2.48257e-93	0.581577	0.121	0.01	5.18436e-89	17	Crym
1.72146e-15	0.576411	0.255	0.141	3.59493e-11	17	Pdxp
2.09769e-144	0.569373	0.159	0.011	4.38061e-140	17	AW047730
1.23875e-113	0.568912	0.157	0.013	2.58688e-109	17	Kalrn
2.6601e-175	0.568259	0.146	0.007	5.5551e-171	17	Gabra2
1.13771e-10	0.566656	0.159	0.081	2.37588e-06	17	Btbd3
3.68195e-48	0.566287	0.179	0.038	7.68902e-44	17	Sh3gl3
0	0.564837	0.162	0.003	0	17	Rims4
1.25764e-41	0.564717	0.162	0.036	2.62633e-37	17	Pde1b
4.03589e-76	0.564692	0.167	0.023	8.42816e-72	17	Pdzd4
5.0004e-12	0.564644	0.225	0.129	1.04423e-07	17	Tnk2
8.565e-38	0.564098	0.184	0.047	1.78863e-33	17	Lpar1
7.33316e-30	0.563809	0.159	0.044	1.53138e-25	17	Cdk5r1
1.57964e-224	0.562869	0.159	0.006	3.29875e-220	17	Chd5
1.13344e-20	0.562794	0.768	0.693	2.36697e-16	17	Slc25a4
1.33466e-14	0.562329	0.189	0.091	2.78717e-10	17	Prkar1b
7.90081e-11	0.561933	0.601	0.665	1.64993e-06	17	Atp5mpl
1.26249e-13	0.559671	0.49	0.362	2.63647e-09	17	Mt2
2.10711e-08	0.557652	0.157	0.088	0.000440029	17	Samd4
1.29043e-12	0.554787	0.707	0.776	2.6948e-08	17	Tma7
1.19814e-09	0.553658	0.157	0.082	2.50207e-05	17	Ppp1r9a
3.2913e-281	0.553651	0.167	0.005	6.87322e-277	17	Insyn1
5.31702e-10	0.551868	0.222	0.135	1.11035e-05	17	Stox2
1.74775e-104	0.551419	0.141	0.012	3.64982e-100	17	Ntsr2
3.67555e-19	0.551324	0.184	0.073	7.67565e-15	17	Trim2
1.92841e-15	0.548037	0.753	0.805	4.02709e-11	17	Atp5j2
1.02755e-14	0.544704	0.253	0.131	2.14583e-10	17	Serpine2
6.61051e-16	0.543988	0.179	0.079	1.38047e-11	17	Snn
7.52643e-23	0.5434	0.169	0.059	1.57174e-18	17	Stau2
6.42727e-10	0.542487	0.626	0.67	1.34221e-05	17	Atpif1
6.84268e-107	0.542278	0.154	0.014	1.42896e-102	17	Slc25a18
9.7747e-23	0.542268	0.205	0.078	2.04125e-18	17	Cxcl14
1.51462e-60	0.540139	0.152	0.023	3.16299e-56	17	Lynx1
3.53812e-80	0.538143	0.167	0.021	7.38865e-76	17	Tmem47
1.93542e-08	0.537978	0.21	0.135	0.000404174	17	Mllt11
6.48422e-75	0.537933	0.152	0.019	1.3541e-70	17	Syp
2.31734e-80	0.537689	0.177	0.024	4.8393e-76	17	Ttbk1
7.65872e-96	0.537608	0.159	0.017	1.59937e-91	17	Dmtn
2.4952e-162	0.53728	0.121	0.005	5.21074e-158	17	Pvalb
0	0.536432	0.136	0.002	0	17	Mpped1
1.26327e-10	0.536408	0.184	0.101	2.63808e-06	17	Sgsm2
7.46311e-12	0.534556	0.179	0.091	1.55852e-07	17	Fads2
8.81633e-234	0.534434	0.169	0.007	1.84111e-229	17	Scn2b
3.08407e-34	0.532869	0.154	0.038	6.44047e-30	17	Nat8l
6.23054e-86	0.532759	0.162	0.019	1.30112e-81	17	Nsg2
4.06634e-247	0.532742	0.159	0.005	8.49174e-243	17	Shank2
1.969e-174	0.531305	0.152	0.008	4.11187e-170	17	Rims3
1.17523e-10	0.530038	0.212	0.121	2.45424e-06	17	Myo6
4.59387e-255	0.526325	0.154	0.005	9.59338e-251	17	Begain
8.8785e-33	0.525609	0.121	0.025	1.8541e-28	17	Napb
3.30916e-20	0.518257	0.821	0.815	6.91053e-16	17	Tle5
9.12349e-25	0.516693	0.152	0.046	1.90526e-20	17	Apba1
1.86764e-45	0.516607	0.164	0.033	3.90019e-41	17	Tmem229a
3.23936e-10	0.515817	0.379	0.285	6.76475e-06	17	Hist1h2bc
4.82115e-42	0.515545	0.199	0.049	1.0068e-37	17	Hcn2
1.12508e-273	0.513714	0.136	0.003	2.3495e-269	17	Kcnh3
8.30661e-67	0.511782	0.164	0.024	1.73467e-62	17	Mmd2
5.61316e-11	0.508329	0.152	0.073	1.1722e-06	17	Adarb1
1.0613e-199	0.5067	0.139	0.005	2.21631e-195	17	Homer2
9.20038e-09	0.506634	0.601	0.661	0.000192131	17	Ube2m
4.81176e-11	0.505518	0.162	0.08	1.00484e-06	17	Pitpnm2
6.01479e-18	0.504963	0.169	0.067	1.25607e-13	17	Rab11fip4
2.41293e-14	0.50459	0.265	0.146	5.03893e-10	17	Ank2
5.89195e-15	0.502974	0.755	0.801	1.23042e-10	17	Ndufa13
6.90513e-32	0.502174	0.157	0.04	1.442e-27	17	Enah
8.46677e-42	0.501875	0.149	0.031	1.76812e-37	17	Cend1
1.30883e-124	0.501334	0.146	0.011	2.73323e-120	17	Kcnb1
4.59432e-29	0.50093	0.773	0.547	9.59432e-25	17	Tuba1a
1.5598e-246	0.49984	0.144	0.004	3.25733e-242	17	Add2
8.13662e-130	0.499029	0.149	0.01	1.69917e-125	17	Lhx2
1.44626e-96	0.498842	0.149	0.014	3.02023e-92	17	Nsg1
1.35378e-09	0.495504	0.157	0.082	2.8271e-05	17	Castor2
2.30756e-14	0.495491	0.189	0.091	4.81888e-10	17	Stard10
6.35111e-106	0.49546	0.136	0.011	1.3263e-101	17	Dzank1
1.9795e-13	0.492621	0.177	0.085	4.13379e-09	17	Habp4
1.78006e-08	0.492375	0.631	0.713	0.000371729	17	Cox7b
1.07111e-35	0.492101	0.997	0.98	2.2368e-31	17	Rpl38
2.04139e-16	0.492078	0.472	0.378	4.26304e-12	17	Dbndd2
1.43157e-98	0.490089	0.134	0.011	2.98955e-94	17	Hrk
4.60723e-288	0.488222	0.146	0.003	9.62129e-284	17	Kcnq2
1.24812e-34	0.487218	0.144	0.033	2.60645e-30	17	Ppp2r2b
9.2849e-19	0.485712	0.932	0.906	1.93897e-14	17	Gm10076
9.06355e-24	0.483289	0.144	0.043	1.89274e-19	17	Epop
1.27927e-35	0.481431	0.131	0.027	2.6715e-31	17	Prex2
5.26158e-61	0.481322	0.149	0.022	1.09878e-56	17	Dio2
1.37691e-25	0.478277	0.152	0.045	2.87541e-21	17	Faim2
1.7194e-232	0.474905	0.136	0.004	3.59063e-228	17	Rbfox3
4.86864e-16	0.47187	0.177	0.077	1.01672e-11	17	Grik5
6.71585e-137	0.468992	0.139	0.008	1.40247e-132	17	Celf5
1.14729e-09	0.467596	0.202	0.117	2.39588e-05	17	Cdc42bpa
6.50497e-265	0.463646	0.131	0.003	1.35843e-260	17	Ina
1.54039e-78	0.457868	0.144	0.016	3.21679e-74	17	Igfbp5
1.76983e-169	0.454855	0.126	0.005	3.69593e-165	17	Frrs1l
7.41957e-37	0.452461	0.134	0.028	1.54943e-32	17	Tspoap1
2.01669e-38	0.452093	0.144	0.03	4.21146e-34	17	Cacnb4
6.31257e-156	0.450998	0.126	0.006	1.31825e-151	17	Dgkb
2.92847e-10	0.450618	0.162	0.083	6.11553e-06	17	Pou3f3
6.8176e-13	0.449961	0.356	0.218	1.42372e-08	17	Uchl1
2.75176e-08	0.447132	0.154	0.086	0.000574649	17	B230217C12Rik
4.79113e-76	0.446675	0.126	0.013	1.00053e-71	17	Snap91
1.17481e-76	0.444681	0.129	0.013	2.45335e-72	17	Mapk10
3.91987e-28	0.443654	0.162	0.045	8.18586e-24	17	Rbp1
3.55973e-123	0.442355	0.449	0.093	7.43378e-119	17	Aplp1
4.92505e-14	0.441126	0.169	0.075	1.0285e-09	17	Atp1b2
4.85062e-09	0.440673	0.692	0.765	0.000101295	17	Ndufa2
7.77533e-13	0.439542	0.149	0.066	1.62372e-08	17	Nr2f1
3.64254e-50	0.43805	0.114	0.016	7.60671e-46	17	Ptpn5
3.10226e-28	0.436089	0.144	0.038	6.47845e-24	17	Arnt2
6.42259e-153	0.434862	0.129	0.006	1.34123e-148	17	Bc1
8.51211e-25	0.431237	0.124	0.032	1.77758e-20	17	Akap6
1.62462e-10	0.429689	0.174	0.09	3.3927e-06	17	Dab2ip
1.13288e-131	0.426182	0.111	0.005	2.36579e-127	17	Arhgap44
2.82398e-29	0.425515	0.177	0.05	5.89731e-25	17	Ttll7
1.06625e-32	0.425409	0.131	0.029	2.22664e-28	17	Cadm2
5.67389e-14	0.4247	0.111	0.04	1.18488e-09	17	Gm26881
4.06755e-173	0.424225	0.119	0.004	8.49426e-169	17	Kcnip2
1.03959e-64	0.422579	0.144	0.019	2.17097e-60	17	Aqp4
1.28071e-11	0.422523	0.174	0.087	2.67451e-07	17	Dtna
4.98611e-09	0.42241	0.121	0.057	0.000104125	17	Dbn1
1.06613e-11	0.420546	0.184	0.094	2.22639e-07	17	Clip3
1.26446e-204	0.419642	0.114	0.003	2.64058e-200	17	Rbfox1
6.85711e-10	0.419088	0.121	0.054	1.43197e-05	17	Wwc1
5.79514e-10	0.419034	0.134	0.064	1.2102e-05	17	Cacng7
6.39971e-79	0.417973	0.121	0.012	1.33645e-74	17	Csdc2
1.21571e-248	0.416948	0.116	0.002	2.53878e-244	17	Lmo3
4.584e-45	0.41632	0.121	0.02	9.57276e-41	17	Rnf208
5.18875e-255	0.413155	0.114	0.002	1.08357e-250	17	Panx2
2.07889e-32	0.41238	0.126	0.028	4.34135e-28	17	Podxl2
2.45177e-39	0.412005	0.116	0.02	5.12003e-35	17	Nrn1
1.50894e-112	0.408928	0.154	0.013	3.15113e-108	17	Gria2
3.87384e-18	0.408497	0.116	0.036	8.08974e-14	17	Pclo
5.2816e-09	0.407816	0.116	0.054	0.000110296	17	Asphd2
6.92625e-104	0.407492	0.109	0.007	1.44641e-99	17	Necab2
2.50191e-104	0.40692	0.114	0.007	5.22474e-100	17	Ngef
5.41749e-94	0.406767	0.114	0.008	1.13133e-89	17	Ppp1r3c
1.80505e-14	0.406274	0.139	0.055	3.76948e-10	17	Hdgfl3
5.14183e-104	0.405103	0.109	0.007	1.07377e-99	17	Fbxo41
2.61582e-141	0.403513	0.109	0.005	5.46261e-137	17	Lingo1
4.35196e-56	0.402482	0.106	0.012	9.0882e-52	17	Scn2a
1.36033e-79	0.40146	0.109	0.009	2.84078e-75	17	Rgs4
8.2575e-156	0.400389	0.104	0.004	1.72441e-151	17	Grin2b
6.77023e-205	0.399518	0.124	0.004	1.41383e-200	17	Gpr27
2.81738e-35	0.397914	0.114	0.021	5.88354e-31	17	Arhgap33
1.48187e-26	0.395847	0.121	0.029	3.09459e-22	17	Mcf2l
1.20114e-17	0.395112	0.101	0.029	2.50835e-13	17	Lzts3
5.72225e-61	0.394989	0.106	0.011	1.19498e-56	17	Fxyd6
8.25076e-306	0.392807	0.111	0.001	1.72301e-301	17	Ctxn2
1.7722e-08	0.392446	0.717	0.768	0.000370089	17	Uqcrq
1.42202e-56	0.390725	0.106	0.012	2.9696e-52	17	B3gat1
2.58924e-11	0.389193	0.129	0.056	5.40711e-07	17	Tln2
1.09038e-33	0.389118	0.121	0.025	2.27704e-29	17	Ccdc85c
1.38502e-30	0.388759	0.106	0.021	2.89234e-26	17	Tceal3
6.46052e-193	0.38852	0.101	0.002	1.34915e-188	17	Sst
1.85171e-68	0.388419	0.121	0.013	3.86692e-64	17	Acsl6
9.85139e-16	0.388028	0.134	0.049	2.05727e-11	17	Kcna6
2.84781e-34	0.386815	0.114	0.022	5.94708e-30	17	Ndn
1.57257e-19	0.384528	0.99	0.983	3.28401e-15	17	Rpl9
1.86766e-38	0.383988	0.116	0.021	3.90024e-34	17	Fam131b
1.0779e-255	0.383205	0.101	0.001	2.25098e-251	17	Syt13
1.21328e-15	0.382231	0.114	0.038	2.53369e-11	17	Smarcd3
4.29737e-08	0.38014	0.139	0.074	0.00089742	17	Parp6
9.25574e-122	0.379801	0.111	0.006	1.93288e-117	17	Kcnma1
1.07708e-16	0.379276	0.177	0.072	2.24928e-12	17	Aatk
2.33056e-45	0.378034	0.104	0.014	4.86691e-41	17	Brsk2
6.41134e-22	0.377351	0.119	0.033	1.33888e-17	17	Tafa5
7.16873e-11	0.377325	0.24	0.14	1.49704e-06	17	Fez1
4.48348e-98	0.377269	0.111	0.008	9.36285e-94	17	Caly
2.82695e-19	0.377246	0.101	0.027	5.90352e-15	17	Kctd1
4.71368e-23	0.373762	0.121	0.033	9.84359e-19	17	Pkia
5.64599e-15	0.371784	0.116	0.039	1.17905e-10	17	Phyhipl
1.3868e-97	0.371269	0.106	0.007	2.89606e-93	17	Clec2l
2.26535e-11	0.368529	0.114	0.046	4.73074e-07	17	Nat14
5.2244e-78	0.366261	0.101	0.008	1.09101e-73	17	Snhg11
4.79826e-48	0.363028	0.116	0.017	1.00202e-43	17	Ncan
5.63481e-95	0.362368	0.101	0.006	1.17672e-90	17	Pak6
1.08656e-33	0.35892	0.141	0.032	2.26907e-29	17	Gnai1
5.48439e-11	0.357422	0.864	0.873	1.1453e-06	17	Atp5h
2.0735e-28	0.356878	0.111	0.024	4.3301e-24	17	2010300C02Rik
3.28096e-234	0.356416	0.101	0.002	6.85164e-230	17	Gfra4
2.71839e-53	0.355569	0.101	0.012	5.67682e-49	17	Sept5
7.01886e-29	0.355429	0.129	0.03	1.46575e-24	17	Slc6a1
7.89278e-138	0.354837	0.101	0.004	1.64825e-133	17	Slc12a5
3.62509e-97	0.353622	0.104	0.007	7.57027e-93	17	Vxn
1.72225e-24	0.351545	0.111	0.027	3.59657e-20	17	Nova2
3.71731e-08	0.351075	0.111	0.052	0.000776286	17	Clmn
6.00894e-32	0.348741	0.106	0.02	1.25485e-27	17	Ctnna2
3.70007e-200	0.348584	0.101	0.002	7.72686e-196	17	Phyhip
4.47098e-20	0.348168	0.997	0.985	9.33674e-16	17	Rpl41
1.39573e-21	0.345276	0.104	0.026	2.91469e-17	17	Timp4
9.03451e-17	0.343009	0.104	0.031	1.88668e-12	17	Dnal1
1.32376e-11	0.341333	0.194	0.098	2.76441e-07	17	Crip2
2.47697e-61	0.340088	0.106	0.011	5.17266e-57	17	Slc6a11
9.45089e-12	0.340067	0.114	0.045	1.97363e-07	17	Rragd
1.50981e-08	0.339083	0.449	0.326	0.000315293	17	Sparc
5.67271e-09	0.338796	0.944	0.955	0.000118463	17	AY036118
6.14028e-15	0.338199	0.99	0.973	1.28227e-10	17	Rpl35a
8.64231e-09	0.33479	0.121	0.058	0.000180477	17	Zcchc18
1.48413e-21	0.332496	0.106	0.027	3.09931e-17	17	Lrrc4b
2.57042e-174	0.331364	0.101	0.003	5.36781e-170	17	Stum
1.30712e-21	0.329429	0.101	0.025	2.72966e-17	17	Ptprn
3.19521e-11	0.328833	0.828	0.817	6.67256e-07	17	Uba52
5.17691e-52	0.326434	0.101	0.012	1.08109e-47	17	Cldn10
1.11389e-25	0.320204	0.192	0.062	2.32614e-21	17	Ppp1r14a
1.24882e-17	0.319644	0.101	0.029	2.60791e-13	17	Mturn
3.41339e-08	0.316517	0.101	0.045	0.000712817	17	Daam2
3.00517e-15	0.3126	1	0.976	6.27569e-11	17	Rpl26
8.18321e-27	0.302914	0.146	0.038	1.7089e-22	17	Pex5l
3.82286e-184	0.299003	0.101	0.003	7.98327e-180	17	Ube2ql1
4.76697e-15	0.298665	0.119	0.04	9.95486e-11	17	Hepacam
5.67092e-15	0.277492	0.164	0.066	1.18426e-10	17	Epas1
1.16517e-23	0.271436	0.174	0.055	2.43323e-19	17	Il33
1.85412e-29	0.270507	0.235	0.078	3.87195e-25	17	Stmn4
4.37972e-08	0.252348	0.114	0.053	0.000914618	17	Limch1

## Sheet: 17 GO BIOL
Term	Overlap	P.value	Adjusted.P.value	Old.P.value	Old.Adjusted.P.value	Odds.Ratio	Combined.Score	Genes
anterograde dendritic transport (GO:0098937)	3/5	1.46487e-07	3.01763e-05	0	0	636.638	10018.4	KIF5C;KIF5B;KIF5A
anterograde dendritic transport of neurotransmitter receptor complex (GO:0098971)	3/5	1.46487e-07	3.01763e-05	0	0	636.638	10018.4	KIF5C;KIF5B;KIF5A
cytoskeleton-dependent intracellular transport (GO:0030705)	4/23	2.95435e-07	4.05731e-05	0	0	91.2174	1371.44	KIF5C;KIF5B;KIF5A;KIF1A
dense core granule cytoskeletal transport (GO:0099519)	3/7	5.10908e-07	4.80284e-05	0	0	318.287	4611.05	KIF5B;KIF5A;KIF1A
protein localization to presynapse (GO:1905383)	3/8	8.16017e-07	4.80284e-05	0	0	254.617	3569.43	KIF5C;KIF5B;KIF5A
anterograde axonal protein transport (GO:0099641)	3/8	8.16017e-07	4.80284e-05	0	0	254.617	3569.43	KIF5C;KIF5B;KIF5A
axo-dendritic protein transport (GO:0099640)	3/8	8.16017e-07	4.80284e-05	0	0	254.617	3569.43	KIF5C;KIF5B;KIF5A
anterograde axonal transport (GO:0008089)	4/37	2.14751e-06	0.000109486	0	0	52.4822	684.956	KIF5C;KIF5B;KIF5A;KIF1A
synaptic vesicle transport (GO:0048489)	3/11	2.39168e-06	0.000109486	0	0	159.112	2059.46	KIF5C;KIF5B;KIF5A
synaptic vesicle localization (GO:0097479)	3/13	4.13102e-06	0.000170198	0	0	127.277	1577.85	KIF5C;KIF5B;KIF5A
retrograde axonal transport (GO:0008090)	3/16	8.0461e-06	0.000301363	0	0	97.8903	1148.29	KIF5B;KIF5A;KIF1A
establishment of vesicle localization (GO:0051650)	3/18	1.16831e-05	0.00040112	0	0	84.8298	963.443	KIF5C;KIF5B;KIF5A
vesicle transport along microtubule (GO:0047496)	3/23	2.51341e-05	0.000796559	0	0	63.6064	673.673	KIF5B;KIF5A;KIF1A
regulation of axon extension (GO:0030516)	3/38	0.000116606	0.00343153	0	0	36.3191	328.932	OLFM1;MAP2;MT3
anterograde trans-synaptic signaling (GO:0098916)	5/244	0.000351261	0.00964797	0	0	9.16364	72.8875	SNAP25;KIF5A;SLC1A2;MBP;NRGN
regulation of neurotransmitter receptor activity (GO:0099601)	3/58	0.000411771	0.0106031	0	0	23.089	179.98	CAMK2A;CNIH2;SHANK1
aerobic electron transport chain (GO:0019646)	3/70	0.000715274	0.016166	0	0	18.9422	137.195	COX8A;NDUFB9;COX6A1
regulation of neurotransmitter transport (GO:0051588)	2/16	0.000718739	0.016166	0	0	59.3333	429.455	CAMK2A;CPLX2
mitochondrial ATP synthesis coupled electron transport (GO:0042775)	3/71	0.000745521	0.016166	0	0	18.6627	134.398	COX8A;NDUFB9;COX6A1
mitochondrial electron transport, cytochrome c to oxygen (GO:0006123)	2/17	0.000813271	0.0163473	0	0	55.375	393.962	COX8A;COX6A1
nervous system development (GO:0007399)	6/447	0.000833238	0.0163473	0	0	6.03247	42.7713	NRSN1;MOBP;MBP;HPCAL4;GPM6B;NRGN
chemical synaptic transmission (GO:0007268)	5/306	0.000978575	0.018326	0	0	7.25323	50.2606	SNAP25;KIF5A;SLC1A2;MBP;NRGN
regulation of dendritic spine development (GO:0060998)	2/21	0.00124779	0.0223518	0	0	43.7083	292.25	KIF1A;SHANK1
regulation of cation channel activity (GO:2001257)	3/89	0.00143529	0.0246392	0	0	14.7432	96.5147	CAMK2A;CNIH2;SHANK1
regulation of AMPA receptor activity (GO:2000311)	2/25	0.00177122	0.0291897	0	0	36.0996	228.73	CNIH2;SHANK1
negative regulation of catalytic activity (GO:0043086)	2/27	0.00206573	0.0327339	0	0	33.2083	205.303	CAMK2A;MT3
negative regulation of axonogenesis (GO:0050771)	2/28	0.00222109	0.0338921	0	0	31.9295	195.081	MAP2;MT3
synaptic vesicle cycle (GO:0099504)	2/30	0.00254788	0.0374902	0	0	29.6458	177.06	SNAP25;CPLX2
negative regulation of axon extension (GO:0030517)	2/31	0.00271926	0.0386322	0	0	28.6221	169.082	MAP2;MT3
negative regulation of developmental growth (GO:0048640)	2/32	0.00289592	0.0397707	0	0	27.6667	161.697	MAP2;MT3
regulation of neurotransmitter secretion (GO:0046928)	2/33	0.00307785	0.0409056	0	0	26.7728	154.841	CAMK2A;CPLX2
dendrite morphogenesis (GO:0048813)	2/36	0.00365493	0.0470572	0	0	24.4069	136.963	MAP2;SHANK1
vesicle cytoskeletal trafficking (GO:0099518)	2/39	0.00427841	0.0534153	0	0	22.4245	122.307	KIF5B;KIF1A
synaptic vesicle exocytosis (GO:0016079)	2/40	0.00449642	0.0544861	0	0	21.8333	117.998	SNAP25;CPLX2
signal release from synapse (GO:0099643)	2/43	0.00518069	0.0592901	0	0	20.2327	106.481	SNAP25;CPLX2
substantia nigra development (GO:0021762)	2/43	0.00518069	0.0592901	0	0	20.2327	106.481	MBP;NDRG2
neurotransmitter secretion (GO:0007269)	2/44	0.00541877	0.0603387	0	0	19.75	103.053	SNAP25;CPLX2
myelination (GO:0042552)	2/48	0.00642032	0.0696098	0	0	18.029	91.0155	MBP;BCAS1
positive regulation of ion transport (GO:0043270)	2/50	0.0069503	0.0734237	0	0	17.276	85.8441	KIF5B;CAMK2A
neuron projection development (GO:0031175)	3/171	0.00896823	0.0923727	0	0	7.51596	35.4307	MAP2;GPM6B;SHANK1
negative regulation of hydrolase activity (GO:0051346)	2/58	0.00926028	0.0930546	0	0	14.8021	69.3037	MAP2;CAMK2A
regulation of secretion by cell (GO:1903530)	2/59	0.00957001	0.0938772	0	0	14.5417	67.606	CAMK2A;CPLX2
positive regulation of membrane permeability (GO:1905710)	1/5	0.0124388	0.109038	0	0	101.765	446.438	MT3
positive regulation of metallopeptidase activity (GO:1905050)	1/5	0.0124388	0.109038	0	0	101.765	446.438	MBP
positive regulation of necrotic cell death (GO:0010940)	1/5	0.0124388	0.109038	0	0	101.765	446.438	MT3
L-aspartate transmembrane transport (GO:0070778)	1/5	0.0124388	0.109038	0	0	101.765	446.438	SLC1A2
stress granule disassembly (GO:0035617)	1/5	0.0124388	0.109038	0	0	101.765	446.438	KIF5B
negative regulation of supramolecular fiber organization (GO:1902904)	2/72	0.0140048	0.111831	0	0	11.8333	50.5089	MAP2;SHANK1
axon guidance (GO:0007411)	3/203	0.0142324	0.111831	0	0	6.30319	26.8027	KIF5C;KIF5B;KIF5A
neurotransmitter transport (GO:0006836)	2/73	0.0143765	0.111831	0	0	11.6661	49.4894	SNAP25;SLC1A2

## Sheet: 17 Panglao
Term	Overlap	P.value	Adjusted.P.value	Old.P.value	Old.Adjusted.P.value	Odds.Ratio	Combined.Score	Genes
Oligodendrocytes	11/178	5.61758e-13	3.42673e-11	0	0	33.4121	942.479	MOBP;CAMK2A;SLC1A2;MBP;NDRG2;CPLX2;MT3;GPM6B;BCAS1;RAPGEF4;GFAP
Pyramidal Cells	8/130	1.09432e-09	3.33769e-08	0	0	30.9571	638.741	SNAP25;PCP4;MAP2;CAMK2A;CELF4;CPLX2;NRGN;GFAP
Interneurons	10/305	3.51724e-09	6.40656e-08	0	0	16.6568	324.234	SNAP25;MAP2;KIF5A;CAMK2A;CELF4;KIF1A;CPLX2;HPCAL4;NRGN;DDN
Astrocytes	8/154	4.20102e-09	6.40656e-08	0	0	25.8369	498.341	SNAP25;CAMK2A;SLC1A2;ALDOC;MT3;GPM6B;RAPGEF4;GFAP
Neurons	9/289	3.61649e-08	4.41212e-07	0	0	15.4207	264.237	SNAP25;PCP4;CAMK2N1;KIF5A;CELF4;KIF1A;CPLX2;NRGN;DDN
Purkinje Neurons	7/155	1.10696e-07	1.12541e-06	0	0	21.781	348.854	SNAP25;PCP4;KIF5A;CAMK2A;CELF4;KIF1A;CPLX2
Chromaffin Cells	6/122	5.8083e-07	4.64717e-06	0	0	23.3158	334.788	SNAP25;MAP2;CPE;KIF1A;CPLX2;RAPGEF4
Neuroendocrine Cells	6/123	6.09465e-07	4.64717e-06	0	0	23.1154	330.797	SNAP25;CAMK2A;CELF4;CPLX2;NRGN;GFAP
Bergmann Glia	6/132	9.23208e-07	6.2573e-06	0	0	21.4545	298.12	CAMK2A;SLC1A2;MT3;GPM6B;RAPGEF4;GFAP
Schwann Cells	6/138	1.19789e-06	7.30712e-06	0	0	20.4731	279.15	CAMK2A;CPE;ALDOC;MT3;BCAS1;GFAP
Beta Cells	6/145	1.59937e-06	8.86923e-06	0	0	19.4353	259.381	SNAP25;PCP4;CELF4;KIF1A;CPLX2;RAPGEF4
Cajal-Retzius Cells	6/174	4.6017e-06	2.3392e-05	0	0	16.0568	197.324	SNAP25;KIF5C;MAP2;KIF5A;KIF1A;GPM6B
Glutaminergic Neurons	5/107	6.97847e-06	3.27451e-05	0	0	21.6209	256.698	SNAP25;CAMK2A;CELF4;SLC1A2;CPLX2
GABAergic Neurons	5/113	9.11099e-06	3.96979e-05	0	0	20.4136	236.921	SNAP25;MAP2;CAMK2A;MT3;GFAP
Dopaminergic Neurons	5/119	1.17223e-05	4.76708e-05	0	0	19.3333	219.511	SNAP25;KIF5A;CELF4;KIF1A;CPLX2
Oligodendrocyte Progenitor Cells	5/125	1.48848e-05	5.67481e-05	0	0	18.3611	204.087	SNAP25;MAP2;ALDOC;KIF1A;GFAP
Gamma (PP) Cells	5/128	1.66968e-05	5.99122e-05	0	0	17.9106	197.021	SNAP25;PCP4;MAP2;CPE;RAPGEF4
Immature Neurons	5/136	2.23775e-05	7.58347e-05	0	0	16.81	179.992	SNAP25;KIF5A;CELF4;KIF1A;GPM6B
Enteroendocrine Cells	5/139	2.48573e-05	7.98049e-05	0	0	16.4312	174.209	SNAP25;CELF4;CPE;KIF1A;CPLX2
Neural Stem/Precursor Cells	5/152	3.81723e-05	0.000116426	0	0	14.9683	152.278	MAP2;ALDOC;KIF1A;GPM6B;GFAP
Enteric Neurons	5/166	5.80949e-05	0.000168752	0	0	13.657	133.203	SNAP25;MAP2;CPE;KIF1A;CPLX2
Glycinergic Neurons	4/100	0.000113567	0.000314891	0	0	17.9837	163.348	KIF5A;KIF1A;CNIH2;CTXN1
Enteric Glia Cells	4/111	0.000169989	0.00045084	0	0	16.126	139.97	NDRG2;GPM6B;RAPGEF4;GFAP
Radial Glia Cells	4/114	0.00018836	0.000457008	0	0	15.6838	134.522	MAP2;CPE;GPM6B;GFAP
Satellite Glial Cells	4/114	0.00018836	0.000457008	0	0	15.6838	134.522	SLC1A2;NDRG2;MT3;GFAP
Taste Receptor Cells	4/115	0.00019479	0.000457008	0	0	15.5417	132.782	MOBP;CELF4;SLC1A2;CPLX2
Delta Cells	4/131	0.000320584	0.000724282	0	0	13.5727	109.198	SNAP25;CPE;CPLX2;RAPGEF4
Alpha Cells	4/136	0.000369638	0.000805282	0	0	13.0553	103.176	SNAP25;CAMK2N1;CPE;RAPGEF4
Trigeminal Neurons	4/144	0.000458973	0.000965426	0	0	12.3043	94.5776	SNAP25;MAP2;KIF5A;KIF1A
Purkinje Fiber Cells	3/102	0.00212121	0.00431313	0	0	12.7988	78.7867	SNAP25;KIF1A;GPM6B
Adrenergic Neurons	3/106	0.00236675	0.00451161	0	0	12.2993	74.3646	PCSK1N;KIF1A;CPLX2
Parathyroid Chief Cells	3/106	0.00236675	0.00451161	0	0	12.2993	74.3646	PCP4;CPE;KIF1A
Endothelial Cells (Blood Brain Barrier)	3/113	0.00283743	0.00524495	0	0	11.5126	67.5196	CAMK2N1;CPE;GFAP
Neuroblasts	3/146	0.00581255	0.0104284	0	0	8.8411	45.5116	KIF5C;KIF5A;KIF1A
Photoreceptor Cells	3/149	0.00614862	0.0107162	0	0	8.65812	44.083	SNAP25;CELF4;SLC1A2
Retinal Ganglion Cells	3/164	0.00800224	0.0135593	0	0	7.84551	37.8784	SNAP25;KIF5A;KIF1A
Olfactory Epithelial Cells	3/226	0.0189002	0.0311598	0	0	5.6465	22.4086	MAP2;CPE;CTXN1
Cholinergic Neurons	2/102	0.0269177	0.04321	0	0	8.27083	29.8988	KIF5A;KIF1A
Retinal Progenitor Cells	2/112	0.0319761	0.0500139	0	0	7.51515	25.8729	CPE;KIF1A
Pancreatic Progenitor Cells	2/114	0.0330295	0.05037	0	0	7.38021	25.1691	CPE;KIF1A
Tanycytes	2/121	0.0368224	0.0547845	0	0	6.94363	22.9254	MAP2;CPE
Myofibroblasts	1/100	0.221927	0.316844	0	0	4.09215	6.16035	GFAP
Kidney Progenitor Cells	1/105	0.231654	0.316844	0	0	3.89443	5.69565	CTXN1
Epiblast Cells	1/109	0.239349	0.316844	0	0	3.74943	5.36106	KIF1A
Crypt Cells	1/110	0.241261	0.316844	0	0	3.71485	5.28205	NDRG2
Parietal Cells	1/111	0.243169	0.316844	0	0	3.68089	5.20478	NDRG2
Peri-islet Schwann Cells	1/114	0.248862	0.316844	0	0	3.58263	4.98291	CPE
Meningeal Cells	1/115	0.250751	0.316844	0	0	3.55102	4.91211	CPE
Choroid Plexus Cells	1/117	0.254514	0.316844	0	0	3.48944	4.77495	CPE
Transient Cells	1/120	0.260124	0.317352	0	0	3.40096	4.57972	CPE

## Sheet: 23 marker
p_val	avg_log2FC	pct.1	pct.2	p_val_adj	cluster	gene
0	4.97386	0.969	0.076	0	23	Slc1a2
0	4.55238	0.979	0.088	0	23	Atp1a2
1.85637e-188	4.18488	0.932	0.219	3.87665e-184	23	Clu
1.18228e-118	4.16073	0.63	0.126	2.46895e-114	23	Fabp7
3.44902e-211	4.0474	0.922	0.176	7.2026e-207	23	Sparcl1
2.66968e-278	4.0382	0.943	0.142	5.57509e-274	23	Slc1a3
1.42698e-224	4.0291	0.875	0.147	2.97995e-220	23	Aldoc
8.24007e-209	3.9236	0.927	0.184	1.72077e-204	23	Mt3
1.86744e-200	3.87974	0.839	0.152	3.89978e-196	23	Plpp3
7.35457e-196	3.79291	0.969	0.233	1.53586e-191	23	Cpe
4.71881e-282	3.61402	0.932	0.13	9.85429e-278	23	Ndrg2
1.95244e-158	3.60102	0.615	0.09	4.07729e-154	23	Gfap
0	3.47968	0.922	0.026	0	23	Ntrk2
0	3.39029	0.818	0.012	0	23	Slc4a4
0	3.20838	0.818	0.085	0	23	Gpr37l1
0	3.20251	0.802	0.014	0	23	Aqp4
0	3.18954	0.854	0.069	0	23	Atp1b2
0	3.16646	0.87	0.041	0	23	Ttyh1
0	3.08013	0.609	0.007	0	23	Slc6a11
1.62901e-225	3.05807	0.766	0.103	3.40187e-221	23	Gja1
0	3.04994	0.625	0.008	0	23	Ntsr2
4.8566e-147	3.04431	0.901	0.258	1.0142e-142	23	Prnp
7.37982e-100	3.04401	0.979	0.704	1.54113e-95	23	Mt1
1.07049e-151	3.00687	0.849	0.216	2.23551e-147	23	Gstm1
0	2.96811	0.354	0.004	0	23	Agt
5.15366e-228	2.91658	0.891	0.149	1.07624e-223	23	Ptprz1
0	2.87196	0.755	0.019	0	23	Nrxn1
4.07469e-181	2.85372	0.786	0.139	8.50917e-177	23	Cspg5
3.61725e-128	2.81882	0.938	0.344	7.5539e-124	23	Scd2
0	2.77957	0.802	0.016	0	23	Tmem47
0	2.77322	0.74	0.031	0	23	Scg3
3.33435e-283	2.70304	0.755	0.077	6.96313e-279	23	Htra1
0	2.68094	0.646	0.027	0	23	Slc6a1
7.83032e-143	2.66822	0.651	0.114	1.63521e-138	23	Bcan
0	2.63584	0.818	0.015	0	23	Mlc1
5.00143e-219	2.59994	0.656	0.074	1.04445e-214	23	Dclk1
0	2.57972	0.359	0.012	0	23	Gria2
0	2.56796	0.521	0.007	0	23	Gm3764
4.73722e-98	2.55742	0.932	0.456	9.89274e-94	23	Glul
1.55992e-250	2.54883	0.667	0.066	3.25759e-246	23	Fxyd1
0	2.52435	0.724	0.027	0	23	Gpm6a
1.78986e-229	2.52175	0.505	0.039	3.73777e-225	23	Nnat
0	2.50975	0.495	0.008	0	23	Itih3
1.86954e-83	2.50584	0.667	0.2	3.90416e-79	23	Mfge8
2.38108e-134	2.50497	0.896	0.265	4.97242e-130	23	Gpm6b
0	2.50203	0.438	0.016	0	23	Igfbp2
9.71943e-129	2.50115	0.828	0.206	2.02971e-124	23	Ptn
1.833e-117	2.41644	0.688	0.157	3.82786e-113	23	Acsl3
1.36237e-119	2.41292	0.734	0.178	2.84503e-115	23	Tspan7
4.831e-90	2.37016	0.99	0.673	1.00886e-85	23	Ckb
6.61003e-96	2.35296	0.641	0.158	1.38037e-91	23	F3
1.04711e-92	2.35257	0.875	0.36	2.18668e-88	23	Mt2
0	2.31448	0.734	0.012	0	23	Fgfr3
0	2.2974	0.677	0.021	0	23	Mmd2
9.29544e-70	2.29425	0.823	0.451	1.94117e-65	23	Zbtb20
0	2.23809	0.62	0.018	0	23	Id4
3.62141e-84	2.22117	0.964	0.722	7.5626e-80	23	Prdx6
0	2.21582	0.604	0.031	0	23	Fam107a
0	2.2079	0.63	0.017	0	23	Ednrb
7.47973e-163	2.17871	0.745	0.128	1.56199e-158	23	Serpine2
5.91526e-203	2.17674	0.25	0.01	1.23528e-198	23	Igfbp3
8.95324e-68	2.17394	0.797	0.324	1.86971e-63	23	Sparc
1.19852e-66	2.15881	0.938	0.747	2.50287e-62	23	Dbi
0	2.156	0.693	0.052	0	23	Acsbg1
2.55932e-247	2.13655	0.74	0.086	5.34462e-243	23	Fads2
0	2.13482	0.604	0.018	0	23	Luzp2
0	2.12329	0.5	0.009	0	23	Cldn10
3.08869e-167	2.11147	0.677	0.099	6.45011e-163	23	S1pr1
2.63118e-274	2.10883	0.359	0.015	5.49468e-270	23	Igfbp5
0	2.06464	0.594	0.014	0	23	Sox9
0	2.02563	0.609	0.017	0	23	Lsamp
2.46454e-151	2.00779	0.661	0.109	5.14671e-147	23	Kcnj10
8.81293e-69	2.00603	0.667	0.238	1.8404e-64	23	Cnn3
9.36487e-156	1.99488	0.443	0.044	1.95567e-151	23	Rbp1
4.22586e-141	1.98178	0.573	0.084	8.82487e-137	23	Dtna
0	1.96909	0.625	0.02	0	23	Ntm
3.49876e-116	1.94912	0.589	0.104	7.30647e-112	23	Gnao1
0	1.93837	0.531	0.003	0	23	Slc7a10
9.0175e-63	1.93821	0.797	0.408	1.88312e-58	23	Ldhb
5.32711e-69	1.93817	0.755	0.335	1.11246e-64	23	Arhgap5
6.80638e-233	1.93634	0.641	0.064	1.42138e-228	23	Mgll
1.91512e-34	1.90476	0.641	0.388	3.99934e-30	23	Pea15a
7.6356e-11	1.89289	0.609	0.532	1.59454e-06	23	S100a6
0	1.88808	0.578	0.035	0	23	Aldh1l1
7.89706e-102	1.88788	0.646	0.144	1.64914e-97	23	Ank2
1.68038e-53	1.87636	0.661	0.271	3.50913e-49	23	Gstm5
1.44194e-58	1.86901	0.708	0.322	3.01119e-54	23	Msi2
0	1.8584	0.583	0.037	0	23	Gpam
0	1.84904	0.479	0.014	0	23	Tril
0	1.8426	0.51	0.009	0	23	Gabrb1
0	1.83752	0.589	0.011	0	23	Slc25a18
4.49277e-120	1.81819	0.661	0.142	9.38225e-116	23	Slc27a1
3.34009e-55	1.79456	0.797	0.527	6.97511e-51	23	Glud1
0	1.79263	0.573	0.01	0	23	Acsl6
0	1.7925	0.49	0.014	0	23	Ncan
6.00989e-170	1.78481	0.641	0.091	1.25504e-165	23	Ddah1
0	1.77788	0.432	0.003	0	23	Gjb6
1.44317e-20	1.77401	0.505	0.323	3.01377e-16	23	Dhrs1
5.87779e-49	1.76808	0.708	0.383	1.22746e-44	23	Chchd10
9.6692e-230	1.76565	0.62	0.062	2.01922e-225	23	Sfxn5
5.51036e-163	1.76166	0.625	0.084	1.15073e-158	23	Ncam1
2.28019e-57	1.75919	0.74	0.389	4.76171e-53	23	Tspan3
0	1.75836	0.609	0.037	0	23	Hepacam
2.70142e-59	1.75633	0.984	0.955	5.64137e-55	23	mt-Nd4
0	1.75503	0.495	0.014	0	23	Fjx1
4.77556e-64	1.75421	0.75	0.318	9.9728e-60	23	Sdc4
5.81965e-293	1.74473	0.411	0.019	1.21532e-288	23	Nkain4
2.17234e-90	1.73174	0.698	0.202	4.5365e-86	23	Nfia
3.26167e-68	1.70832	0.693	0.239	6.81136e-64	23	Asrgl1
9.2121e-45	1.70786	0.568	0.233	1.92376e-40	23	Msmo1
2.89563e-113	1.70319	0.568	0.103	6.04695e-109	23	Rorb
3.14469e-20	1.69701	0.375	0.171	6.56706e-16	23	Slc5a3
2.97353e-102	1.69046	0.63	0.141	6.20962e-98	23	Nfib
2.77563e-63	1.68808	0.891	0.637	5.79635e-59	23	Qk
1.54775e-63	1.68515	0.693	0.241	3.23216e-59	23	Tubb2b
2.45624e-83	1.67957	0.677	0.193	5.12936e-79	23	S100a16
1.93165e-67	1.66585	0.464	0.106	4.03386e-63	23	Mir99ahg
0	1.64613	0.531	0.007	0	23	Trim9
0	1.64522	0.578	0.024	0	23	Prex2
2.14852e-60	1.63788	0.979	0.95	4.48676e-56	23	mt-Nd2
1.73157e-46	1.61448	0.943	0.825	3.61604e-42	23	mt-Nd3
0	1.61388	0.568	0.021	0	23	Nrcam
7.81134e-38	1.60622	0.797	0.554	1.63124e-33	23	mt-Nd4l
4.81112e-61	1.60165	0.526	0.149	1.00471e-56	23	Appl2
3.21838e-107	1.5963	0.62	0.125	6.72095e-103	23	Timp3
1.58274e-60	1.58727	0.651	0.249	3.30524e-56	23	Mid1ip1
3.43411e-33	1.58277	0.526	0.217	7.17146e-29	23	Vcam1
1.6608e-57	1.58031	0.745	0.361	3.46825e-53	23	Kif1b
5.91459e-101	1.57351	0.583	0.118	1.23514e-96	23	Myo6
8.9521e-60	1.5664	1	0.988	1.86947e-55	23	mt-Co3
0	1.56056	0.526	0.009	0	23	AW047730
1.59693e-46	1.55864	0.641	0.284	3.33487e-42	23	Hist1h2bc
1.50774e-169	1.55353	0.552	0.065	3.14862e-165	23	Pcdh10
8.10847e-93	1.55126	0.557	0.12	1.69329e-88	23	Tst
0	1.54963	0.302	0.002	0	23	Etnppl
5.54844e-264	1.54497	0.484	0.031	1.15868e-259	23	Tagln3
2.03688e-75	1.53954	0.557	0.141	4.25362e-71	23	Chst2
6.09592e-35	1.5371	0.646	0.378	1.27301e-30	23	S100a1
6.52549e-120	1.53315	0.516	0.077	1.36272e-115	23	Cxcl14
3.63191e-39	1.52813	0.63	0.316	7.58451e-35	23	Ahcyl1
0	1.52475	0.281	0.004	0	23	Hes5
3.66428e-61	1.52358	0.99	0.975	7.65212e-57	23	mt-Cytb
3.37261e-45	1.51783	0.542	0.208	7.04302e-41	23	Cadm1
2.26679e-78	1.51225	0.604	0.161	4.73374e-74	23	Gabbr1
0	1.50952	0.521	0.026	0	23	Cadm2
2.3721e-58	1.5076	0.453	0.113	4.95366e-54	23	Ptch1
1.85861e-49	1.50256	0.953	0.781	3.88134e-45	23	mt-Nd5
0	1.50163	0.339	0.009	0	23	Trpm3
1.44348e-109	1.49967	0.443	0.06	3.01442e-105	23	Atp1b1
3.0429e-39	1.47704	0.505	0.186	6.3545e-35	23	Syne1
1.58379e-53	1.47583	0.443	0.116	3.30743e-49	23	2310022B05Rik
1.05076e-232	1.47556	0.5	0.037	2.1943e-228	23	Phyhipl
3.16608e-44	1.47232	0.536	0.198	6.61172e-40	23	Camk2g
2.67008e-32	1.46572	0.724	0.512	5.57593e-28	23	Tcf4
2.15783e-25	1.4646	0.5	0.233	4.50619e-21	23	Id3
1.23437e-12	1.46211	0.385	0.229	2.57774e-08	23	Cebpd
1.85573e-21	1.4557	0.693	0.569	3.87532e-17	23	Macf1
2.43614e-60	1.44561	0.568	0.178	5.08739e-56	23	Prxl2a
2.62876e-47	1.44492	0.552	0.198	5.48964e-43	23	Klf9
2.30708e-80	1.43869	0.484	0.1	4.81787e-76	23	Fbxo2
1.7413e-80	1.43766	0.516	0.115	3.63636e-76	23	Cdh2
0	1.4368	0.38	0.003	0	23	Gm6145
2.48613e-48	1.43406	0.63	0.266	5.19179e-44	23	Syt11
2.35067e-55	1.43304	0.995	0.918	4.90891e-51	23	Cst3
2.41401e-75	1.4321	0.557	0.141	5.04118e-71	23	Pbx1
7.05753e-09	1.43062	0.531	0.439	0.000147382	23	Mbp
2.78512e-26	1.42926	0.474	0.232	5.81618e-22	23	Pdlim4
0	1.42448	0.411	0.006	0	23	Adcyap1r1
2.66351e-195	1.42107	0.516	0.048	5.5622e-191	23	Enho
1.9596e-29	1.41621	0.625	0.304	4.09223e-25	23	Pla2g7
0	1.40403	0.396	0.006	0	23	Slc39a12
3.90765e-66	1.40003	0.568	0.164	8.16035e-62	23	Pygb
7.43408e-57	1.39733	0.995	0.99	1.55246e-52	23	mt-Atp6
0	1.3957	0.365	0.013	0	23	Gpld1
3.67763e-182	1.39505	0.49	0.048	7.67999e-178	23	Fgfr1
3.17811e-114	1.39466	0.516	0.081	6.63684e-110	23	Itgb8
9.7282e-48	1.3901	0.542	0.195	2.03154e-43	23	Srebf1
5.39101e-169	1.38658	0.448	0.042	1.1258e-164	23	Lrig1
3.37018e-27	1.37945	0.646	0.408	7.03796e-23	23	Tubb2a
0	1.37848	0.542	0.032	0	23	Nrxn2
1.98275e-233	1.37662	0.182	0.004	4.14057e-229	23	Igfbpl1
9.57835e-31	1.37392	0.547	0.252	2.00025e-26	23	Pitpnc1
0	1.36286	0.422	0.006	0	23	Fut9
1.86491e-52	1.35857	1	0.985	3.89448e-48	23	mt-Co2
9.39406e-125	1.3584	0.531	0.08	1.96176e-120	23	Pou3f3
1.93636e-72	1.35416	0.62	0.172	4.04371e-68	23	Sox2
5.12578e-53	1.35237	0.99	0.985	1.07042e-48	23	mt-Co1
2.92688e-264	1.3441	0.536	0.038	6.1122e-260	23	Enah
2.83488e-83	1.34275	0.552	0.125	5.92009e-79	23	Cadm4
9.74628e-66	1.34059	0.604	0.184	2.03532e-61	23	Fermt2
3.74109e-115	1.33798	0.188	0.01	7.81252e-111	23	Crym
0	1.33603	0.469	0.006	0	23	Nwd1
3.02046e-90	1.32544	0.422	0.066	6.30762e-86	23	Mir100hg
3.89438e-40	1.32371	0.615	0.286	8.13263e-36	23	Arhgef12
1.03401e-34	1.31893	0.63	0.35	2.15931e-30	23	Rcn2
4.86778e-158	1.30895	0.432	0.041	1.01654e-153	23	Abhd3
3.31696e-94	1.30465	0.479	0.082	6.9268e-90	23	Sorbs1
8.73155e-43	1.30269	0.786	0.546	1.82341e-38	23	Tsc22d4
8.4339e-218	1.29738	0.385	0.023	1.76125e-213	23	Phkg1
1.52877e-176	1.29489	0.417	0.034	3.19253e-172	23	Dkk3
2.84582e-120	1.29331	0.531	0.08	5.94292e-116	23	Gprc5b
0	1.28851	0.312	0.003	0	23	Btbd17
1.12781e-69	1.282	0.375	0.067	2.35521e-65	23	Pdpn
1.81685e-25	1.27968	0.828	0.761	3.79412e-21	23	Lars2
2.14657e-73	1.2774	0.531	0.13	4.48268e-69	23	Mtss2
4.29485e-139	1.27642	0.464	0.054	8.96893e-135	23	Rgma
1.90106e-22	1.273	0.432	0.189	3.96998e-18	23	Serpina3n
3.30703e-48	1.27135	0.542	0.196	6.90608e-44	23	Fads1
9.4086e-138	1.27072	0.396	0.039	1.9648e-133	23	Nebl
2.76525e-40	1.26997	0.557	0.237	5.77467e-36	23	Pmm1
3.54162e-194	1.26365	0.443	0.035	7.39596e-190	23	Paqr8
1.90105e-27	1.26359	0.521	0.256	3.96996e-23	23	Ramp1
3.91714e-52	1.25787	0.469	0.127	8.18017e-48	23	Map2
2.43175e-31	1.254	0.505	0.206	5.07822e-27	23	S100b
1.53575e-21	1.25013	0.448	0.212	3.2071e-17	23	Tnik
3.22718e-35	1.24844	0.536	0.244	6.73933e-31	23	Lxn
1.97597e-61	1.24763	0.458	0.109	4.12643e-57	23	Fam171b
6.80042e-156	1.24589	0.453	0.046	1.42013e-151	23	Plxnb1
4.04597e-32	1.24404	0.677	0.437	8.44921e-28	23	Pbxip1
3.20975e-39	1.24054	0.375	0.105	6.70293e-35	23	Grk3
3.52927e-140	1.23438	0.417	0.043	7.37017e-136	23	Daam2
3.66835e-34	1.22605	0.469	0.178	7.66062e-30	23	4930402H24Rik
0	1.22351	0.396	0.008	0	23	Entpd2
5.60201e-26	1.22241	0.661	0.473	1.16987e-21	23	Atp2a2
2.13859e-82	1.22132	0.479	0.095	4.46601e-78	23	Pfkm
2.34626e-30	1.21739	0.474	0.207	4.8997e-26	23	Hmgcs1
1.74744e-41	1.21531	0.917	0.644	3.64918e-37	23	Cd81
2.38657e-21	1.21473	0.531	0.316	4.98388e-17	23	Chpt1
6.39848e-216	1.21409	0.391	0.024	1.33619e-211	23	Timp4
3.28237e-59	1.21248	0.469	0.117	6.85458e-55	23	Dbp
2.67304e-43	1.21123	0.651	0.265	5.58212e-39	23	Pcsk1n
3.63196e-46	1.19946	0.979	0.96	7.58462e-42	23	mt-Nd1
0	1.19877	0.286	0.001	0	23	Grin2c
9.25709e-23	1.19839	0.573	0.33	1.93316e-18	23	Ccdc88a
1.39246e-13	1.19452	0.479	0.315	2.90787e-09	23	Ddhd1
0	1.19447	0.198	0.001	0	23	Ptx3
0	1.18863	0.5	0.024	0	23	Ctnnd2
4.17027e-65	1.18031	0.484	0.115	8.70878e-61	23	Tmod2
1.92245e-211	1.17013	0.396	0.025	4.01465e-207	23	Abat
2.983e-29	1.16936	0.521	0.224	6.22939e-25	23	Slc7a11
0	1.16934	0.443	0.019	0	23	Baalc
1.63827e-60	1.16635	0.464	0.118	3.42119e-56	23	Mras
2.87698e-119	1.16508	0.271	0.021	6.00799e-115	23	Stmn2
8.19374e-259	1.16122	0.406	0.021	1.7111e-254	23	Dlgap1
0	1.16111	0.37	0.007	0	23	Kcnk1
3.43076e-33	1.15434	0.531	0.229	7.16446e-29	23	Add3
3.98712e-56	1.15004	0.516	0.146	8.32631e-52	23	Myo10
2.68153e-81	1.14862	0.359	0.053	5.59984e-77	23	Slc38a3
0	1.14657	0.349	0.004	0	23	Gpc5
1.7869e-151	1.14519	0.411	0.039	3.73158e-147	23	Cbs
1.87192e-18	1.14482	0.49	0.279	3.90914e-14	23	Ttyh3
9.16423e-64	1.13867	0.531	0.138	1.91377e-59	23	Fez1
1.89285e-66	1.1368	0.443	0.096	3.95284e-62	23	Meis2
4.88342e-80	1.13332	0.5	0.098	1.0198e-75	23	Kif1a
2.75459e-192	1.13052	0.406	0.029	5.75241e-188	23	Dmd
6.99857e-25	1.12885	0.453	0.207	1.46151e-20	23	Tprkb
1.54976e-28	1.12724	0.484	0.221	3.23636e-24	23	Rida
9.03354e-44	1.12506	0.396	0.105	1.88647e-39	23	Cmtm5
0	1.12304	0.318	0.006	0	23	Gria1
1.37228e-78	1.11624	0.438	0.081	2.86573e-74	23	Pantr1
1.94604e-272	1.10819	0.307	0.011	4.06392e-268	23	Caskin1
0	1.10425	0.365	0.013	0	23	Adgrb1
3.1219e-47	1.10375	0.521	0.167	6.51947e-43	23	Shisa4
6.972e-22	1.09935	0.573	0.378	1.45596e-17	23	Dbndd2
6.61118e-85	1.09586	0.417	0.069	1.38061e-80	23	Npas3
7.66055e-19	1.09555	0.547	0.339	1.59975e-14	23	Agpat5
5.61017e-30	1.09062	1	1	1.17157e-25	23	Gm42418
8.1111e-97	1.08967	0.427	0.065	1.69384e-92	23	Pou3f2
1.21429e-258	1.08893	0.432	0.025	2.53581e-254	23	Arhgef26
1.48289e-63	1.08773	0.458	0.105	3.09671e-59	23	Scd1
2.18625e-27	1.08399	0.344	0.109	4.56554e-23	23	Kif5a
0	1.07854	0.318	0.008	0	23	Gm14964
1.90133e-75	1.07844	0.385	0.064	3.97054e-71	23	Adgrl1
1.53498e-280	1.07824	0.375	0.016	3.20549e-276	23	Fam181b
4.29083e-154	1.0781	0.38	0.032	8.96054e-150	23	Mdk
1.00709e-26	1.07576	0.672	0.417	2.10311e-22	23	mt-Atp8
5.77118e-45	1.07566	0.484	0.155	1.2052e-40	23	Pfn2
2.76229e-154	1.06807	0.385	0.032	5.76849e-150	23	Tmem229a
7.44868e-67	1.06603	0.354	0.062	1.55551e-62	23	Prodh
1.30824e-177	1.05887	0.286	0.015	2.732e-173	23	Thrsp
0	1.05526	0.214	0.001	0	23	Igsf1
6.40262e-64	1.05457	0.318	0.051	1.33706e-59	23	Clmn
6.94997e-20	1.05188	0.547	0.323	1.45136e-15	23	Sash1
2.00389e-18	1.03554	0.562	0.403	4.18472e-14	23	Oat
6.61967e-233	1.03521	0.359	0.019	1.38239e-228	23	Emp2
3.4077e-139	1.034	0.417	0.041	7.11631e-135	23	Pcdh9
2.11044e-23	1.03218	0.281	0.088	4.40723e-19	23	Utp14b
2.37691e-67	1.03049	0.448	0.091	4.9637e-63	23	Adgrg1
1.8311e-67	1.02808	0.458	0.097	3.82389e-63	23	Crip2
9.72417e-19	1.02748	0.531	0.326	2.0307e-14	23	Apc
5.17392e-30	1.02555	0.646	0.328	1.08047e-25	23	Nedd4
1.00219e-14	1.02537	0.464	0.28	2.09287e-10	23	Cpeb4
6.22157e-87	1.02213	0.359	0.05	1.29925e-82	23	Lgi4
8.90605e-16	1.02122	0.464	0.272	1.85985e-11	23	Clasp2
0	1.01875	0.349	0.008	0	23	Plcd4
3.45521e-25	1.01755	0.589	0.354	7.21552e-21	23	Nfix
4.97156e-299	1.01667	0.38	0.016	1.03821e-294	23	Cntfr
1.84659e-22	1.01546	0.49	0.248	3.85623e-18	23	Kidins220
8.70267e-23	1.01159	0.62	0.322	1.81738e-18	23	Cryab
9.0542e-45	1.01091	0.448	0.133	1.89079e-40	23	Zcchc24
1.80693e-19	1.0102	0.401	0.181	3.77341e-15	23	Cavin3
1.70118e-13	1.00901	0.729	0.698	3.55258e-09	23	Itm2c
0	1.00822	0.245	0.004	0	23	A2m
3.88425e-22	1.00591	0.609	0.418	8.11148e-18	23	Lrrc58
0	1.005	0.333	0.011	0	23	2900052N01Rik
6.18403e-177	1.00455	0.365	0.025	1.29141e-172	23	Cyp2d22
2.3897e-288	1.00295	0.359	0.015	4.99041e-284	23	Lix1
6.01629e-29	0.996742	0.474	0.208	1.25638e-24	23	Dag1
4.42033e-08	0.995915	0.536	0.442	0.000923097	23	Luc7l3
1.3537e-23	0.995461	0.474	0.222	2.82693e-19	23	Adk
2.20285e-36	0.994486	0.13	0.015	4.60022e-32	23	Tagln
8.68211e-35	0.993829	0.328	0.088	1.81308e-30	23	Fzd2
1.1415e-73	0.990261	0.286	0.037	2.3838e-69	23	Per3
3.12434e-77	0.985349	0.286	0.035	6.52455e-73	23	Rarres2
5.23133e-200	0.983342	0.234	0.009	1.09246e-195	23	Tnc
6.99412e-66	0.97846	0.359	0.065	1.46058e-61	23	Nr2f1
1.41247e-70	0.977587	0.24	0.027	2.94967e-66	23	Hlf
4.84024e-27	0.975422	0.432	0.182	1.01079e-22	23	Nacc2
5.87714e-23	0.974694	0.583	0.359	1.22732e-18	23	Spred1
3.47491e-15	0.972245	0.464	0.274	7.25665e-11	23	Mgst1
9.34536e-56	0.970949	0.349	0.069	1.95159e-51	23	Pcdh7
9.01673e-180	0.960369	0.271	0.014	1.88296e-175	23	Paqr6
1.58885e-18	0.958433	0.438	0.222	3.318e-14	23	Xpr1
0	0.956931	0.307	0.005	0	23	Adgrb3
0	0.956852	0.281	0.002	0	23	Kcnn2
2.16577e-95	0.953821	0.385	0.053	4.52277e-91	23	Nr1d1
2.02648e-30	0.952843	0.312	0.091	4.23189e-26	23	Tlcd1
2.24868e-268	0.951058	0.234	0.006	4.69591e-264	23	Rmst
7.00559e-31	0.947213	0.422	0.156	1.46298e-26	23	Spire1
0	0.947102	0.276	0.002	0	23	Atp13a4
1.45783e-27	0.940655	0.656	0.363	3.04438e-23	23	Lrp1
2.02869e-91	0.939505	0.38	0.051	4.23652e-87	23	Limch1
1.75317e-33	0.939162	0.281	0.068	3.66115e-29	23	B930095G15Rik
7.94387e-84	0.93834	0.365	0.053	1.65892e-79	23	Wwc1
2.20465e-27	0.937265	0.344	0.114	4.60397e-23	23	Usp53
7.11202e-46	0.934574	0.349	0.079	1.4852e-41	23	Chst1
0	0.933216	0.37	0.01	0	23	Csdc2
0	0.930786	0.328	0.007	0	23	Psd2
1.58982e-104	0.918964	0.37	0.045	3.32002e-100	23	Rapgef3
2.28931e-15	0.914229	0.365	0.164	4.78077e-11	23	Mobp
3.71312e-11	0.910394	0.646	0.59	7.75411e-07	23	Ifi27
4.26276e-21	0.909848	0.448	0.223	8.90192e-17	23	Acox1
1.27767e-25	0.909537	0.661	0.389	2.66816e-21	23	Camk2n1
5.20985e-57	0.907495	0.339	0.064	1.08797e-52	23	Scrg1
1.29851e-20	0.904331	0.458	0.226	2.71167e-16	23	Fasn
2.1513e-18	0.90403	0.385	0.182	4.49256e-14	23	Haghl
2.38557e-20	0.902325	0.318	0.123	4.98178e-16	23	Paqr7
1.33605e-179	0.897438	0.365	0.025	2.79007e-175	23	Epdr1
1.2187e-33	0.896124	0.417	0.145	2.54502e-29	23	Mfn1
1.56687e-23	0.89458	0.651	0.36	3.27208e-19	23	Phgdh
8.85987e-16	0.894249	0.552	0.416	1.85021e-11	23	Ptpra
6.66518e-130	0.889708	0.349	0.032	1.39189e-125	23	Ppp2r2b
1.57187e-09	0.887433	0.562	0.513	3.28254e-05	23	S100a13
8.60124e-12	0.885279	0.417	0.236	1.7962e-07	23	Mertk
0	0.883735	0.328	0.007	0	23	Ngef
0	0.882421	0.349	0.008	0	23	Sorcs2
1.53224e-254	0.88202	0.323	0.013	3.19977e-250	23	Eva1a
0	0.881109	0.234	0.003	0	23	Gabrg1
3.15914e-33	0.880884	0.365	0.11	6.59723e-29	23	Cuedc1
1.66531e-51	0.878274	0.375	0.083	3.47766e-47	23	Ptprf
1.35255e-109	0.878145	0.328	0.033	2.82453e-105	23	Plce1
1.3143e-13	0.877963	0.547	0.349	2.74465e-09	23	Abca1
6.67211e-48	0.874323	0.344	0.076	1.39334e-43	23	Slc1a4
8.68558e-42	0.873241	0.391	0.105	1.81381e-37	23	Slc22a17
9.71732e-258	0.872264	0.292	0.01	2.02927e-253	23	Lhx2
1.82202e-53	0.871262	0.411	0.1	3.80492e-49	23	Sdc2
1.17373e-22	0.867213	0.464	0.218	2.45109e-18	23	Ptprs
0	0.865566	0.323	0.006	0	23	Rgs20
4.48288e-13	0.865419	0.401	0.224	9.36159e-09	23	Slc20a1
2.05326e-25	0.863477	0.328	0.109	4.28783e-21	23	Slc6a9
5.07378e-15	0.863376	0.589	0.412	1.05956e-10	23	Dst
4.09103e-09	0.861539	0.432	0.3	8.54329e-05	23	Leng8
3.43323e-110	0.859921	0.188	0.011	7.16961e-106	23	Gabbr2
6.93886e-37	0.856361	0.469	0.161	1.44904e-32	23	Thra
2.937e-39	0.856202	0.375	0.102	6.13334e-35	23	Npdc1
7.26613e-27	0.854773	0.422	0.163	1.51739e-22	23	Ddr1
6.75323e-303	0.854504	0.25	0.006	1.41028e-298	23	Myorg
0	0.854221	0.312	0.004	0	23	Kcnj16
1.10478e-20	0.852007	0.406	0.182	2.30711e-16	23	Hmgn3
0	0.848935	0.318	0.008	0	23	E130114P18Rik
1.75077e-22	0.84788	0.422	0.185	3.65614e-18	23	Clstn1
3.88379e-37	0.847856	0.271	0.058	8.11051e-33	23	Nrbp2
3.76071e-42	0.846118	0.417	0.116	7.8535e-38	23	Cdc42bpa
4.02847e-51	0.844903	0.286	0.049	8.41266e-47	23	Nrarp
7.07783e-26	0.844582	0.661	0.424	1.47806e-21	23	Csrp1
2.72033e-15	0.841184	0.281	0.114	5.68086e-11	23	Tppp3
7.63795e-38	0.84102	0.328	0.082	1.59503e-33	23	Cry2
3.33183e-48	0.838185	0.302	0.059	6.95786e-44	23	Wasf3
9.87765e-79	0.836725	0.328	0.046	2.06275e-74	23	Igdcc4
8.0684e-15	0.834032	0.505	0.345	1.68492e-10	23	Idh2
1.87808e-112	0.833991	0.312	0.029	3.922e-108	23	Igsf11
2.81532e-77	0.833949	0.365	0.056	5.87923e-73	23	Zcchc18
6.59468e-80	0.830721	0.359	0.053	1.37717e-75	23	Adgrl3
4.89981e-20	0.830357	0.365	0.158	1.02323e-15	23	Nav2
4.87767e-50	0.829792	0.318	0.063	1.0186e-45	23	Cyp2j9
0	0.828541	0.271	0.003	0	23	Sox1
0	0.828493	0.333	0.009	0	23	Dbx2
1.78877e-09	0.826834	0.281	0.142	3.73548e-05	23	Ccn1
1.04127e-14	0.824456	0.698	0.636	2.17449e-10	23	Grina
1.19453e-110	0.823305	0.219	0.014	2.49453e-106	23	S1pr3
9.60638e-11	0.81985	0.411	0.257	2.0061e-06	23	Tia1
1.37568e-70	0.819553	0.177	0.015	2.87283e-66	23	Vgf
2.44061e-90	0.818826	0.339	0.042	5.09673e-86	23	Mboat2
2.77477e-11	0.814005	0.281	0.135	5.79456e-07	23	Plat
5.03031e-22	0.810814	0.839	0.693	1.05048e-17	23	Slc25a4
7.70845e-66	0.809983	0.333	0.053	1.60975e-61	23	Gsta4
1.9022e-157	0.809629	0.229	0.011	3.97237e-153	23	Ddit4l
5.69967e-23	0.808839	0.302	0.103	1.19026e-18	23	Fstl1
2.57208e-50	0.805882	0.234	0.035	5.37128e-46	23	Omg
1.05335e-11	0.80386	0.536	0.407	2.19971e-07	23	Agpat3
4.20831e-115	0.802965	0.302	0.027	8.78822e-111	23	Mical2
6.77033e-15	0.802895	0.417	0.213	1.41385e-10	23	Plekhb1
6.50505e-19	0.80223	0.234	0.075	1.35845e-14	23	Peg3
3.97154e-155	0.796897	0.307	0.02	8.29377e-151	23	Hspb8
1.35529e-22	0.796608	0.422	0.183	2.83025e-18	23	Cystm1
2.28173e-103	0.796418	0.26	0.022	4.76494e-99	23	Lcat
2.83647e-12	0.793526	0.469	0.307	5.92341e-08	23	Eps15
3.22704e-210	0.787614	0.318	0.016	6.73903e-206	23	Adgrb2
5.0985e-152	0.786531	0.25	0.014	1.06472e-147	23	Aldh1a1
1.21444e-48	0.785787	0.245	0.039	2.53612e-44	23	Phactr3
2.09765e-37	0.784303	0.349	0.093	4.38052e-33	23	Clip3
0	0.783598	0.286	0.005	0	23	Astn1
1.21138e-11	0.783562	0.443	0.29	2.52972e-07	23	Ckap5
1.14993e-63	0.780378	0.302	0.047	2.4014e-59	23	Wnt7b
7.90078e-29	0.778975	0.26	0.067	1.64992e-24	23	Acss1
4.75769e-14	0.776796	0.318	0.147	9.93548e-10	23	Acot1
3.0766e-156	0.775505	0.339	0.025	6.42485e-152	23	Fmn2
8.55111e-12	0.775172	0.276	0.127	1.78573e-07	23	Serping1
8.36908e-34	0.774829	0.151	0.022	1.74772e-29	23	C030005K06Rik
3.25809e-22	0.774707	0.328	0.122	6.80387e-18	23	Acyp2
2.33399e-229	0.773846	0.188	0.004	4.87408e-225	23	Slc30a10
1.04423e-134	0.773816	0.323	0.026	2.18067e-130	23	Lrrc4b
1.38669e-132	0.773425	0.292	0.022	2.89583e-128	23	Mdga2
3.89082e-29	0.773374	0.328	0.1	8.1252e-25	23	Tef
3.03034e-64	0.772624	0.333	0.056	6.32825e-60	23	Slc15a2
1.65876e-84	0.772433	0.281	0.032	3.46398e-80	23	Scara3
0	0.77201	0.307	0.009	0	23	Apba2
3.39577e-08	0.771715	0.411	0.289	0.00070914	23	Elovl5
4.93598e-09	0.769891	0.302	0.172	0.000103078	23	Hbegf
0	0.769708	0.333	0.005	0	23	Rfx4
1.19247e-08	0.768072	0.51	0.423	0.000249024	23	Ktn1
8.10102e-11	0.764662	0.286	0.142	1.69174e-06	23	Spon1
3.03182e-17	0.76274	0.365	0.172	6.33135e-13	23	Idh1
8.22196e-38	0.761927	0.312	0.075	1.71699e-33	23	Auts2
1.02428e-50	0.761527	0.245	0.038	2.139e-46	23	9330159F19Rik
3.08407e-29	0.761257	0.391	0.132	6.44046e-25	23	Cyp2j6
4.15499e-118	0.76105	0.276	0.022	8.67686e-114	23	Sgip1
2.05704e-15	0.76088	0.448	0.242	4.29571e-11	23	Phlpp1
2.60028e-22	0.758326	0.385	0.153	5.43017e-18	23	Pmp22
0	0.758002	0.26	0.004	0	23	Slitrk2
1.85025e-37	0.757743	0.37	0.104	3.86388e-33	23	Farp1
3.85893e-25	0.757534	0.385	0.147	8.0586e-21	23	Slc41a1
3.84347e-15	0.756543	0.323	0.148	8.02632e-11	23	Tpcn1
3.18217e-30	0.754878	0.37	0.123	6.64532e-26	23	Bmpr1a
1.50353e-12	0.750699	0.224	0.088	3.13981e-08	23	Fry
1.69995e-14	0.75041	0.391	0.209	3.55001e-10	23	Crot
4.93935e-127	0.749565	0.354	0.034	1.03149e-122	23	Msi1
3.23845e-87	0.746251	0.328	0.04	6.76286e-83	23	Ccdc141
3.37948e-90	0.736577	0.286	0.03	7.05736e-86	23	Efr3b
1.31139e-10	0.736251	0.427	0.275	2.73857e-06	23	Srebf2
1.49374e-33	0.732547	0.302	0.078	3.11938e-29	23	Tead1
2.48742e-10	0.732045	0.417	0.258	5.19449e-06	23	Hist1h1c
0	0.731183	0.276	0.003	0	23	Mapk4
1.34241e-26	0.729588	0.359	0.125	2.80335e-22	23	Pik3ip1
1.87697e-17	0.729037	0.307	0.122	3.91967e-13	23	Itsn1
1.19571e-100	0.72902	0.25	0.021	2.497e-96	23	Slc14a1
2.23589e-14	0.728713	0.453	0.279	4.66921e-10	23	Ttc3
2.26229e-30	0.726105	0.307	0.086	4.72434e-26	23	Aldh6a1
3.39447e-24	0.724284	0.349	0.126	7.08867e-20	23	Arhgap21
2.93674e-21	0.721348	0.302	0.109	6.1328e-17	23	Fdft1
5.82446e-90	0.719452	0.302	0.032	1.21632e-85	23	Slco1c1
8.85912e-09	0.71883	0.62	0.588	0.000185005	23	Tecr
1.12251e-15	0.717746	0.333	0.151	2.34414e-11	23	Tlr3
0	0.716215	0.198	0.001	0	23	Cyp4f15
5.53988e-62	0.715818	0.323	0.054	1.15689e-57	23	Rftn2
4.34213e-40	0.715515	0.281	0.06	9.06767e-36	23	Kcnk2
2.87084e-16	0.714674	0.188	0.057	5.99518e-12	23	Arxes2
2.39421e-09	0.714275	0.427	0.308	4.99983e-05	23	Gclm
4.14788e-209	0.712965	0.234	0.008	8.66201e-205	23	Pdgfrb
9.34843e-100	0.711008	0.276	0.026	1.95223e-95	23	Nim1k
6.37627e-10	0.71046	0.286	0.153	1.33156e-05	23	Ivd
1.16068e-28	0.710269	0.349	0.111	2.42385e-24	23	Ctsf
0	0.708125	0.266	0.002	0	23	Bmpr1b
1.60015e-120	0.707432	0.26	0.019	3.34159e-116	23	Ildr2
3.07814e-19	0.705586	0.266	0.092	6.42809e-15	23	Cep85l
1.01175e-48	0.704529	0.318	0.065	2.11283e-44	23	Fzd3
1.05126e-38	0.703986	0.385	0.105	2.19535e-34	23	Slc7a2
7.30257e-09	0.703273	0.359	0.221	0.000152499	23	Pcyt2
3.26434e-30	0.703019	0.333	0.102	6.81692e-26	23	Kifc3
2.29015e-47	0.702126	0.344	0.076	4.78252e-43	23	Grik5
7.36682e-12	0.700752	0.318	0.159	1.53841e-07	23	Ank
3.69151e-09	0.700554	0.328	0.192	7.70897e-05	23	Tcf7l2
4.53507e-12	0.700346	0.984	0.955	9.47058e-08	23	AY036118
7.69041e-10	0.699637	0.656	0.491	1.60599e-05	23	Selenop
4.83604e-12	0.698505	0.359	0.196	1.00991e-07	23	Il6st
7.13798e-95	0.69833	0.312	0.035	1.49062e-90	23	Celsr2
0	0.69489	0.286	0.005	0	23	Gm266
2.70983e-37	0.693726	0.312	0.078	5.65893e-33	23	Oaf
3.50315e-94	0.692375	0.255	0.023	7.31564e-90	23	C130071C03Rik
3.16608e-20	0.692372	0.344	0.136	6.61172e-16	23	Alcam
1.671e-15	0.691346	0.547	0.323	3.48954e-11	23	Metrn
7.90289e-18	0.690099	0.328	0.136	1.65036e-13	23	Vcl
1.67142e-53	0.690079	0.344	0.066	3.49043e-49	23	Sema6d
3.99067e-19	0.689387	0.401	0.182	8.33372e-15	23	Nckap1
2.89012e-13	0.689191	0.365	0.197	6.03543e-09	23	Polr3h
2.72007e-76	0.688634	0.234	0.024	5.68032e-72	23	Fgf1
7.84829e-13	0.688247	0.438	0.263	1.63896e-08	23	Sfxn1
3.23172e-228	0.686295	0.245	0.008	6.7488e-224	23	Ppp1r3c
1.06219e-39	0.685078	0.344	0.087	2.21817e-35	23	Me1
3.46954e-35	0.683248	0.292	0.069	7.24544e-31	23	Tnfrsf19
1.46567e-16	0.683122	0.302	0.123	3.06076e-12	23	Arrb1
9.27185e-26	0.682593	0.349	0.121	1.93624e-21	23	Nsmf
9.33852e-21	0.681573	0.349	0.135	1.95016e-16	23	Stox2
2.35405e-21	0.681415	0.266	0.084	4.91595e-17	23	Ston2
1.8371e-154	0.680328	0.229	0.011	3.83642e-150	23	Gm10561
9.92254e-09	0.679857	0.698	0.743	0.000207212	23	Laptm4a
6.85426e-111	0.679468	0.229	0.016	1.43137e-106	23	Kcna2
1.91553e-24	0.678917	0.266	0.077	4.0002e-20	23	Lrp4
1.69313e-09	0.678467	0.396	0.261	3.53576e-05	23	Dtx3
4.62495e-09	0.676733	0.448	0.299	9.65828e-05	23	Cbx5
1.71268e-47	0.676015	0.328	0.069	3.57659e-43	23	Fbxo44
1.62051e-20	0.675897	0.453	0.199	3.38411e-16	23	Arap2
1.42229e-13	0.674966	0.391	0.206	2.97018e-09	23	Iqsec1
2.56387e-182	0.674209	0.255	0.012	5.35413e-178	23	Ppargc1a
1.69158e-91	0.673564	0.271	0.027	3.53252e-87	23	Arhgef4
1.5719e-17	0.672246	0.411	0.184	3.2826e-13	23	Fgfrl1
4.25936e-52	0.670993	0.292	0.05	8.89483e-48	23	Rtn1
3.88309e-37	0.669991	0.245	0.05	8.10907e-33	23	Neto2
1.70015e-10	0.669384	0.641	0.583	3.55043e-06	23	Aplp2
7.57532e-103	0.667298	0.25	0.02	1.58195e-98	23	Acot11
4.06453e-41	0.666975	0.161	0.021	8.48795e-37	23	B3galt2
0	0.666471	0.146	0.001	0	23	Gm9925
1.5128e-32	0.664492	0.349	0.102	3.15918e-28	23	Jam2
5.87307e-21	0.664486	0.292	0.1	1.22647e-16	23	Slc25a23
2.04829e-131	0.664342	0.286	0.021	4.27744e-127	23	Ndn
2.40537e-251	0.66426	0.172	0.003	5.02313e-247	23	Lgi1
4.80601e-09	0.664083	0.62	0.608	0.000100364	23	Serinc1
2.23105e-34	0.663416	0.172	0.027	4.6591e-30	23	Fam20a
1.35891e-194	0.663271	0.208	0.007	2.83781e-190	23	Sod3
2.73884e-112	0.662933	0.224	0.015	5.71953e-108	23	Fam184a
4.75611e-226	0.662051	0.177	0.004	9.93218e-222	23	Mir124-2hg
3.95551e-273	0.661923	0.286	0.009	8.26028e-269	23	Mfap3l
1.2643e-76	0.659231	0.219	0.021	2.64024e-72	23	Cntn1
5.22971e-15	0.657428	0.344	0.165	1.09212e-10	23	Nadk2
2.08612e-08	0.656158	0.286	0.157	0.000435645	23	Zfp950
3.90326e-63	0.652751	0.234	0.028	8.15118e-59	23	6330403K07Rik
2.74968e-10	0.64974	0.328	0.181	5.74216e-06	23	Ro60
2.09167e-08	0.649473	0.38	0.257	0.000436804	23	Capn2
9.02169e-208	0.648846	0.214	0.007	1.884e-203	23	Epha5
2.97752e-35	0.64823	0.224	0.043	6.21796e-31	23	Pdk2
3.41809e-11	0.648094	0.328	0.174	7.138e-07	23	Lrrc8a
1.71879e-128	0.648016	0.25	0.016	3.58935e-124	23	Nbl1
2.39361e-12	0.647417	0.396	0.222	4.99858e-08	23	Hacd3
6.34055e-200	0.646986	0.266	0.011	1.3241e-195	23	Sox5
1.81522e-11	0.644954	0.38	0.218	3.79072e-07	23	Il18
1.86647e-16	0.644765	0.401	0.192	3.89776e-12	23	Gm1673
3.57401e-87	0.644345	0.276	0.029	7.4636e-83	23	Klf15
8.72242e-12	0.644023	0.198	0.076	1.8215e-07	23	Abcd2
2.96994e-49	0.643846	0.281	0.05	6.20212e-45	23	Nat8f1
1.04455e-247	0.64317	0.203	0.005	2.18133e-243	23	Sulf1
3.66694e-50	0.641681	0.286	0.052	7.65767e-46	23	Foxg1
2.69597e-56	0.641041	0.255	0.037	5.63e-52	23	Fgd6
6.29138e-18	0.639765	0.307	0.121	1.31383e-13	23	Ctxn1
3.00127e-21	0.639535	0.359	0.14	6.26755e-17	23	Zfp428
1.74887e-22	0.637408	0.297	0.1	3.65216e-18	23	Agl
7.19213e-113	0.637008	0.229	0.016	1.50193e-108	23	Tmem44
6.71694e-17	0.636191	0.625	0.454	1.4027e-12	23	Sptbn1
1.20837e-08	0.635957	0.401	0.274	0.000252343	23	Acadm
1.29756e-13	0.635573	0.271	0.118	2.70969e-09	23	Ddah2
6.54237e-70	0.630988	0.286	0.038	1.36624e-65	23	Slc22a23
1.72574e-14	0.629189	0.104	0.022	3.60387e-10	23	Lcn2
1.4226e-10	0.62888	0.312	0.164	2.97082e-06	23	Nr1d2
4.70995e-23	0.628025	0.297	0.098	9.83579e-19	23	Sqle
5.26708e-09	0.628024	0.354	0.215	0.000109992	23	Pgm1
4.11897e-82	0.627792	0.276	0.03	8.60165e-78	23	Slc16a2
1.98797e-27	0.626977	0.349	0.111	4.15147e-23	23	Kif5c
4.10669e-09	0.626905	0.484	0.347	8.57599e-05	23	Ptov1
1.68685e-42	0.626775	0.276	0.054	3.52266e-38	23	Mfsd2a
3.20213e-87	0.626527	0.318	0.038	6.687e-83	23	Arnt2
1.51636e-43	0.626269	0.172	0.022	3.16661e-39	23	Pygm
4.06803e-58	0.624759	0.276	0.042	8.49528e-54	23	4933431E20Rik
9.82306e-12	0.624516	0.307	0.154	2.05135e-07	23	Elmo2
0	0.6243	0.24	0.004	0	23	Kcne1l
1.02092e-10	0.623057	0.302	0.155	2.13199e-06	23	Tbcel
2.69921e-53	0.62281	0.318	0.058	5.63675e-49	23	Snta1
1.70189e-26	0.621868	0.292	0.086	3.55405e-22	23	Smo
2.38834e-103	0.621014	0.234	0.018	4.98757e-99	23	Dner
6.0655e-52	0.62022	0.255	0.04	1.26666e-47	23	Lhfp
4.27933e-29	0.619624	0.266	0.068	8.93653e-25	23	Bdh1
2.47036e-13	0.618389	0.391	0.213	5.15884e-09	23	Aldh7a1
1.32729e-22	0.615099	0.359	0.13	2.77178e-18	23	Gas6
1.2849e-18	0.614309	0.297	0.112	2.68326e-14	23	Pld2
6.67701e-26	0.614063	0.219	0.053	1.39436e-21	23	Phka1
0	0.613551	0.229	0.004	0	23	Gas1
1.64413e-28	0.613094	0.302	0.089	3.43343e-24	23	Palld
1.37174e-37	0.611158	0.224	0.041	2.8646e-33	23	Nlgn3
6.26336e-22	0.611129	0.214	0.057	1.30798e-17	23	Cdh10
9.97084e-23	0.609074	0.37	0.142	2.08221e-18	23	Atp6v0e2
1.60383e-86	0.608545	0.182	0.013	3.34928e-82	23	Flrt1
1.00636e-08	0.608006	0.302	0.167	0.000210158	23	Fut8
7.6799e-12	0.606641	0.333	0.172	1.60379e-07	23	Ak3
1.23437e-165	0.606491	0.266	0.014	2.57773e-161	23	Cachd1
4.49249e-47	0.604208	0.182	0.023	9.38167e-43	23	Dio2
1.89568e-08	0.601543	0.427	0.31	0.000395876	23	Notch1
5.94902e-70	0.600692	0.271	0.035	1.24233e-65	23	Slc22a4
2.27953e-08	0.600577	0.484	0.385	0.000476034	23	Nudt3
1.56816e-13	0.599661	0.349	0.175	3.27478e-09	23	Dock1
1.76019e-22	0.599245	0.271	0.085	3.6758e-18	23	Nectin3
1.80297e-09	0.597538	0.302	0.172	3.76515e-05	23	Abhd4
1.7779e-23	0.597321	0.276	0.085	3.71279e-19	23	Cox6b2
8.89822e-09	0.596522	0.719	0.71	0.000185822	23	Eno1
2.94903e-212	0.596489	0.161	0.003	6.15847e-208	23	Aifm3
4.08279e-35	0.595172	0.286	0.068	8.52609e-31	23	Pacsin3
9.59006e-13	0.593684	0.411	0.212	2.00269e-08	23	Spry2
7.49134e-159	0.593629	0.224	0.01	1.56442e-154	23	Sybu
9.81361e-12	0.593594	0.188	0.068	2.04938e-07	23	Rasl11a
2.16565e-17	0.592716	0.198	0.059	4.52252e-13	23	AI480526
3.6583e-11	0.592618	0.354	0.198	7.63962e-07	23	Smpd1
3.16004e-33	0.59216	0.234	0.048	6.59911e-29	23	Magi2
5.10599e-144	0.592015	0.271	0.017	1.06628e-139	23	1500009C09Rik
2.35416e-09	0.591062	0.302	0.164	4.91619e-05	23	Ifit3b
8.69653e-24	0.590042	0.339	0.115	1.8161e-19	23	Kif21a
1.27346e-17	0.588585	0.292	0.111	2.65936e-13	23	Ptar1
9.43505e-12	0.588494	0.318	0.161	1.97032e-07	23	Zfp219
1.55364e-80	0.587705	0.271	0.03	3.24448e-76	23	Khdrbs3
1.95099e-113	0.586997	0.271	0.022	4.07425e-109	23	Dtx1
1.08334e-37	0.58485	0.245	0.049	2.26234e-33	23	Tenm3
6.41778e-64	0.584554	0.255	0.032	1.34023e-59	23	Fgfr2
5.79524e-60	0.583365	0.276	0.041	1.21022e-55	23	Ampd3
0	0.583174	0.26	0.003	0	23	Egfr
7.43355e-09	0.580114	0.344	0.215	0.000155235	23	Insig1
6.19907e-257	0.579827	0.224	0.006	1.29455e-252	23	Ptprt
9.02468e-10	0.579445	0.448	0.292	1.88462e-05	23	Cdc37l1
1.45526e-114	0.578779	0.214	0.013	3.03903e-110	23	Prss23
3.15671e-14	0.578142	0.328	0.159	6.59217e-10	23	Slc12a4
6.41342e-12	0.578117	0.396	0.22	1.33932e-07	23	Gadd45g
1.78706e-203	0.577924	0.172	0.004	3.73191e-199	23	Shisa9
4.41592e-284	0.576042	0.234	0.006	9.22177e-280	23	Cap2
6.06197e-134	0.575426	0.266	0.018	1.26592e-129	23	Cdh11
2.66664e-13	0.574144	0.328	0.161	5.56874e-09	23	Efemp2
2.1723e-21	0.573613	0.271	0.087	4.5364e-17	23	Cdc42ep4
9.53801e-91	0.573009	0.245	0.022	1.99182e-86	23	Arhgef19
1.28831e-08	0.572443	0.281	0.142	0.000269038	23	Chl1
1.71593e-144	0.570465	0.224	0.011	3.58338e-140	23	Grm3
2.27187e-94	0.57037	0.245	0.021	4.74434e-90	23	Tmem246
8.29175e-59	0.569456	0.255	0.036	1.73157e-54	23	Wfs1
3.05209e-18	0.568507	0.328	0.13	6.37368e-14	23	Fndc4
1.76925e-09	0.568083	0.385	0.244	3.69473e-05	23	Cds2
3.08567e-39	0.565868	0.193	0.03	6.4438e-35	23	Lrp1b
4.23071e-13	0.565655	0.328	0.15	8.835e-09	23	Pcdh17
4.94716e-162	0.563503	0.182	0.006	1.03312e-157	23	Dgkb
5.063e-16	0.562407	0.328	0.137	1.05731e-11	23	Tspan15
1.76517e-12	0.561815	0.349	0.186	3.68621e-08	23	Abcd3
0	0.561188	0.245	0.003	0	23	Sox21
1.15078e-18	0.559987	0.307	0.117	2.40317e-14	23	Casc4
5.96597e-11	0.559345	0.333	0.173	1.24587e-06	23	Ssbp2
4.70491e-77	0.558211	0.276	0.032	9.82526e-73	23	Tafa5
1.5587e-38	0.553842	0.13	0.015	3.25503e-34	23	Hapln1
5.28332e-48	0.550257	0.245	0.039	1.10332e-43	23	Megf10
0	0.547267	0.25	0.001	0	23	Wnt7a
6.8997e-197	0.546976	0.182	0.005	1.44086e-192	23	Rimklb
5.16292e-36	0.546708	0.214	0.039	1.07817e-31	23	Col12a1
1.51756e-62	0.545322	0.25	0.033	3.16913e-58	23	Thbs3
5.31751e-26	0.544994	0.349	0.113	1.11046e-21	23	Wscd1
1.12733e-18	0.544337	0.318	0.119	2.35421e-14	23	Bhlhe41
1.63034e-253	0.541288	0.224	0.006	3.40465e-249	23	Gm973
1.10699e-50	0.541242	0.208	0.028	2.31173e-46	23	Lgr4
0	0.540867	0.203	0.003	0	23	Ddo
1.05182e-257	0.540331	0.24	0.007	2.19651e-253	23	Ccdc80
2.60769e-24	0.540204	0.172	0.036	5.44564e-20	23	B3galt1
5.765e-68	0.539148	0.219	0.023	1.2039e-63	23	Ntrk3
3.20594e-58	0.539001	0.24	0.032	6.69496e-54	23	Tom1l1
1.437e-63	0.538642	0.297	0.044	3.00089e-59	23	Lamb2
5.50227e-49	0.538498	0.25	0.04	1.14904e-44	23	Slc13a3
0	0.538225	0.177	0.002	0	23	Kcnn3
6.20238e-61	0.535926	0.198	0.021	1.29524e-56	23	Amer2
1.34577e-29	0.53518	0.193	0.038	2.81037e-25	23	Slc4a3
2.3443e-109	0.532073	0.214	0.014	4.89561e-105	23	Mapk10
3.92033e-98	0.52944	0.26	0.023	8.18682e-94	23	Tspan12
5.80589e-26	0.529281	0.177	0.035	1.21244e-21	23	Nap1l5
2.34557e-38	0.528556	0.229	0.042	4.89824e-34	23	Dzip1l
8.9723e-46	0.528235	0.188	0.025	1.87368e-41	23	Plscr2
1.10203e-10	0.527179	0.297	0.153	2.30137e-06	23	Lysmd2
1.8413e-68	0.52704	0.219	0.023	3.8452e-64	23	Gstt1
5.99716e-25	0.527029	0.208	0.049	1.25239e-20	23	Sox8
1.0821e-110	0.527018	0.203	0.012	2.25974e-106	23	Aox1
8.43244e-77	0.526593	0.198	0.017	1.76095e-72	23	Rims2
1.83263e-18	0.525429	0.219	0.066	3.82707e-14	23	Chn1
1.3177e-09	0.525174	0.344	0.2	2.75175e-05	23	Evi5
1.03118e-13	0.524888	0.307	0.137	2.15341e-09	23	Dmwd
1.5074e-08	0.524472	0.281	0.15	0.000314791	23	Acaca
9.77253e-162	0.523991	0.203	0.008	2.0408e-157	23	Galnt16
7.95979e-15	0.523341	0.266	0.106	1.66224e-10	23	Wwtr1
6.6243e-25	0.523061	0.25	0.069	1.38335e-20	23	Rnd3
9.66155e-12	0.52252	0.219	0.089	2.01762e-07	23	Abhd14b
0	0.521095	0.245	0.005	0	23	Ccdc190
6.87947e-09	0.520609	0.38	0.219	0.000143664	23	Uchl1
1.83817e-43	0.520391	0.281	0.053	3.83865e-39	23	Snrpn
1.34742e-35	0.520382	0.214	0.039	2.81382e-31	23	Osmr
9.1427e-30	0.520025	0.266	0.065	1.90927e-25	23	Ephx1
3.72507e-28	0.519327	0.224	0.052	7.77907e-24	23	Dhcr24
1.94865e-08	0.519211	0.286	0.159	0.000406936	23	B4gat1
1.95954e-31	0.518209	0.125	0.016	4.0921e-27	23	Unc13c
5.23491e-25	0.51695	0.26	0.071	1.09321e-20	23	Srgap3
9.1601e-34	0.515256	0.208	0.039	1.9129e-29	23	Adhfe1
2.27748e-26	0.515243	0.26	0.068	4.75606e-22	23	Psd3
1.04457e-10	0.515106	0.328	0.173	2.18137e-06	23	Ryk
1.25164e-30	0.515055	0.229	0.05	2.6138e-26	23	Rdh5
0	0.512902	0.172	0.002	0	23	Slc13a5
8.29315e-82	0.511611	0.24	0.023	1.73186e-77	23	Rsph9
1.92195e-22	0.510476	0.286	0.092	4.01361e-18	23	Soga3
1.36941e-13	0.509093	0.307	0.133	2.85974e-09	23	Hes1
2.18394e-09	0.507856	0.37	0.222	4.56072e-05	23	Fmnl2
5.60794e-161	0.507808	0.161	0.005	1.17111e-156	23	Six3
1.03317e-16	0.507169	0.312	0.13	2.15757e-12	23	Zfyve21
3.76848e-16	0.506738	0.26	0.098	7.86972e-12	23	Amotl1
1.61252e-09	0.505956	0.188	0.077	3.36743e-05	23	Cables1
5.77017e-15	0.504046	0.214	0.073	1.20498e-10	23	Kcnip3
2.842e-82	0.503353	0.24	0.023	5.93494e-78	23	Coro2b
3.54083e-22	0.50276	0.339	0.119	7.39432e-18	23	Mapk8ip1
9.23417e-12	0.502421	0.24	0.101	1.92837e-07	23	Pkd2
1.36995e-15	0.498355	0.292	0.122	2.86087e-11	23	Cttn
5.16023e-224	0.49643	0.177	0.004	1.07761e-219	23	Pipox
8.37673e-19	0.495716	0.286	0.103	1.74931e-14	23	Maoa
5.58008e-64	0.493554	0.188	0.018	1.16529e-59	23	Sox11
3.33921e-61	0.493403	0.214	0.024	6.97327e-57	23	Adam23
7.0121e-71	0.493269	0.193	0.017	1.46434e-66	23	Flnc
1.55921e-60	0.493206	0.182	0.018	3.2561e-56	23	Rprm
1.68772e-45	0.492938	0.255	0.044	3.52446e-41	23	Mcc
9.1125e-73	0.492731	0.203	0.019	1.90296e-68	23	Rab30
1.20924e-08	0.492582	0.682	0.55	0.000252525	23	Tuba1a
7.57562e-09	0.492503	0.312	0.172	0.000158202	23	Abcc5
1.80476e-43	0.491525	0.229	0.038	3.76887e-39	23	Col4a5
6.13777e-86	0.490366	0.24	0.022	1.28175e-81	23	Fhl1
1.30355e-10	0.490262	0.349	0.193	2.7222e-06	23	Inf2
1.96765e-15	0.489699	0.266	0.102	4.10904e-11	23	Bmp1
1.80658e-120	0.489472	0.182	0.009	3.77268e-116	23	Sfrp1
1.11723e-13	0.489298	0.188	0.063	2.3331e-09	23	Srgap1
5.75686e-137	0.488406	0.234	0.013	1.20221e-132	23	Syn2
3.50021e-93	0.488361	0.182	0.012	7.30949e-89	23	Maob
1.62797e-80	0.48832	0.51	0.096	3.39968e-76	23	Aplp1
2.56656e-17	0.488109	0.281	0.104	5.35974e-13	23	Tcaf1
4.03483e-23	0.488093	0.229	0.062	8.42594e-19	23	Cpt1c
3.09264e-25	0.486449	0.167	0.033	6.45837e-21	23	Oplah
5.10361e-23	0.485496	0.214	0.054	1.06579e-18	23	Naprt
1.07265e-11	0.484608	0.276	0.126	2.24001e-07	23	Dlg4
1.11679e-17	0.483631	0.193	0.054	2.33219e-13	23	Dync2h1
4.71205e-18	0.481704	0.234	0.075	9.84017e-14	23	Megf9
1.65945e-20	0.480452	0.188	0.045	3.46542e-16	23	Hspb1
1.63466e-47	0.479619	0.333	0.066	3.41367e-43	23	Epas1
1.72527e-132	0.478899	0.141	0.005	3.60287e-128	23	Kcnd2
1.68968e-142	0.478088	0.234	0.013	3.52856e-138	23	Itga7
1.88133e-68	0.477481	0.24	0.027	3.92878e-64	23	Tgfb2
3.06451e-13	0.477311	0.318	0.142	6.39962e-09	23	Gap43
1.39036e-35	0.476826	0.234	0.046	2.90348e-31	23	Zhx3
2.20771e-18	0.476668	0.224	0.068	4.61037e-14	23	Lifr
3.18176e-09	0.47598	0.193	0.082	6.64446e-05	23	Ppp1r9a
1.31577e-234	0.475741	0.177	0.004	2.74772e-230	23	Gdpd2
4.7277e-31	0.475739	0.292	0.073	9.87285e-27	23	Trim2
3.62633e-27	0.475571	0.234	0.055	7.57286e-23	23	Hdgfl3
1.11663e-82	0.473692	0.156	0.01	2.33185e-78	23	Grid2
5.20073e-25	0.472294	0.245	0.065	1.08607e-20	23	Arhgap32
5.78293e-29	0.472061	0.182	0.035	1.20765e-24	23	Pcx
1.41215e-08	0.47188	0.25	0.125	0.0002949	23	Rhou
5.99489e-51	0.47146	0.234	0.034	1.25191e-46	23	Ncam2
6.11475e-40	0.471229	0.193	0.029	1.27694e-35	23	Fxyd7
1.38693e-43	0.470258	0.198	0.028	2.89633e-39	23	1190005I06Rik
3.36925e-176	0.469482	0.182	0.006	7.03601e-172	23	Fmo1
6.23751e-108	0.469481	0.219	0.015	1.30258e-103	23	Ghr
2.39389e-102	0.4686	0.234	0.018	4.99916e-98	23	Fam189a2
6.97798e-28	0.466406	0.214	0.048	1.45721e-23	23	Gli3
6.8353e-12	0.466073	0.115	0.03	1.42742e-07	23	Meg3
4.23891e-12	0.464801	0.141	0.041	8.85211e-08	23	Cdo1
3.21649e-44	0.464551	0.182	0.024	6.71699e-40	23	Cpeb1
2.793e-49	0.463799	0.156	0.017	5.83262e-45	23	Mro
2.66801e-09	0.463431	0.432	0.261	5.5716e-05	23	Psat1
1.75539e-09	0.463225	0.224	0.103	3.66579e-05	23	Paqr4
2.05307e-22	0.463124	0.188	0.044	4.28743e-18	23	6430590A07Rik
1.12314e-15	0.463005	0.208	0.068	2.34545e-11	23	Rab11fip4
8.95206e-09	0.46283	0.354	0.205	0.000186946	23	Igf1r
3.54022e-08	0.46232	0.292	0.161	0.000739304	23	Strbp
1.13888e-28	0.461684	0.203	0.04	2.37832e-24	23	Nkx6-2
8.73886e-77	0.461611	0.161	0.011	1.82494e-72	23	Olfm2
5.70225e-115	0.46143	0.146	0.006	1.1908e-110	23	Fat3
0	0.459734	0.146	0.001	0	23	Pdzph1
1.64388e-13	0.459596	0.208	0.074	3.43292e-09	23	Pax6
2.43851e-10	0.459486	0.385	0.212	5.09233e-06	23	Maged1
2.70597e-23	0.458874	0.245	0.068	5.65087e-19	23	Carmil1
4.98736e-118	0.458047	0.156	0.007	1.04151e-113	23	Prelp
9.06169e-23	0.456993	0.229	0.061	1.89235e-18	23	Snx32
2.16536e-10	0.45607	0.13	0.041	4.52192e-06	23	Ephb3
0	0.455932	0.214	0.002	0	23	Ndp
4.54289e-11	0.455786	0.281	0.131	9.48691e-07	23	Gpr146
4.28317e-20	0.455277	0.146	0.031	8.94455e-16	23	Aldh5a1
1.61498e-103	0.454618	0.198	0.013	3.37257e-99	23	Negr1
1.29526e-82	0.454302	0.24	0.023	2.7049e-78	23	Hey1
3.90436e-60	0.453993	0.245	0.032	8.15348e-56	23	Akap6
2.03885e-64	0.453819	0.203	0.021	4.25773e-60	23	Tceal3
2.25833e-08	0.453791	0.276	0.148	0.000471607	23	Ltbp3
4.30299e-97	0.453187	0.224	0.017	8.98593e-93	23	Prdm16
1.25948e-19	0.45317	0.323	0.12	2.63018e-15	23	Sort1
8.01662e-249	0.45133	0.182	0.004	1.67411e-244	23	Chrdl1
1.44708e-13	0.450274	0.255	0.104	3.02195e-09	23	Peli2
6.10426e-11	0.448361	0.266	0.123	1.27475e-06	23	Tom1l2
2.84723e-52	0.44794	0.224	0.031	5.94588e-48	23	Mpv17l
5.0831e-51	0.446042	0.219	0.03	1.0615e-46	23	Gfra1
2.59381e-11	0.445042	0.26	0.116	5.41666e-07	23	Fat1
6.64831e-17	0.444503	0.182	0.051	1.38837e-12	23	Rfx3
1.00219e-18	0.44371	0.214	0.062	2.09287e-14	23	Acss2
4.05129e-08	0.442976	0.281	0.157	0.000846031	23	Chpf
7.16409e-184	0.440632	0.208	0.007	1.49608e-179	23	Nlgn1
3.68485e-13	0.438223	0.172	0.055	7.69506e-09	23	Aldh4a1
1.38733e-68	0.438146	0.104	0.005	2.89716e-64	23	Riiad1
1.21008e-09	0.43613	0.26	0.125	2.52702e-05	23	Mageh1
8.01706e-14	0.435006	0.203	0.07	1.6742e-09	23	Plcb1
3.78603e-10	0.43433	0.266	0.124	7.90637e-06	23	Sema4b
2.30821e-30	0.432876	0.219	0.046	4.82023e-26	23	Ak1
8.92461e-12	0.432063	0.208	0.081	1.86373e-07	23	Zbtb37
6.38098e-09	0.430969	0.333	0.188	0.000133254	23	Tjp1
4.92417e-16	0.43065	0.229	0.08	1.02831e-11	23	Gpx8
9.23638e-16	0.430129	0.302	0.121	1.92883e-11	23	Etv1
1.90297e-30	0.429967	0.229	0.05	3.97398e-26	23	Dclk2
1.93966e-108	0.429174	0.203	0.013	4.05059e-104	23	Cyp7b1
5.13799e-26	0.427296	0.151	0.027	1.07297e-21	23	Fam228b
4.17552e-43	0.425329	0.234	0.039	8.71973e-39	23	Pcdh1
1.42915e-33	0.424527	0.214	0.041	2.98449e-29	23	Plcd1
2.10323e-33	0.424437	0.135	0.018	4.39218e-29	23	Chst10
1.74768e-136	0.424261	0.13	0.004	3.64968e-132	23	Sox1ot
9.55269e-18	0.424261	0.24	0.078	1.99489e-13	23	Gpr19
1.54548e-09	0.423801	0.266	0.13	3.22742e-05	23	Slc20a2
5.57045e-20	0.423794	0.182	0.046	1.16328e-15	23	Firre
3.77409e-39	0.423773	0.161	0.021	7.88143e-35	23	Tmc7
3.02134e-13	0.423288	0.26	0.104	6.30947e-09	23	Apbb1
4.4567e-11	0.421634	0.297	0.144	9.30693e-07	23	Tjp2
2.70411e-105	0.42126	0.156	0.008	5.647e-101	23	Dab1
2.36696e-224	0.419306	0.13	0.002	4.94292e-220	23	Dnah7b
8.09901e-09	0.41853	0.208	0.091	0.000169132	23	Kbtbd11
6.50529e-20	0.418356	0.219	0.063	1.3585e-15	23	Ift81
4.29989e-26	0.417816	0.188	0.04	8.97945e-22	23	Sall2
1.35425e-20	0.417528	0.24	0.072	2.82809e-16	23	Parva
1.2712e-48	0.417145	0.219	0.031	2.65465e-44	23	Scg5
6.74367e-23	0.416569	0.203	0.049	1.40828e-18	23	Tceal1
2.27444e-48	0.416444	0.156	0.017	4.74971e-44	23	Ephx2
1.06579e-43	0.416208	0.167	0.021	2.22569e-39	23	Cacnb1
6.98889e-11	0.415662	0.203	0.079	1.45949e-06	23	Fnbp1l
5.67141e-36	0.415339	0.193	0.032	1.18436e-31	23	Thbs2
7.04899e-10	0.415253	0.333	0.165	1.47204e-05	23	Prrx1
7.36351e-35	0.414984	0.229	0.042	1.53772e-30	23	Ptprd
2.41638e-272	0.414828	0.167	0.003	5.04612e-268	23	Adgra1
6.60337e-15	0.414494	0.203	0.068	1.37898e-10	23	Cc2d2a
1.69272e-42	0.412794	0.182	0.025	3.53491e-38	23	Ptprn
1.11301e-15	0.411195	0.255	0.093	2.32431e-11	23	Bicd1
9.71163e-18	0.409403	0.182	0.048	2.02808e-13	23	Lpar1
8.35303e-117	0.408968	0.167	0.008	1.74436e-112	23	Six3os1
9.28118e-12	0.408166	0.245	0.103	1.93819e-07	23	Schip1
1.35685e-24	0.406213	0.198	0.045	2.83351e-20	23	Rragd
4.10836e-08	0.405946	0.292	0.169	0.000857948	23	Slc35e4
9.98069e-83	0.405035	0.229	0.021	2.08427e-78	23	Ppp1r1a
7.72872e-227	0.404361	0.188	0.005	1.61399e-222	23	Pamr1
2.37489e-09	0.399609	0.266	0.133	4.95948e-05	23	Phkb
6.6422e-56	0.399148	0.151	0.014	1.38709e-51	23	Tmem100
1.00447e-10	0.398889	0.25	0.111	2.09763e-06	23	Phactr1
1.18761e-28	0.397792	0.115	0.015	2.48008e-24	23	Ppp1r1b
2.52964e-137	0.397772	0.161	0.006	5.28266e-133	23	Gulp1
9.68514e-56	0.396943	0.271	0.039	2.02255e-51	23	Nfasc
6.52728e-12	0.396839	0.271	0.119	1.36309e-07	23	Agrn
0	0.396403	0.193	0.003	0	23	Rgs7
1.25355e-08	0.396351	0.182	0.077	0.00026178	23	Rhobtb2
7.33576e-10	0.396029	0.125	0.039	1.53193e-05	23	Pcp4
2.0075e-08	0.395666	0.234	0.118	0.000419227	23	Cask
3.87436e-21	0.394987	0.219	0.06	8.09082e-17	23	Brsk1
2.74057e-79	0.393037	0.12	0.006	5.72314e-75	23	A330076H08Rik
1.47461e-16	0.392896	0.224	0.074	3.07942e-12	23	Dusp18
2.04801e-10	0.391064	0.224	0.097	4.27686e-06	23	Mapre3
4.41739e-70	0.390708	0.161	0.012	9.22483e-66	23	Tgm1
2.61038e-111	0.390162	0.161	0.008	5.45126e-107	23	Pde1a
5.76819e-09	0.389797	0.161	0.063	0.000120457	23	Actr3b
4.60077e-221	0.388046	0.208	0.006	9.60778e-217	23	Clip4
5.98256e-11	0.387942	0.182	0.066	1.24934e-06	23	Sox2ot
1.21629e-44	0.387722	0.172	0.021	2.53998e-40	23	Ephb1
1.02787e-26	0.387617	0.161	0.03	2.14649e-22	23	Col5a3
5.38841e-11	0.38761	0.245	0.103	1.12526e-06	23	Mast4
3.39489e-11	0.387413	0.214	0.085	7.08954e-07	23	Cavin1
1.26667e-09	0.387268	0.281	0.136	2.64518e-05	23	Nhsl1
0	0.387013	0.193	0.002	0	23	Nr2e1
1.14044e-26	0.38683	0.219	0.049	2.38157e-22	23	Sorbs2
2.33747e-254	0.386068	0.224	0.006	4.88134e-250	23	2810459M11Rik
2.34601e-15	0.385134	0.172	0.05	4.89918e-11	23	Bcar3
2.74475e-43	0.383289	0.193	0.027	5.73187e-39	23	Adora1
1.79839e-55	0.382517	0.135	0.011	3.75557e-51	23	Csgalnact1
1.01969e-25	0.38248	0.193	0.041	2.12943e-21	23	Eid2
6.65431e-09	0.382478	0.193	0.084	0.000138962	23	Zfp280c
3.98836e-40	0.381764	0.141	0.016	8.3289e-36	23	Atp2b2
6.46042e-188	0.380918	0.109	0.002	1.34913e-183	23	Klhdc7a
1.17789e-18	0.380775	0.135	0.029	2.45978e-14	23	Tspoap1
6.20878e-172	0.379903	0.193	0.007	1.29658e-167	23	P4ha3
6.23669e-67	0.379633	0.203	0.02	1.30241e-62	23	Klhdc8b
3.52417e-36	0.37957	0.109	0.011	7.35952e-32	23	Adcy2
1.18308e-110	0.379404	0.167	0.008	2.47062e-106	23	Gabra2
4.03533e-64	0.379106	0.203	0.021	8.42698e-60	23	Bmerb1
1.68681e-197	0.378026	0.182	0.005	3.52257e-193	23	Mir9-3hg
2.90646e-31	0.377569	0.167	0.027	6.06957e-27	23	Kctd1
3.48137e-15	0.375348	0.339	0.143	7.27014e-11	23	Mapt
1.73637e-28	0.372141	0.188	0.036	3.62606e-24	23	Cnrip1
2.58017e-08	0.371953	0.297	0.16	0.000538817	23	Glipr2
4.85337e-168	0.370411	0.167	0.005	1.01353e-163	23	Gabrb3
7.46483e-262	0.370311	0.141	0.002	1.55888e-257	23	Elovl2
7.3197e-09	0.370025	0.224	0.105	0.000152857	23	Tmem129
6.22807e-74	0.369923	0.151	0.01	1.30061e-69	23	Cybrd1
1.28294e-60	0.369713	0.141	0.011	2.67917e-56	23	Ccdc85a
2.66857e-41	0.369561	0.13	0.014	5.57277e-37	23	Garem2
3.36089e-09	0.367731	0.203	0.089	7.01855e-05	23	Cdh19
6.11179e-27	0.365753	0.151	0.026	1.27633e-22	23	Slc35f1
3.336e-44	0.365532	0.151	0.017	6.96657e-40	23	Gm42067
1.44263e-27	0.363428	0.115	0.015	3.01265e-23	23	Apln
8.72341e-18	0.36334	0.193	0.053	1.82171e-13	23	Gldc
2.06653e-14	0.360355	0.229	0.083	4.31554e-10	23	Neo1
2.39646e-101	0.360107	0.125	0.005	5.00452e-97	23	Proca1
8.51317e-11	0.359908	0.234	0.1	1.7778e-06	23	Ptpn13
6.86782e-10	0.358129	0.161	0.059	1.43421e-05	23	Caskin2
8.12057e-21	0.3575	0.115	0.02	1.69582e-16	23	Tet1
6.11836e-09	0.35621	0.115	0.037	0.00012777	23	Pclo
2.16056e-11	0.355606	0.177	0.064	4.51189e-07	23	Hspb6
2.39965e-71	0.354897	0.156	0.011	5.01119e-67	23	Samd5
5.01047e-89	0.354561	0.156	0.009	1.04634e-84	23	Pcdh11x
9.7087e-14	0.353981	0.141	0.038	2.02747e-09	23	Myh14
9.33243e-16	0.353852	0.161	0.044	1.94889e-11	23	Epb41l5
1.81274e-14	0.353023	0.24	0.087	3.78554e-10	23	Ppp2r3a
6.0888e-17	0.351493	0.177	0.048	1.27152e-12	23	Pde8b
1.40811e-15	0.351248	0.193	0.059	2.94055e-11	23	Gdf11
3.98925e-08	0.350991	0.115	0.039	0.000833076	23	E130102H24Rik
9.98003e-35	0.350607	0.177	0.028	2.08413e-30	23	Prkd1
2.19541e-19	0.348781	0.198	0.053	4.58468e-15	23	Plekhg1
3.10205e-27	0.34706	0.182	0.035	6.47801e-23	23	Ptprg
1.67069e-23	0.344705	0.115	0.018	3.4889e-19	23	Abca5
6.41965e-13	0.344411	0.141	0.04	1.34062e-08	23	Amot
2.41638e-09	0.342756	0.214	0.09	5.04612e-05	23	Crim1
7.09493e-10	0.342214	0.234	0.106	1.48163e-05	23	Asap2
1.3068e-42	0.341125	0.188	0.026	2.72899e-38	23	Nckap5
3.62465e-15	0.34084	0.156	0.043	7.56937e-11	23	Sec14l2
1.10411e-08	0.340564	0.115	0.038	0.000230571	23	Ak4
2.83023e-91	0.34023	0.167	0.01	5.91038e-87	23	Ltbp1
2.57431e-15	0.339912	0.182	0.055	5.37594e-11	23	Pank1
1.27172e-10	0.338568	0.135	0.043	2.65574e-06	23	Mtx3
2.75032e-23	0.338271	0.146	0.027	5.74349e-19	23	Spaca6
2.99306e-213	0.338232	0.12	0.002	6.2504e-209	23	Frmpd1
4.79582e-21	0.336686	0.141	0.028	1.00151e-16	23	Dlg5
4.36988e-59	0.336277	0.219	0.026	9.12561e-55	23	Ccdc136
3.23107e-15	0.335152	0.203	0.066	6.74744e-11	23	2610301B20Rik
2.6608e-100	0.335133	0.141	0.006	5.55655e-96	23	Tmem56
1.17491e-20	0.334233	0.115	0.02	2.45357e-16	23	Gm49708
6.386e-11	0.333179	0.286	0.136	1.33359e-06	23	Sccpdh
3.58017e-22	0.333058	0.193	0.046	7.47646e-18	23	Dpysl3
2.6772e-09	0.332087	0.203	0.087	5.59079e-05	23	Celf4
7.31854e-22	0.331614	0.13	0.024	1.52833e-17	23	Apc2
1.68753e-08	0.331076	0.26	0.131	0.000352406	23	Bcr
4.47461e-13	0.330504	0.229	0.088	9.34433e-09	23	Samd4
5.20249e-63	0.329084	0.177	0.016	1.08644e-58	23	Ric3
6.49359e-10	0.327958	0.182	0.073	1.35606e-05	23	Sdsl
1.03382e-250	0.32647	0.104	0.001	2.15893e-246	23	Fam181a
4.39636e-28	0.32506	0.141	0.022	9.18092e-24	23	Arpp21
1.00174e-14	0.324967	0.177	0.052	2.09192e-10	23	Cd24a
2.04274e-08	0.324792	0.25	0.126	0.000426585	23	Zcchc14
3.41358e-18	0.32446	0.12	0.024	7.12858e-14	23	Snhg14
0	0.324367	0.141	0.001	0	23	Ccn3
9.8799e-93	0.323714	0.125	0.005	2.06322e-88	23	3110082J24Rik
8.52203e-207	0.323467	0.182	0.005	1.77965e-202	23	Robo2
1.51563e-122	0.323416	0.13	0.004	3.16509e-118	23	Raver2
2.74818e-15	0.323123	0.177	0.052	5.73903e-11	23	Cpne8
7.49484e-136	0.322813	0.12	0.003	1.56515e-131	23	Cyp4f14
3.52767e-123	0.322054	0.167	0.007	7.36683e-119	23	Cdh13
5.00174e-23	0.320614	0.198	0.047	1.04451e-18	23	Tspan9
1.70827e-32	0.32012	0.203	0.038	3.56738e-28	23	Smarcd3
2.6582e-70	0.319661	0.198	0.019	5.55111e-66	23	Mtmr11
1.21274e-11	0.319424	0.229	0.091	2.53256e-07	23	Dab2ip
2.00615e-241	0.319325	0.156	0.003	4.18945e-237	23	Pou3f4
4.79036e-79	0.318039	0.104	0.004	1.00037e-74	23	Acat3
7.13879e-22	0.315792	0.156	0.032	1.49079e-17	23	Bdh2
1.6266e-09	0.315364	0.224	0.101	3.39683e-05	23	Scrn1
1.84114e-12	0.31205	0.161	0.051	3.84485e-08	23	Zfp521
2.86694e-18	0.311732	0.214	0.062	5.98704e-14	23	Ncs1
4.58094e-118	0.310278	0.156	0.007	9.56637e-114	23	Angpt1
5.84728e-18	0.309513	0.109	0.02	1.22109e-13	23	Slc26a6
7.07705e-29	0.308628	0.104	0.012	1.4779e-24	23	Rgs7bp
3.25684e-08	0.30827	0.161	0.066	0.000680126	23	Trpc1
6.60097e-289	0.30629	0.135	0.001	1.37848e-284	23	Prdm16os
1.29648e-31	0.305141	0.141	0.02	2.70744e-27	23	A830082K12Rik
1.85482e-12	0.304674	0.167	0.054	3.87343e-08	23	Asphd2
1.19854e-12	0.303791	0.156	0.048	2.50291e-08	23	Lrfn4
4.48706e-17	0.30376	0.125	0.027	9.37033e-13	23	Spag1
2.12386e-13	0.303655	0.172	0.055	4.43526e-09	23	Wdr35
2.01313e-151	0.303489	0.141	0.004	4.20402e-147	23	Gm17750
1.14502e-112	0.302823	0.172	0.009	2.39115e-108	23	Pacrg
1.14154e-16	0.302751	0.177	0.049	2.38389e-12	23	Azin2
3.40369e-74	0.301569	0.115	0.006	7.10793e-70	23	Scn8a
4.85516e-21	0.300938	0.188	0.046	1.0139e-16	23	Nat14
3.47641e-66	0.300812	0.151	0.012	7.25979e-62	23	Npr2
5.81064e-22	0.300762	0.141	0.027	1.21344e-17	23	Porcn
4.11886e-54	0.29976	0.115	0.008	8.60142e-50	23	Folh1
2.07938e-46	0.299624	0.578	0.176	4.34237e-42	23	Car2
1.23656e-19	0.298992	0.203	0.053	2.58231e-15	23	Rapgef4
3.33778e-09	0.298834	0.359	0.18	6.97028e-05	23	Serpinh1
4.64038e-32	0.298745	0.151	0.022	9.6905e-28	23	Cttnbp2
7.7393e-53	0.298345	0.177	0.019	1.6162e-48	23	Prr5
3.53638e-30	0.298194	0.177	0.031	7.38501e-26	23	Cend1
4.92859e-36	0.296771	0.156	0.022	1.02924e-31	23	Fzd1
2.60605e-62	0.296286	0.135	0.01	5.44222e-58	23	Gm19935
1.40589e-31	0.295145	0.109	0.012	2.93592e-27	23	Ankrd6
6.18586e-17	0.294329	0.125	0.027	1.29179e-12	23	Prkaa2
1.20179e-15	0.293257	0.151	0.038	2.50971e-11	23	Dennd5b
3.84136e-155	0.293172	0.135	0.003	8.02191e-151	23	Arx
4.14723e-09	0.292247	0.198	0.084	8.66065e-05	23	Nbea
4.06696e-15	0.2919	0.193	0.06	8.49304e-11	23	Nlgn2
1.74347e-10	0.291885	0.229	0.1	3.64088e-06	23	Ube2e2
2.55262e-56	0.291374	0.109	0.007	5.33063e-52	23	Thrb
0	0.291148	0.188	0.002	0	23	Emx2
6.21861e-17	0.290672	0.198	0.058	1.29863e-12	23	Tmem198b
6.64751e-24	0.290062	0.167	0.034	1.3882e-19	23	Mpdz
1.2561e-172	0.290048	0.167	0.005	2.62312e-168	23	Rnf182
5.09569e-20	0.28935	0.177	0.043	1.06413e-15	23	Sardh
2.48617e-10	0.289318	0.156	0.054	5.19186e-06	23	Car11
3.33533e-34	0.288841	0.188	0.031	6.96516e-30	23	Stmn3
1.316e-36	0.288635	0.104	0.01	2.74821e-32	23	Cfap100
4.04054e-219	0.288007	0.141	0.002	8.43787e-215	23	Lrtm2
8.46571e-21	0.287586	0.13	0.025	1.76789e-16	23	Cyp4f17
3.17269e-21	0.286962	0.172	0.039	6.62552e-17	23	Fam171a1
2.94031e-09	0.286821	0.177	0.071	6.14024e-05	23	Ift122
5.91764e-48	0.286756	0.104	0.008	1.23578e-43	23	Wnk2
4.20902e-29	0.286569	0.13	0.018	8.78969e-25	23	Ap3b2
8.63605e-124	0.286517	0.146	0.005	1.80347e-119	23	Kcnk10
0	0.284952	0.151	0.001	0	23	Col4a6
4.31965e-11	0.283621	0.13	0.039	9.02073e-07	23	Nat8l
7.66245e-29	0.283474	0.198	0.039	1.60015e-24	23	Dlc1
3.68818e-08	0.283246	0.177	0.076	0.000770204	23	Rbbp9
1.30109e-11	0.282481	0.109	0.028	2.71708e-07	23	Pcdhga12
1.44679e-26	0.282316	0.135	0.021	3.02132e-22	23	Cx3cl1
7.39568e-11	0.281052	0.13	0.039	1.54444e-06	23	Rpgr
3.43635e-30	0.279468	0.151	0.024	7.17613e-26	23	Tpbg
1.11556e-67	0.279359	0.146	0.01	2.32963e-63	23	Ntn4
1.26698e-22	0.27926	0.161	0.033	2.64583e-18	23	Pkia
9.84094e-26	0.27926	0.182	0.038	2.05508e-21	23	Zfp354c
4.83672e-17	0.279117	0.141	0.032	1.01005e-12	23	Cplx2
1.9816e-34	0.278499	0.12	0.014	4.13817e-30	23	Astn2
1.07407e-15	0.278495	0.115	0.025	2.24297e-11	23	Tmem136
3.07004e-08	0.278473	0.156	0.062	0.000641116	23	Entpd5
8.39249e-110	0.27734	0.151	0.007	1.7526e-105	23	Insyn1
2.76743e-65	0.275836	0.109	0.006	5.77922e-61	23	Col1a2
8.12764e-09	0.27553	0.203	0.088	0.000169729	23	Lrp8
3.85114e-18	0.275181	0.151	0.035	8.04234e-14	23	Rbpms2
8.52624e-13	0.274544	0.208	0.073	1.78053e-08	23	Prrt1
1.76391e-13	0.274527	0.141	0.037	3.68357e-09	23	Fzd4
5.07279e-46	0.272556	0.203	0.029	1.05935e-41	23	Arhgef17
5.01901e-11	0.272397	0.146	0.047	1.04812e-06	23	Krba1
1.78245e-08	0.271925	0.234	0.112	0.000372229	23	P3h4
1.23623e-08	0.271006	0.141	0.052	0.000258162	23	Tmem38a
1.62759e-29	0.270762	0.125	0.017	3.3989e-25	23	Amigo1
2.94985e-21	0.270424	0.255	0.073	6.16018e-17	23	Map1a
1.36359e-28	0.2702	0.177	0.033	2.84759e-24	23	Snhg18
1.07684e-25	0.270013	0.151	0.027	2.24877e-21	23	Foxj1
3.37109e-28	0.269507	0.167	0.03	7.03984e-24	23	Pard3b
5.47743e-30	0.268904	0.141	0.021	1.14385e-25	23	Garem1
1.79342e-23	0.268166	0.13	0.022	3.74519e-19	23	Glrb
5.58336e-13	0.268087	0.125	0.032	1.16597e-08	23	Stxbp6
1.67656e-10	0.266591	0.156	0.054	3.50116e-06	23	Fads3
2.20653e-62	0.264977	0.115	0.007	4.60789e-58	23	Cadm3
2.68853e-16	0.263826	0.151	0.038	5.61446e-12	23	Fsd1l
5.97865e-40	0.263764	0.193	0.029	1.24852e-35	23	Vasn
1.40264e-10	0.263575	0.208	0.083	2.92913e-06	23	Tmem150a
5.54337e-38	0.263086	0.141	0.017	1.15762e-33	23	Fgf2
2.25069e-23	0.262185	0.151	0.028	4.70011e-19	23	Lrrn1
0	0.261263	0.151	0.001	0	23	Loxl1
1.05232e-08	0.260975	0.307	0.153	0.000219755	23	Sox6
2.70612e-20	0.260435	0.151	0.032	5.65119e-16	23	Fam171a2
2.49875e-22	0.260391	0.12	0.02	5.21814e-18	23	Tnfrsf11b
9.70198e-11	0.260353	0.177	0.064	2.02607e-06	23	Cacng7
1.0234e-32	0.259131	0.115	0.013	2.13716e-28	23	Eya1
4.3692e-86	0.2591	0.104	0.004	9.1242e-82	23	Cdh22
2.75859e-15	0.258931	0.141	0.035	5.76076e-11	23	Slitrk5
2.20918e-08	0.258923	0.167	0.068	0.000461343	23	Tcta
2.61914e-30	0.258647	0.203	0.039	5.46954e-26	23	Sall1
7.88301e-69	0.258486	0.172	0.014	1.64621e-64	23	Lama5
1.88447e-09	0.25804	0.141	0.049	3.93533e-05	23	Papss2
1.202e-39	0.257816	0.177	0.025	2.51014e-35	23	Glis3
3.03297e-11	0.257708	0.167	0.057	6.33375e-07	23	St5
1.57491e-17	0.256936	0.115	0.022	3.28888e-13	23	Zcchc3
5.1803e-15	0.256552	0.12	0.027	1.0818e-10	23	Clcn2
3.3007e-08	0.255968	0.198	0.088	0.000689286	23	Pnpla6
1.89661e-249	0.255112	0.141	0.002	3.96069e-245	23	Gm2115
2.49168e-58	0.253794	0.141	0.011	5.20337e-54	23	Ccdc114
3.41526e-57	0.253009	0.13	0.01	7.13209e-53	23	Boc
4.7782e-64	0.252044	0.104	0.006	9.97832e-60	23	Car8
7.44536e-09	0.252013	0.141	0.05	0.000155482	23	Camk2a
4.04632e-11	0.251701	0.172	0.061	8.44993e-07	23	Rom1
7.26683e-16	0.250632	0.172	0.048	1.51753e-11	23	Samd14
1.18185e-12	0.250575	0.125	0.033	2.46806e-08	23	Stx1b

[truncated: 11 more sheets: 23 GO BIOL, 23 Panglao, 25 marker, 25 GO BIOL, 25 Panglao, 28 marker, 28 GO BIOL, 28 Panglao, 29 marker, 29 GO BIOL, 29 Panglao]
