# Supplementary material for: Radio-chemotherapy and metformin selectively modulate the heterogeneous landscape of glioma with ribosome biogenesis, long non coding RNA and immune-escape markers as major player
Source: Int J Biol Sci. 2025 May 27;21(8):3527–54. doi: 10.7150/ijbs.103194 (PMC12160513; doi:10.7150/ijbs.103194)
Supplement: Supplementary file 7 — Supplementary data 6. [file ijbsv21p3527s7.xlsx]

## Sheet: 5 marker
p_val	avg_log2FC	pct.1	pct.2	p_val_adj	cluster	gene
0	2.60262	0.972	0.17	0	5	Ube2c
0	2.0675	0.959	0.184	0	5	Cdk1
0	1.94414	0.992	0.735	0	5	Tubb5
0	1.941	0.961	0.138	0	5	Birc5
0	1.93372	0.966	0.343	0	5	Rgcc
0	1.90538	0.99	0.22	0	5	Cdkn2a
0	1.8917	0.942	0.206	0	5	Top2a
0	1.8813	0.957	0.201	0	5	Moxd1
0	1.87987	0.996	0.665	0	5	Ppp1r14b
0	1.86253	0.931	0.115	0	5	Cdc20
0	1.83857	0.981	0.452	0	5	Ccnd1
0	1.77629	0.987	0.786	0	5	Ube2s
0	1.74631	0.985	0.525	0	5	Tuba1a
0	1.74393	0.945	0.147	0	5	Pcolce
0	1.73252	0.995	0.818	0	5	Ran
0	1.72344	0.995	0.767	0	5	Hmgb2
0	1.70548	0.97	0.491	0	5	Cdk4
0	1.69534	0.941	0.197	0	5	Syt4
0	1.65502	0.939	0.203	0	5	Tubb2b
0	1.61894	0.999	0.923	0	5	Npm1
0	1.61253	0.985	0.48	0	5	AI506816
0	1.61023	0.968	0.411	0	5	Prdx4
0	1.57989	0.998	0.657	0	5	Ckb
0	1.56778	0.972	0.218	0	5	Cks1b
0	1.56627	0.964	0.457	0	5	Phlda1
0	1.54769	0.891	0.155	0	5	Tubb3
0	1.53387	0.99	0.682	0	5	Hspd1
0	1.53037	0.985	0.635	0	5	Tuba1b
0	1.52375	0.922	0.15	0	5	Cst6
0	1.51872	0.895	0.282	0	5	Tspan4
0	1.49715	0.92	0.166	0	5	Olig2
0	1.47761	0.989	0.773	0	5	Anp32b
0	1.47103	0.997	0.712	0	5	Lgals1
0	1.46428	0.897	0.286	0	5	Cenpa
0	1.45169	0.971	0.515	0	5	Nhp2
0	1.43602	0.997	0.889	0	5	Nme2
0	1.42308	0.949	0.43	0	5	Aig1
0	1.42255	0.958	0.446	0	5	Rars
0	1.42039	0.987	0.709	0	5	Cct5
0	1.41227	0.925	0.113	0	5	Pclaf
0	1.39996	1	0.98	0	5	Hsp90ab1
0	1.39902	1	0.98	0	5	Rps2
0	1.38815	0.99	0.772	0	5	Pebp1
0	1.38491	0.901	0.141	0	5	Col9a2
0	1.38078	0.971	0.574	0	5	Ybx3
0	1.37291	0.919	0.286	0	5	Psph
0	1.37139	0.887	0.11	0	5	Rlbp1
0	1.36351	0.961	0.46	0	5	Selenoh
0	1.36127	0.965	0.498	0	5	Fkbp4
0	1.36089	0.884	0.085	0	5	Cdca3
0	1.35433	0.943	0.372	0	5	Lsm2
0	1.34796	0.96	0.286	0	5	Metrn
0	1.34737	0.923	0.178	0	5	Uchl1
0	1.34146	0.911	0.135	0	5	Timp1
0	1.33576	0.984	0.693	0	5	Nme1
0	1.33465	0.963	0.558	0	5	Alyref
0	1.33436	0.903	0.188	0	5	Asns
0	1.33137	0.911	0.141	0	5	Ppic
0	1.32566	0.868	0.14	0	5	Serpinh1
0	1.32352	0.955	0.529	0	5	Prmt1
0	1.32143	0.987	0.676	0	5	Slc25a4
0	1.31745	0.924	0.429	0	5	Eif4ebp1
0	1.31436	0.921	0.199	0	5	Cenpv
0	1.31071	0.962	0.601	0	5	Tubb4b
0	1.30631	0.877	0.06	0	5	Hmmr
0	1.29903	0.913	0.181	0	5	Mcam
0	1.29522	0.968	0.455	0	5	Ppa1
0	1.29345	0.996	0.843	0	5	Hint1
0	1.29283	0.649	0.095	0	5	H19
0	1.28731	0.952	0.327	0	5	Phgdh
0	1.28359	0.854	0.306	0	5	H2afx
0	1.27756	0.894	0.104	0	5	Cdca8
0	1.27256	0.982	0.678	0	5	Ranbp1
0	1.27249	1	0.98	0	5	Rplp0
0	1.27181	0.94	0.494	0	5	Pcmt1
0	1.26988	0.959	0.507	0	5	Impdh2
0	1.26504	0.95	0.507	0	5	Pa2g4
0	1.26355	0.947	0.5	0	5	Mrpl12
0	1.2605	0.911	0.16	0	5	Rab34
0	1.25621	0.939	0.403	0	5	Gars
0	1.25264	0.88	0.124	0	5	Prrx1
0	1.24761	0.995	0.885	0	5	Hsp90aa1
0	1.24456	0.997	0.896	0	5	Atp5b
0	1.24353	0.966	0.631	0	5	Phb2
0	1.24179	0.96	0.525	0	5	C1qbp
0	1.23988	0.855	0.071	0	5	Cenpf
0	1.23939	0.927	0.346	0	5	Dctpp1
0	1.23609	0.993	0.863	0	5	Serbp1
0	1.23566	0.948	0.384	0	5	Ccnd3
0	1.23415	0.987	0.738	0	5	Prdx2
0	1.22688	0.876	0.122	0	5	Apol9a
0	1.22644	0.947	0.522	0	5	Pttg1
0	1.22488	0.912	0.266	0	5	Srm
0	1.2173	0.967	0.693	0	5	Eif3i
0	1.21237	0.846	0.104	0	5	Prph
0	1.21231	0.963	0.55	0	5	Igtp
0	1.21075	0.977	0.681	0	5	Cct8
0	1.2032	0.987	0.777	0	5	Set
0	1.20146	0.998	0.733	0	5	Dbi
0	1.19905	0.908	0.153	0	5	Nup37
0	1.19828	0.941	0.307	0	5	Cks2
0	1.19753	0.929	0.368	0	5	Lyar
0	1.19709	0.877	0.098	0	5	Prc1
0	1.19187	0.912	0.342	0	5	Tubb6
0	1.1784	0.992	0.9	0	5	Ybx1
0	1.17572	0.952	0.578	0	5	Cyc1
0	1.16905	0.997	0.866	0	5	Eif5a
0	1.15894	0.913	0.213	0	5	Smc2
0	1.15799	0.959	0.541	0	5	H2afv
0	1.15229	0.873	0.214	0	5	Shmt2
0	1.14869	0.998	0.893	0	5	Bst2
0	1.14444	0.908	0.367	0	5	Nolc1
0	1.14119	0.929	0.334	0	5	Dut
0	1.14098	0.951	0.293	0	5	Nedd4
0	1.1336	0.921	0.195	0	5	Olig1
0	1.1334	1	0.969	0	5	Rack1
0	1.13273	0.897	0.218	0	5	Ezh2
0	1.13146	0.916	0.381	0	5	Pgp
0	1.12709	0.96	0.552	0	5	Cacybp
0	1.12233	0.971	0.575	0	5	Polr2f
0	1.113	0.997	0.809	0	5	Mif
0	1.11121	0.979	0.703	0	5	Nap1l1
0	1.0999	0.92	0.289	0	5	Tpm1
0	1.0994	0.955	0.605	0	5	Eif3d
0	1.09422	0.916	0.205	0	5	Pcbp4
0	1.09392	1	0.98	0	5	Rpl8
0	1.09008	0.987	0.549	0	5	Cbx3
0	1.08246	0.961	0.499	0	5	Gpnmb
0	1.08181	0.924	0.365	0	5	Brix1
0	1.08061	0.94	0.504	0	5	Ebna1bp2
0	1.07817	0.966	0.583	0	5	Irgm1
0	1.07264	0.993	0.855	0	5	Dynll1
0	1.06821	0.904	0.224	0	5	Psat1
0	1.06778	0.893	0.271	0	5	Galk1
0	1.06766	0.844	0.082	0	5	Tpx2
0	1.0675	1	0.978	0	5	Rps4x
0	1.06658	1	0.976	0	5	Ppia
0	1.06522	0.961	0.576	0	5	Hspa9
0	1.0647	0.969	0.603	0	5	Snrpd1
0	1.06457	0.806	0.104	0	5	Bex1
0	1.0641	0.934	0.446	0	5	Siva1
0	1.0633	0.916	0.318	0	5	Cfap20
0	1.06198	0.925	0.297	0	5	Rhoc
0	1.06103	0.91	0.314	0	5	Ptov1
0	1.06069	0.963	0.606	0	5	Cct6a
0	1.06005	0.8	0.073	0	5	Ccnb2
0	1.05822	0.9	0.143	0	5	Fgfrl1
8.49941e-307	1.05205	0.751	0.25	1.77493e-302	5	Klk8
0	1.05035	0.914	0.415	0	5	Ddx39
0	1.04924	0.955	0.48	0	5	Rbbp7
0	1.04671	0.982	0.754	0	5	Uqcrq
0	1.04455	0.955	0.599	0	5	Psmd7
0	1.04442	0.903	0.315	0	5	Polr3k
8.98651e-261	1.04305	0.998	0.821	1.87665e-256	5	Vim
0	1.04255	0.96	0.372	0	5	Stmn1
0	1.04017	0.947	0.454	0	5	Txnl4a
0	1.03984	0.966	0.545	0	5	Vdac1
0	1.03686	0.955	0.643	0	5	Lsm4
0	1.0368	0.924	0.371	0	5	Naa10
0	1.03214	0.955	0.329	0	5	Mt2
0	1.02716	0.991	0.873	0	5	Ppib
0	1.02429	0.876	0.143	0	5	Hmgb3
0	1.02062	0.992	0.937	0	5	Eef2
0	1.01921	0.817	0.145	0	5	Tm4sf1
0	1.01835	0.955	0.528	0	5	Eif1ax
0	1.01654	0.873	0.134	0	5	Sox2
0	1.01293	0.929	0.473	0	5	Dnajc2
0	1.01098	0.915	0.444	0	5	Npm3
0	1.00625	0.998	0.894	0	5	H2afz
0	1.00537	0.997	0.824	0	5	Psma7
0	1.0053	0.949	0.529	0	5	Cuedc2
0	0.999734	0.849	0.102	0	5	Akr1b8
0	0.989212	0.866	0.261	0	5	Atf5
0	0.988122	0.987	0.801	0	5	Hnrnpa1
0	0.987161	0.928	0.39	0	5	Tmpo
0	0.986657	0.962	0.633	0	5	Tcp1
0	0.986255	0.947	0.547	0	5	Pdap1
0	0.986192	0.949	0.514	0	5	Mrpl51
0	0.984477	0.987	0.744	0	5	Atp5g1
0	0.984156	0.983	0.707	0	5	Swi5
0	0.983874	0.966	0.694	0	5	Cct7
0	0.981796	0.976	0.725	0	5	Cct2
0	0.981655	0.893	0.161	0	5	Rfc4
0	0.978701	0.915	0.244	0	5	Ppfibp1
0	0.977917	0.805	0.056	0	5	Ccnb1
0	0.976985	0.825	0.101	0	5	Bex4
0	0.975525	0.95	0.514	0	5	Rsl1d1
0	0.972934	0.965	0.713	0	5	Psmb5
0	0.969253	0.714	0.111	0	5	Hist1h2ae
0	0.967976	0.995	0.885	0	5	Rbm3
0	0.967248	0.939	0.44	0	5	Phb
0	0.96709	0.986	0.826	0	5	Eef1d
0	0.966912	0.89	0.228	0	5	Orc6
0	0.958307	0.925	0.456	0	5	Mrps7
0	0.958021	0.893	0.154	0	5	Nup43
0	0.957301	0.986	0.777	0	5	Psmb3
0	0.955323	0.91	0.396	0	5	Mrto4
0	0.949367	0.964	0.567	0	5	Snrpd3
0	0.949008	0.867	0.061	0	5	Pbk
0	0.945277	0.908	0.309	0	5	Arl2
0	0.944239	0.999	0.979	0	5	Rpl10
0	0.944216	0.913	0.37	0	5	Lars
0	0.942914	0.94	0.579	0	5	Fbl
0	0.942506	0.901	0.147	0	5	Cenpw
0	0.941677	0.979	0.769	0	5	Mrfap1
0	0.94163	0.99	0.834	0	5	Hmgb1
0	0.941487	0.972	0.723	0	5	Ndufb8
0	0.940142	0.891	0.247	0	5	Rrs1
0	0.939436	0.91	0.285	0	5	Dkc1
0	0.93833	0.995	0.865	0	5	Atp5g2
0	0.937972	0.889	0.245	0	5	Eps8
0	0.937727	0.854	0.175	0	5	Pi4k2b
0	0.935884	0.991	0.905	0	5	Slc25a3
0	0.934767	0.987	0.778	0	5	Hspe1
0	0.93309	0.917	0.39	0	5	Paics
0	0.931913	0.935	0.499	0	5	Eif3l
0	0.930008	0.827	0.111	0	5	Hmga2
0	0.929859	0.881	0.331	0	5	Mthfd2
0	0.92967	0.934	0.429	0	5	Nop58
0	0.928989	0.887	0.325	0	5	Timm50
0	0.928461	0.943	0.582	0	5	Ssr2
0	0.927556	0.92	0.378	0	5	Cisd1
0	0.927004	0.864	0.159	0	5	Nt5dc2
0	0.92517	0.914	0.423	0	5	Gadd45gip1
0	0.921835	0.934	0.421	0	5	Zwint
0	0.918695	0.953	0.546	0	5	Banf1
0	0.918444	0.917	0.374	0	5	1110038F14Rik
0	0.915662	0.877	0.138	0	5	Sox10
0	0.915241	1	0.977	0	5	Rps5
0	0.914759	0.864	0.197	0	5	Ckap4
0	0.914747	0.767	0.046	0	5	Nusap1
0	0.91458	0.867	0.212	0	5	Plpp2
0	0.912288	0.936	0.509	0	5	Commd1
0	0.910207	0.982	0.833	0	5	Atp5d
0	0.90902	0.856	0.101	0	5	4930550L24Rik
0	0.90631	0.924	0.471	0	5	Glrx5
0	0.906257	0.908	0.396	0	5	Tomm40
0	0.904856	0.971	0.686	0	5	Ptges3
0	0.904696	0.867	0.271	0	5	Tars
0	0.902914	0.95	0.558	0	5	Rwdd1
0	0.901609	0.925	0.432	0	5	Mrpl17
0	0.90008	0.94	0.497	0	5	Idh3g
0	0.899361	0.902	0.308	0	5	Sae1
0	0.897232	0.961	0.679	0	5	Cct4
0	0.896836	0.864	0.163	0	5	Tubg1
0	0.896155	0.892	0.248	0	5	Timm8a1
0	0.896132	0.901	0.39	0	5	1110038B12Rik
0	0.894555	0.869	0.259	0	5	Fbxo7
0	0.891079	0.939	0.533	0	5	Strap
0	0.890232	0.975	0.729	0	5	Atp5o
0	0.886236	0.917	0.511	0	5	Cnpy2
0	0.886076	0.723	0.089	0	5	Trib3
0	0.88599	0.908	0.323	0	5	Cdk2ap1
0	0.885495	0.931	0.513	0	5	Phf5a
0	0.884547	0.942	0.557	0	5	Hdgf
0	0.884285	1	0.983	0	5	Rps12
0	0.884093	0.925	0.491	0	5	Mrpl43
0	0.883406	0.961	0.626	0	5	Eif3g
0	0.883289	0.945	0.52	0	5	Pfdn6
0	0.882987	0.999	0.939	0	5	Oaz1
0	0.881647	0.859	0.171	0	5	Tyms
0	0.878964	0.988	0.829	0	5	Tomm20
0	0.878945	0.955	0.644	0	5	Sf3b5
0	0.878723	0.914	0.489	0	5	Nudt21
1.34822e-305	0.878595	0.967	0.691	2.81549e-301	5	Mdh2
0	0.877026	0.919	0.481	0	5	Polr2c
0	0.875629	0.896	0.274	0	5	Bzw2
0	0.873524	0.842	0.175	0	5	Tmem97
0	0.871172	0.916	0.406	0	5	Slc25a39
0	0.87067	0.938	0.527	0	5	Fkbp3
0	0.870521	0.927	0.548	0	5	Polr2e
2.97033e-252	0.87046	0.951	0.685	6.20294e-248	5	Atf4
0	0.870245	0.853	0.108	0	5	Pet2
0	0.868741	0.916	0.477	0	5	Pin1
0	0.868681	0.949	0.613	0	5	Psmc2
3.21765e-273	0.868236	0.957	0.631	6.71942e-269	5	Aprt
0	0.866434	0.903	0.316	0	5	Nudcd2
0	0.866033	0.859	0.181	0	5	Laptm4b
0	0.864006	0.95	0.627	0	5	Txnl1
0	0.862616	0.869	0.226	0	5	Fam136a
0	0.862572	0.954	0.642	0	5	Ube2m
0	0.860677	0.898	0.351	0	5	Chmp2b
3.60989e-306	0.860447	0.998	0.931	7.53854e-302	5	Gapdh
4.08755e-267	0.859085	0.984	0.823	8.53603e-263	5	Hsp90b1
0	0.85862	0.929	0.537	0	5	Grpel1
0	0.855373	0.882	0.259	0	5	Tsfm
0	0.854633	0.963	0.778	0	5	Snrpb
0	0.854631	0.999	0.966	0	5	Rpl15
0	0.854584	0.84	0.196	0	5	Emilin1
0	0.853968	0.82	0.114	0	5	Apol9b
0	0.85384	0.959	0.587	0	5	Ndufa12
0	0.853705	0.84	0.049	0	5	Ccna2
0	0.853578	0.938	0.386	0	5	Sms
0	0.853201	0.741	0.088	0	5	Serpinf1
0	0.851904	0.779	0.069	0	5	Aurka
0	0.850275	0.901	0.348	0	5	Smc4
0	0.848879	0.85	0.105	0	5	Psmc3ip
0	0.848753	0.982	0.829	0	5	Atp5a1
4.21864e-297	0.848438	0.917	0.547	8.8098e-293	5	Txn2
0	0.848406	0.918	0.456	0	5	Stip1
0	0.84826	0.875	0.152	0	5	Mcm5
0	0.846683	0.887	0.267	0	5	Apex1
0	0.845517	0.952	0.602	0	5	Sarnp
0	0.844797	0.846	0.143	0	5	Cavin3
0	0.844445	0.888	0.186	0	5	Mcm7
0	0.843923	0.887	0.263	0	5	Mrpl22
4.6942e-272	0.843097	0.964	0.538	9.80289e-268	5	Lap3
8.86597e-307	0.841753	0.94	0.616	1.85148e-302	5	Rrp1
0	0.841603	0.89	0.383	0	5	Clns1a
0	0.838756	0.863	0.163	0	5	Maged2
1.72784e-291	0.838256	0.923	0.568	3.60826e-287	5	Tecr
0	0.837752	0.997	0.923	0	5	Chchd2
2.26573e-299	0.837061	0.963	0.691	4.73153e-295	5	Hnrnpab
0	0.835176	0.945	0.547	0	5	Arl1
4.1249e-256	0.83389	0.967	0.677	8.61403e-252	5	Pgk1
8.45789e-251	0.833653	0.969	0.704	1.76626e-246	5	Sept7
1.89965e-277	0.831066	0.975	0.7	3.96704e-273	5	Snrpf
0	0.829436	0.954	0.666	0	5	Tomm22
0	0.828388	0.912	0.433	0	5	Chchd3
0	0.827052	0.845	0.18	0	5	Pold2
0	0.825232	0.875	0.256	0	5	Ruvbl2
0	0.824922	0.722	0.133	0	5	Gdf15
5.90531e-286	0.824427	0.924	0.521	1.23321e-281	5	Sars
0	0.823594	0.856	0.228	0	5	Ugdh
0	0.822997	0.914	0.365	0	5	Lsm7
3.43431e-282	0.821245	0.945	0.64	7.17187e-278	5	U2af1
0	0.820325	0.89	0.171	0	5	Gjc3
0	0.819038	0.889	0.201	0	5	Rcn1
0	0.818316	0.953	0.602	0	5	Psmc6
0	0.817517	0.977	0.769	0	5	Ndufb9
5.46489e-299	0.817165	0.955	0.649	1.14123e-294	5	Timm13
4.11694e-288	0.81696	0.945	0.647	8.5974e-284	5	Pabpn1
3.14198e-292	0.816462	0.943	0.623	6.5614e-288	5	Bcap31
7.80467e-291	0.815472	0.947	0.585	1.62985e-286	5	Nucks1
0	0.815395	0.889	0.313	0	5	Uchl3
0	0.81515	0.861	0.182	0	5	Ncald
1.82789e-291	0.812935	0.965	0.672	3.81719e-287	5	Ssb
0	0.810394	0.91	0.37	0	5	Ppid
0	0.808601	0.988	0.813	0	5	Ywhae
0	0.808432	0.877	0.215	0	5	Ppih
0	0.808062	0.933	0.485	0	5	Mbd3
0	0.806892	0.82	0.111	0	5	Adgra3
0	0.804696	0.908	0.38	0	5	Tubb2a
0	0.80314	0.899	0.414	0	5	Mrpl28
0	0.802045	0.898	0.33	0	5	Ruvbl1
8.76778e-292	0.801496	0.933	0.558	1.83098e-287	5	Emg1
0	0.801188	0.76	0.063	0	5	Cenpe
0	0.797412	0.892	0.337	0	5	Exosc4
0	0.794042	0.802	0.135	0	5	C130026I21Rik
7.60334e-278	0.792382	0.961	0.637	1.58781e-273	5	Cct3
3.80467e-304	0.791895	0.922	0.536	7.9453e-300	5	Glrx3
0	0.791641	0.911	0.433	0	5	Tmem147
0	0.791536	0.822	0.078	0	5	Spc24
3.8583e-280	0.789728	0.927	0.609	8.05729e-276	5	Ddost
0	0.789713	0.742	0.07	0	5	H1fx
1.47212e-266	0.78856	0.933	0.634	3.07422e-262	5	Ndufs7
0	0.788171	0.908	0.469	0	5	Trp53
0	0.7877	0.863	0.244	0	5	Hmga1
0	0.787569	0.889	0.307	0	5	Znrd2
0	0.787327	0.89	0.365	0	5	Stoml2
0	0.787133	0.87	0.303	0	5	Nr2c2ap
0	0.786733	0.741	0.036	0	5	Plk1
0	0.786551	0.842	0.232	0	5	Mmp2
0	0.78634	0.924	0.46	0	5	Mrpl13
4.44228e-257	0.784869	0.948	0.636	9.27681e-253	5	Mdh1
0	0.784793	0.87	0.289	0	5	Mpp6
1.37681e-229	0.784658	0.967	0.727	2.8752e-225	5	Jpt1
3.01118e-288	0.784046	0.926	0.548	6.28824e-284	5	Akr1b3
0	0.78292	0.795	0.125	0	5	Neb
0	0.782496	0.905	0.451	0	5	Rbm17
0	0.780999	0.9	0.264	0	5	Cbx5
0	0.780996	0.872	0.209	0	5	Mtap
0	0.780844	0.863	0.199	0	5	Plp2
4.25598e-305	0.780573	0.925	0.514	8.88777e-301	5	Fundc2
0	0.780333	0.908	0.456	0	5	Psmd3
0	0.780062	0.922	0.496	0	5	Anapc11
0	0.778538	0.831	0.105	0	5	Racgap1
2.25775e-307	0.777953	0.997	0.938	4.71487e-303	5	Rpl4
3.01407e-285	0.776339	0.952	0.627	6.29429e-281	5	Ndufab1
0	0.775856	0.771	0.094	0	5	Col3a1
2.06347e-271	0.774284	0.967	0.646	4.30914e-267	5	Zfp706
0	0.773433	0.802	0.267	0	5	Anxa1
1.43173e-277	0.773302	0.964	0.687	2.98989e-273	5	Sec11c
0	0.772139	0.879	0.299	0	5	Rfc1
2.81597e-137	0.771644	0.924	0.512	5.88059e-133	5	Cxcl10
0	0.770012	0.899	0.31	0	5	Rps19bp1
1.37379e-291	0.769987	0.988	0.843	2.86888e-287	5	Sumo2
0	0.768881	0.898	0.332	0	5	Selenom
5.2382e-256	0.768648	0.955	0.664	1.09389e-251	5	G3bp1
1.7327e-293	0.767076	0.913	0.438	3.61839e-289	5	Map1lc3a
1.01313e-286	0.766321	0.946	0.637	2.11572e-282	5	Nudc
9.88794e-285	0.765323	0.935	0.54	2.0649e-280	5	Erh
0	0.765114	0.91	0.383	0	5	Pop5
1.85273e-266	0.764913	0.932	0.537	3.86907e-262	5	Nop56
0	0.764249	0.912	0.478	0	5	Ssrp1
2.1394e-261	0.763818	0.978	0.791	4.4677e-257	5	Ssr4
0	0.76142	0.87	0.244	0	5	Psmg2
0	0.761329	0.908	0.437	0	5	Mrpl15
0	0.760927	0.857	0.099	0	5	3830403N18Rik
0	0.75944	0.851	0.166	0	5	Thop1
9.71547e-246	0.759435	0.986	0.865	2.02888e-241	5	Gpx4
1.45712e-282	0.758497	0.946	0.605	3.04291e-278	5	Metap2
1.37912e-261	0.758207	0.94	0.589	2.88002e-257	5	Rtcb
3.01003e-248	0.757938	0.976	0.675	6.28584e-244	5	Tpi1
2.88864e-264	0.757613	0.945	0.626	6.03235e-260	5	Psmc5
0	0.756826	0.882	0.303	0	5	Rnf126
0	0.7562	0.78	0.063	0	5	Rrm2
2.28636e-267	0.755735	0.993	0.878	4.77461e-263	5	Eef1g
0	0.755446	0.857	0.206	0	5	Asrgl1
9.53188e-275	0.75544	0.909	0.518	1.99054e-270	5	Bub3
2.93435e-216	0.754882	0.978	0.682	6.12781e-212	5	Ndufa4
0	0.754246	0.905	0.43	0	5	Hpf1
0	0.754067	0.89	0.291	0	5	Dnajc9
0	0.753381	0.851	0.135	0	5	Lix1l
0	0.751638	0.885	0.392	0	5	Cdc34
0	0.750877	0.904	0.431	0	5	Rnps1
0	0.748969	0.851	0.167	0	5	Rfc5
0	0.748268	0.883	0.325	0	5	Josd2
0	0.748236	0.857	0.204	0	5	Tipin
0	0.747368	0.891	0.285	0	5	Ash2l
0	0.74663	0.908	0.369	0	5	Arl2bp
0	0.745501	0.819	0.114	0	5	Col11a1
1.06392e-241	0.745029	0.972	0.656	2.22178e-237	5	Uqcr11
0	0.744933	0.581	0.09	0	5	Tcim
5.91573e-272	0.744264	0.977	0.746	1.23538e-267	5	Polr1d
0	0.742401	0.859	0.177	0	5	Gmnn
0	0.741481	0.888	0.381	0	5	Srpk2
1.73018e-233	0.741137	0.971	0.708	3.61315e-229	5	Ywhah
0	0.741082	0.758	0.126	0	5	F3
1.06772e-255	0.740751	0.983	0.767	2.22973e-251	5	Psmb4
0	0.739928	0.809	0.12	0	5	Mki67
8.46412e-302	0.739153	0.916	0.511	1.76756e-297	5	Cfdp1
1.65539e-192	0.739097	0.946	0.734	3.45694e-188	5	H2-T22
7.54835e-253	0.738997	0.947	0.612	1.57632e-248	5	Nono
0	0.738209	0.835	0.155	0	5	Csrp2
0	0.737477	0.882	0.283	0	5	Polr2h
3.45323e-263	0.73673	0.97	0.705	7.21137e-259	5	Psma4
7.77716e-282	0.736487	1	0.97	1.6241e-277	5	Ptma
0	0.735498	0.893	0.412	0	5	Lman1
0	0.735286	0.831	0.159	0	5	Adamts1
0	0.734828	0.793	0.075	0	5	Tex19.1
0	0.733881	0.819	0.119	0	5	C2
0	0.733845	0.809	0.257	0	5	H1f0
0	0.73253	0.893	0.324	0	5	Psip1
6.34788e-308	0.73205	0.998	0.96	1.32563e-303	5	Rpl7a
0	0.73078	0.908	0.299	0	5	Dtymk
0	0.729983	0.845	0.244	0	5	Rrp15
6.97316e-249	0.728468	0.932	0.573	1.4562e-244	5	Nars
1.32211e-259	0.727837	0.915	0.588	2.76096e-255	5	Map2k2
1.59332e-296	0.727685	0.926	0.506	3.32734e-292	5	Pfdn1
5.62969e-274	0.72723	0.935	0.579	1.17565e-269	5	Mlf2
4.96323e-225	0.726973	0.97	0.673	1.03647e-220	5	Cycs
1.36612e-263	0.726341	0.966	0.714	2.85288e-259	5	Psmb2
0	0.725264	0.827	0.218	0	5	Cd151
2.77778e-274	0.724296	0.933	0.506	5.80084e-270	5	Tomm5
0	0.724155	0.786	0.09	0	5	Tacc3
0	0.72278	1	0.996	0	5	Eef1a1
0	0.722471	0.869	0.3	0	5	Mrps18b
0	0.72247	0.891	0.296	0	5	Gar1
0	0.722186	0.877	0.315	0	5	Mtx2
0	0.722059	0.89	0.331	0	5	Rangap1
1.67515e-291	0.721978	0.92	0.504	3.49821e-287	5	Mrpl18
0	0.721816	0.876	0.345	0	5	Dnajc21
0	0.719564	0.896	0.352	0	5	Mettl9
5.75193e-264	0.719535	0.907	0.514	1.20118e-259	5	Eif4a3
0	0.719298	0.882	0.358	0	5	Dnttip1
1.18255e-297	0.71907	0.94	0.502	2.46952e-293	5	Chchd1
0	0.719027	0.895	0.397	0	5	Med8
0	0.718607	0.856	0.175	0	5	Maged1
0	0.718327	0.794	0.055	0	5	Rad51ap1
0	0.718259	0.88	0.334	0	5	Mrpl2
9.93257e-233	0.717685	0.946	0.635	2.07422e-228	5	Dek
4.14063e-296	0.716508	0.929	0.503	8.64687e-292	5	Ola1
3.39246e-255	0.716445	0.96	0.687	7.08447e-251	5	Atp5g3
0	0.716375	0.881	0.354	0	5	Dohh
0	0.715572	0.887	0.411	0	5	Mrps26
0	0.714502	0.898	0.37	0	5	Kmt5a
1.06437e-280	0.714135	0.924	0.515	2.22272e-276	5	Psmd12
0	0.713005	0.856	0.264	0	5	Dusp6
0	0.709105	0.916	0.45	0	5	Lsm8
9.06872e-251	0.708582	0.951	0.62	1.89382e-246	5	Timm23
0	0.707464	0.806	0.106	0	5	Prim1
0	0.707274	0.809	0.07	0	5	Raet1e
3.27885e-296	0.706641	0.998	0.938	6.84721e-292	5	Naca
9.35555e-293	0.706585	0.92	0.462	1.95372e-288	5	Lrrc59
0	0.705201	0.799	0.127	0	5	Erbb3
0	0.704682	0.901	0.408	0	5	Med21
0	0.704002	0.876	0.381	0	5	Gps1
0	0.703826	0.874	0.304	0	5	Cops3
4.82532e-271	0.703345	0.936	0.581	1.00767e-266	5	Vdac3
0	0.703194	0.867	0.245	0	5	Dynlt1f
0	0.701099	0.794	0.188	0	5	Bpgm
3.13942e-282	0.699981	0.894	0.439	6.55604e-278	5	Guk1
0	0.699221	0.859	0.143	0	5	Fkbp9
0	0.698579	0.819	0.17	0	5	Them6
7.45304e-218	0.697186	0.991	0.915	1.55642e-213	5	Arpc1b
6.626e-226	0.696994	0.939	0.718	1.38371e-221	5	Trir
0	0.696288	0.872	0.327	0	5	Nop14
2.66271e-241	0.696128	0.968	0.693	5.56053e-237	5	Snu13
0	0.695485	0.895	0.185	0	5	Clu
0	0.695413	0.81	0.081	0	5	Hebp2
3.00938e-268	0.694989	0.944	0.593	6.28449e-264	5	Zcrb1
0	0.694919	0.866	0.275	0	5	Dnmt1
9.07075e-247	0.693504	0.94	0.577	1.89424e-242	5	Arpc1a
0	0.693264	0.888	0.292	0	5	Hdac2
0	0.693249	0.819	0.088	0	5	Uhrf1
3.69443e-245	0.692107	0.974	0.805	7.71507e-241	5	Psma3
2.50137e-275	0.690647	0.895	0.468	5.2236e-271	5	Bcl7c
0	0.690293	0.917	0.229	0	5	Pcsk1n
0	0.689765	0.76	0.047	0	5	Aurkb
0	0.688972	0.844	0.183	0	5	Ppil1
1.97996e-261	0.68881	0.931	0.57	4.13475e-257	5	1110004F10Rik
0	0.687834	0.839	0.224	0	5	Slc7a5
1.4511e-223	0.687133	0.943	0.652	3.03033e-219	5	Pgls
0	0.686633	0.775	0.085	0	5	Gpx7
5.05885e-298	0.686561	0.908	0.433	1.05644e-293	5	Vbp1
0	0.686154	0.856	0.206	0	5	Ccdc34
8.76234e-295	0.685914	1	0.989	1.82984e-290	5	Rpl19
1.27024e-235	0.683904	0.966	0.803	2.65264e-231	5	Eif3k
1.2379e-238	0.683841	0.948	0.634	2.58511e-234	5	Psmb7
0	0.683652	0.72	0.108	0	5	Chl1
5.09904e-284	0.682624	0.919	0.502	1.06483e-279	5	Timm17a
0	0.682408	0.882	0.368	0	5	Nip7
5.8358e-271	0.68233	0.925	0.489	1.21869e-266	5	Kdelr2
0	0.681461	0.808	0.108	0	5	Bex2
8.59184e-209	0.680413	0.997	0.771	1.79423e-204	5	Ifitm3
0	0.680393	0.846	0.101	0	5	Mad2l1
1.80065e-220	0.680196	0.951	0.678	3.76029e-216	5	Psma5
6.23841e-247	0.680172	0.923	0.568	1.30277e-242	5	Ndufs3
7.10389e-267	0.679439	0.908	0.472	1.4835e-262	5	Smc1a
1.40106e-283	0.678479	0.92	0.488	2.92583e-279	5	Mtch2
0	0.677783	0.87	0.321	0	5	Rbfa
0	0.675563	0.835	0.247	0	5	Mcm3
0	0.675492	0.847	0.223	0	5	Bod1
0	0.673154	0.809	0.09	0	5	Dnph1
0	0.673064	0.641	0.084	0	5	Tinagl1
0	0.673036	0.86	0.213	0	5	Sox4
0	0.672785	0.804	0.137	0	5	Incenp
4.42542e-210	0.671688	0.929	0.601	9.24161e-206	5	Ifi35
0	0.671529	0.846	0.3	0	5	Tnfrsf12a
0	0.671521	0.838	0.242	0	5	Ift27
0	0.671395	0.848	0.259	0	5	Dhrs7b
8.74576e-210	0.671219	0.989	0.839	1.82638e-205	5	Calm2
0	0.671013	0.787	0.098	0	5	Nhsl1
0	0.670961	0.853	0.154	0	5	Gm1673
0	0.670844	0.83	0.113	0	5	Sox6
2.58793e-214	0.669536	0.954	0.667	5.40437e-210	5	Mtdh
0	0.668929	0.846	0.269	0	5	Exosc7
3.12397e-286	0.668546	0.931	0.492	6.52378e-282	5	Mrpl42
0	0.668247	0.657	0.112	0	5	Gap43
0	0.667691	0.787	0.067	0	5	Ckap2
0	0.667576	0.886	0.295	0	5	Sparc
0	0.666708	0.76	0.088	0	5	Espn
0	0.665604	0.888	0.351	0	5	Aarsd1
0	0.665536	0.858	0.24	0	5	Timm9
1.12272e-235	0.665046	0.969	0.685	2.34458e-231	5	Ndufc2
0	0.664937	0.861	0.3	0	5	Ftsj3
0	0.664563	0.746	0.035	0	5	Pimreg
1.87338e-236	0.664068	0.924	0.584	3.91218e-232	5	Rnf187
0	0.663637	0.892	0.4	0	5	Snrpa
0	0.6632	0.725	0.075	0	5	Tk1
0	0.663199	0.785	0.036	0	5	Ska1
0	0.663	0.882	0.384	0	5	Mrpl58
4.3238e-233	0.662323	0.917	0.588	9.02939e-229	5	Mrpl30
3.65715e-230	0.661134	0.924	0.595	7.63723e-226	5	Med28
5.01252e-295	0.659228	0.822	0.316	1.04676e-290	5	Ero1l
0	0.657001	0.764	0.112	0	5	Acot1
2.0823e-301	0.656919	0.886	0.421	4.34848e-297	5	Emc4
0	0.656591	0.782	0.06	0	5	Spc25
9.81807e-222	0.656491	0.957	0.647	2.05031e-217	5	Fkbp1a
0	0.656105	0.833	0.188	0	5	Lima1
0	0.655723	0.771	0.073	0	5	Ckap2l
0	0.655633	0.882	0.345	0	5	Hars
1.94964e-192	0.654932	0.97	0.699	4.07143e-188	5	Pgam1
0	0.654477	0.798	0.077	0	5	Asf1b
0	0.653131	0.872	0.295	0	5	Yaf2
5.30541e-302	0.6525	0.919	0.442	1.10793e-297	5	Lsm3
0	0.651992	0.849	0.226	0	5	Cisd3
0	0.651468	0.876	0.35	0	5	Smarcb1
0	0.651462	0.793	0.076	0	5	Mns1
6.81354e-148	0.651388	0.932	0.722	1.42287e-143	5	Eif3a
0	0.650876	0.784	0.11	0	5	Fam89a
0	0.649753	0.834	0.178	0	5	Rrm1
1.23968e-239	0.647809	0.909	0.512	2.58883e-235	5	Mtch1
3.15706e-278	0.647611	0.918	0.494	6.59288e-274	5	Ndufa9
9.25477e-170	0.646554	0.977	0.781	1.93267e-165	5	Ldha
0	0.646375	0.789	0.063	0	5	Cenpm
0	0.645199	0.804	0.102	0	5	Zfp428
0	0.643661	0.876	0.34	0	5	Esf1
1.07551e-231	0.643514	0.915	0.584	2.24598e-227	5	Sec11a
2.38726e-299	0.64256	0.908	0.422	4.98531e-295	5	Gm47283
3.22627e-212	0.641998	0.955	0.745	6.73742e-208	5	Taf10
0	0.641919	0.814	0.086	0	5	Fkbp10
0	0.640648	0.879	0.359	0	5	Lsm1
0	0.640464	0.689	0.032	0	5	Sapcd2
8.52621e-227	0.639784	0.976	0.815	1.78053e-222	5	Psmb1
0	0.639385	0.879	0.364	0	5	Pmpcb
0	0.637916	0.797	0.11	0	5	Nme4
0	0.637685	0.732	0.134	0	5	Kpna2
0	0.637567	0.66	0.047	0	5	Cdkn3
4.29452e-249	0.63734	0.918	0.499	8.96824e-245	5	Cnih4
0	0.637163	0.769	0.097	0	5	Bcat1
0	0.636681	0.728	0.047	0	5	Fbxo5
0	0.636378	0.835	0.146	0	5	Mthfd1l
6.81434e-215	0.636321	0.998	0.974	1.42304e-210	5	Hspa8
0	0.635593	0.809	0.128	0	5	Gemin6
1.27676e-208	0.635521	0.976	0.749	2.66625e-204	5	Eif3e
8.59867e-270	0.635155	0.921	0.467	1.79566e-265	5	Ssbp1
5.17785e-186	0.634615	0.945	0.694	1.08129e-181	5	Rheb
2.43281e-297	0.633729	0.87	0.383	5.08043e-293	5	Nabp2
4.22426e-215	0.633196	0.963	0.789	8.82153e-211	5	Atp5c1
1.15342e-230	0.630809	0.979	0.791	2.40869e-226	5	Arf1
1.40157e-229	0.628509	0.998	0.972	2.92689e-225	5	Rpl18
0	0.626878	0.807	0.184	0	5	Myc
0	0.626281	0.867	0.322	0	5	Clpp
6.32021e-190	0.625896	0.957	0.694	1.31985e-185	5	Pdia6
0	0.625832	0.847	0.238	0	5	Rpf2
0	0.625384	0.773	0.152	0	5	Pck2
0	0.624933	0.691	0.11	0	5	Ccn1
0	0.624598	0.872	0.34	0	5	Mrpl35
0	0.624114	0.868	0.313	0	5	Mrpl38
0	0.623412	0.891	0.399	0	5	Mrps17
0	0.623394	0.813	0.159	0	5	Cmss1
1.7218e-248	0.622548	0.901	0.489	3.59564e-244	5	Stub1
0	0.622122	0.763	0.05	0	5	Kif22
0	0.621888	0.862	0.292	0	5	Atic
0	0.619444	0.872	0.287	0	5	Klhdc2
0	0.619335	0.836	0.208	0	5	Rnaseh2b
0	0.619284	0.861	0.345	0	5	Eif1ad
1.60641e-223	0.618536	0.926	0.591	3.35466e-219	5	Snf8
0	0.618313	0.806	0.08	0	5	Gm773
1.82623e-304	0.617957	0.894	0.389	3.81373e-300	5	Pbdc1
1.23186e-289	0.617149	0.902	0.424	2.57249e-285	5	Utp11
5.01414e-200	0.616346	0.955	0.74	1.0471e-195	5	Eif2s2
9.56903e-203	0.616302	0.993	0.895	1.9983e-198	5	Eif4a1
0	0.615799	0.866	0.332	0	5	Ncaph2
0	0.615561	0.847	0.19	0	5	Cav2
0	0.614637	0.861	0.205	0	5	Cnn3
0	0.614351	0.646	0.058	0	5	Col9a1
1.60867e-204	0.614265	0.957	0.645	3.35939e-200	5	Snrpd2
3.50105e-233	0.614235	1	0.986	7.31125e-229	5	Rpl18a
0	0.613709	0.982	0.818	0	5	Bsg
5.43388e-194	0.613106	0.919	0.572	1.13476e-189	5	Eprs
8.96192e-242	0.611374	0.929	0.481	1.87152e-237	5	Hmgn1
0	0.611309	0.781	0.068	0	5	Cdc45
1.05421e-229	0.611135	0.908	0.476	2.2015e-225	5	AI662270
0	0.610999	0.879	0.321	0	5	Arl3
0	0.610176	0.858	0.271	0	5	Tsen34
2.58979e-170	0.609603	0.968	0.688	5.40826e-166	5	Krtcap2
9.00333e-250	0.609433	0.904	0.47	1.88017e-245	5	Psmd14
0	0.608933	0.87	0.237	0	5	Ss18l2
2.89423e-304	0.608085	0.876	0.374	6.04403e-300	5	Got2
2.57282e-281	0.608081	0.903	0.436	5.37283e-277	5	Immt
3.54464e-212	0.607834	0.907	0.574	7.40227e-208	5	Mrps24
2.94816e-211	0.607576	0.937	0.629	6.15665e-207	5	Ube2n
0	0.607532	0.862	0.283	0	5	Pycr2
0	0.607437	0.706	0.034	0	5	Kif20a
0	0.607362	0.868	0.35	0	5	Eci1
0	0.607326	0.873	0.357	0	5	Trnau1ap
7.86023e-227	0.606344	0.917	0.538	1.64145e-222	5	Eif2s1
3.62484e-239	0.605378	0.918	0.519	7.56975e-235	5	Fam104a
4.56798e-221	0.604987	0.982	0.861	9.53931e-217	5	Hnrnpa2b1
0	0.604732	0.763	0.234	0	5	Hist1h1e
0	0.604699	0.839	0.291	0	5	Slc29a1
1.04262e-216	0.604535	0.914	0.459	2.17729e-212	5	Gbp3
2.33601e-304	0.604413	0.887	0.379	4.8783e-300	5	Gtf3a
0	0.604408	0.83	0.237	0	5	Ppan
2.31543e-186	0.603196	0.953	0.704	4.83531e-182	5	Manf
4.91154e-219	0.601733	0.942	0.545	1.02568e-214	5	Uqcc2
4.16198e-218	0.601291	0.903	0.498	8.69146e-214	5	Imp3
2.72021e-237	0.600966	1	0.985	5.68061e-233	5	Rps27a
1.8384e-215	0.599344	0.997	0.974	3.83912e-211	5	Rpl3
1.0028e-246	0.59694	0.918	0.477	2.09416e-242	5	Srp19
0	0.595918	0.82	0.177	0	5	Spry2
0	0.595827	0.855	0.297	0	5	Seh1l
3.3464e-241	0.595382	0.91	0.482	6.98829e-237	5	Mrps16
0	0.594609	0.86	0.239	0	5	Gstm5
1.4554e-220	0.594547	1	0.943	3.03931e-216	5	Rpl29
0	0.594535	0.846	0.262	0	5	Nxt1
6.4177e-224	0.594353	0.921	0.577	1.34021e-219	5	Ndufs2
0	0.594273	0.804	0.234	0	5	Phf10
4.86e-259	0.594258	0.897	0.454	1.01491e-254	5	Ccdc124
0	0.594108	0.825	0.224	0	5	Rnaseh2a
1.94456e-194	0.594034	0.925	0.628	4.06083e-190	5	Cope
4.42604e-233	0.593009	0.899	0.509	9.2429e-229	5	Coa3
5.44345e-250	0.592707	0.889	0.444	1.13676e-245	5	Bccip
1.64801e-197	0.592305	0.961	0.666	3.44154e-193	5	Paip2
3.97131e-217	0.591674	0.931	0.577	8.29329e-213	5	Mrps33
0	0.591366	0.819	0.181	0	5	Cfap298
0	0.591334	0.888	0.374	0	5	Cnih1
1.05876e-256	0.5907	0.884	0.445	2.21102e-252	5	Acp1
0	0.590643	0.851	0.252	0	5	Tfam
9.09167e-259	0.589768	0.873	0.417	1.89861e-254	5	Hras
0	0.589492	0.834	0.213	0	5	Dbf4
1.25831e-297	0.58926	0.871	0.371	2.62772e-293	5	Rbmxl1
3.30522e-186	0.58918	0.916	0.575	6.90229e-182	5	P4hb
0	0.589104	0.843	0.231	0	5	Usp1
1.95649e-159	0.588981	0.976	0.805	4.08573e-155	5	Tle5
0	0.588734	0.795	0.117	0	5	Ptprz1
6.18979e-134	0.588659	0.971	0.84	1.29261e-129	5	Ncl
0	0.588317	0.864	0.294	0	5	Rpa3
0	0.588045	0.723	0.095	0	5	Col18a1
0	0.587926	0.776	0.097	0	5	Trip6
0	0.587881	0.865	0.314	0	5	Malsu1
1.81098e-215	0.587868	1	0.984	3.78186e-211	5	Rpl41
0	0.58753	0.87	0.31	0	5	Fyttd1
3.09684e-230	0.587018	0.918	0.528	6.46714e-226	5	Sdhd
1.0052e-258	0.586949	0.892	0.443	2.09915e-254	5	Dazap1
0	0.586808	0.36	0.039	0	5	Nts
0	0.586261	0.818	0.161	0	5	Polr3h
0	0.585962	0.841	0.259	0	5	Aatf
0	0.585402	0.879	0.231	0	5	Bcas1
7.87625e-200	0.58537	0.903	0.574	1.6448e-195	5	Emc10
3.14282e-205	0.58354	0.94	0.635	6.56315e-201	5	Dctn3
0	0.58319	0.794	0.122	0	5	Tdrkh
2.40891e-186	0.582985	0.982	0.82	5.03053e-182	5	Srsf3
0	0.582831	0.83	0.315	0	5	Ddx27
0	0.582807	0.743	0.082	0	5	Knstrn
0	0.582669	0.862	0.342	0	5	Drg1
1.04534e-193	0.581955	0.928	0.643	2.18299e-189	5	Psma6
0	0.581637	0.84	0.222	0	5	Traf4
2.63126e-240	0.581221	0.893	0.466	5.49487e-236	5	Ppm1g
0	0.5806	0.827	0.192	0	5	Cinp
5.43672e-212	0.580315	0.904	0.545	1.13535e-207	5	Polr2g
0	0.579113	0.716	0.035	0	5	Sgo2a
4.26713e-262	0.578914	0.913	0.423	8.91104e-258	5	Lsm5
0	0.578673	0.851	0.29	0	5	Gcsh
7.12051e-236	0.578591	0.9	0.468	1.48698e-231	5	Thoc7
4.41567e-206	0.578324	0.924	0.585	9.22123e-202	5	Ndufv2
0	0.577881	0.822	0.171	0	5	Abhd14a
9.00309e-213	0.577655	0.919	0.554	1.88011e-208	5	Ahsa1
1.2676e-215	0.57733	1	0.98	2.64712e-211	5	Rpl6
6.7147e-131	0.577067	0.994	0.728	1.40223e-126	5	Cd63
0	0.57691	0.828	0.227	0	5	Coq7
0	0.576479	0.836	0.269	0	5	Ak6
0	0.575727	0.861	0.332	0	5	Tmem11
0	0.575366	0.755	0.102	0	5	Rcn3
1.6797e-222	0.575255	0.892	0.49	3.50771e-218	5	Mrpl54
0	0.575058	0.845	0.205	0	5	Fam92a
0	0.574582	0.816	0.143	0	5	Fam216a
5.7532e-203	0.574489	0.983	0.816	1.20144e-198	5	Cox5a
2.69737e-299	0.573915	0.887	0.362	5.63292e-295	5	Calu
0	0.573903	0.785	0.093	0	5	Fndc4
7.73098e-188	0.573842	0.929	0.602	1.61446e-183	5	Ostc
2.19746e-199	0.572801	0.969	0.784	4.58896e-195	5	Pcbp2
0	0.572766	0.857	0.337	0	5	Wdr18
0	0.572237	0.825	0.148	0	5	Jam3
5.76283e-260	0.57189	0.887	0.423	1.20345e-255	5	Cbx1
0	0.570323	0.797	0.177	0	5	Nop2
0	0.57026	0.794	0.111	0	5	Hacd1
1.36832e-183	0.56974	0.957	0.734	2.85747e-179	5	Park7
0	0.569071	0.857	0.315	0	5	Nol12
9.25845e-265	0.569048	0.891	0.419	1.93344e-260	5	Mrpl34
0	0.568692	0.814	0.249	0	5	Sigmar1
0	0.568667	0.712	0.206	0	5	Id3
2.24042e-216	0.568029	0.911	0.511	4.67867e-212	5	Tmco1
0	0.567864	0.835	0.299	0	5	Abcf2
1.17077e-187	0.56759	0.919	0.608	2.44491e-183	5	Llph
0	0.567273	0.818	0.166	0	5	Smyd2
0	0.567102	0.857	0.323	0	5	Acat1
0	0.566662	0.743	0.046	0	5	Cdca5
1.00952e-240	0.566217	0.876	0.442	2.10818e-236	5	Tmem126a
0	0.566177	0.821	0.257	0	5	Wdr74
0	0.565349	0.804	0.152	0	5	Nup85
0	0.565244	0.747	0.075	0	5	Cdc42ep5
0	0.564525	0.856	0.222	0	5	Asf1a
1.3678e-260	0.563153	0.908	0.395	2.85638e-256	5	Tcf12
0	0.562846	0.84	0.211	0	5	Myef2
0	0.562471	0.833	0.285	0	5	Jagn1
8.61778e-161	0.562445	0.955	0.695	1.79965e-156	5	Eno1
1.77491e-208	0.562277	0.941	0.579	3.70655e-204	5	Snrpc
1.74567e-142	0.562267	0.961	0.772	3.64547e-138	5	Psmb10
0	0.561478	0.847	0.335	0	5	Mrpl55
0	0.560701	0.852	0.305	0	5	Rae1
0	0.560166	0.823	0.243	0	5	Rrp9
0	0.559552	0.755	0.106	0	5	B9d1
6.40134e-243	0.559241	0.898	0.436	1.33679e-238	5	Naa50
5.45505e-274	0.558927	0.851	0.363	1.13918e-269	5	Mybbp1a
0	0.558865	0.833	0.216	0	5	Aimp2
2.2021e-271	0.557752	0.882	0.37	4.59864e-267	5	Btg3
0	0.557463	0.819	0.175	0	5	Pycrl
0	0.55721	0.815	0.187	0	5	Yars
0	0.556999	0.75	0.087	0	5	Lockd
0	0.556949	0.847	0.266	0	5	Tmx2
0	0.556479	0.88	0.322	0	5	Mrpl53
7.47223e-233	0.555737	0.881	0.442	1.56043e-228	5	Hsd17b10
1.44982e-208	0.555231	0.856	0.409	3.02767e-204	5	Snhg12
0	0.555179	0.774	0.109	0	5	Nes
2.8347e-197	0.554244	0.998	0.947	5.9197e-193	5	Eef1b2
0	0.554078	0.799	0.173	0	5	Kat2a
0	0.553593	0.612	0.081	0	5	Depdc7
0	0.553153	0.866	0.349	0	5	Vars
0	0.552307	0.854	0.291	0	5	Rab28
0	0.552298	0.83	0.258	0	5	Txndc12
5.87711e-184	0.552173	0.923	0.627	1.22732e-179	5	Rpn2
3.67647e-179	0.55184	0.926	0.562	7.67758e-175	5	Emd
0	0.551651	0.842	0.31	0	5	Urm1
5.38976e-123	0.551639	0.932	0.65	1.12554e-118	5	2410006H16Rik
8.43037e-212	0.551627	0.921	0.547	1.76051e-207	5	Psmd11
0	0.551457	0.867	0.341	0	5	Hikeshi
0	0.550493	0.864	0.321	0	5	4930453N24Rik
0	0.549994	0.856	0.319	0	5	Thyn1
1.49244e-211	0.549419	0.91	0.509	3.11667e-207	5	Gspt1
0	0.54784	0.765	0.079	0	5	Shmt1
5.80338e-244	0.547802	0.899	0.404	1.21192e-239	5	Bex3
0	0.547039	0.809	0.155	0	5	Map1b
1.0559e-290	0.546142	0.866	0.362	2.20504e-286	5	Bloc1s2
0	0.546009	0.874	0.243	0	5	Tsc22d1
0	0.545996	0.788	0.113	0	5	Pcdh17
0	0.54544	0.826	0.2	0	5	Hddc2
4.75147e-302	0.545425	0.893	0.362	9.92249e-298	5	Tspan3
0	0.544515	0.84	0.214	0	5	Tex30
6.76217e-297	0.54441	0.854	0.35	1.41214e-292	5	Kars
1.22963e-264	0.54405	0.877	0.406	2.56783e-260	5	Cs
2.38164e-170	0.543814	0.935	0.657	4.97357e-166	5	Raly
3.90606e-257	0.543706	0.877	0.4	8.15703e-253	5	Exosc8
2.84107e-187	0.543524	0.935	0.644	5.933e-183	5	Cdc37
3.05322e-185	0.543209	0.912	0.575	6.37603e-181	5	Aimp1
1.24298e-188	0.543144	0.931	0.584	2.59572e-184	5	Pdcd5
0	0.542907	0.757	0.061	0	5	Rad51
2.64366e-199	0.542535	0.962	0.697	5.52076e-195	5	Ywhaq
0	0.542291	0.803	0.183	0	5	Noa1
2.91177e-277	0.54165	0.878	0.376	6.08066e-273	5	Hat1
7.28437e-166	0.541483	0.976	0.831	1.5212e-161	5	Eif3h
0	0.540555	0.768	0.133	0	5	Cald1
0	0.540219	0.788	0.13	0	5	Haus1
4.43092e-286	0.539857	0.877	0.374	9.25309e-282	5	Kpnb1
3.51427e-217	0.539801	0.914	0.494	7.33884e-213	5	Psmd6
0	0.539083	0.772	0.069	0	5	Xlr3c
4.36197e-298	0.536586	0.864	0.36	9.10911e-294	5	Emc8
3.38799e-202	0.536477	0.903	0.53	7.07514e-198	5	Cops6
0	0.535999	0.849	0.29	0	5	Atad2
0	0.535719	0.807	0.228	0	5	Fen1
3.06562e-264	0.535546	0.873	0.402	6.40194e-260	5	Sgta
0	0.535271	0.803	0.205	0	5	Ptrh2
0	0.534381	0.811	0.246	0	5	Chchd4
0	0.534095	0.772	0.111	0	5	Rcc1
1.68357e-282	0.534026	0.885	0.375	3.51579e-278	5	Rsl24d1
1.02366e-187	0.533647	0.915	0.58	2.1377e-183	5	Ufc1
0	0.533404	0.755	0.081	0	5	Ube2t
2.64174e-146	0.533266	0.973	0.627	5.51674e-142	5	Cd81
1.13713e-156	0.533118	0.989	0.911	2.37467e-152	5	Psmb8
1.90609e-290	0.533048	0.879	0.374	3.98049e-286	5	Ssna1
0	0.532783	0.81	0.191	0	5	Nt5c3b
1.01789e-263	0.532697	0.872	0.402	2.12565e-259	5	Mrpl27
0	0.53265	0.785	0.19	0	5	Tmem63b
4.51778e-300	0.532401	0.872	0.362	9.43448e-296	5	Prpf19
0	0.532351	0.757	0.041	0	5	Bub1
0	0.532204	0.829	0.249	0	5	Ggct
0	0.53205	0.851	0.275	0	5	Mrps10
0	0.530989	0.824	0.277	0	5	Timm10
0	0.530608	0.845	0.286	0	5	Med4
2.22947e-237	0.530195	0.866	0.419	4.65579e-233	5	Tspan31
4.77399e-187	0.529631	0.997	0.909	9.96953e-183	5	Btf3
0	0.529596	0.83	0.271	0	5	Utp18
1.88641e-272	0.529264	0.854	0.36	3.93939e-268	5	Timm17b
2.05594e-224	0.529226	0.916	0.453	4.29343e-220	5	Tbrg1
2.01559e-276	0.528875	0.851	0.359	4.20915e-272	5	Prdx3
0	0.528655	0.798	0.175	0	5	Sac3d1
3.96548e-165	0.528554	0.924	0.616	8.28111e-161	5	Eif6
9.21205e-181	0.528139	0.929	0.637	1.92375e-176	5	Ndufa8
0	0.527897	0.734	0.055	0	5	Dlgap5
1.52189e-177	0.527869	0.948	0.658	3.17817e-173	5	Spcs1
1.45863e-301	0.527729	0.891	0.352	3.04607e-297	5	Pdha1
4.27842e-197	0.52771	0.911	0.562	8.93463e-193	5	Psmc4
1.46689e-299	0.527584	0.83	0.317	3.0633e-295	5	Idh2
0	0.527079	0.876	0.332	0	5	Ddx1
8.73073e-250	0.526842	0.873	0.393	1.82324e-245	5	Snrpa1
0	0.526486	0.742	0.191	0	5	Reep4
5.01851e-215	0.526337	0.856	0.404	1.04801e-210	5	Ube2l6
8.47815e-247	0.526263	0.866	0.378	1.77049e-242	5	Gsto1
4.59051e-265	0.526231	0.88	0.407	9.58636e-261	5	Uba2
1.52712e-196	0.524963	0.889	0.509	3.18909e-192	5	Mvb12a
0	0.52382	0.854	0.319	0	5	Lage3
7.84274e-176	0.523492	0.903	0.536	1.6378e-171	5	Rexo2
0	0.523322	0.822	0.213	0	5	Pmf1
1.76373e-224	0.522843	0.874	0.45	3.68319e-220	5	Adrm1
1.79103e-217	0.522529	0.89	0.461	3.7402e-213	5	Arpc5l
0	0.522525	0.825	0.241	0	5	Bop1
0	0.522338	0.814	0.156	0	5	Lzts2
0	0.522129	0.779	0.142	0	5	Dcakd
0	0.522037	0.719	0.098	0	5	Dhfr
0	0.521946	0.671	0.108	0	5	E030030I06Rik
0	0.52173	0.793	0.178	0	5	Gpatch4
0	0.521509	0.729	0.07	0	5	Kif23
0	0.520992	0.765	0.09	0	5	Cd109
8.43846e-269	0.520856	0.873	0.376	1.7622e-264	5	Oat
0	0.520853	0.76	0.107	0	5	Pola1
0	0.520706	0.832	0.266	0	5	Polr2d
6.28488e-170	0.520419	0.949	0.681	1.31247e-165	5	Ndufb5
0	0.520408	0.777	0.126	0	5	Copz2
2.15699e-174	0.520345	0.912	0.571	4.50445e-170	5	Wdr83os
0	0.520107	0.835	0.152	0	5	Xlr
2.46561e-193	0.51999	0.903	0.541	5.14892e-189	5	Trappc4
0	0.519829	0.754	0.138	0	5	Spry1
4.79343e-172	0.519227	0.953	0.714	1.00101e-167	5	Rtraf
0	0.519182	0.838	0.26	0	5	Nifk
2.93194e-200	0.519097	0.882	0.494	6.12276e-196	5	Mydgf
0	0.518907	0.851	0.329	0	5	Maea
6.65296e-237	0.518846	0.882	0.422	1.38934e-232	5	Ndufv1
5.81895e-249	0.518795	0.881	0.421	1.21517e-244	5	Csnk2a2
0	0.51872	0.602	0.129	0	5	Ly6c1
0	0.518398	0.834	0.193	0	5	Rpa2
4.75025e-189	0.517922	1	0.991	9.91994e-185	5	Rpl13
3.18078e-223	0.517722	0.887	0.454	6.64242e-219	5	Rpl7l1
0	0.517336	0.787	0.186	0	5	Naf1
2.34432e-234	0.516523	0.894	0.428	4.89565e-230	5	Gnl3
0	0.515809	0.826	0.207	0	5	Gnpnat1
5.1393e-259	0.515754	0.861	0.38	1.07324e-254	5	Mrpl4
8.67759e-189	0.515662	0.894	0.525	1.81214e-184	5	Dctn2
3.99958e-185	0.515561	0.915	0.544	8.35233e-181	5	Zc3h15
0	0.515397	0.754	0.067	0	5	Rhox2h
6.24297e-297	0.515244	0.868	0.346	1.30372e-292	5	Pfdn4
3.82066e-209	0.515062	0.919	0.487	7.97869e-205	5	Polr2j
2.26802e-267	0.514936	0.843	0.357	4.73631e-263	5	Tcerg1
4.47605e-177	0.51457	1	0.969	9.34734e-173	5	Rpl7
1.57735e-207	0.514558	0.914	0.495	3.29398e-203	5	Bud31
0	0.514434	0.766	0.113	0	5	Armcx2
0	0.514352	0.859	0.314	0	5	Idh3a
4.45802e-190	0.514001	0.898	0.527	9.30968e-186	5	Lsm12
3.20435e-135	0.513609	0.985	0.77	6.69164e-131	5	Snrpg
6.32736e-242	0.513259	0.864	0.402	1.32134e-237	5	Rad23a
7.34287e-174	0.513113	0.882	0.522	1.53341e-169	5	Puf60
0	0.512413	0.831	0.24	0	5	2810004N23Rik
0	0.512344	0.798	0.157	0	5	Cd320
0	0.511545	0.792	0.238	0	5	Lonp1
0	0.511479	0.805	0.191	0	5	Snap47
0	0.511162	0.83	0.264	0	5	Tcf3
0	0.510759	0.771	0.138	0	5	Xrcc5
0	0.510515	0.79	0.199	0	5	Slc39a6
2.84798e-261	0.50963	0.851	0.362	5.94743e-257	5	Exosc5
0	0.509078	0.732	0.068	0	5	Gm9732
3.90498e-204	0.508917	0.899	0.49	8.15478e-200	5	Emc6
1.6293e-300	0.508825	0.851	0.333	3.40247e-296	5	Jmjd6
3.39298e-172	0.508513	0.903	0.574	7.08555e-168	5	Tsn
4.51568e-170	0.507432	0.904	0.509	9.43009e-166	5	Rnaseh2c
0	0.506366	0.834	0.253	0	5	Nol11
0	0.506334	0.726	0.129	0	5	Rangrf
0	0.505966	0.777	0.085	0	5	Ncapd2
0	0.505719	0.785	0.095	0	5	Rnf144a
4.55201e-185	0.505437	0.924	0.565	9.50596e-181	5	Bcas2
4.27028e-266	0.505437	0.84	0.349	8.91763e-262	5	Tcof1
1.30158e-158	0.505435	0.987	0.865	2.71809e-154	5	Atp5h
1.00538e-242	0.505094	0.876	0.398	2.09953e-238	5	Rad21
0	0.505031	0.791	0.179	0	5	Ntmt1
0	0.50491	0.785	0.112	0	5	Tpm3-rs7
0	0.504066	0.818	0.225	0	5	Poldip2
0	0.503901	0.683	0.091	0	5	Vcan
4.36219e-221	0.503617	0.875	0.439	9.10956e-217	5	Spag7
1.03677e-192	0.502538	0.901	0.509	2.16508e-188	5	Suclg1
4.98454e-193	0.5022	0.891	0.487	1.04092e-188	5	Atraid
2.19486e-121	0.502107	0.951	0.661	4.58353e-117	5	Uqcr10
0	0.501789	0.808	0.195	0	5	Pnpt1
0	0.501137	0.716	0.076	0	5	Fkbp11
0	0.500848	0.819	0.247	0	5	Nde1
2.52657e-131	0.50002	0.979	0.751	5.27623e-127	5	Ndufa2
9.17619e-244	0.499787	0.855	0.394	1.91626e-239	5	Ormdl2
0	0.499272	0.777	0.114	0	5	Igf2bp3
2.1876e-229	0.499254	0.861	0.396	4.56836e-225	5	Slc35b2
0	0.499056	0.825	0.217	0	5	Alad
2.14321e-130	0.499041	0.999	0.945	4.47567e-126	5	Rpl23a
0	0.498728	0.762	0.085	0	5	Anln
0	0.497884	0.763	0.073	0	5	Gm32885
2.39358e-231	0.497872	0.866	0.397	4.99852e-227	5	Csnk1e
0	0.497705	0.764	0.111	0	5	Rad1
0	0.497172	0.815	0.178	0	5	Aldh7a1
0	0.496954	0.762	0.112	0	5	Irak1bp1
0	0.496596	0.817	0.223	0	5	Pabpc4
3.38818e-152	0.496533	0.973	0.808	7.07554e-148	5	Atp5f1
2.34606e-235	0.496433	0.877	0.41	4.89928e-231	5	Ap1s1
0	0.495426	0.731	0.04	0	5	Nuf2
1.09248e-275	0.494998	0.854	0.354	2.28143e-271	5	Mrps25
0	0.494796	0.809	0.132	0	5	Shisa4
0	0.494453	0.762	0.072	0	5	Dppa4
9.28678e-209	0.493793	0.902	0.482	1.93936e-204	5	Abcf1
2.43314e-204	0.493584	0.886	0.432	5.08112e-200	5	Supt16
0	0.493536	0.761	0.122	0	5	Ankrd24
1.54133e-294	0.49348	0.84	0.318	3.21876e-290	5	Rxylt1
0	0.493319	0.817	0.218	0	5	Mrps35
7.71036e-175	0.493126	0.856	0.421	1.61015e-170	5	Snhg1
0	0.492828	0.84	0.285	0	5	Nbdy
3.14189e-296	0.491698	0.85	0.32	6.5612e-292	5	Rabggtb
1.61303e-277	0.491536	0.854	0.348	3.36849e-273	5	Nans
3.08376e-135	0.4915	0.926	0.596	6.43981e-131	5	Pcna
0	0.490971	0.857	0.309	0	5	Farsa
1.14642e-185	0.490744	0.914	0.55	2.39408e-181	5	Ube2k
1.0404e-156	0.490672	0.969	0.651	2.17266e-152	5	Atpif1
7.92502e-147	0.490341	0.949	0.649	1.65498e-142	5	Rbm8a
1.58173e-86	0.489807	0.94	0.72	3.30313e-82	5	Tagln2
3.91461e-164	0.489671	0.91	0.566	8.17488e-160	5	Prpf40a
0	0.48913	0.747	0.108	0	5	Hells
0	0.488606	0.66	0.072	0	5	Csta2
1.36337e-264	0.48761	0.857	0.358	2.84712e-260	5	Hspa14
0	0.486891	0.796	0.195	0	5	Rfc3
8.79317e-221	0.486269	0.865	0.42	1.83628e-216	5	Psmc1
1.58789e-201	0.486225	0.863	0.412	3.31599e-197	5	Rock2
5.73791e-205	0.486092	0.863	0.433	1.19825e-200	5	Echs1
3.99787e-250	0.485865	0.856	0.378	8.34875e-246	5	Mrps23
0	0.485142	0.715	0.04	0	5	Sgo1
0	0.485132	0.798	0.188	0	5	Pla2g12a
0	0.484413	0.746	0.107	0	5	Pdxp
2.80954e-157	0.483967	0.972	0.76	5.86716e-153	5	Nedd8
0	0.482946	0.771	0.087	0	5	Igf2bp2
0	0.482896	0.809	0.268	0	5	Dtd1
3.04796e-302	0.482759	0.856	0.335	6.36506e-298	5	Gfer
7.64222e-138	0.48202	0.952	0.722	1.59593e-133	5	Tmed10
5.93227e-203	0.481661	0.925	0.496	1.23884e-198	5	Eny2
0	0.481624	0.837	0.288	0	5	Eef1akmt1
1.7519e-251	0.480593	0.856	0.376	3.65849e-247	5	Trim28
0	0.48015	0.659	0.076	0	5	Ccne1
2.19178e-221	0.480046	0.881	0.45	4.5771e-217	5	Mrps18a
0	0.480033	0.812	0.201	0	5	Cdc16
0	0.479706	0.77	0.126	0	5	Ctps
9.1378e-205	0.478682	0.876	0.444	1.90825e-200	5	Rfc2
4.68141e-196	0.478461	0.876	0.472	9.77619e-192	5	Naa20
2.87456e-234	0.478413	0.866	0.406	6.00295e-230	5	Mrps12
0	0.478119	0.803	0.21	0	5	1500011B03Rik
0	0.477924	0.797	0.173	0	5	S100b
0	0.477897	0.729	0.17	0	5	Cryl1
0	0.477474	0.798	0.193	0	5	Pip4p2
0	0.476829	0.781	0.137	0	5	Rhno1
2.36218e-184	0.476803	0.901	0.486	4.93295e-180	5	Ndufb6
1.02926e-275	0.476585	0.846	0.35	2.1494e-271	5	Babam1
1.4039e-242	0.476211	0.889	0.409	2.93176e-238	5	Dpy30
2.17991e-294	0.475737	0.86	0.323	4.55232e-290	5	Abce1
0	0.475095	0.787	0.185	0	5	Ccnq
2.95061e-229	0.475047	0.887	0.431	6.16176e-225	5	Ddb1
1.33382e-149	0.47492	0.947	0.665	2.78541e-145	5	Vapa
1.34977e-163	0.474633	0.91	0.575	2.81872e-159	5	Ergic3
0	0.473501	0.814	0.209	0	5	Znhit3
2.62164e-159	0.473425	0.934	0.622	5.47478e-155	5	Psmc3
3.89015e-250	0.473171	0.861	0.375	8.12379e-246	5	Tmem165
2.4624e-204	0.473118	0.882	0.434	5.14223e-200	5	Mrpl57
0	0.472364	0.72	0.044	0	5	Ncapg
2.06212e-273	0.471974	0.864	0.361	4.30633e-269	5	Sf3a3
0	0.47145	0.709	0.057	0	5	Cenph
0	0.471154	0.693	0.08	0	5	Mmp15
0	0.471033	0.777	0.157	0	5	Ppif
0	0.470932	0.82	0.266	0	5	Mri1
0	0.470471	0.732	0.061	0	5	Trip13
0	0.469842	0.81	0.231	0	5	Memo1
1.71621e-199	0.469654	0.868	0.448	3.58397e-195	5	Nsmce4a
0	0.469548	0.806	0.223	0	5	Mrpl49
0	0.469215	0.5	0.044	0	5	Cth
1.57787e-194	0.469088	0.886	0.447	3.29506e-190	5	Pdia4
0	0.468995	0.743	0.12	0	5	Ammecr1
1.29127e-134	0.468456	0.934	0.647	2.69655e-130	5	Hnrnpd
2.30958e-148	0.467976	0.828	0.427	4.8231e-144	5	Ddit3
0	0.467872	0.779	0.184	0	5	Atad3a
1.33843e-145	0.467646	0.948	0.646	2.79504e-141	5	St13
0	0.467623	0.812	0.267	0	5	Ahsa2
9.43278e-164	0.467252	0.894	0.571	1.96985e-159	5	Emc7
0	0.466536	0.809	0.226	0	5	Drg2
0	0.466493	0.806	0.245	0	5	Mars
0	0.465619	0.734	0.117	0	5	Hirip3
1.21505e-200	0.465619	0.861	0.444	2.53739e-196	5	Yif1b
2.64973e-179	0.465475	0.897	0.492	5.53343e-175	5	Eif3b
2.85408e-256	0.46521	0.825	0.328	5.96018e-252	5	Hsph1
0	0.465173	0.782	0.194	0	5	Wdr12
0	0.465159	0.814	0.219	0	5	Ublcp1
9.17448e-220	0.465029	0.862	0.401	1.91591e-215	5	Yrdc
0	0.464844	0.813	0.24	0	5	Topbp1
0	0.463853	0.816	0.231	0	5	Tceal8
1.70398e-180	0.463664	0.908	0.52	3.55842e-176	5	Sar1b
0	0.463656	0.691	0.068	0	5	Cmbl
4.62361e-210	0.46345	0.873	0.417	9.65548e-206	5	Luc7l3
4.69307e-180	0.463382	0.867	0.463	9.80054e-176	5	Mcrip1
1.81019e-201	0.463161	0.863	0.369	3.78021e-197	5	Cpq
3.11851e-175	0.463041	0.896	0.523	6.51238e-171	5	Dcun1d5
0	0.462983	0.819	0.257	0	5	Farsb
0	0.462828	0.826	0.277	0	5	Cops7a
0	0.462622	0.817	0.253	0	5	Hdhd2
3.31828e-261	0.462287	0.861	0.363	6.92957e-257	5	Cdc123
0	0.462205	0.766	0.144	0	5	Grwd1
4.62347e-134	0.461783	0.958	0.751	9.65518e-130	5	Psmb6
1.58208e-177	0.461714	0.874	0.47	3.30386e-173	5	Nmi
0	0.461565	0.764	0.154	0	5	Xrcc6
8.09076e-145	0.461177	0.969	0.793	1.68959e-140	5	Psme2
0	0.460127	0.824	0.283	0	5	Mrps11
1.85432e-205	0.459536	0.875	0.447	3.87238e-201	5	Ccdc59
4.89045e-150	0.45924	0.911	0.631	1.02127e-145	5	Fkbp8
4.90522e-194	0.459233	0.9	0.477	1.02436e-189	5	Wbp11
4.69581e-206	0.459145	0.88	0.435	9.80626e-202	5	Mrpl21
3.50697e-150	0.45906	1	0.998	7.3236e-146	5	Tpt1
0	0.458565	0.608	0.053	0	5	Osr2
6.6825e-268	0.458542	0.854	0.351	1.39551e-263	5	Prpf31
3.40332e-281	0.458298	0.855	0.344	7.10715e-277	5	Zfp330
1.41856e-200	0.458126	0.885	0.441	2.96238e-196	5	Psmd1
6.92293e-211	0.458047	0.88	0.412	1.44572e-206	5	Psmg4
5.45688e-190	0.457833	0.884	0.489	1.13956e-185	5	Aco2
0	0.457679	0.743	0.201	0	5	Fzr1
1.67027e-281	0.457525	0.841	0.326	3.48802e-277	5	Slc25a28
0	0.457438	0.795	0.17	0	5	Nup35
0	0.456774	0.813	0.242	0	5	Mcm6
0	0.456652	0.745	0.118	0	5	Nme6
0	0.456291	0.746	0.114	0	5	Gins2
0	0.455505	0.809	0.179	0	5	Phlda3
0	0.454999	0.745	0.081	0	5	Il17rc
0	0.454373	0.78	0.14	0	5	Epn2
1.68523e-190	0.454244	0.877	0.47	3.51927e-186	5	Acbd6
2.56835e-273	0.454142	0.843	0.333	5.36349e-269	5	Dapk3
6.96471e-162	0.454054	0.911	0.555	1.45444e-157	5	Mrpl20
0	0.453802	0.795	0.248	0	5	Rad50
0	0.453714	0.769	0.19	0	5	Nup62
0	0.453591	0.809	0.182	0	5	Ift43
0	0.453527	0.771	0.209	0	5	Cdkn2d
1.40581e-205	0.45273	0.87	0.404	2.93575e-201	5	Snhg6
0	0.452721	0.76	0.175	0	5	Praf2
4.14255e-266	0.452553	0.729	0.237	8.65089e-262	5	Polr2l
1.99726e-160	0.452552	0.899	0.531	4.17087e-156	5	Eif4g1
3.13233e-245	0.45236	0.855	0.367	6.54124e-241	5	Glod4
3.82191e-142	0.452268	0.928	0.627	7.98129e-138	5	Rab5if
6.94948e-134	0.452088	0.998	0.971	1.45126e-129	5	Rps15
6.01962e-138	0.451876	0.998	0.971	1.25708e-133	5	Rpl5
0	0.451473	0.773	0.209	0	5	Nr2f6
1.33112e-241	0.451304	0.822	0.331	2.77977e-237	5	Cmas
0	0.450869	0.773	0.16	0	5	Dimt1
0	0.45086	0.825	0.295	0	5	Timm44
0	0.450804	0.818	0.215	0	5	Tfdp1
1.01909e-297	0.45062	0.832	0.306	2.12817e-293	5	9130401M01Rik
1.47412e-290	0.450457	0.822	0.287	3.0784e-286	5	Me2
0	0.450121	0.787	0.163	0	5	Bysl
8.14479e-192	0.449069	0.875	0.449	1.70088e-187	5	Idh3b
1.65547e-193	0.449036	0.896	0.469	3.45711e-189	5	Polr2m
4.59044e-229	0.448164	0.865	0.389	9.58621e-225	5	Usp14
1.64742e-188	0.44776	0.894	0.444	3.44031e-184	5	Eif1a
1.76038e-170	0.447133	0.905	0.537	3.6762e-166	5	Cers2
0	0.446487	0.682	0.084	0	5	Wee1
0	0.446137	0.798	0.222	0	5	Cdkn2aipnl
0	0.445504	0.723	0.099	0	5	Cyp2j6
6.47199e-249	0.445453	0.84	0.347	1.35154e-244	5	Mphosph10
0	0.445274	0.802	0.194	0	5	Fasn
0	0.44516	0.257	0.022	0	5	Rhox5
9.20016e-269	0.445104	0.835	0.33	1.92127e-264	5	Ipo5
1.3147e-183	0.444943	0.903	0.46	2.7455e-179	5	Hmgn2
9.61588e-265	0.444891	0.863	0.354	2.00808e-260	5	Ilf2
8.18496e-141	0.444743	0.962	0.751	1.70927e-136	5	Srsf2
2.47802e-237	0.444692	0.848	0.378	5.17484e-233	5	Fdx2
2.1506e-143	0.444622	0.903	0.524	4.49109e-139	5	Tmed3
9.06951e-207	0.444621	0.449	0.117	1.89399e-202	5	Apoc1
0	0.444262	0.839	0.279	0	5	Snx12
0	0.444235	0.753	0.127	0	5	Efemp2
0	0.444065	0.674	0.026	0	5	Esco2
0	0.444039	0.821	0.255	0	5	Dgcr6
4.02593e-126	0.443742	0.924	0.598	8.40734e-122	5	Sfr1
0	0.443296	0.665	0.089	0	5	Plagl1
8.44431e-130	0.443132	0.934	0.677	1.76343e-125	5	Psmd8
0	0.443088	0.668	0.045	0	5	Mis18bp1
0	0.443031	0.711	0.066	0	5	Pcbd1
1.35597e-152	0.442955	0.907	0.506	2.83168e-148	5	Morf4l2
9.75718e-139	0.442922	0.95	0.709	2.03759e-134	5	Eif3m
2.83329e-172	0.442543	0.788	0.362	5.91676e-168	5	Tuba1c
2.35562e-226	0.44244	0.852	0.375	4.91924e-222	5	Cyb5r3
0	0.441478	0.809	0.189	0	5	Adk
1.5356e-170	0.441478	0.898	0.496	3.20679e-166	5	Dph3
1.16444e-203	0.441214	0.89	0.445	2.43171e-199	5	Ccar1
0	0.4407	0.826	0.285	0	5	Gipc1
0	0.440351	0.666	0.042	0	5	Raet1d
9.12168e-209	0.439226	0.801	0.342	1.90488e-204	5	Pnpla2
0	0.438823	0.583	0.064	0	5	Tead2
0	0.438569	0.814	0.233	0	5	Adsl
5.95694e-181	0.438319	0.898	0.475	1.24399e-176	5	Skp1a
5.26632e-300	0.437806	0.808	0.275	1.09977e-295	5	Rif1
4.09326e-123	0.437436	0.999	0.981	8.54795e-119	5	Rps3
0	0.4371	0.694	0.076	0	5	Cdca7
2.48183e-240	0.436824	0.846	0.355	5.18281e-236	5	Hax1
0	0.436782	0.741	0.116	0	5	Oxnad1
0	0.436698	0.786	0.19	0	5	1110059E24Rik
0	0.436005	0.766	0.134	0	5	Pllp
0	0.435848	0.813	0.269	0	5	BC003965
0	0.435562	0.602	0.067	0	5	Neto1
0	0.435501	0.772	0.176	0	5	Eif2b1
0	0.435347	0.707	0.113	0	5	Eno3
8.54606e-275	0.435198	0.835	0.312	1.78467e-270	5	Plin3
3.74957e-210	0.434812	0.87	0.425	7.83022e-206	5	Gtf2a2
0	0.434699	0.696	0.05	0	5	Cip2a
1.62917e-125	0.434151	0.909	0.589	3.4022e-121	5	Tmem167
0	0.43388	0.729	0.116	0	5	Gpt2
0	0.433448	0.82	0.279	0	5	Vegfb
0	0.433201	0.767	0.159	0	5	1700021F05Rik
0	0.433011	0.699	0.04	0	5	Melk
0	0.433009	0.717	0.074	0	5	Chaf1a
1.55191e-281	0.432299	0.83	0.302	3.24085e-277	5	Ccdc88a
6.67727e-158	0.432283	0.915	0.533	1.39441e-153	5	Denr
0	0.432277	0.72	0.078	0	5	Tpm2
8.49517e-170	0.431543	0.893	0.477	1.77405e-165	5	Sumo3
1.34888e-135	0.431495	0.91	0.56	2.81686e-131	5	Cdv3
5.40622e-138	0.431108	1	0.982	1.12898e-133	5	Rpl9
0	0.430571	0.731	0.155	0	5	Crtap
3.33318e-105	0.430165	0.996	0.915	6.96069e-101	5	Rps17
0	0.430127	0.776	0.163	0	5	Ikbip
0	0.42987	0.762	0.181	0	5	Wdr55
2.3848e-118	0.429775	0.931	0.599	4.98019e-114	5	Emp3
0	0.429658	0.657	0.032	0	5	Cdca2
0	0.429515	0.783	0.195	0	5	Nop16
0	0.428838	0.76	0.132	0	5	Haus4
1.36534e-180	0.428791	0.887	0.468	2.85123e-176	5	Yipf4
3.11938e-187	0.428574	0.872	0.45	6.51421e-183	5	Utp3
1.17116e-254	0.427894	0.84	0.331	2.44573e-250	5	Smarcc1
0	0.427128	0.697	0.072	0	5	Gm46620
0	0.427123	0.795	0.212	0	5	Flywch1
2.70712e-209	0.427086	0.855	0.37	5.65328e-205	5	Fam162a
1.66947e-217	0.426355	0.854	0.39	3.48634e-213	5	Parl
1.29028e-151	0.42631	0.903	0.516	2.69449e-147	5	Fkbp2
2.65506e-128	0.425647	0.931	0.626	5.54456e-124	5	Dnaja2
2.48212e-254	0.424411	0.897	0.351	5.18341e-250	5	C4b
7.73471e-130	0.424168	0.999	0.972	1.61524e-125	5	Rps18
0	0.423914	0.429	0.048	0	5	Rasl11a
0	0.423679	0.66	0.072	0	5	Aldh1l2
1.3237e-119	0.423292	0.922	0.59	2.76427e-115	5	Hspa4
2.44212e-130	0.423185	0.998	0.978	5.09988e-126	5	Rps7
0	0.42289	0.731	0.119	0	5	Zmynd19
6.5699e-287	0.422478	0.819	0.299	1.37199e-282	5	Mrpl16
0	0.422378	0.821	0.256	0	5	Nfyb
2.95305e-234	0.422238	0.863	0.36	6.16685e-230	5	Vkorc1
1.13664e-143	0.422193	0.916	0.582	2.37364e-139	5	Ap2m1
3.20823e-305	0.422111	0.826	0.283	6.69975e-301	5	Nudt5
1.38429e-231	0.421656	0.836	0.359	2.89081e-227	5	Mrpl48
0	0.42165	0.782	0.216	0	5	Nup54
0	0.42157	0.71	0.065	0	5	Diaph3
7.67009e-124	0.421554	0.919	0.608	1.60174e-119	5	Tmbim4
0	0.421365	0.663	0.1	0	5	Sema6a
1.06546e-301	0.421035	0.799	0.278	2.22501e-297	5	Ltv1
0	0.420363	0.757	0.178	0	5	Ppat
0	0.419962	0.789	0.21	0	5	Pwp1
6.91893e-214	0.419944	0.874	0.402	1.44488e-209	5	Akirin2
0	0.41989	0.78	0.198	0	5	Nob1
4.17698e-212	0.419614	0.848	0.389	8.72279e-208	5	Phax
0	0.419564	0.802	0.265	0	5	Fbxl6
3.08178e-129	0.419402	0.996	0.96	6.43567e-125	5	Rpl10a
2.57397e-146	0.419388	0.887	0.519	5.37523e-142	5	Larp1
0	0.419125	0.747	0.139	0	5	Apoo
0	0.418695	0.846	0.278	0	5	Itpa
1.01024e-266	0.418566	0.814	0.321	2.10968e-262	5	Ncln
3.30126e-193	0.418373	0.877	0.445	6.89401e-189	5	Dda1
1.51268e-123	0.418302	0.915	0.612	3.15892e-119	5	Sdhb
0	0.418006	0.688	0.07	0	5	Tpd52l1
0	0.417976	0.585	0.03	0	5	Aspm
1.85694e-173	0.41762	0.881	0.476	3.87785e-169	5	Samm50
0	0.417356	0.616	0.021	0	5	Depdc1a
5.64612e-209	0.417273	0.871	0.414	1.17908e-204	5	Anapc16
0	0.416833	0.755	0.135	0	5	Mcm2
1.84858e-112	0.4166	0.98	0.803	3.86039e-108	5	Atp5j
0	0.416286	0.806	0.238	0	5	Aasdhppt
1.93093e-141	0.416065	0.998	0.958	4.03236e-137	5	Rpl14
0	0.415961	0.819	0.255	0	5	Wdr70
9.92084e-144	0.415738	0.903	0.55	2.07177e-139	5	Psmd2
0	0.415524	0.529	0.041	0	5	Car6
0	0.415185	0.811	0.163	0	5	Phldb1
2.37493e-287	0.414958	0.816	0.299	4.95956e-283	5	Sf3a2
4.1452e-126	0.414581	0.949	0.714	8.65643e-122	5	Snx3
0	0.414427	0.695	0.111	0	5	Cspg5
7.90731e-180	0.414402	0.873	0.453	1.65128e-175	5	Hsd17b12
0	0.413811	0.798	0.232	0	5	Cdk5
0	0.413589	0.807	0.27	0	5	Dcps
0	0.412896	0.678	0.087	0	5	Flywch2
0	0.412833	0.772	0.184	0	5	Xrcc1
8.19925e-227	0.412726	0.862	0.378	1.71225e-222	5	Srsf1
1.58592e-151	0.412704	0.926	0.611	3.31188e-147	5	Pfdn2
6.6215e-126	0.411024	1	0.967	1.38277e-121	5	Rpl28
6.65389e-298	0.410774	0.774	0.247	1.38953e-293	5	Fdps
6.8732e-163	0.410766	0.883	0.493	1.43533e-158	5	Ciao2a
0	0.410273	0.763	0.197	0	5	Atpsckmt
0	0.410231	0.637	0.079	0	5	Matn2
0	0.410125	0.738	0.13	0	5	S1pr2
2.77238e-300	0.409889	0.804	0.269	5.78957e-296	5	Pno1
1.12161e-268	0.409816	0.829	0.319	2.34225e-264	5	Mfsd10
0	0.409555	0.806	0.24	0	5	Psmg3
0	0.409186	0.641	0.091	0	5	Gcat
4.18333e-151	0.409177	0.892	0.521	8.73606e-147	5	Psmd13
1.46497e-128	0.408977	0.989	0.836	3.05929e-124	5	Txn1
1.05014e-137	0.408874	0.901	0.552	2.19302e-133	5	Ptbp1
0	0.408695	0.656	0.047	0	5	Bub1b
0	0.408686	0.705	0.038	0	5	Foxm1
8.92432e-177	0.40851	0.88	0.456	1.86367e-172	5	Rpn1
0	0.407393	0.805	0.221	0	5	Tmem70
2.91628e-230	0.406784	0.825	0.34	6.09008e-226	5	Prpsap1
2.11973e-170	0.406187	0.898	0.523	4.42664e-166	5	Dnajc7
6.68005e-183	0.40613	0.884	0.446	1.39499e-178	5	Ppp2r2a
0	0.405717	0.761	0.148	0	5	Scamp5
1.31738e-106	0.405701	0.954	0.772	2.75107e-102	5	Tmed2
1.22935e-137	0.405494	0.88	0.5	2.56726e-133	5	Slbp
9.559e-242	0.405362	0.849	0.341	1.99621e-237	5	Asap1
2.69455e-182	0.405294	0.877	0.46	5.62703e-178	5	Cops5
0	0.404869	0.626	0.054	0	5	Morc4
0	0.404802	0.812	0.254	0	5	Tm7sf3
2.26937e-107	0.404705	0.946	0.675	4.73912e-103	5	Snrpe
0	0.40468	0.707	0.087	0	5	Cdc42ep1
4.2068e-246	0.404634	0.85	0.352	8.78505e-242	5	Asna1
0	0.404583	0.809	0.269	0	5	Cryzl1
7.08143e-130	0.403594	0.932	0.617	1.47882e-125	5	Srsf9
0	0.40316	0.747	0.185	0	5	Cd3eap
2.84622e-284	0.403059	0.829	0.303	5.94376e-280	5	Mrpl3
2.69831e-249	0.402588	0.842	0.333	5.63488e-245	5	Gtf3c6
1.39296e-212	0.402251	0.845	0.364	2.90891e-208	5	Tbl1x
0	0.402185	0.732	0.131	0	5	Mtg1
0	0.401894	0.675	0.061	0	5	Efs
2.20838e-110	0.401785	0.975	0.816	4.61177e-106	5	Cnbp
6.87051e-248	0.401462	0.819	0.321	1.43477e-243	5	Zfp326
0	0.401418	0.751	0.144	0	5	Aldh18a1
1.29002e-307	0.400998	0.819	0.281	2.69395e-303	5	Nsd2
0	0.40088	0.743	0.141	0	5	Itgb3bp
2.12884e-274	0.400425	0.828	0.317	4.44565e-270	5	Nelfe
2.31196e-293	0.400008	0.822	0.293	4.82807e-289	5	Mcrs1
6.5739e-109	0.399759	1	0.982	1.37283e-104	5	Rps20
0	0.399439	0.73	0.139	0	5	Cdt1
1.96565e-178	0.399421	0.851	0.427	4.10486e-174	5	Smarca4
9.82584e-305	0.399232	0.806	0.274	2.05193e-300	5	Mrps5
2.63207e-217	0.399195	0.869	0.373	5.49656e-213	5	Nfic
0	0.398933	0.781	0.203	0	5	Hmbs
2.75295e-95	0.398641	0.95	0.73	5.74899e-91	5	Laptm4a
0	0.398431	0.797	0.261	0	5	Ckap5
0	0.39796	0.605	0.095	0	5	Afp
3.71053e-219	0.397954	0.838	0.368	7.7487e-215	5	Hmg20b
0	0.397831	0.777	0.157	0	5	Cenpq
7.67194e-40	0.397699	0.929	0.758	1.60213e-35	5	Arl6ip1
0	0.397656	0.797	0.232	0	5	Mrpl39
0	0.397208	0.703	0.151	0	5	Slfn9
0	0.397089	0.741	0.202	0	5	Spsb2
0	0.397047	0.814	0.254	0	5	Sap30bp
0	0.396947	0.645	0.036	0	5	Mybl2
1.3337e-181	0.396833	0.86	0.409	2.78517e-177	5	Herc6
0	0.396797	0.662	0.057	0	5	Clspn
1.49463e-163	0.396796	0.879	0.485	3.12123e-159	5	Srp72
1.75054e-156	0.396387	0.896	0.512	3.65566e-152	5	Ociad1
1.02065e-279	0.396346	0.822	0.294	2.13142e-275	5	Ncbp2
0	0.396237	0.75	0.181	0	5	Mcm4
0	0.396198	0.641	0.037	0	5	Ect2
0	0.396187	0.688	0.093	0	5	Mageh1
0	0.396006	0.72	0.126	0	5	Gemin5
0	0.395004	0.762	0.191	0	5	Umps
1.20111e-148	0.394894	0.893	0.517	2.50828e-144	5	Scaf11
0	0.394635	0.792	0.21	0	5	D030056L22Rik
0	0.394389	0.788	0.241	0	5	Exosc1
0	0.394259	0.716	0.108	0	5	Aaas
0	0.394167	0.715	0.074	0	5	Ddr2
0	0.393778	0.823	0.15	0	5	Fermt2
2.63607e-283	0.393739	0.807	0.28	5.5049e-279	5	Mak16
0	0.393652	0.658	0.059	0	5	Spdl1
1.36819e-108	0.393423	1	0.982	2.85718e-104	5	Rpl37
1.32549e-105	0.393402	0.999	0.96	2.76803e-101	5	Rpl27
1.12496e-184	0.39325	0.883	0.436	2.34924e-180	5	Anp32e
0	0.3931	0.673	0.076	0	5	Mxra7
0	0.393098	0.745	0.135	0	5	Cby1
0	0.392964	0.482	0.074	0	5	Tesc
0	0.392903	0.605	0.12	0	5	Emp1
7.50292e-111	0.392548	0.966	0.808	1.56683e-106	5	Arf5
0	0.392305	0.775	0.22	0	5	Abhd11
2.83782e-209	0.392196	0.84	0.371	5.92623e-205	5	Sf3b4
0	0.392152	0.736	0.133	0	5	Pus7
4.57347e-115	0.392078	1	0.983	9.55077e-111	5	Rpsa
0	0.392068	0.611	0.056	0	5	Rcor2
2.02905e-117	0.391561	0.937	0.6	4.23726e-113	5	Mrpl33
0	0.391421	0.63	0.057	0	5	Fzd2
0	0.391185	0.768	0.203	0	5	1190007I07Rik
0	0.391178	0.813	0.265	0	5	Ndufaf2
0	0.391091	0.664	0.065	0	5	Wasf1
6.49737e-160	0.390972	0.88	0.481	1.35685e-155	5	Ube2e1
0	0.390886	0.778	0.13	0	5	Nav3
8.89678e-148	0.390874	0.895	0.521	1.85791e-143	5	Rdx
1.23836e-284	0.390485	0.801	0.272	2.58607e-280	5	Trnt1
1.2771e-258	0.390206	0.833	0.316	2.66697e-254	5	Gnl1
1.0634e-106	0.390145	0.961	0.804	2.22069e-102	5	Arhgdia
4.7182e-196	0.389993	0.844	0.399	9.85301e-192	5	Nsfl1c
0	0.389879	0.657	0.04	0	5	Knl1
0	0.389512	0.709	0.088	0	5	Cdr2l
2.48415e-199	0.389104	0.862	0.414	5.18764e-195	5	Cdc26
9.43416e-246	0.388974	0.825	0.328	1.97013e-241	5	Polr1c
5.40331e-204	0.388692	0.83	0.369	1.12837e-199	5	Mrps34
0	0.388103	0.588	0.137	0	5	Gas2l3
4.9375e-109	0.387532	0.971	0.801	1.0311e-104	5	Gnb2
0	0.387102	0.769	0.197	0	5	Lias
1.54159e-113	0.386953	0.95	0.716	3.2193e-109	5	Ube2b
1.0872e-130	0.386565	0.909	0.529	2.2704e-126	5	Ndufa5
6.49376e-108	0.386416	0.929	0.688	1.35609e-103	5	Use1
2.30856e-85	0.386354	0.985	0.848	4.82096e-81	5	Clic1
0	0.38628	0.556	0.047	0	5	Steap1
0	0.386212	0.903	0.289	0	5	Cryab
0	0.385948	0.733	0.097	0	5	Mtss2
1.35173e-171	0.385711	0.876	0.443	2.82281e-167	5	Fip1l1
3.74453e-178	0.385646	0.86	0.425	7.8197e-174	5	Prkcsh
0	0.385283	0.778	0.222	0	5	Xpot
0	0.385046	0.677	0.048	0	5	Kif11
1.23497e-119	0.385044	0.898	0.586	2.579e-115	5	Hnrnpdl
1.54972e-211	0.384983	0.824	0.346	3.23629e-207	5	Parp12
0	0.384922	0.784	0.193	0	5	Mrps22
4.8719e-119	0.384184	0.918	0.534	1.0174e-114	5	Nop10
3.60298e-118	0.38399	0.94	0.663	7.52411e-114	5	Drap1
0	0.383983	0.741	0.164	0	5	Pik3r2
4.3241e-119	0.383892	0.937	0.679	9.03001e-115	5	Sf3b6
0	0.383862	0.654	0.045	0	5	Alx1
0	0.383595	0.651	0.056	0	5	Ddx25
0	0.383519	0.66	0.058	0	5	Ska2
1.80192e-114	0.382791	0.906	0.601	3.76295e-110	5	Ddx39b
4.74261e-97	0.382503	1	0.986	9.904e-93	5	Ubb
1.70647e-164	0.382472	0.887	0.479	3.56362e-160	5	Bod1l
0	0.382294	0.646	0.071	0	5	Piezo2
0	0.382232	0.781	0.169	0	5	Plekha5
0	0.38219	0.878	0.192	0	5	Fscn1
0	0.382093	0.781	0.197	0	5	Bri3bp
5.16253e-251	0.382003	0.81	0.311	1.07809e-246	5	Parp1
1.29781e-233	0.381379	0.783	0.286	2.71022e-229	5	Wars
0	0.381287	0.768	0.205	0	5	Naa25
0	0.381172	0.475	0.02	0	5	Hist1h1a
6.04359e-220	0.381102	0.848	0.365	1.26208e-215	5	Tomm70a
4.26169e-109	0.380666	0.935	0.687	8.89968e-105	5	Psma1
0	0.380599	0.693	0.077	0	5	Aif1l
0	0.380517	0.715	0.098	0	5	Atp23
0	0.380347	0.704	0.129	0	5	Cela1
1.75683e-85	0.380337	0.99	0.887	3.66878e-81	5	Pabpc1
1.28881e-120	0.379922	0.872	0.546	2.69141e-116	5	Atxn7l3b
0	0.379799	0.599	0.052	0	5	Gm45589
0	0.379781	0.757	0.168	0	5	Prmt7
1.55863e-171	0.379625	0.862	0.432	3.25488e-167	5	Rcc2
0	0.379522	0.76	0.191	0	5	Tmed1
9.1708e-92	0.379082	0.946	0.692	1.91514e-87	5	Canx
0	0.379074	0.736	0.098	0	5	Rbfox2
6.60859e-135	0.378807	0.908	0.557	1.38007e-130	5	Gm16286
1.26019e-176	0.378491	0.857	0.43	2.63164e-172	5	Ngdn
0	0.377987	0.69	0.058	0	5	Rhox2g
0	0.377814	0.819	0.251	0	5	Pole3
0	0.377811	0.563	0.077	0	5	Lims2
5.70945e-102	0.376941	0.929	0.72	1.1923e-97	5	Ubxn1
4.00321e-190	0.376935	0.828	0.372	8.3599e-186	5	Iah1
0	0.376915	0.669	0.068	0	5	Myo5b
0	0.376873	0.81	0.218	0	5	Cdk16
0	0.376869	0.703	0.091	0	5	Rhobtb3
0	0.376332	0.703	0.143	0	5	Cxxc5
0	0.376225	0.692	0.084	0	5	Bcan
3.57441e-159	0.376144	0.864	0.476	7.46445e-155	5	Actr10
6.90619e-201	0.376008	0.846	0.376	1.44222e-196	5	Slc35b1
0	0.375966	0.783	0.216	0	5	Arl6ip6
1.02632e-292	0.37576	0.812	0.278	2.14326e-288	5	Golt1b
0	0.375131	0.695	0.079	0	5	Dctd
0	0.374986	0.698	0.084	0	5	Dtl
5.66974e-205	0.374681	0.809	0.34	1.18401e-200	5	Gaa
2.54962e-240	0.374514	0.834	0.34	5.32436e-236	5	Nsmce1
0	0.374384	0.756	0.22	0	5	Sco2
5.1213e-250	0.374372	0.789	0.294	1.06948e-245	5	Isoc1
0	0.374356	0.689	0.09	0	5	Aebp1
0	0.374323	0.688	0.066	0	5	G730013B05Rik
0	0.374179	0.759	0.138	0	5	Ryk
3.1072e-222	0.373899	0.814	0.318	6.48876e-218	5	Plec
0	0.373848	0.749	0.122	0	5	Sgce
0	0.373495	0.542	0.043	0	5	C1ql1
0	0.373439	0.751	0.208	0	5	Dus1l
0	0.37316	0.542	0.042	0	5	Fetub
0	0.373006	0.845	0.288	0	5	Tma16
1.07612e-156	0.372991	0.887	0.478	2.24725e-152	5	Eid1
3.89119e-158	0.372865	0.876	0.47	8.12597e-154	5	Anapc5
2.09047e-92	0.372405	0.931	0.69	4.36552e-88	5	Sf3b2
4.05992e-187	0.371839	0.87	0.417	8.47834e-183	5	Gatad1
0	0.371645	0.781	0.218	0	5	Decr1
1.44916e-95	0.371513	0.959	0.751	3.02629e-91	5	Vdac2
0	0.371411	0.671	0.096	0	5	Serping1
9.55651e-127	0.371364	0.895	0.517	1.99569e-122	5	Ddx21
9.38025e-279	0.371282	0.802	0.286	1.95888e-274	5	Slc35a4
7.08495e-119	0.371176	0.914	0.612	1.47955e-114	5	Aurkaip1
1.73885e-276	0.371144	0.808	0.284	3.63125e-272	5	Ppie
0	0.371032	0.635	0.077	0	5	2010204K13Rik
0	0.371009	0.798	0.267	0	5	Trmt1
1.80464e-278	0.370917	0.809	0.286	3.76863e-274	5	Rabl6
0	0.370643	0.716	0.109	0	5	Atp6v0e2
3.29134e-241	0.370455	0.835	0.329	6.8733e-237	5	Fnta
1.04466e-163	0.370321	0.842	0.408	2.18156e-159	5	Colgalt1
0	0.370217	0.768	0.173	0	5	Nelfa
1.49123e-199	0.370049	0.846	0.385	3.11413e-195	5	Cyth2
0	0.370048	0.754	0.1	0	5	Col16a1
0	0.369657	0.673	0.062	0	5	Dhrs13
1.04363e-129	0.36962	0.949	0.669	2.17942e-125	5	Rtn4
3.7269e-176	0.36927	0.845	0.401	7.78289e-172	5	Man1a2
1.58594e-206	0.369128	0.849	0.378	3.31191e-202	5	Sap30l
0	0.369086	0.731	0.173	0	5	Sumf2
0	0.368866	0.794	0.251	0	5	Tvp23b
1.38595e-131	0.368731	0.894	0.498	2.89427e-127	5	Ak2
0	0.368562	0.627	0.049	0	5	Rhox2d
1.32519e-262	0.368461	0.816	0.305	2.76739e-258	5	Tsta3
3.0463e-198	0.36796	0.833	0.383	6.36158e-194	5	Yeats4
0	0.367583	0.72	0.138	0	5	Pola2
0	0.367451	0.596	0.06	0	5	Smoc1
0	0.367285	0.756	0.212	0	5	St3gal6
5.0621e-270	0.367212	0.798	0.28	1.05712e-265	5	Phf20
3.7313e-162	0.366964	0.896	0.485	7.79208e-158	5	Snrnp27
1.39934e-243	0.366657	0.827	0.324	2.92224e-239	5	Araf
3.89846e-263	0.366656	0.811	0.298	8.14115e-259	5	Eif2b2
0	0.366528	0.709	0.13	0	5	Pdlim1
0	0.366477	0.742	0.155	0	5	Apba3
0	0.36637	0.682	0.093	0	5	Sept10
1.55368e-61	0.366193	0.999	0.957	3.24455e-57	5	Rps26
0	0.365613	0.678	0.101	0	5	Nrm
8.45334e-219	0.365477	0.819	0.346	1.76531e-214	5	Dars
1.2216e-131	0.365463	0.91	0.549	2.55107e-127	5	1810058I24Rik
2.4145e-165	0.36517	0.877	0.467	5.04221e-161	5	Cops4
1.66847e-163	0.365167	0.852	0.428	3.48427e-159	5	Rab6a
0	0.364983	0.756	0.181	0	5	Gtf2h4
1.01862e-187	0.364929	0.863	0.417	2.12719e-183	5	Med30
8.02347e-158	0.364876	0.849	0.441	1.67554e-153	5	Ptpmt1
5.89453e-261	0.364584	0.803	0.294	1.23096e-256	5	Bud23
8.4026e-94	0.364326	0.966	0.813	1.75472e-89	5	Slc25a5
3.20614e-128	0.364296	0.904	0.511	6.69538e-124	5	Ndufb2
2.02349e-193	0.364296	0.85	0.392	4.22565e-189	5	Exosc3
0	0.364223	0.728	0.094	0	5	Cspg4
0	0.363981	0.688	0.142	0	5	Hbegf
2.16524e-292	0.36396	0.761	0.242	4.52167e-288	5	Trio
1.57813e-104	0.363943	0.934	0.666	3.2956e-100	5	Ndufb10
0	0.363456	0.724	0.16	0	5	Snhg4
9.42795e-226	0.363128	0.805	0.328	1.96884e-221	5	Ipo7
1.66038e-209	0.363069	0.833	0.357	3.46737e-205	5	Slc39a7
0	0.361956	0.798	0.258	0	5	Hdac3
0	0.361723	0.689	0.142	0	5	Mcrip2
0	0.361635	0.722	0.156	0	5	Slc24a5
1.61481e-121	0.361535	0.898	0.49	3.3722e-117	5	Polr2k
2.66158e-220	0.361464	0.808	0.323	5.55818e-216	5	Eef1e1
0	0.361371	0.74	0.199	0	5	Samd1
5.41202e-257	0.361321	0.814	0.298	1.13019e-252	5	Iws1
2.40898e-184	0.361113	0.854	0.411	5.03067e-180	5	Mrpl11
0	0.361084	0.723	0.142	0	5	2310061I04Rik
7.69844e-124	0.360923	0.921	0.562	1.60767e-119	5	Rbbp4
0	0.360916	0.795	0.213	0	5	Tnfaip1
2.25935e-187	0.360457	0.848	0.397	4.7182e-183	5	Vta1
0	0.360047	0.63	0.027	0	5	BC030867
4.7592e-198	0.359964	0.83	0.369	9.93864e-194	5	Snd1
3.0077e-216	0.359827	0.807	0.313	6.28098e-212	5	Cfap36
1.81486e-159	0.359643	0.852	0.427	3.78998e-155	5	Ubtf
0	0.359482	0.733	0.176	0	5	Wdr75
6.39943e-288	0.35925	0.788	0.262	1.33639e-283	5	Gart
0	0.35863	0.694	0.072	0	5	Cd276
0	0.358299	0.537	0.069	0	5	Col9a3
5.69584e-305	0.358145	0.783	0.256	1.18946e-300	5	Anapc15
0	0.357679	0.728	0.126	0	5	Snapc2
0	0.357669	0.745	0.186	0	5	Wdr46
0	0.357483	0.753	0.197	0	5	Tmem106c
2.37518e-271	0.357469	0.815	0.293	4.96009e-267	5	Ddx47
1.73254e-207	0.357373	0.83	0.354	3.61807e-203	5	Rbm28
0	0.357345	0.785	0.246	0	5	Mrpl45
0	0.357204	0.603	0.045	0	5	Twist1
0	0.357138	0.793	0.254	0	5	Hdgfl2
1.66497e-140	0.356727	0.875	0.48	3.47696e-136	5	Akt1
0	0.356647	0.658	0.109	0	5	Akap12
3.81944e-131	0.356624	0.892	0.52	7.97614e-127	5	Ube2v1
0	0.356527	0.7	0.166	0	5	Trim47
0	0.356254	0.734	0.161	0	5	Tsr2
8.36275e-206	0.356127	0.854	0.365	1.74639e-201	5	Glo1
8.27803e-117	0.355919	0.992	0.913	1.7287e-112	5	Gnas
6.20658e-75	0.355849	0.978	0.806	1.29612e-70	5	Elob
0	0.355663	0.689	0.084	0	5	Mms22l
0	0.35503	0.675	0.083	0	5	Fat1
0	0.354207	0.751	0.182	0	5	Ccdc58
0	0.354106	0.75	0.185	0	5	Lig1
6.25033e-267	0.353308	0.794	0.28	1.30526e-262	5	Cpsf2
0	0.353042	0.766	0.228	0	5	Grsf1
0	0.353037	0.629	0.07	0	5	Tspan6
0	0.353006	0.772	0.234	0	5	G6pc3
0	0.352875	0.704	0.085	0	5	Rtkn
1.00796e-267	0.352753	0.764	0.252	2.10492e-263	5	Gm4951
0	0.352704	0.618	0.035	0	5	Kif2c
9.22959e-89	0.352681	0.964	0.713	1.92741e-84	5	Ndufa7
0	0.352312	0.694	0.077	0	5	Ndc80
1.43704e-174	0.35218	0.866	0.42	3.00097e-170	5	Cul1
1.23518e-130	0.352092	0.887	0.524	2.57942e-126	5	Adh5
3.57338e-80	0.351925	0.928	0.686	7.46229e-76	5	Eif3c
0	0.351918	0.758	0.202	0	5	Hmgn5
0	0.351848	0.728	0.165	0	5	Prep
0	0.351833	0.697	0.071	0	5	Kif15
0	0.351821	0.717	0.158	0	5	Sinhcaf
0	0.35155	0.633	0.091	0	5	Rhoj
1.77105e-95	0.35145	0.998	0.982	3.69848e-91	5	Rps14
0	0.351264	0.782	0.23	0	5	Gtf2e2
0	0.351095	0.715	0.178	0	5	Ift57
9.24748e-282	0.350727	0.788	0.27	1.93115e-277	5	Desi2
7.29289e-261	0.350469	0.785	0.285	1.52297e-256	5	Pih1d1
0	0.350161	0.388	0.032	0	5	Cnmd
0	0.349917	0.709	0.125	0	5	Tmem263
9.12162e-268	0.349838	0.789	0.282	1.90487e-263	5	Sympk
0	0.349646	0.786	0.148	0	5	Nckap1
2.84864e-157	0.349522	0.856	0.428	5.94882e-153	5	Mat2b
0	0.349286	0.764	0.234	0	5	Bckdk
1.75871e-237	0.349186	0.822	0.321	3.67272e-233	5	Taf12
0	0.349106	0.741	0.189	0	5	Chid1
2.03883e-233	0.349061	0.813	0.315	4.2577e-229	5	Creld2
0	0.348647	0.774	0.233	0	5	Ndufaf4
2.78822e-158	0.348553	0.876	0.455	5.82264e-154	5	Hdac1
2.36443e-295	0.348383	0.779	0.253	4.93763e-291	5	Mpv17
6.53868e-221	0.347918	0.838	0.353	1.36547e-216	5	Actl6a
3.103e-124	0.347791	0.882	0.539	6.47999e-120	5	Marc2
1.76755e-132	0.347722	0.894	0.515	3.69116e-128	5	Eif4e
0	0.347575	0.704	0.139	0	5	Zdhhc12
1.32755e-291	0.347137	0.783	0.251	2.77232e-287	5	Armcx3
9.61487e-152	0.347061	0.838	0.431	2.00787e-147	5	0610010K14Rik
5.53983e-164	0.347045	0.854	0.428	1.15688e-159	5	Nenf
1.04731e-184	0.347032	0.839	0.377	2.1871e-180	5	Wdr43
2.15795e-132	0.346545	0.877	0.505	4.50646e-128	5	Ndufs8
0	0.346405	0.711	0.104	0	5	Tspan15
0	0.346377	0.59	0.022	0	5	Cdc25c
0	0.346242	0.765	0.218	0	5	Alkbh3
6.13115e-81	0.346181	0.997	0.902	1.28037e-76	5	Gm10076
0	0.346021	0.745	0.184	0	5	Ubac1
0	0.345715	0.772	0.22	0	5	Gpn1
2.16567e-148	0.345567	0.872	0.468	4.52257e-144	5	Ppp2r1a
0	0.345492	0.62	0.059	0	5	Pcdh15
0	0.345324	0.715	0.162	0	5	Cul4b
5.74979e-264	0.345013	0.793	0.283	1.20073e-259	5	Timm22
0	0.344858	0.769	0.206	0	5	Cnep1r1
0	0.344807	0.715	0.136	0	5	Tsen15
0	0.344699	0.647	0.035	0	5	Cenpn
4.82254e-120	0.343907	0.872	0.519	1.00709e-115	5	Txndc9
0	0.343606	0.773	0.217	0	5	Crls1
7.91029e-87	0.343145	0.967	0.8	1.65191e-82	5	Atp6v0e
0	0.34303	0.718	0.109	0	5	Mpzl1
0	0.342607	0.757	0.216	0	5	0610009B22Rik
0	0.342575	0.737	0.102	0	5	Dmwd
0	0.342199	0.746	0.181	0	5	Prmt5
0	0.34216	0.697	0.129	0	5	Mecr
0	0.342148	0.644	0.039	0	5	Traip
1.72409e-130	0.341943	0.864	0.504	3.60041e-126	5	Tmem208
1.63028e-115	0.341504	0.902	0.56	3.40451e-111	5	Sar1a
0	0.3413	0.772	0.236	0	5	Pus1
0	0.341242	0.688	0.117	0	5	Nradd
0	0.341202	0.633	0.064	0	5	Tle6
6.99191e-123	0.34102	0.885	0.482	1.46012e-118	5	Tceal9
0	0.340396	0.673	0.064	0	5	Syde1
0	0.339718	0.724	0.149	0	5	Kctd17
1.12589e-209	0.339203	0.822	0.341	2.3512e-205	5	Ciapin1
0	0.338949	0.634	0.074	0	5	Sall3
1.4658e-171	0.338887	0.852	0.43	3.06103e-167	5	Elof1
0	0.338836	0.766	0.227	0	5	Mettl16
6.44637e-80	0.338767	0.975	0.789	1.3462e-75	5	Ndufa13
3.2534e-93	0.338695	0.936	0.669	6.79407e-89	5	Bzw1
0	0.338402	0.737	0.168	0	5	Thap11
1.43841e-246	0.337903	0.813	0.304	3.00384e-242	5	Tbpl1
1.28003e-238	0.337648	0.822	0.312	2.67308e-234	5	Magohb
0	0.337463	0.599	0.025	0	5	Parpbp
6.35287e-113	0.337313	0.872	0.532	1.32667e-108	5	Zfp91
0	0.337245	0.589	0.056	0	5	Atcay
0	0.337046	0.598	0.07	0	5	Shf
0	0.336943	0.715	0.136	0	5	1700037H04Rik
0	0.336938	0.606	0.053	0	5	Tmem121
0	0.336919	0.75	0.181	0	5	Rmnd1
4.06113e-248	0.336882	0.793	0.286	8.48086e-244	5	Pofut2
0	0.336845	0.788	0.242	0	5	Med9
3.74428e-179	0.336769	0.83	0.361	7.81917e-175	5	Acot9
1.66846e-273	0.336648	0.807	0.281	3.48424e-269	5	Nae1
2.04645e-138	0.336641	0.864	0.473	4.27361e-134	5	Sdf2
0	0.336591	0.636	0.046	0	5	Fignl1
0	0.336569	0.724	0.164	0	5	Mlkl
2.64694e-213	0.336408	0.826	0.345	5.52761e-209	5	Fam192a
0	0.336178	0.755	0.204	0	5	Mrps31
3.22631e-207	0.335738	0.854	0.376	6.7375e-203	5	Ube2v2
0	0.335698	0.66	0.094	0	5	Zbtb12
0	0.335507	0.815	0.178	0	5	Plekhb1
3.57023e-224	0.335417	0.811	0.317	7.45572e-220	5	Nsun2
1.11182e-256	0.335132	0.797	0.287	2.32182e-252	5	Bloc1s4
0	0.335055	0.639	0.089	0	5	Ctdspl
0	0.334828	0.741	0.171	0	5	Prmt2
0	0.334495	0.748	0.209	0	5	Bag3
3.92328e-307	0.334405	0.772	0.243	8.19299e-303	5	Fastk
0	0.334074	0.697	0.158	0	5	Cmpk2
0	0.33401	0.725	0.176	0	5	Ipo4
2.7935e-124	0.333918	0.882	0.523	5.83366e-120	5	Rex1bd
4.51932e-64	0.333853	0.966	0.764	9.4377e-60	5	Tomm7
1.19866e-222	0.33373	0.824	0.332	2.50316e-218	5	Mrpl40
0	0.333723	0.748	0.2	0	5	Leo1
3.64302e-87	0.333669	0.941	0.692	7.60773e-83	5	Pcbp1
4.56606e-103	0.333648	0.919	0.602	9.53529e-99	5	Csnk2b
0	0.333521	0.643	0.072	0	5	Fstl1
0	0.333244	0.681	0.112	0	5	Plk4
0	0.332942	0.731	0.192	0	5	Cars
1.58931e-183	0.332914	0.783	0.321	3.31895e-179	5	Rassf3
0	0.332912	0.724	0.169	0	5	Evi5
1.54891e-124	0.332718	0.895	0.541	3.23458e-120	5	Fubp1
0	0.332139	0.601	0.064	0	5	Arhgdig
1.46405e-293	0.331503	0.78	0.247	3.05738e-289	5	Abhd17b
0	0.331383	0.571	0.038	0	5	Dscc1
9.91309e-302	0.331379	0.765	0.236	2.07015e-297	5	Slc7a1
2.47293e-297	0.33128	0.782	0.252	5.16422e-293	5	Med19
4.38225e-119	0.331246	0.904	0.521	9.15146e-115	5	Anxa2
0	0.331128	0.663	0.093	0	5	Gale
1.04132e-216	0.330758	0.825	0.339	2.17458e-212	5	Npepl1
0	0.330698	0.662	0.099	0	5	Cdk2
1.65807e-236	0.330475	0.796	0.297	3.46254e-232	5	Tpgs1
1.40969e-180	0.330422	0.84	0.385	2.94385e-176	5	Maf1
4.5576e-208	0.330167	0.8	0.326	9.51764e-204	5	Rpl10-ps3
0	0.330065	0.777	0.208	0	5	Rpp14
1.20681e-273	0.330049	0.817	0.293	2.52018e-269	5	Eftud2
4.59955e-212	0.329926	0.822	0.333	9.60524e-208	5	Blmh
0	0.329902	0.812	0.246	0	5	Carhsp1
0	0.329848	0.761	0.211	0	5	Anapc4
0	0.329679	0.708	0.137	0	5	Haus7
0	0.329642	0.742	0.175	0	5	Uck2
0	0.329606	0.479	0.038	0	5	Gtsf1
0	0.329538	0.736	0.173	0	5	Mrpl44
0	0.329472	0.732	0.185	0	5	Pgm1
4.17999e-239	0.3294	0.826	0.313	8.72908e-235	5	Gsr
7.07967e-205	0.329297	0.831	0.35	1.47845e-200	5	Erg28
1.16717e-267	0.328573	0.791	0.27	2.43739e-263	5	Tusc3
9.64565e-140	0.328389	0.857	0.454	2.0143e-135	5	Kcmf1
0	0.328289	0.715	0.166	0	5	Zfp637
1.57969e-129	0.328239	0.882	0.498	3.29886e-125	5	Ctbp1
0	0.328224	0.773	0.221	0	5	Tmem60
2.03145e-194	0.32813	0.806	0.346	4.24227e-190	5	Babam2
0	0.328044	0.54	0.048	0	5	Brinp3
0	0.327895	0.678	0.108	0	5	Alg6
0	0.327695	0.707	0.137	0	5	Coprs
7.31347e-225	0.327537	0.793	0.299	1.52727e-220	5	Chchd7
0	0.327493	0.519	0.018	0	5	Hmx2
0	0.327123	0.673	0.107	0	5	Slc19a1
7.65359e-126	0.326763	0.877	0.464	1.5983e-121	5	Tcea1
0	0.326428	0.69	0.102	0	5	Wtip
0	0.326399	0.773	0.222	0	5	Akt1s1
1.98211e-241	0.32637	0.789	0.295	4.13924e-237	5	Fh1
5.99464e-94	0.325435	0.937	0.745	1.25186e-89	5	Srsf7
0	0.325345	0.741	0.205	0	5	Nudt2
0	0.325333	0.669	0.103	0	5	Nle1
0	0.325035	0.774	0.231	0	5	Ergic1
2.86867e-286	0.324907	0.777	0.25	5.99064e-282	5	Med31
0	0.324719	0.74	0.207	0	5	Uxt
1.12294e-288	0.324494	0.808	0.273	2.34503e-284	5	Traf7
1.12313e-177	0.324459	0.852	0.394	2.34543e-173	5	Dhx36
3.97438e-210	0.324178	0.678	0.239	8.2997e-206	5	Cyb5r1
0	0.324034	0.66	0.141	0	5	Etv5
3.3377e-268	0.323629	0.736	0.221	6.97013e-264	5	Ddit4
1.91459e-210	0.323443	0.824	0.34	3.99824e-206	5	Cops2
8.23089e-164	0.323288	0.862	0.425	1.71886e-159	5	Srpk1
5.8342e-127	0.323136	0.848	0.488	1.21836e-122	5	Ebp
6.35874e-191	0.322954	0.848	0.374	1.3279e-186	5	Prelid3b
1.4128e-230	0.322774	0.604	0.182	2.95035e-226	5	Cp
4.48984e-175	0.322678	0.82	0.366	9.37614e-171	5	Atg101
0	0.322553	0.734	0.198	0	5	Znhit6
0	0.322359	0.689	0.113	0	5	Pold1
4.40251e-276	0.322328	0.779	0.259	9.19376e-272	5	Erf
0	0.322327	0.656	0.101	0	5	Amotl2
2.44689e-65	0.322132	0.982	0.855	5.10984e-61	5	Calr
5.95194e-98	0.321757	0.888	0.558	1.24294e-93	5	Mrpl23
1.03308e-84	0.321513	0.999	0.979	2.15738e-80	5	Rpl32
0	0.321081	0.72	0.152	0	5	Zdhhc16
6.36867e-290	0.320951	0.785	0.258	1.32997e-285	5	Gins4
8.38734e-161	0.32086	0.843	0.412	1.75153e-156	5	Unc50
0	0.320843	0.765	0.202	0	5	Hjurp
0	0.320782	0.769	0.218	0	5	Eri3
0	0.320706	0.742	0.195	0	5	Coasy
5.34669e-254	0.320449	0.798	0.286	1.11655e-249	5	Uchl5
0	0.320235	0.72	0.16	0	5	Rrp8
0	0.320196	0.655	0.107	0	5	Rnf26
0	0.319999	0.722	0.187	0	5	Mettl1
2.15473e-278	0.319807	0.761	0.247	4.49973e-274	5	Hspa13
2.99599e-194	0.319672	0.824	0.354	6.25653e-190	5	Suz12
0	0.319598	0.765	0.231	0	5	Snrnp25
0	0.319584	0.679	0.115	0	5	Gtpbp3
0	0.319319	0.725	0.18	0	5	Zcchc10
1.80537e-199	0.319072	0.833	0.358	3.77015e-195	5	Snrnp40
0	0.318782	0.568	0.023	0	5	Nek2
0	0.318482	0.713	0.187	0	5	Utp4
0	0.318388	0.71	0.13	0	5	Dnaaf2
1.85895e-186	0.318121	0.823	0.364	3.88204e-182	5	Pigt
0	0.318115	0.55	0.054	0	5	Klhl13
0	0.317864	0.698	0.173	0	5	Rrp1b
0	0.317852	0.706	0.165	0	5	Eif2d
8.99377e-285	0.317823	0.79	0.26	1.87817e-280	5	Vrk1
0	0.317311	0.46	0.06	0	5	Cdkn2b
0	0.317209	0.6	0.025	0	5	Eme1
0	0.3172	0.73	0.19	0	5	Tmem199
3.25649e-210	0.317142	0.833	0.344	6.80054e-206	5	Cnot6
5.34146e-295	0.317007	0.783	0.25	1.11546e-290	5	Ddx49
0	0.316927	0.741	0.21	0	5	Mrpl10
6.1103e-113	0.316861	0.903	0.56	1.27601e-108	5	Mrps14
0	0.316726	0.689	0.168	0	5	Stk3
0	0.316457	0.732	0.211	0	5	Acyp1
1.40206e-118	0.316375	0.898	0.531	2.92793e-114	5	Bin1
3.86617e-131	0.316093	0.877	0.47	8.07371e-127	5	Ppp4r2
3.38426e-267	0.315889	0.626	0.179	7.06735e-263	5	Rdm1
1.78538e-216	0.315642	0.799	0.312	3.72841e-212	5	Rfxap
4.38024e-130	0.315478	0.881	0.499	9.14725e-126	5	Fam32a
0	0.315274	0.531	0.082	0	5	Ociad2
0	0.315176	0.614	0.072	0	5	Bag2
0	0.315021	0.647	0.119	0	5	Ltbp3
3.17409e-258	0.314791	0.815	0.29	6.62846e-254	5	Papss1
2.85023e-68	0.314335	0.931	0.769	5.95214e-64	5	Eif5
4.60511e-273	0.314325	0.809	0.269	9.61686e-269	5	Zbtb38
0	0.314204	0.723	0.147	0	5	Nup93
1.80389e-233	0.314199	0.773	0.281	3.76707e-229	5	Taf1
0	0.314199	0.631	0.041	0	5	Zwilch
2.41407e-248	0.314054	0.785	0.284	5.0413e-244	5	Srprb
0	0.314047	0.604	0.082	0	5	Htra3
1.99076e-231	0.313962	0.762	0.276	4.1573e-227	5	Mpv17l2
4.70415e-112	0.3137	0.927	0.529	9.82367e-108	5	Txnrd1
0	0.313263	0.702	0.125	0	5	Chpf
0	0.313097	0.741	0.205	0	5	Tpst1
8.31294e-146	0.312949	0.872	0.445	1.73599e-141	5	Ift20
1.0366e-295	0.312755	0.762	0.238	2.16473e-291	5	Parp2
4.23526e-227	0.312188	0.815	0.312	8.84448e-223	5	Nsmce2
1.74806e-208	0.311697	0.806	0.335	3.65048e-204	5	Ino80e
1.71183e-220	0.311577	0.786	0.297	3.57483e-216	5	Sdhaf4
0	0.311514	0.741	0.192	0	5	Tarbp2
6.37819e-102	0.311506	0.905	0.596	1.33196e-97	5	Tbcb
4.25825e-84	0.311421	0.946	0.656	8.8925e-80	5	Dynlrb1
3.67997e-197	0.311351	0.824	0.347	7.68488e-193	5	Gmps
2.86608e-173	0.311269	0.859	0.427	5.98522e-169	5	Sf3b3
1.09963e-193	0.311144	0.794	0.334	2.29637e-189	5	Arl6ip4
0	0.310768	0.597	0.037	0	5	Mcm10
8.377e-211	0.310633	0.825	0.336	1.74937e-206	5	Wdr61
8.04786e-136	0.31047	0.875	0.468	1.68063e-131	5	Snrpb2
0	0.310297	0.661	0.069	0	5	Mapk12
1.12382e-100	0.310285	0.872	0.54	2.34687e-96	5	Sra1
0	0.310267	0.752	0.17	0	5	Rab3ip
1.81351e-79	0.309754	0.935	0.664	3.78716e-75	5	Rab5c
0	0.309353	0.733	0.187	0	5	Lancl1
0	0.309317	0.709	0.136	0	5	Nup155
1.33988e-227	0.309293	0.786	0.302	2.79808e-223	5	Mtx1
3.21035e-273	0.309276	0.794	0.264	6.70417e-269	5	Gtf2h1
0	0.309242	0.594	0.043	0	5	Pax6
0	0.308553	0.587	0.031	0	5	Cep55
0	0.308538	0.58	0.08	0	5	Gja1
0	0.308346	0.693	0.122	0	5	Exosc2
2.48885e-282	0.307994	0.777	0.254	5.19747e-278	5	Oard1
7.12341e-112	0.307985	0.91	0.567	1.48758e-107	5	Srsf6
0	0.307868	0.724	0.162	0	5	Sgf29
1.10511e-295	0.307848	0.757	0.236	2.3078e-291	5	Hspb11
0	0.307837	0.68	0.135	0	5	Clcn5
0	0.307781	0.676	0.147	0	5	Alg3
0	0.307772	0.637	0.091	0	5	Tulp3
7.75956e-163	0.307678	0.837	0.391	1.62043e-158	5	Ddx18
1.02219e-220	0.307619	0.809	0.316	2.13463e-216	5	Psme3
1.68074e-268	0.307555	0.765	0.261	3.50989e-264	5	Trap1
4.10655e-69	0.307386	0.941	0.766	8.57572e-65	5	Gpi1
0	0.307195	0.574	0.044	0	5	Pycr1
0	0.307074	0.663	0.123	0	5	Eef1akmt4
3.38039e-213	0.307033	0.798	0.315	7.05927e-209	5	Pafah1b3
4.16487e-171	0.306976	0.86	0.414	8.69749e-167	5	Smc6
5.48962e-174	0.306696	0.825	0.377	1.1464e-169	5	Twistnb
0	0.306669	0.193	0.014	0	5	Cytl1
3.69627e-207	0.306663	0.805	0.321	7.71891e-203	5	Sap30
2.57294e-272	0.306361	0.804	0.274	5.37307e-268	5	Rnmt
5.77068e-85	0.305936	0.947	0.75	1.20509e-80	5	Ube2i
0	0.30584	0.69	0.137	0	5	Cad
2.47472e-296	0.305709	0.743	0.231	5.16796e-292	5	Chmp6
0	0.305425	0.733	0.199	0	5	Timm21
1.23665e-257	0.305352	0.804	0.285	2.5825e-253	5	Txndc5
0	0.30511	0.726	0.183	0	5	Mpg
1.94509e-122	0.30504	0.874	0.509	4.06193e-118	5	Abhd17a
0	0.30495	0.677	0.129	0	5	Alg8
3.49843e-199	0.304863	0.813	0.339	7.30576e-195	5	Fam114a2
0	0.304659	0.638	0.063	0	5	Cenpk
2.41758e-266	0.30436	0.775	0.261	5.04864e-262	5	Mrpl19
6.28369e-162	0.304165	0.85	0.409	1.31222e-157	5	Tpd52l2
3.02376e-144	0.304034	0.861	0.442	6.31452e-140	5	Sdhc
3.82106e-164	0.303972	0.848	0.406	7.97952e-160	5	Rad23b
1.43326e-288	0.303784	0.78	0.253	2.99309e-284	5	Zfp771
0	0.303646	0.726	0.186	0	5	Sdad1
6.28936e-81	0.303492	0.883	0.535	1.31341e-76	5	Lgals9
0	0.303412	0.724	0.171	0	5	Heatr3
0	0.303295	0.742	0.194	0	5	Cep192
0	0.303157	0.578	0.05	0	5	Inava
3.74218e-216	0.303111	0.834	0.334	7.8148e-212	5	Xpo1
6.09309e-249	0.302451	0.761	0.255	1.27242e-244	5	Rras
2.77281e-98	0.302444	0.888	0.569	5.79046e-94	5	Uqcrc2
1.83528e-120	0.301887	0.898	0.539	3.83262e-116	5	Smarce1
1.10323e-61	0.301805	0.978	0.792	2.30388e-57	5	Cox5b
7.7925e-179	0.301605	0.854	0.384	1.62731e-174	5	Etfa
5.17911e-100	0.301528	0.898	0.579	1.08155e-95	5	Atrx
0	0.301499	0.647	0.082	0	5	Timeless
6.53168e-148	0.301261	0.845	0.416	1.36401e-143	5	Mrpl36
0	0.301188	0.69	0.161	0	5	Orc2
0	0.300787	0.599	0.088	0	5	Inka1
0	0.300715	0.62	0.078	0	5	Poc1a
2.60549e-61	0.300574	0.961	0.799	5.44104e-57	5	Psmb9
0	0.30052	0.588	0.034	0	5	Exo1
0	0.30047	0.659	0.143	0	5	Itih5
0	0.300346	0.705	0.151	0	5	Tspan7
1.05368e-306	0.300277	0.751	0.228	2.20041e-302	5	Usp39
1.54127e-78	0.30023	0.94	0.712	3.21864e-74	5	Ppp2ca
8.85525e-287	0.300015	0.767	0.245	1.84924e-282	5	Thoc3
3.43417e-144	0.299834	0.861	0.421	7.17158e-140	5	Snx10
0	0.299788	0.773	0.169	0	5	Mfge8
0	0.299699	0.631	0.078	0	5	Zfp462
0	0.29934	0.513	0.041	0	5	Nnmt
1.18317e-277	0.299227	0.749	0.241	2.47081e-273	5	Tufm
0	0.298973	0.761	0.199	0	5	Cmc2
1.51505e-165	0.298879	0.84	0.396	3.16388e-161	5	Pdhb
0	0.298689	0.715	0.164	0	5	Cox18
4.18995e-143	0.298594	0.847	0.423	8.74988e-139	5	C1d
0	0.298284	0.697	0.107	0	5	Gtf2h3
0	0.298068	0.679	0.136	0	5	Serf1
0	0.297815	0.632	0.069	0	5	Skp2
0	0.297672	0.573	0.063	0	5	Chadl
0	0.29763	0.763	0.192	0	5	Abhd8
1.75343e-107	0.297485	0.873	0.531	3.6617e-103	5	Uqcrc1
2.59704e-216	0.29744	0.814	0.319	5.42339e-212	5	Mphosph8
8.40416e-249	0.297023	0.782	0.279	1.75504e-244	5	Mrpl46
0	0.297001	0.7	0.138	0	5	Syne2
0	0.296823	0.582	0.041	0	5	Kif18a
0	0.296621	0.664	0.121	0	5	Dhx32
1.39308e-100	0.296618	0.911	0.565	2.90917e-96	5	Magoh
7.38104e-198	0.296442	0.801	0.325	1.54138e-193	5	Tmed4
1.29272e-145	0.296406	0.853	0.436	2.69959e-141	5	Hnrnpr
1.6001e-175	0.29621	0.812	0.363	3.3415e-171	5	Ten1
0	0.296181	0.602	0.031	0	5	Spag5
0	0.296016	0.61	0.082	0	5	Arhgap11a
1.16931e-234	0.29594	0.764	0.275	2.44187e-230	5	Srp68
2.68095e-119	0.295563	0.874	0.489	5.59864e-115	5	Tmem33
0	0.295503	0.662	0.078	0	5	Yap1
1.027e-265	0.295274	0.783	0.265	2.14469e-261	5	Slc25a17
0	0.295272	0.675	0.153	0	5	Gdpd1
8.92447e-95	0.294435	0.914	0.606	1.8637e-90	5	Ppig
3.03683e-300	0.293833	0.75	0.227	6.34181e-296	5	Surf2
3.21278e-87	0.293719	0.905	0.57	6.70925e-83	5	Etf1
0	0.293682	0.511	0.046	0	5	AC168977.1
0	0.29365	0.631	0.078	0	5	Hgh1
1.17975e-174	0.293313	0.809	0.355	2.46368e-170	5	Tmx1
0	0.293142	0.657	0.108	0	5	E2f6
6.28685e-56	0.292915	0.996	0.859	1.31288e-51	5	Cox6c
0	0.292879	0.615	0.082	0	5	Uaca
0	0.292828	0.665	0.155	0	5	Hmgn3
0	0.292707	0.753	0.13	0	5	Ddr1
7.82572e-263	0.292695	0.766	0.261	1.63424e-258	5	Rce1
0	0.292546	0.701	0.16	0	5	Wdr77
7.99837e-141	0.292475	0.837	0.422	1.6703e-136	5	Nfu1
6.33598e-160	0.292455	0.851	0.415	1.32314e-155	5	Suds3
0	0.292335	0.698	0.121	0	5	Lysmd2
1.31922e-112	0.292303	0.875	0.521	2.75492e-108	5	Ciao2b
0	0.292118	0.706	0.189	0	5	Pgm2
4.12624e-169	0.291793	0.81	0.359	8.61683e-165	5	Ttc1
1.59288e-171	0.291754	0.757	0.322	3.32642e-167	5	Nupr1
4.2732e-115	0.291217	0.865	0.48	8.92372e-111	5	Ube2r2
0	0.290973	0.736	0.215	0	5	Rbms2
6.44193e-255	0.290384	0.758	0.259	1.34527e-250	5	Ltbr
6.68623e-306	0.290381	0.753	0.227	1.39628e-301	5	Cep83
4.132e-199	0.290343	0.783	0.309	8.62886e-195	5	Acads
0	0.290309	0.61	0.076	0	5	Rorb
2.63709e-64	0.290149	0.985	0.848	5.50703e-60	5	Hnrnpf
0	0.290121	0.616	0.072	0	5	Rmi2
0	0.289888	0.586	0.073	0	5	Ulbp1
0	0.289828	0.636	0.07	0	5	Fam149a
6.85732e-171	0.28921	0.829	0.381	1.43201e-166	5	Maz
5.21262e-122	0.289163	0.849	0.465	1.08855e-117	5	Mettl23
0	0.28916	0.762	0.163	0	5	S100a16
1.22427e-189	0.289158	0.813	0.338	2.55664e-185	5	Dcaf13
1.19534e-180	0.288894	0.821	0.36	2.49622e-176	5	Qars
5.45006e-140	0.288652	0.855	0.446	1.13814e-135	5	Mrps15
3.03495e-198	0.288625	0.784	0.312	6.33789e-194	5	Ppt2
4.7326e-252	0.288485	0.793	0.279	9.88309e-248	5	Ilf3
6.88791e-164	0.288451	0.853	0.385	1.4384e-159	5	Bbx
3.68917e-196	0.28819	0.781	0.321	7.7041e-192	5	E2f4
0	0.288119	0.616	0.097	0	5	Rab3a
9.2781e-272	0.288068	0.746	0.235	1.93755e-267	5	Sfxn1
2.67432e-262	0.287783	0.771	0.259	5.58479e-258	5	Prkrip1
1.03223e-274	0.287498	0.773	0.252	2.15561e-270	5	Pop4
2.99344e-146	0.287393	0.845	0.429	6.2512e-142	5	Tsg101
0	0.287353	0.717	0.184	0	5	Noc4l
0	0.28707	0.652	0.093	0	5	Nup107
2.0295e-99	0.286971	0.886	0.535	4.23821e-95	5	Chic2
0	0.286713	0.672	0.128	0	5	Lrrc42
1.40315e-215	0.286658	0.801	0.313	2.93019e-211	5	Agpat5
3.83622e-68	0.286557	0.998	0.965	8.01117e-64	5	Rpl24
8.60465e-195	0.286494	0.792	0.32	1.79691e-190	5	Hagh
2.598e-234	0.286236	0.767	0.274	5.42541e-230	5	Mrps30
0	0.285445	0.625	0.108	0	5	Igfbp4
1.04228e-281	0.285329	0.77	0.242	2.17659e-277	5	Ppil3
2.16692e-306	0.285221	0.688	0.192	4.52518e-302	5	Tlnrd1
0	0.284563	0.588	0.054	0	5	Kif20b
3.43719e-251	0.284359	0.777	0.267	7.17789e-247	5	Ccnh
0	0.284301	0.778	0.113	0	5	Ramp2
0	0.284286	0.652	0.138	0	5	Syce2
1.81307e-303	0.28422	0.771	0.232	3.78624e-299	5	1110065P20Rik
0	0.284158	0.637	0.057	0	5	Cit
1.16199e-72	0.284013	0.966	0.771	2.42659e-68	5	D8Ertd738e
5.33283e-104	0.283935	0.876	0.519	1.11366e-99	5	Mrpl24
0	0.283803	0.714	0.178	0	5	N6amt1
1.74295e-207	0.283703	0.786	0.306	3.6398e-203	5	Carnmt1
1.33038e-260	0.283684	0.765	0.26	2.77824e-256	5	Mta1
1.25429e-259	0.283393	0.774	0.266	2.61934e-255	5	Gpaa1
0	0.28336	0.627	0.082	0	5	P3h4
0	0.283181	0.715	0.16	0	5	Drosha
0	0.283173	0.711	0.173	0	5	Rabepk
1.83199e-294	0.283136	0.72	0.215	3.82574e-290	5	Ap1m1
0	0.282967	0.706	0.161	0	5	Rpap3
0	0.282789	0.488	0.046	0	5	Mmp16
0	0.282502	0.482	0.032	0	5	Bricd5
0	0.282084	0.731	0.192	0	5	Lmf2
7.98979e-212	0.281744	0.771	0.297	1.66851e-207	5	Sf3a1
4.54139e-206	0.281718	0.816	0.325	9.48378e-202	5	Rcn2
0	0.281694	0.528	0.024	0	5	Troap
1.95526e-95	0.281485	0.877	0.559	4.08316e-91	5	Dpm1
6.20481e-160	0.281084	0.831	0.388	1.29575e-155	5	Naa15
0	0.280932	0.599	0.1	0	5	Zbed3
0	0.280793	0.468	0.041	0	5	Cdc6
3.41373e-129	0.280721	0.853	0.454	7.1289e-125	5	Snx17
3.07037e-140	0.280548	0.824	0.396	6.41186e-136	5	Ilk
1.55306e-80	0.280291	0.94	0.613	3.24326e-76	5	Ndufs5
1.92602e-292	0.28026	0.717	0.211	4.0221e-288	5	Pmm1
2.23502e-201	0.279781	0.775	0.303	4.6674e-197	5	Cdk5rap3
2.71877e-183	0.279702	0.806	0.341	5.6776e-179	5	Tmem192
7.9764e-130	0.279693	0.859	0.448	1.66571e-125	5	9530068E07Rik
0	0.279531	0.677	0.144	0	5	Sppl2b
0	0.279448	0.6	0.078	0	5	Repin1
2.31921e-262	0.279367	0.771	0.259	4.84321e-258	5	Anapc10
1.07827e-189	0.279281	0.807	0.332	2.25175e-185	5	Plod3
2.00551e-158	0.279178	0.844	0.396	4.18811e-154	5	Gemin7
0	0.278974	0.558	0.05	0	5	Gpsm2
0	0.278823	0.571	0.046	0	5	Clstn3
[truncated: 215 more rows]

## Sheet: 5 GO BIOL
Term	Overlap	P.value	Adjusted.P.value	Old.P.value	Old.Adjusted.P.value	Odds.Ratio	Combined.Score	Genes
mitotic cell cycle phase transition (GO:0044772)	8/209	4.58093e-08	2.90889e-05	0	0	18.715	316.261	TUBA1A;CCND1;UBE2C;CDKN2A;UBE2S;CDK4;CDK1;PHLDA1
positive regulation of cell cycle G2/M phase transition (GO:1902751)	4/23	2.95435e-07	6.97919e-05	0	0	91.2174	1371.44	NPM1;CCND1;CDK4;CDK1
positive regulation of mitotic cell cycle phase transition (GO:1901992)	5/58	3.29726e-07	6.97919e-05	0	0	41.7128	622.564	RGCC;CCND1;UBE2C;CDK4;CDK1
regulation of cell cycle (GO:0051726)	8/296	6.55564e-07	0.000104071	0	0	13.004	185.147	HSP90AB1;RGCC;CCND1;CDKN2A;CDK4;PCLAF;BIRC5;CKS1B
positive regulation of ubiquitin-protein transferase activity (GO:0051443)	4/31	1.03446e-06	0.000131376	0	0	64.1643	884.288	CDC20;UBE2C;UBE2S;RPS2
regulation of exit from mitosis (GO:0007096)	4/39	2.66464e-06	0.000282008	0	0	49.4783	635.075	CDC20;RGCC;UBE2C;UBE2S
positive regulation of ubiquitin protein ligase activity (GO:1904668)	3/12	3.1833e-06	0.000288771	0	0	141.426	1790.11	CDC20;UBE2C;UBE2S
regulation of mitotic cell cycle phase transition (GO:1901990)	6/188	7.17683e-06	0.000569661	0	0	14.8112	175.433	CDC20;TUBA1A;RGCC;UBE2C;UBE2S;CDK1
regulation of DNA-templated transcription, initiation (GO:2000142)	4/61	1.62362e-05	0.000938912	0	0	30.3478	334.684	CCND1;CDKN2A;CDK4;CDK1
positive regulation of cyclin-dependent protein kinase activity (GO:1904031)	3/20	1.62646e-05	0.000938912	0	0	74.8423	825.25	HSP90AB1;RGCC;CCND1
positive regulation of G2/M transition of mitotic cell cycle (GO:0010971)	3/20	1.62646e-05	0.000938912	0	0	74.8423	825.25	CCND1;CDK4;CDK1
regulation of ubiquitin protein ligase activity (GO:1904666)	3/21	1.8942e-05	0.000960291	0	0	70.6809	768.593	CDC20;UBE2C;UBE2S
regulation of transcription initiation from RNA polymerase II promoter (GO:0060260)	4/64	1.96595e-05	0.000960291	0	0	28.8261	312.387	CCND1;CDKN2A;CDK4;CDK1
regulation of G1/S transition of mitotic cell cycle (GO:2000045)	4/71	2.96797e-05	0.00134619	0	0	25.8053	269.022	RGCC;CCND1;CDKN2A;CDK4
anaphase-promoting complex-dependent catabolic process (GO:0031145)	4/84	5.75482e-05	0.00243621	0	0	21.5978	210.857	CDC20;UBE2C;UBE2S;CDK1
regulation of mitotic cell cycle (GO:0007346)	5/178	8.08598e-05	0.00303119	0	0	12.702	119.688	CDC20;UBE2C;UBE2S;CDK1;CKS1B
regulation of apoptotic process (GO:0042981)	9/742	8.115e-05	0.00303119	0	0	5.75493	54.2069	TOP2A;NPM1;LGALS1;NME2;CDK1;BIRC5;ANP32B;PHLDA1;HSPD1
free ubiquitin chain polymerization (GO:0010994)	2/6	9.12893e-05	0.00310991	0	0	207.771	1932.58	UBE2C;UBE2S
regulation of cell cycle phase transition (GO:1901987)	4/95	9.30524e-05	0.00310991	0	0	18.9766	176.147	CDC20;UBE2C;UBE2S;CDK1
ribosomal large subunit export from nucleus (GO:0000055)	2/7	0.000127601	0.00368303	0	0	166.208	1490.32	NPM1;RAN
ribosomal small subunit export from nucleus (GO:0000056)	2/7	0.000127601	0.00368303	0	0	166.208	1490.32	NPM1;RAN
rRNA-containing ribonucleoprotein complex export from nucleus (GO:0071428)	2/7	0.000127601	0.00368303	0	0	166.208	1490.32	NPM1;RAN
DNA topological change (GO:0006265)	2/9	0.000218047	0.00601998	0	0	118.708	1000.81	TOP2A;HMGB2
microtubule cytoskeleton organization involved in mitosis (GO:1902850)	4/128	0.000293501	0.00776555	0	0	13.9032	113.084	CDC20;BIRC5;CENPA;RAN
exit from mitosis (GO:0010458)	2/12	0.000397841	0.0100567	0	0	83.0833	650.498	UBE2C;UBE2S
nucleosome assembly (GO:0006334)	3/58	0.000411771	0.0100567	0	0	23.089	179.98	NPM1;HMGB2;ANP32B
ribosomal subunit export from nucleus (GO:0000054)	2/13	0.000469425	0.0108349	0	0	75.5265	578.835	NPM1;RAN
positive regulation of DNA biosynthetic process (GO:2000573)	3/61	0.00047776	0.0108349	0	0	21.8914	167.391	HSP90AB1;RGCC;CCT5
regulation of G2/M transition of mitotic cell cycle (GO:0010389)	4/149	0.000522061	0.011119	0	0	11.8771	89.7636	TUBA1A;CCND1;CDK4;CDK1
cell cycle G1/S phase transition (GO:0044843)	3/63	0.000525308	0.011119	0	0	21.1596	159.787	CCND1;CDKN2A;CDK4
mitotic G1 DNA damage checkpoint signaling (GO:0031571)	3/65	0.000575786	0.0115298	0	0	20.4749	152.738	RGCC;CCND1;CDK1
positive regulation of cell cycle (GO:0045787)	3/66	0.000602147	0.0115298	0	0	20.1489	149.405	RGCC;CCND1;CDK4
DNA metabolic process (GO:0006259)	5/277	0.000625783	0.0115298	0	0	8.0384	59.2953	TOP2A;NPM1;HMGB2;CDK1;RAN
positive regulation of telomerase RNA localization to Cajal body (GO:1904874)	2/15	0.000629902	0.0115298	0	0	63.9006	470.944	NHP2;CCT5
mitotic spindle organization (GO:0007052)	4/157	0.000635502	0.0115298	0	0	11.2515	82.8233	CDC20;BIRC5;CENPA;RAN
positive regulation of protein localization to nucleus (GO:1900182)	3/68	0.000657156	0.0115915	0	0	19.527	143.086	CDK1;CCT5;RAN
chromatin assembly (GO:0031497)	3/73	0.000808433	0.0132417	0	0	18.1277	129.076	NPM1;HMGB2;ANP32B
positive regulation of cyclin-dependent protein serine/threonine kinase activity (GO:0045737)	2/17	0.000813271	0.0132417	0	0	55.375	393.962	RGCC;CCND1
protein localization to chromosome, centromeric region (GO:0071459)	2/17	0.000813271	0.0132417	0	0	55.375	393.962	CDK1;CENPA
mitotic nuclear division (GO:0140014)	3/74	0.000841116	0.0133527	0	0	17.8714	126.544	UBE2C;UBE2S;RAN
regulation of telomerase RNA localization to Cajal body (GO:1904872)	2/18	0.000913471	0.0138108	0	0	51.9115	363.29	NHP2;CCT5
DNA conformation change (GO:0071103)	2/18	0.000913471	0.0138108	0	0	51.9115	363.29	TOP2A;HMGB2
regulation of cyclin-dependent protein serine/threonine kinase activity (GO:0000079)	3/82	0.00113309	0.0167329	0	0	16.0552	108.899	RGCC;CCND1;CDKN2A
G1/S transition of mitotic cell cycle (GO:0000082)	3/85	0.0012571	0.017739	0	0	15.4655	103.293	CCND1;CDKN2A;CDK4
regulation of cell cycle G2/M phase transition (GO:1902749)	3/85	0.0012571	0.017739	0	0	15.4655	103.293	NPM1;TUBA1A;CDK1
chaperone-mediated protein complex assembly (GO:0051131)	2/22	0.00137038	0.0188456	0	0	41.5208	273.733	HSP90AB1;HSPD1
regulation of programmed cell death (GO:0043067)	4/194	0.00139487	0.0188456	0	0	9.04348	59.4605	LGALS1;NME2;BIRC5;ANP32B
cytoskeleton-dependent intracellular transport (GO:0030705)	2/23	0.0014985	0.019824	0	0	39.5417	257.151	TUBA1B;TUBA1A
negative regulation of mitotic cell cycle phase transition (GO:1901991)	3/92	0.00157884	0.0204605	0	0	14.2441	91.8895	RGCC;CDKN2A;CDK4
apoptotic nuclear changes (GO:0030262)	2/24	0.00163212	0.020728	0	0	37.7424	242.226	TOP2A;HMGB2

## Sheet: 5 Panglao
Term	Overlap	P.value	Adjusted.P.value	Old.P.value	Old.Adjusted.P.value	Odds.Ratio	Combined.Score	Genes
Gamma Delta T Cells	6/146	1.66477e-06	9.3227e-05	0	0	19.2955	256.742	TOP2A;TUBA1B;UBE2C;HMGB2;BIRC5;CENPA
Undefined Placental Cells	5/108	7.30353e-06	0.000204499	0	0	21.4099	253.218	CDC20;PPP1R14B;PRDX4;NME2;FKBP4
Cholinergic Neurons	3/102	0.00212121	0.0377655	0	0	12.7988	78.7867	SYT4;TUBB2B;TUBB3
Motor Neurons	3/111	0.00269753	0.0377655	0	0	11.727	69.3698	TUBB2B;TUBB3;CKB
Neuroblasts	3/146	0.00581255	0.0651006	0	0	8.8411	45.5116	SYT4;TUBB2B;TUBB3
Glycinergic Neurons	2/100	0.025949	0.24219	0	0	8.44048	30.8214	TUBB2B;CKB
Pancreatic Progenitor Cells	2/114	0.0330295	0.264236	0	0	7.38021	25.1691	TUBB2B;CKB
Cajal-Retzius Cells	2/174	0.070273	0.376362	0	0	4.79118	12.7224	SYT4;TUBB2B
Cardiomyocytes	2/174	0.070273	0.376362	0	0	4.79118	12.7224	HMGB2;CKB
Neurons	2/289	0.162814	0.376362	0	0	2.85467	5.18166	SYT4;TUBB3
Airway Smooth Muscle Cells	1/99	0.219967	0.376362	0	0	4.13411	6.26019	PCOLCE
Pulmonary Vascular Smooth Muscle Cells	1/99	0.219967	0.376362	0	0	4.13411	6.26019	PCOLCE
Trophoblast Stem Cells	1/99	0.219967	0.376362	0	0	4.13411	6.26019	CCND1
Salivary Mucous Cells	1/105	0.231654	0.376362	0	0	3.89443	5.69565	CST6
Kidney Progenitor Cells	1/105	0.231654	0.376362	0	0	3.89443	5.69565	TUBB2B
Adrenergic Neurons	1/106	0.233585	0.376362	0	0	3.85714	5.6091	SYT4
Epiblast Cells	1/109	0.239349	0.376362	0	0	3.74943	5.36106	TUBB2B
Pancreatic Stellate Cells	1/111	0.243169	0.376362	0	0	3.68089	5.20478	PCOLCE
Pluripotent Stem Cells	1/112	0.245071	0.376362	0	0	3.64755	5.1292	NPM1
Retinal Progenitor Cells	1/112	0.245071	0.376362	0	0	3.64755	5.1292	TUBB2B
Granulosa Cells	1/112	0.245071	0.376362	0	0	3.64755	5.1292	TUBB3
Cardiac Stem And Precursor Cells	1/113	0.246969	0.376362	0	0	3.6148	5.05526	CCND1
Radial Glia Cells	1/114	0.248862	0.376362	0	0	3.58263	4.98291	OLIG2
Adipocyte Progenitor Cells	1/115	0.250751	0.376362	0	0	3.55102	4.91211	PCOLCE
Dopaminergic Neurons	1/119	0.258259	0.376362	0	0	3.42996	4.64345	SYT4
Tanycytes	1/121	0.261985	0.376362	0	0	3.37245	4.51728	RGCC
Chromaffin Cells	1/122	0.263842	0.376362	0	0	3.34441	4.45611	SYT4
Neuroendocrine Cells	1/123	0.265693	0.376362	0	0	3.31683	4.39617	SYT4
Luteal Cells	1/125	0.269383	0.376362	0	0	3.263	4.27982	PEBP1
Oligodendrocyte Progenitor Cells	1/125	0.269383	0.376362	0	0	3.263	4.27982	OLIG2
Keratinocytes	1/127	0.273054	0.376362	0	0	3.21088	4.168	CST6
Gamma (PP) Cells	1/128	0.274883	0.376362	0	0	3.18544	4.1137	SYT4
Pyramidal Cells	1/130	0.278528	0.376362	0	0	3.13574	4.00822	SYT4
Trophoblast Cells	1/130	0.278528	0.376362	0	0	3.13574	4.00822	CST6
Delta Cells	1/131	0.280343	0.376362	0	0	3.11146	3.95697	SYT4
Anterior Pituitary Gland Cells	1/133	0.283961	0.376362	0	0	3.06401	3.85734	SYT4
Melanocytes	1/133	0.283961	0.376362	0	0	3.06401	3.85734	CCND1
Alpha Cells	1/136	0.289354	0.376362	0	0	2.99546	3.71469	SYT4
Immature Neurons	1/136	0.289354	0.376362	0	0	2.99546	3.71469	SYT4
Enteroendocrine Cells	1/139	0.294707	0.376362	0	0	2.9299	3.57968	SYT4
Basal Cells	1/141	0.298254	0.376362	0	0	2.88776	3.49364	CST6
Trigeminal Neurons	1/144	0.303541	0.376362	0	0	2.82674	3.37015	SYT4
Beta Cells	1/145	0.305295	0.376362	0	0	2.80697	3.33041	SYT4
M?ller Cells	1/147	0.308789	0.376362	0	0	2.76824	3.25295	RLBP1
Photoreceptor Cells	1/149	0.312267	0.376362	0	0	2.73056	3.17809	SYT4
Neural Stem/Precursor Cells	1/152	0.317451	0.376362	0	0	2.6759	3.07042	TUBB2B
Astrocytes	1/154	0.320885	0.376362	0	0	2.64066	3.00156	RLBP1
Purkinje Neurons	1/155	0.322596	0.376362	0	0	2.62338	2.96797	SYT4
Retinal Ganglion Cells	1/164	0.337806	0.382077	0	0	2.4774	2.68868	SYT4
Enteric Neurons	1/166	0.34114	0.382077	0	0	2.44712	2.63179	SYT4

## Sheet: 8 marker
p_val	avg_log2FC	pct.1	pct.2	p_val_adj	cluster	gene
0	2.23135	0.946	0.347	0	8	Rgcc
0	2.0565	0.982	0.225	0	8	Cdkn2a
0	2.01306	0.968	0.456	0	8	Ccnd1
0	1.9748	0.996	0.659	0	8	Ckb
0	1.96054	0.972	0.46	0	8	Phlda1
0	1.93997	0.944	0.207	0	8	Moxd1
0	1.90614	0.961	0.151	0	8	Pcolce
0	1.89909	0.914	0.203	0	8	Syt4
0	1.87612	0.982	0.483	0	8	AI506816
0	1.87062	0.928	0.144	0	8	Col9a2
0	1.85432	0.993	0.667	0	8	Ppp1r14b
0	1.82325	0.977	0.552	0	8	Igtp
0	1.7844	0.806	0.157	0	8	Serpina3n
0	1.74601	0.98	0.501	0	8	Gpnmb
0	1.68315	0.866	0.203	0	8	Olig1
0	1.61584	0.835	0.249	0	8	Klk8
0	1.58657	0.997	0.735	0	8	Dbi
0	1.56075	0.998	0.822	0	8	Vim
0	1.54886	0.946	0.433	0	8	Aig1
0	1.53172	0.976	0.528	0	8	Tuba1a
0	1.50438	0.915	0.285	0	8	Tspan4
0	1.46888	0.864	0.158	0	8	Cst6
0	1.46533	0.903	0.214	0	8	Sox4
0	1.432	0.989	0.773	0	8	Pebp1
0	1.42981	0.954	0.495	0	8	Cdk4
0	1.4072	0.999	0.98	0	8	Hsp90ab1
0	1.40469	0.869	0.144	0	8	Serpinh1
0	1.40379	0.998	0.924	0	8	Npm1
0	1.40004	0.522	0.105	0	8	H19
0	1.3919	0.896	0.125	0	8	Apol9a
0	1.37921	0.846	0.174	0	8	Olig2
0	1.37864	0.928	0.184	0	8	Mcam
0	1.37295	0.978	0.584	0	8	Irgm1
0	1.36425	0.984	0.678	0	8	Slc25a4
0	1.36263	0.867	0.129	0	8	Prrx1
0	1.35935	0.985	0.74	0	8	Prdx2
0	1.35757	0.945	0.291	0	8	Metrn
0	1.35733	0.822	0.11	0	8	Prph
0	1.35665	0.981	0.685	0	8	Hspd1
0	1.34965	0.996	0.714	0	8	Lgals1
0	1.34505	0.912	0.174	0	8	Gjc3
0	1.33405	0.91	0.165	0	8	Rab34
0	1.33287	0.997	0.894	0	8	Bst2
0	1.31646	0.905	0.146	0	8	Ppic
0	1.30898	0.991	0.819	0	8	Ran
0	1.30782	0.997	0.89	0	8	Nme2
0	1.28793	0.928	0.208	0	8	Tubb2b
0	1.28112	1	0.981	0	8	Rps2
0	1.27305	0.943	0.416	0	8	Prdx4
0	1.2592	0.942	0.45	0	8	Rars
0	1.25084	0.969	0.712	0	8	Cct5
0	1.2455	0.904	0.14	0	8	Timp1
0	1.24536	0.893	0.165	0	8	Maged2
6.45167e-114	1.23661	0.874	0.517	1.3473e-109	8	Cxcl10
0	1.23237	0.961	0.577	0	8	Ybx3
0	1.22248	1	0.98	0	8	Rplp0
0	1.20957	0.873	0.139	0	8	Sox2
0	1.20596	0.723	0.112	0	8	Ccn1
0	1.20418	0.992	0.897	0	8	Atp5b
0	1.20156	0.952	0.333	0	8	Mt2
0	1.19583	0.946	0.459	0	8	Ppa1
3.11493e-304	1.19038	0.901	0.433	6.50491e-300	8	Eif4ebp1
0	1.18583	0.941	0.291	0	8	Cryab
0	1.18558	0.98	0.695	0	8	Nme1
0	1.18552	0.957	0.296	0	8	Nedd4
0	1.1776	0.999	0.969	0	8	Rack1
0	1.17527	0.94	0.299	0	8	Rhoc
0	1.16441	0.907	0.14	0	8	Sox10
0	1.16297	0.827	0.175	0	8	S100b
0	1.15552	0.867	0.185	0	8	Uchl1
0	1.15254	0.921	0.317	0	8	Ptov1
0	1.15019	0.946	0.528	0	8	C1qbp
0	1.14655	0.941	0.333	0	8	Selenom
0	1.14051	0.949	0.501	0	8	Fkbp4
0	1.13881	0.938	0.388	0	8	Ccnd3
0	1.13711	0.847	0.196	0	8	Asns
0	1.13383	0.839	0.268	0	8	Anxa1
0	1.12949	0.914	0.248	0	8	Ppfibp1
0	1.12826	0.936	0.497	0	8	Pcmt1
0	1.12648	0.881	0.205	0	8	Cenpv
0	1.12397	0.942	0.533	0	8	Prmt1
0	1.12173	0.99	0.874	0	8	Ppib
0	1.11203	0.883	0.148	0	8	Fgfrl1
0	1.10739	0.957	0.696	0	8	Eif3i
0	1.09697	0.846	0.116	0	8	Rlbp1
0	1.09591	0.895	0.294	0	8	Tpm1
0	1.09512	0.878	0.264	0	8	Atf5
0	1.09496	0.827	0.137	0	8	C130026I21Rik
0	1.09493	0.922	0.393	0	8	Paics
8.91105e-306	1.09147	0.976	0.775	1.86089e-301	8	Anp32b
0	1.08582	0.86	0.251	0	8	Eps8
0	1.08311	0.884	0.104	0	8	4930550L24Rik
0	1.08218	0.797	0.164	0	8	Tubb3
0	1.08062	0.909	0.333	0	8	Phgdh
0	1.06799	0.862	0.292	0	8	Psph
0	1.05844	0.604	0.092	0	8	Tcim
0	1.05838	0.941	0.439	0	8	Map1lc3a
2.58412e-291	1.05797	0.977	0.705	5.39642e-287	8	Sept7
0	1.05645	1	0.978	0	8	Rps4x
4.02187e-305	1.05488	0.942	0.52	8.39886e-301	8	Nhp2
0	1.05262	0.891	0.215	0	8	Plpp2
0	1.05246	0.919	0.377	0	8	1110038F14Rik
0	1.05063	0.969	0.683	0	8	Cct8
1.14835e-295	1.04558	0.991	0.867	2.39811e-291	8	Eif5a
0	1.04433	0.842	0.2	0	8	Emilin1
7.24447e-278	1.04227	0.975	0.824	1.51286e-273	8	Hsp90b1
0	1.04153	0.993	0.864	0	8	Serbp1
0	1.03617	0.722	0.209	0	8	Id3
0	1.03357	0.99	0.845	0	8	Hint1
0	1.03317	0.778	0.118	0	8	Hmga2
0	1.03055	0.822	0.108	0	8	Akr1b8
0	1.0272	0.846	0.162	0	8	Adamts1
0	1.02715	0.81	0.113	0	8	Fam89a
0	1.02684	0.784	0.114	0	8	Acot1
0	1.02192	0.922	0.407	0	8	Gars
0	1.02003	0.899	0.245	0	8	Tsc22d1
0	1.01759	0.86	0.185	0	8	Laptm4b
0	1.01639	0.991	0.825	0	8	Psma7
0	1.01604	0.825	0.188	0	8	Ncald
0	1.0121	0.758	0.097	0	8	Col18a1
1.07971e-288	1.01039	0.95	0.634	2.25476e-284	8	Phb2
0	1.00628	0.902	0.21	0	8	Pcbp4
0	1.00509	0.938	0.511	0	8	Impdh2
0	1.0028	0.874	0.15	0	8	Jam3
0	0.998902	0.87	0.276	0	8	Galk1
0	0.996075	0.928	0.513	0	8	Cnpy2
0	0.990027	0.809	0.119	0	8	Col11a1
1.37625e-300	0.987061	0.993	0.81	2.87402e-296	8	Mif
0	0.986139	0.845	0.121	0	8	C2
0	0.979016	0.999	0.979	0	8	Rpl10
5.79765e-282	0.978722	0.993	0.886	1.21072e-277	8	Hsp90aa1
0	0.97531	0.901	0.393	0	8	1110038B12Rik
4.64266e-307	0.975173	0.951	0.607	9.69526e-303	8	Eif3d
0	0.973819	0.994	0.937	0	8	Eef2
0	0.967455	0.939	0.532	0	8	Cuedc2
0	0.967395	0.837	0.147	0	8	Cavin3
0	0.966852	1	0.98	0	8	Rpl8
2.5395e-291	0.965493	0.992	0.865	5.30324e-287	8	Gpx4
0	0.964737	0.913	0.369	0	8	Brix1
8.58762e-298	0.964368	0.925	0.508	1.79335e-293	8	Ebna1bp2
1.38358e-294	0.960211	0.943	0.58	2.88933e-290	8	Cyc1
0	0.959349	0.85	0.132	0	8	Cald1
6.3906e-288	0.957118	0.92	0.504	1.33455e-283	8	Mrpl12
9.9573e-271	0.956477	0.959	0.633	2.07938e-266	8	Aprt
0	0.956339	0.997	0.915	0	8	Arpc1b
0	0.95547	0.951	0.601	0	8	Psmd7
3.59352e-295	0.953716	0.989	0.755	7.50434e-291	8	Uqcrq
1.79047e-306	0.944893	0.95	0.555	3.73903e-302	8	Cacybp
0	0.94428	0.944	0.549	0	8	Arl1
0	0.9442	0.854	0.232	0	8	Ugdh
2.33527e-280	0.941066	0.958	0.579	4.87675e-276	8	Hspa9
0	0.940984	0.902	0.297	0	8	Sparc
0	0.937975	0.638	0.082	0	8	Matn2
0	0.937769	0.914	0.312	0	8	Arl2
0	0.937435	0.892	0.234	0	8	Bcas1
0	0.937223	0.845	0.129	0	8	Erbb3
0	0.931468	0.84	0.268	0	8	Dusp6
5.06698e-282	0.930305	0.922	0.511	1.05814e-277	8	Pa2g4
0	0.928426	0.875	0.219	0	8	Cd151
6.36233e-290	0.927359	0.996	0.901	1.32865e-285	8	Ybx1
0	0.925606	0.883	0.371	0	8	Nolc1
0	0.92531	0.856	0.273	0	8	Srm
6.43432e-305	0.923413	0.975	0.709	1.34368e-300	8	Swi5
3.04394e-299	0.923014	0.948	0.549	6.35666e-295	8	Vdac1
0	0.919138	0.761	0.099	0	8	Col3a1
1.90518e-276	0.918738	0.957	0.714	3.97858e-272	8	Psmb5
6.62518e-299	0.917939	0.94	0.548	1.38354e-294	8	Txn2
0	0.916706	0.816	0.119	0	8	Apol9b
3.9738e-208	0.91373	0.997	0.729	8.29849e-204	8	Cd63
2.23226e-300	0.912664	0.946	0.531	4.66162e-296	8	Eif1ax
5.63402e-258	0.911415	0.998	0.772	1.17655e-253	8	Ifitm3
0	0.90875	0.902	0.364	0	8	Calu
8.87558e-261	0.904251	0.946	0.696	1.85349e-256	8	Cct7
0	0.903974	0.842	0.202	0	8	Ckap4
0	0.903893	0.925	0.458	0	8	Txnl4a
3.60407e-277	0.902211	0.979	0.779	7.52638e-273	8	Psmb3
0	0.900171	0.914	0.444	0	8	Phb
0	0.89546	0.929	0.512	0	8	Commd1
0	0.895167	1	0.983	0	8	Rps12
4.04351e-232	0.89366	0.972	0.788	8.44405e-228	8	Ube2s
2.12348e-296	0.893506	0.986	0.77	4.43447e-292	8	Mrfap1
0	0.890043	0.837	0.113	0	8	Pet2
3.9759e-277	0.886943	0.998	0.977	8.30287e-273	8	Rps5
8.91622e-293	0.885025	0.912	0.447	1.86197e-288	8	Npm3
0	0.884634	0.902	0.373	0	8	Arl2bp
0	0.884065	0.888	0.34	0	8	Exosc4
0	0.883627	0.735	0.112	0	8	Bex1
0	0.883615	0.823	0.181	0	8	Pi4k2b
0	0.881512	0.842	0.194	0	8	Cav2
0	0.878086	0.844	0.117	0	8	Sox6
4.7964e-119	0.875287	0.881	0.543	1.00163e-114	8	Ifi47
0	0.871377	0.755	0.11	0	8	Chl1
0	0.86928	0.782	0.108	0	8	Bex4
0	0.868389	0.864	0.206	0	8	Rcn1
2.01063e-264	0.864933	0.967	0.727	4.19879e-260	8	Cct2
4.52503e-202	0.863952	0.874	0.409	9.44963e-198	8	Iigp1
0	0.863535	0.772	0.151	0	8	Tm4sf1
0	0.863198	0.888	0.355	0	8	Chmp2b
0	0.862547	0.841	0.18	0	8	Maged1
0	0.862371	0.833	0.304	0	8	Tnfrsf12a
0	0.862306	0.904	0.373	0	8	Lars
1.05219e-235	0.861834	0.976	0.779	2.19728e-231	8	Set
0	0.861822	0.803	0.103	0	8	Rcn3
1.7419e-271	0.861506	0.931	0.55	3.63762e-267	8	Polr2e
0	0.859823	0.791	0.117	0	8	Adgra3
5.63243e-268	0.856962	0.978	0.746	1.17622e-263	8	Atp5g1
0	0.856896	0.892	0.189	0	8	Clu
0	0.856602	0.864	0.263	0	8	Fbxo7
2.87329e-268	0.852397	0.981	0.834	6.00029e-264	8	Atp5d
4.23531e-204	0.852195	0.955	0.68	8.8446e-200	8	Pgk1
2.26417e-265	0.850922	0.952	0.579	4.72827e-261	8	Polr2f
9.06294e-274	0.850777	0.941	0.625	1.89261e-269	8	Bcap31
2.40259e-265	0.84817	0.955	0.726	5.01733e-261	8	Ndufb8
7.1333e-247	0.84741	0.931	0.585	1.48965e-242	8	Ssr2
6.15657e-216	0.846644	0.952	0.541	1.28568e-211	8	Lap3
0	0.845669	0.848	0.104	0	8	3830403N18Rik
1.47989e-278	0.838431	0.982	0.828	3.09046e-274	8	Eef1d
2.31524e-265	0.837346	0.947	0.549	4.83492e-261	8	Pdap1
0	0.836584	0.854	0.28	0	8	Bzw2
8.37663e-247	0.836516	0.928	0.581	1.74929e-242	8	Fbl
0	0.835441	0.999	0.976	0	8	Ppia
0	0.834219	0.935	0.353	0	8	C4b
0	0.834142	0.684	0.095	0	8	Serpinf1
0	0.830764	0.7	0.093	0	8	Aebp1
0	0.829954	0.883	0.328	0	8	Cdk2ap1
5.02197e-271	0.828275	0.96	0.59	1.04874e-266	8	Ndufa12
9.89692e-294	0.827749	0.999	0.966	2.06677e-289	8	Rpl15
1.46643e-234	0.826541	0.983	0.856	3.06234e-230	8	Dynll1
0	0.82649	0.581	0.133	0	8	Ly6c1
6.52783e-224	0.822655	0.96	0.696	1.36321e-219	8	Pdia6
0	0.822438	0.911	0.414	0	8	Lman1
3.47156e-276	0.821922	0.993	0.939	7.24967e-272	8	Oaz1
0	0.821032	0.844	0.322	0	8	Polr3k
0	0.820888	0.906	0.41	0	8	Slc25a39
2.533e-275	0.819376	0.895	0.399	5.28966e-271	8	Tcf12
0	0.818936	0.89	0.376	0	8	Naa10
0	0.818713	0.998	0.923	0	8	Chchd2
1.35114e-152	0.817261	0.915	0.526	2.82158e-148	8	Gbp2
3.7013e-276	0.816785	0.979	0.83	7.72943e-272	8	Atp5a1
7.5289e-230	0.816584	0.984	0.879	1.57226e-225	8	Eef1g
1.48149e-260	0.815861	0.967	0.668	3.0938e-256	8	Paip2
1.79169e-240	0.813684	0.95	0.645	3.74159e-236	8	Lsm4
0	0.811903	0.769	0.113	0	8	Nes
2.87117e-240	0.811843	0.969	0.705	5.99586e-236	8	Nap1l1
6.88445e-259	0.811047	0.945	0.629	1.43768e-254	8	Txnl1
0	0.808443	0.882	0.329	0	8	Josd2
1.01655e-281	0.80353	0.934	0.484	2.12286e-277	8	Rbbp7
5.82081e-273	0.802748	0.895	0.442	1.21556e-268	8	Guk1
4.20758e-241	0.801133	0.965	0.553	8.78668e-237	8	Cbx3
1.87425e-243	0.800589	0.948	0.629	3.91399e-239	8	Eif3g
5.70796e-213	0.798838	0.9	0.463	1.19199e-208	8	Gbp3
2.45403e-229	0.798778	0.981	0.78	5.12476e-225	8	Hspe1
4.1258e-220	0.79838	0.979	0.803	8.6159e-216	8	Hnrnpa1
8.5399e-246	0.797097	0.927	0.57	1.78339e-241	8	Tecr
1.51664e-292	0.796192	0.886	0.374	3.1672e-288	8	Lyar
0	0.794095	0.892	0.323	0	8	Cfap20
0	0.792366	0.827	0.141	0	8	Lix1l
4.19758e-226	0.79222	0.943	0.61	8.76581e-222	8	Cct6a
8.49739e-274	0.791447	0.989	0.866	1.77451e-269	8	Atp5g2
2.04352e-225	0.791321	0.963	0.68	4.26748e-221	8	Ranbp1
0	0.790603	0.853	0.292	0	8	Dkc1
9.81781e-303	0.790014	0.873	0.352	2.05025e-298	8	Dctpp1
0	0.789298	0.92	0.381	0	8	Cisd1
1.36092e-278	0.788365	0.92	0.493	2.842e-274	8	Mrpl43
3.21276e-238	0.785977	0.933	0.61	6.70921e-234	8	Ddost
3.03383e-254	0.785337	0.941	0.618	6.33555e-250	8	Rrp1
9.63034e-305	0.785258	0.903	0.427	2.0111e-300	8	Gadd45gip1
0	0.783712	0.855	0.23	0	8	Psat1
0	0.781341	0.789	0.188	0	8	Myc
0	0.780995	0.819	0.252	0	8	Gm4951
0	0.780943	0.859	0.268	0	8	Mrpl22
1.85333e-252	0.780567	0.949	0.579	3.87032e-248	8	Arpc1a
1.41804e-241	0.779099	0.982	0.83	2.96128e-237	8	Tomm20
0	0.777838	0.825	0.182	0	8	Phlda3
2.99476e-185	0.776737	0.951	0.735	6.25396e-181	8	H2-T22
5.49782e-226	0.776603	0.96	0.693	1.14811e-221	8	Mdh2
1.72393e-273	0.77634	0.94	0.516	3.60008e-269	8	Fundc2
4.55596e-189	0.776161	0.957	0.731	9.51421e-185	8	Laptm4a
6.38103e-238	0.772377	0.942	0.591	1.33255e-233	8	Rtcb
0	0.771897	0.849	0.253	0	8	Rrs1
6.65014e-244	0.770169	0.954	0.651	1.38875e-239	8	Timm13
1.05666e-262	0.76872	0.984	0.814	2.20663e-258	8	Ywhae
0	0.767886	0.817	0.237	0	8	Mmp2
0	0.767423	0.669	0.095	0	8	Vcan
3.01903e-256	0.765973	0.924	0.539	6.30464e-252	8	Grpel1
0	0.764901	0.836	0.148	0	8	Fkbp9
0	0.763444	0.747	0.078	0	8	Cdc42ep5
1.27797e-288	0.762117	0.906	0.436	2.66878e-284	8	Tmem147
1.209e-212	0.76148	0.938	0.602	2.52476e-208	8	Ifi35
1.9014e-200	0.760096	0.93	0.522	3.97069e-196	8	Anxa2
1.35416e-223	0.757934	0.932	0.629	2.82788e-219	8	Cope
1.31005e-268	0.757754	0.91	0.45	2.73578e-264	8	Siva1
0	0.754603	0.615	0.098	0	8	Trib3
0	0.753036	0.878	0.361	0	8	Dnttip1
5.48735e-199	0.752193	0.973	0.806	1.14592e-194	8	Tle5
8.71701e-235	0.751902	0.917	0.519	1.82037e-230	8	Rsl1d1
3.36547e-257	0.751449	0.923	0.5	7.02812e-253	8	Idh3g
2.13542e-104	0.750681	0.333	0.106	4.4594e-100	8	Enpp2
0	0.750495	0.691	0.133	0	8	F3
2.64767e-240	0.749054	0.949	0.57	5.52912e-236	8	Snrpd3
7.91825e-245	0.747602	0.967	0.771	1.65357e-240	8	Ndufb9
4.81148e-267	0.747368	0.227	0.025	1.00478e-262	8	Ccn2
0	0.745319	0.845	0.209	0	8	Cnn3
0	0.744373	0.881	0.321	0	8	Nudcd2
2.12843e-250	0.743724	0.991	0.906	4.4448e-246	8	Slc25a3
1.1781e-226	0.74323	0.94	0.635	2.46023e-222	8	Ndufs7
0	0.742862	0.767	0.081	0	8	Tex19.1
5.03251e-265	0.742534	0.892	0.437	1.05094e-260	8	Mrpl17
0	0.740529	0.803	0.222	0	8	Shmt2
1.53323e-233	0.739222	0.922	0.55	3.20184e-229	8	Akr1b3
2.66939e-232	0.739023	0.958	0.606	5.57448e-228	8	Snrpd1
2.86207e-280	0.737549	0.884	0.4	5.97687e-276	8	Mrto4
4.78769e-209	0.736733	0.953	0.732	9.99813e-205	8	Atp5o
7.1067e-263	0.735966	0.905	0.425	1.48409e-258	8	Zwint
2.36269e-234	0.735957	0.93	0.562	4.93401e-230	8	Rwdd1
4.39888e-236	0.735183	0.926	0.57	9.18618e-232	8	Ndufs3
8.11492e-230	0.735181	0.909	0.539	1.69464e-225	8	Glrx3
3.49292e-220	0.734924	0.957	0.637	7.29427e-216	8	Mdh1
3.39908e-271	0.734865	0.884	0.386	7.0983e-267	8	Pgp
1.71551e-214	0.733727	0.931	0.615	3.58251e-210	8	Psmc2
0	0.73366	0.829	0.231	0	8	Fam136a
2.1245e-242	0.733513	0.916	0.509	4.43658e-238	8	Tomm5
5.69156e-225	0.732897	0.966	0.687	1.18857e-220	8	Ptges3
5.21517e-248	0.732816	0.908	0.474	1.08908e-243	8	Glrx5
0	0.731744	0.8	0.251	0	8	Hmga1
1.34474e-245	0.730998	0.908	0.489	2.80821e-241	8	Atraid
1.60437e-208	0.729825	0.936	0.654	3.35041e-204	8	Pgls
6.47467e-266	0.728969	0.994	0.938	1.35211e-261	8	Naca
9.86218e-258	0.728746	0.914	0.459	2.05952e-253	8	Mrps7
0	0.728491	0.818	0.193	0	8	Lima1
1.73141e-169	0.727667	0.589	0.211	3.6157e-165	8	Cebpd
1.45114e-159	0.727309	0.946	0.687	3.03042e-155	8	Atf4
6.3637e-203	0.724392	0.963	0.658	1.32893e-198	8	Uqcr11
1.48758e-221	0.723696	0.945	0.636	3.10652e-217	8	Tcp1
6.90356e-243	0.721816	0.93	0.536	1.44167e-238	8	Strap
5.54099e-37	0.72048	0.911	0.734	1.15712e-32	8	Ly6a
6.16619e-234	0.720479	0.91	0.5	1.28769e-229	8	Imp3
2.057e-210	0.718326	0.918	0.563	4.29563e-206	8	Alyref
0	0.718259	0.832	0.273	0	8	Apex1
0	0.716481	0.835	0.276	0	8	Tars
3.81247e-226	0.71647	0.947	0.629	7.96158e-222	8	Ndufab1
5.46083e-206	0.716165	0.938	0.645	1.14038e-201	8	Ube2m
4.8807e-203	0.713259	0.946	0.682	1.01924e-198	8	Cct4
1.32794e-275	0.712383	0.892	0.384	2.77313e-271	8	Srpk2
0	0.711111	0.842	0.159	0	8	Gm1673
0	0.710753	0.717	0.073	0	8	Csta2
1.5003e-200	0.710539	0.941	0.64	3.13307e-196	8	Cct3
1.0312e-188	0.709198	0.979	0.684	2.15346e-184	8	Ndufa4
0	0.707874	0.9	0.234	0	8	Pcsk1n
2.78352e-254	0.707666	0.882	0.405	5.81282e-250	8	Ube2l6
0	0.70743	0.857	0.264	0	8	Tsfm
0	0.705702	0.864	0.335	0	8	Ruvbl1
8.11309e-266	0.702925	1	0.996	1.69426e-261	8	Eef1a1
0	0.701006	0.692	0.091	0	8	Rhoj
0	0.699765	0.677	0.181	0	8	Cp
5.86201e-214	0.699538	0.887	0.478	1.22416e-209	8	Dnajc2
1.70194e-194	0.699512	0.876	0.421	3.55417e-190	8	Gbp6
1.58903e-214	0.699186	0.937	0.605	3.31837e-210	8	Sarnp
1.38618e-223	0.699081	0.973	0.793	2.89476e-219	8	Arf1
4.56732e-254	0.6987	0.915	0.484	9.53793e-250	8	Polr2c
1.03476e-250	0.698663	0.915	0.463	2.1609e-246	8	Mrpl13
0	0.695111	0.58	0.09	0	8	Tinagl1
1.37346e-205	0.691054	0.97	0.803	2.86819e-201	8	Eif3k
0	0.690722	0.764	0.162	0	8	Snhg4
1.46455e-249	0.690372	1	0.989	3.05843e-245	8	Rpl19
0	0.689214	0.828	0.249	0	8	Rrp15
3.38224e-229	0.688744	0.795	0.32	7.06312e-225	8	Ero1l
1.66051e-203	0.688393	0.94	0.574	3.46764e-199	8	Nars
3.29e-191	0.687342	0.97	0.702	6.87051e-187	8	Snrpf
8.93439e-219	0.686845	0.927	0.589	1.86577e-214	8	Map2k2
1.11328e-249	0.686736	0.91	0.47	2.32487e-245	8	Bcl7c
9.11257e-199	0.685993	0.892	0.466	1.90298e-194	8	Selenoh
0	0.68517	0.769	0.115	0	8	Nme4
5.57167e-198	0.684403	0.993	0.938	1.16353e-193	8	Rpl4
0	0.682661	0.772	0.093	0	8	Fkbp10
0	0.682211	0.749	0.141	0	8	Spry1
0	0.680107	0.735	0.091	0	8	Gpx7
5.40815e-252	0.679171	0.934	0.508	1.12938e-247	8	Pfdn1
7.42663e-236	0.679162	0.914	0.489	1.5509e-231	8	Mbd3
0	0.67771	0.877	0.325	0	8	Arl3
3.21596e-201	0.677006	0.964	0.748	6.7159e-197	8	Polr1d
7.64088e-230	0.67693	0.907	0.503	1.59565e-225	8	Eif3l
1.09864e-259	0.674929	0.88	0.401	2.2943e-255	8	Tomm40
3.46232e-255	0.674867	0.888	0.437	7.23036e-251	8	Chchd3
3.24192e-212	0.673524	0.995	0.96	6.7701e-208	8	Rpl7a
6.59994e-187	0.673403	0.988	0.886	1.37827e-182	8	Rbm3
1.95888e-275	0.673376	0.869	0.388	4.09073e-271	8	Clns1a
2.06374e-269	0.673332	0.892	0.421	4.3097e-265	8	Mrpl34
1.95188e-170	0.673145	0.981	0.8	4.07612e-166	8	Atp6v0e
1.04475e-241	0.672955	0.883	0.371	2.18174e-237	8	Cpq
5.90537e-186	0.670407	0.972	0.793	1.23322e-181	8	Ssr4
4.78048e-194	0.669173	0.906	0.524	9.98307e-190	8	Sars
2.22438e-194	0.669126	0.954	0.649	4.64518e-190	8	Zfp706
2.47083e-244	0.668701	0.904	0.459	5.15983e-240	8	Psmd3
2.89013e-199	0.668541	0.941	0.648	6.03546e-195	8	Pabpn1
9.44062e-257	0.667357	0.902	0.391	1.97148e-252	8	Sms
1.49334e-219	0.663603	0.874	0.41	3.11854e-215	8	Snhg12
1.39853e-211	0.663339	0.942	0.607	2.92055e-207	8	Metap2
3.91936e-255	0.662958	0.896	0.443	8.18479e-251	8	Hsd17b10
1.96588e-199	0.662514	0.949	0.646	4.10535e-195	8	Sf3b5
0	0.662029	0.836	0.25	0	8	Psmg2
7.63951e-283	0.661747	0.885	0.375	1.59536e-278	8	Ppid
1.60887e-245	0.661595	0.704	0.241	3.3598e-241	8	Polr2l
0	0.660975	0.758	0.118	0	8	Pcdh17
2.22538e-216	0.660676	0.919	0.524	4.64726e-212	8	Pfdn6
0	0.660256	0.728	0.102	0	8	Cyp2j6
0	0.660186	0.836	0.289	0	8	Nbdy
3.02929e-183	0.659232	0.932	0.609	6.32606e-179	8	Tmbim4
2.18458e-281	0.657998	0.881	0.37	4.56205e-277	8	Lsm7
6.21018e-241	0.656402	0.889	0.447	1.29687e-236	8	Bccip
8.67402e-194	0.654511	0.956	0.707	1.8114e-189	8	Psma4
0	0.654132	0.812	0.159	0	8	Map1b
0	0.654129	0.743	0.071	0	8	Gm9732
2.06892e-196	0.653952	0.943	0.608	4.32052e-192	8	Llph
1.50032e-245	0.653443	0.885	0.441	3.13313e-241	8	Mrpl15
0	0.652777	0.855	0.325	0	8	Rbfa
2.16896e-173	0.65276	0.958	0.678	4.52944e-169	8	Tpi1
0	0.652433	0.573	0.106	0	8	Timp3
0	0.652312	0.818	0.253	0	8	Ggct
0	0.651376	0.816	0.16	0	8	Lzts2
1.72582e-186	0.65119	0.963	0.746	3.60402e-182	8	Taf10
0	0.649706	0.813	0.194	0	8	Snap47
6.61267e-157	0.647935	0.969	0.772	1.38092e-152	8	Psmb10
1.23926e-201	0.646249	0.926	0.576	2.58794e-197	8	Ergic3
0	0.645932	0.86	0.314	0	8	Fyttd1
4.76411e-175	0.6457	0.997	0.932	9.94889e-171	8	Gapdh
4.83947e-271	0.645595	0.888	0.403	1.01063e-266	8	Snrpa
2.26226e-241	0.644519	0.899	0.454	4.72428e-237	8	Rbm17
8.58381e-208	0.64256	0.999	0.986	1.79256e-203	8	Rpl18a
1.02143e-253	0.640494	0.87	0.396	2.13305e-249	8	Cdc34
0	0.640455	0.699	0.081	0	8	Fkbp11
1.49857e-204	0.639326	0.902	0.519	3.12947e-200	8	Psmd12
0	0.639281	0.75	0.089	0	8	Hebp2
1.42672e-196	0.638357	0.917	0.546	2.97943e-192	8	Atxn7l3b
2.43711e-174	0.638	0.914	0.577	5.08941e-170	8	P4hb
0	0.636518	0.77	0.13	0	8	Copz2
2.47393e-197	0.636049	0.972	0.816	5.16631e-193	8	Psmb1
1.97335e-192	0.635833	0.947	0.668	4.12094e-188	8	Tomm22
2.16759e-187	0.633836	0.938	0.545	4.52658e-183	8	H2afv
2.6387e-306	0.633218	0.837	0.308	5.51041e-302	8	Nr2c2ap
1.70575e-170	0.63307	0.931	0.599	3.56212e-166	8	Sfr1
6.67587e-156	0.632732	0.973	0.629	1.39412e-151	8	Cd81
0	0.632605	0.79	0.183	0	8	Spry2
1.54941e-289	0.632558	0.856	0.33	3.23563e-285	8	Timm50
1.90034e-176	0.631844	0.996	0.912	3.96848e-172	8	Psmb8
7.26998e-219	0.629941	0.92	0.478	1.51819e-214	8	Eid1
0	0.629829	0.816	0.212	0	8	Asrgl1
5.71462e-184	0.629357	0.938	0.628	1.19338e-179	8	Psmc5
3.79129e-187	0.62906	0.911	0.53	7.91734e-183	8	Fkbp3
4.24197e-217	0.628521	0.899	0.457	8.8585e-213	8	Tbrg1
0	0.627995	0.73	0.116	0	8	Bex2
4.28049e-190	0.627188	0.91	0.492	8.93894e-186	8	Tcf4
1.14174e-276	0.626495	0.856	0.354	2.38429e-272	8	Eci1
1.08263e-177	0.626277	0.963	0.806	2.26086e-173	8	Psma3
4.17196e-207	0.625675	0.881	0.435	8.71231e-203	8	Nop58
0	0.623608	0.795	0.164	0	8	Nup43
5.83817e-193	0.623599	0.928	0.593	1.21918e-188	8	Snf8
0	0.623353	0.797	0.176	0	8	Abhd14a
1.78545e-215	0.623294	0.902	0.481	3.72855e-211	8	Pin1
1.07492e-293	0.623239	0.854	0.339	2.24475e-289	8	Mrpl2
6.38817e-173	0.621973	0.915	0.561	1.33404e-168	8	Hdgf
0	0.621913	0.764	0.177	0	8	Them6
0	0.621704	0.719	0.143	0	8	Hbegf
5.87378e-170	0.621404	0.918	0.605	1.22662e-165	8	Ostc
7.76336e-183	0.621067	0.96	0.688	1.62122e-178	8	Sec11c
2.43364e-185	0.620789	0.957	0.648	5.08218e-181	8	Fkbp1a
1.39833e-175	0.620256	0.953	0.675	2.92014e-171	8	Ssb
6.93808e-265	0.619264	0.851	0.344	1.44888e-260	8	Esf1
3.17217e-175	0.618243	0.919	0.551	6.62444e-171	8	Banf1
0	0.618098	0.803	0.216	0	8	Mtap
6.72741e-290	0.618079	0.889	0.365	1.40488e-285	8	Tspan3
0	0.61437	0.805	0.136	0	8	Shisa4
0	0.614058	0.741	0.078	0	8	Raet1e
5.16064e-277	0.613728	0.768	0.261	1.0777e-272	8	Irgm2
2.47577e-261	0.613474	0.836	0.341	5.17014e-257	8	Gaa
0	0.611988	0.806	0.256	0	8	Timm8a1
3.80896e-192	0.611583	0.925	0.581	7.95425e-188	8	Ufc1
3.83141e-209	0.611525	0.929	0.513	8.00113e-205	8	Mtch1
0	0.611056	0.743	0.095	0	8	Cd109
2.2086e-291	0.610527	0.868	0.357	4.61221e-287	8	Dohh
2.63162e-166	0.609954	0.943	0.68	5.4956e-162	8	Psma5
0	0.609607	0.838	0.243	0	8	Ss18l2
2.60003e-133	0.608895	0.942	0.644	5.42963e-129	8	Zfand5
4.2481e-150	0.608634	0.955	0.705	8.8713e-146	8	Manf
3.60392e-172	0.607809	0.972	0.769	7.52607e-168	8	Psmb4
8.91693e-259	0.607643	0.854	0.37	1.86212e-254	8	Stoml2
1.70001e-272	0.607438	0.843	0.332	3.55012e-268	8	Nop14
0	0.607294	0.853	0.271	0	8	Cbx5
0	0.607209	0.986	0.819	0	8	Bsg
1.19381e-105	0.606759	0.931	0.651	2.49303e-101	8	2410006H16Rik
6.65324e-261	0.606733	0.864	0.372	1.3894e-256	8	Nip7
0	0.606614	0.817	0.232	0	8	Cisd3
4.6598e-190	0.605809	0.935	0.605	9.73107e-186	8	Psmc6
5.69364e-157	0.605681	0.957	0.752	1.189e-152	8	Eif3e
0	0.605345	0.842	0.181	0	8	Plekhb1
2.19028e-195	0.605334	0.922	0.546	4.57396e-191	8	Polr2g
2.1269e-238	0.605287	0.877	0.421	4.4416e-234	8	Tspan31
1.97401e-216	0.604854	0.91	0.491	4.12232e-212	8	Mtch2
0	0.603721	0.818	0.166	0	8	Phldb1
1.15233e-145	0.60354	0.954	0.71	2.40641e-141	8	Ywhah
0	0.602815	0.678	0.073	0	8	Fstl1
1.75862e-187	0.601999	0.922	0.573	3.67253e-183	8	1110004F10Rik
0	0.600764	0.746	0.102	0	8	Trip6
0	0.599364	0.786	0.086	0	8	Gm773
1.04179e-282	0.598999	0.857	0.354	2.17557e-278	8	Smarcb1
9.82303e-308	0.596515	0.848	0.32	2.05134e-303	8	Mtx2
0	0.596338	0.747	0.155	0	8	Hmgb3
0	0.596285	0.759	0.204	0	8	Spsb2
4.91006e-210	0.596173	0.872	0.411	1.02537e-205	8	Herc6
1.55828e-177	0.596073	0.946	0.622	3.25415e-173	8	Timm23
4.82946e-185	0.595993	0.923	0.55	1.00854e-180	8	1810058I24Rik
1.45467e-185	0.595537	0.926	0.597	3.03779e-181	8	Med28
0	0.595117	0.796	0.264	0	8	Ruvbl2
6.79081e-180	0.594402	0.918	0.561	1.41812e-175	8	Emg1
3.05192e-184	0.594039	0.962	0.698	6.37332e-180	8	Ywhaq
7.44901e-271	0.594029	0.825	0.314	1.55558e-266	8	Znrd2
0	0.593684	0.839	0.228	0	8	Bod1
0	0.593213	0.797	0.214	0	8	1500011B03Rik
7.8918e-180	0.592256	0.918	0.543	1.64804e-175	8	Erh
0	0.59162	0.69	0.135	0	8	Neb
6.15107e-169	0.591477	0.943	0.716	1.28453e-164	8	Psmb2
2.0692e-194	0.590326	0.91	0.492	4.32111e-190	8	Kdelr2
0	0.590102	0.852	0.298	0	8	Hdac2
2.82737e-179	0.58801	0.931	0.548	5.90439e-175	8	Uqcc2
5.57962e-110	0.587677	0.717	0.356	1.16519e-105	8	Lbh
0	0.587553	0.74	0.119	0	8	Armcx2
5.6617e-306	0.58745	0.852	0.316	1.18233e-301	8	Rps19bp1
8.19134e-288	0.58716	0.853	0.335	1.7106e-283	8	Tmem11
1.30205e-197	0.587144	0.881	0.45	2.71908e-193	8	Pdia4
1.24749e-177	0.587102	0.998	0.947	2.60513e-173	8	Eef1b2
2.93696e-269	0.584858	0.821	0.315	6.13326e-265	8	Cfap36
7.96022e-163	0.584453	0.961	0.688	1.66233e-158	8	Atp5g3
0	0.584137	0.562	0.066	0	8	Col9a1
0	0.583942	0.847	0.288	0	8	Polr2h
9.37301e-177	0.583278	0.923	0.638	1.95737e-172	8	Dctn3
3.0764e-155	0.583095	0.938	0.67	6.42445e-151	8	Mtdh
6.2168e-205	0.582886	0.887	0.46	1.29825e-200	8	Stip1
2.99527e-301	0.582815	0.849	0.314	6.25503e-297	8	Plin3
1.62195e-266	0.582117	0.863	0.357	3.38712e-262	8	Mettl9
4.36467e-184	0.581601	1	0.998	9.11473e-180	8	Tpt1
3.51508e-300	0.581586	0.835	0.305	7.34053e-296	8	Mrps18b
1.21243e-285	0.581177	0.885	0.355	2.53191e-281	8	Pdha1
1.80861e-265	0.580452	0.865	0.36	3.77692e-261	8	Trnau1ap
3.39355e-237	0.580438	0.871	0.401	7.08675e-233	8	Med8
0	0.580123	0.77	0.21	0	8	Ptrh2
1.68547e-198	0.578532	0.928	0.518	3.51976e-194	8	Mrpl51
0	0.577028	0.775	0.173	0	8	Plekha5
0	0.57658	0.571	0.058	0	8	Osr2
1.42001e-169	0.576458	0.908	0.586	2.9654e-165	8	Sec11a
3.00246e-167	0.573521	0.928	0.589	6.27004e-163	8	Mrpl30
3.2523e-204	0.573298	0.952	0.545	6.79177e-200	8	Jun
4.28346e-164	0.573116	0.932	0.628	8.94515e-160	8	Rpn2
9.03231e-192	0.572755	0.884	0.473	1.88622e-187	8	Trp53
0	0.57132	0.756	0.175	0	8	Thop1
7.56768e-186	0.570615	0.914	0.506	1.58036e-181	8	Chchd1
1.01309e-153	0.57061	0.959	0.779	2.11563e-149	8	Snrpb
1.87353e-230	0.570121	0.885	0.412	3.91249e-226	8	Med21
0	0.569783	0.685	0.096	0	8	Espn
3.32911e-185	0.568453	0.913	0.517	6.95217e-181	8	Phf5a
1.80642e-171	0.567909	0.935	0.646	3.77235e-167	8	Cdc37
0	0.567373	0.772	0.167	0	8	Ikbip
0	0.566633	0.638	0.083	0	8	Htra3
0	0.566553	0.742	0.118	0	8	Hacd1
0	0.566211	0.796	0.232	0	8	Cks1b
1.3663e-201	0.566055	0.898	0.498	2.85325e-197	8	Ndufa9
0	0.565828	0.718	0.111	0	8	Zfp428
0	0.56489	0.75	0.104	0	8	Col16a1
9.75806e-166	0.564666	0.924	0.586	2.03778e-161	8	Rnf187
0	0.56366	0.638	0.101	0	8	Serping1
5.81611e-238	0.563453	0.475	0.118	1.21458e-233	8	Apoc1
6.70949e-167	0.56246	0.946	0.688	1.40114e-162	8	Ndufc2
1.48807e-163	0.56231	0.997	0.969	3.10753e-159	8	Rpl7
1.27938e-176	0.561787	0.921	0.584	2.67174e-172	8	Vdac3
1.32652e-137	0.561674	0.962	0.79	2.77018e-133	8	Atp5c1
7.17572e-306	0.561302	0.808	0.29	1.49851e-301	8	Jagn1
0	0.561162	0.797	0.206	0	8	Plp2
0	0.560894	0.741	0.167	0	8	Zfp637
7.56991e-215	0.560218	0.909	0.47	1.58082e-210	8	Ssbp1
0	0.558951	0.756	0.143	0	8	Xrcc5
8.48163e-297	0.558704	0.845	0.302	1.77122e-292	8	Gar1
0	0.557489	0.744	0.13	0	8	Cela1
0	0.557419	0.706	0.114	0	8	Mpzl1
1.27764e-228	0.557387	0.882	0.379	2.6681e-224	8	Lsm2
0	0.557131	0.638	0.113	0	8	E030030I06Rik
1.13477e-180	0.556339	0.912	0.543	2.36973e-176	8	Trappc4
1.66741e-194	0.554938	0.906	0.506	3.48206e-190	8	Ola1
1.03761e-215	0.554892	0.877	0.418	2.16685e-211	8	Mrpl28
8.78433e-169	0.554845	0.922	0.581	1.83443e-164	8	Mlf2
1.46145e-192	0.554708	0.909	0.505	3.05194e-188	8	Timm17a
6.59774e-55	0.554337	0.454	0.248	1.37781e-50	8	Ramp1
1.62133e-265	0.554282	0.839	0.319	3.38583e-261	8	Uchl3
1.17564e-199	0.554136	0.871	0.414	2.45509e-195	8	Rock2
4.81045e-193	0.553985	0.908	0.513	1.00457e-188	8	Cfdp1
9.87503e-260	0.553919	0.864	0.367	2.0622e-255	8	Pmpcb
7.96135e-133	0.552554	0.954	0.691	1.66257e-128	8	Krtcap2
5.97247e-246	0.552182	0.885	0.408	1.24723e-241	8	Mrps12
1.86736e-278	0.552032	0.849	0.326	3.8996e-274	8	Clpp
7.58814e-160	0.551934	0.996	0.972	1.58463e-155	8	Rpl18
1.06545e-280	0.551671	0.725	0.214	2.22497e-276	8	Cpe
0	0.55113	0.594	0.07	0	8	Neto1
0	0.551108	0.741	0.127	0	8	Ankrd24
2.32443e-167	0.550926	0.916	0.575	4.8541e-163	8	Emc10
0	0.550304	0.764	0.194	0	8	Tmem63b
2.05742e-174	0.548898	0.882	0.494	4.29651e-170	8	Nudt21
4.20966e-221	0.548205	0.872	0.424	8.79103e-217	8	Emc4
1.30527e-164	0.548019	0.924	0.573	2.7258e-160	8	Wdr83os
3.01266e-226	0.547804	0.869	0.398	6.29134e-222	8	Slc35b2
0	0.547404	0.838	0.244	0	8	Gstm5
0	0.547178	0.61	0.095	0	8	Plagl1
0	0.547067	0.655	0.095	0	8	Afp
2.23936e-261	0.546731	0.803	0.296	4.67645e-257	8	Mpp6
9.27333e-159	0.546372	0.937	0.644	1.93655e-154	8	Psma6
7.5768e-291	0.545528	0.82	0.297	1.58226e-286	8	Atic
9.65855e-306	0.545419	0.548	0.121	2.01699e-301	8	Gap43
0	0.545354	0.706	0.112	0	8	B9d1
3.98407e-211	0.545233	0.861	0.389	8.31994e-207	8	Pop5
1.14364e-123	0.544228	0.947	0.658	2.38826e-119	8	Dynlrb1
0	0.543765	0.797	0.264	0	8	Aatf
3.38716e-163	0.543687	0.943	0.614	7.0734e-159	8	Nono
3.28292e-210	0.543391	0.847	0.382	6.85573e-206	8	Gsto1
3.04636e-144	0.543221	0.969	0.746	6.36172e-140	8	Ndfip1
0	0.542585	0.731	0.078	0	8	Dppa4
4.09736e-166	0.542392	0.954	0.67	8.55652e-162	8	Rtn4
5.77096e-278	0.542018	0.84	0.321	1.20515e-273	8	Rxylt1
2.07539e-158	0.542012	0.945	0.66	4.33404e-154	8	Spcs1
1.00332e-162	0.541616	0.932	0.631	2.09523e-158	8	Ube2n
1.07851e-158	0.540829	1	0.974	2.25225e-154	8	Rpl3
1.57506e-188	0.540591	0.915	0.526	3.28919e-184	8	Dctn2
0	0.540456	0.694	0.107	0	8	Nhsl1
0	0.540361	0.774	0.165	0	8	Nup37
1.91979e-170	0.54005	0.845	0.387	4.0091e-166	8	Tubb2a
1.18607e-147	0.540046	0.992	0.91	2.47688e-143	8	Btf3
9.26209e-162	0.539631	1	0.984	1.9342e-157	8	Rpl41
0	0.539581	0.584	0.078	0	8	Lims2
2.11667e-110	0.538979	0.967	0.63	4.42024e-106	8	Ctsl
7.85407e-220	0.53882	0.889	0.425	1.64017e-215	8	Gm47283
4.9185e-300	0.53804	0.832	0.295	1.02713e-295	8	Rab28
2.80752e-283	0.537998	0.846	0.318	5.86295e-279	8	Mrpl38
0	0.537997	0.77	0.188	0	8	Noa1
1.58916e-135	0.536865	0.945	0.676	3.31863e-131	8	Cycs
2.3176e-136	0.53642	0.936	0.601	4.83984e-132	8	Emp3
0	0.536137	0.719	0.079	0	8	Gm32885
0	0.536132	0.681	0.091	0	8	Flywch2
7.02657e-183	0.535657	0.78	0.339	1.46736e-178	8	Mthfd2
7.67684e-170	0.535328	0.903	0.502	1.60316e-165	8	Cnih4
1.72011e-160	0.534838	0.759	0.335	3.59211e-156	8	Gbp4
8.98764e-153	0.534774	0.931	0.637	1.87689e-148	8	Psmb7
3.69408e-155	0.534438	1	0.982	7.71435e-151	8	Rpl37
3.81952e-140	0.534184	0.919	0.59	7.97631e-136	8	Tmem167
0	0.533572	0.697	0.096	0	8	Mageh1
4.65553e-173	0.533355	0.905	0.532	9.72215e-169	8	Cops6
5.8047e-214	0.533065	0.877	0.414	1.2122e-209	8	Mrps26
1.10312e-270	0.532857	0.832	0.319	2.30364e-266	8	Malsu1
2.02476e-133	0.532354	0.947	0.693	4.22831e-129	8	Hnrnpab
0	0.532049	0.792	0.205	0	8	Hddc2
4.90586e-172	0.531808	0.901	0.514	1.02449e-167	8	Tmco1
5.11467e-157	0.530652	0.912	0.577	1.0681e-152	8	Aimp1
3.61893e-172	0.530283	0.885	0.467	7.55742e-168	8	Lrrc59
0	0.528632	0.76	0.182	0	8	Pycrl
1.14566e-167	0.528339	0.928	0.579	2.39248e-163	8	Mrps33
3.81264e-217	0.528164	0.825	0.364	7.96194e-213	8	Prdx3
2.14562e-277	0.527606	0.822	0.302	4.48069e-273	8	Seh1l
0	0.527387	0.794	0.247	0	8	Timm9
6.23791e-216	0.527296	0.843	0.385	1.30266e-211	8	Gps1
2.40015e-178	0.527064	0.873	0.465	5.01224e-174	8	Mcrip1
5.98436e-296	0.526511	0.779	0.263	1.24971e-291	8	Wdr74
0	0.52634	0.705	0.113	0	8	Pdxp
0	0.526319	0.697	0.101	0	8	Fndc4
0	0.52604	0.712	0.171	0	8	Nt5dc2
1.91203e-169	0.525667	1	0.985	3.99288e-165	8	Rps27a
0	0.525483	0.733	0.19	0	8	Pold2
0	0.525408	0.783	0.212	0	8	Nr2f6
3.07061e-145	0.52535	0.904	0.538	6.41235e-141	8	Rexo2
0	0.525217	0.746	0.155	0	8	Mthfd1l
1.53575e-224	0.524382	0.858	0.377	3.20711e-220	8	Cyb5r3
3.0459e-288	0.523944	0.84	0.3	6.36074e-284	8	Yaf2
1.08421e-191	0.523686	0.883	0.447	2.26416e-187	8	Ift20
2.16982e-293	0.52322	0.78	0.229	4.53124e-289	8	Traf4
6.53611e-297	0.522842	0.809	0.275	1.36494e-292	8	Exosc7
0	0.522796	0.801	0.255	0	8	Mpv17
0	0.522653	0.617	0.114	0	8	Akap12
5.61996e-191	0.522482	0.888	0.447	1.17362e-186	8	Eif1a
4.22228e-89	0.522358	0.937	0.723	8.81739e-85	8	Eif3a
0	0.522309	0.694	0.074	0	8	Rhox2h
2.45513e-168	0.522102	0.899	0.523	5.12705e-164	8	Fam104a
2.11518e-247	0.521442	0.849	0.349	4.41712e-243	8	Hars
0	0.520619	0.819	0.256	0	8	Tm7sf3
1.69742e-205	0.520528	0.883	0.431	3.54473e-201	8	Gnl3
1.24486e-291	0.520425	0.832	0.292	2.59964e-287	8	Ash2l
9.93106e-218	0.520261	0.847	0.387	2.0739e-213	8	Nabp2
7.07846e-164	0.519852	0.889	0.517	1.4782e-159	8	Eif4a3
1.03731e-166	0.519344	0.884	0.512	2.16621e-162	8	Mvb12a
3.51588e-244	0.519332	0.86	0.363	7.34222e-240	8	Lsm1
0	0.519219	0.634	0.079	0	8	Gm46620
0	0.518666	0.793	0.245	0	8	Rpf2
5.43433e-240	0.518286	0.862	0.329	1.13485e-235	8	Psip1
0	0.518087	0.794	0.186	0	8	Ift43
4.54342e-294	0.518072	0.818	0.289	9.48803e-290	8	Pycr2
3.89643e-225	0.518012	0.872	0.405	8.13692e-221	8	Mrpl27
6.35071e-177	0.517725	0.901	0.511	1.32622e-172	8	Suclg1
0	0.51752	0.751	0.135	0	8	Nav3
7.15412e-164	0.517435	0.907	0.54	1.494e-159	8	Eif2s1
3.37669e-171	0.517109	0.888	0.496	7.05154e-167	8	Mydgf
6.42849e-147	0.516657	0.901	0.541	1.34246e-142	8	Nop56
9.45903e-174	0.516523	0.863	0.475	1.97533e-169	8	Sdf2
0	0.516126	0.758	0.138	0	8	Pllp
0	0.515047	0.572	0.057	0	8	Gm45589
7.96601e-139	0.515015	0.937	0.716	1.66354e-134	8	Rtraf
1.67892e-275	0.514776	0.825	0.31	3.50609e-271	8	Rae1
3.28166e-121	0.51476	0.946	0.697	6.85309e-117	8	Eno1
0	0.51386	0.771	0.184	0	8	Aldh7a1
1.35768e-82	0.513155	0.979	0.837	2.83525e-78	8	Gas5
0	0.512998	0.727	0.119	0	8	Tpm3-rs7
1.86172e-221	0.511448	0.863	0.388	3.88784e-217	8	Mrpl58
3.1043e-156	0.511401	0.918	0.587	6.4827e-152	8	Ndufv2
5.10006e-146	0.511072	0.977	0.817	1.06505e-141	8	Cox5a
1.18127e-226	0.510953	0.849	0.375	2.46684e-222	8	Rbmxl1
1.87711e-179	0.510671	0.888	0.473	3.91997e-175	8	Psmd14
1.44601e-259	0.510311	0.819	0.311	3.0197e-255	8	Cops3
0	0.509927	0.691	0.187	0	8	Tmem97
0	0.508959	0.63	0.075	0	8	Cmbl
3.64681e-254	0.508889	0.835	0.324	7.61564e-250	8	Rabggtb
0	0.508863	0.813	0.271	0	8	Tmx2
0	0.507249	0.766	0.223	0	8	Sco2
1.03014e-247	0.507133	0.824	0.315	2.15124e-243	8	Sae1
1.07689e-179	0.506854	0.863	0.445	2.24886e-175	8	Tmem126a
3.40579e-146	0.506351	0.821	0.423	7.11232e-142	8	Ddx39
7.83677e-129	0.506224	0.933	0.667	1.63655e-124	8	G3bp1
2.20504e-122	0.505716	1	0.946	4.60478e-118	8	Rpl23a
5.29748e-157	0.50571	0.898	0.524	1.10627e-152	8	Puf60
3.91331e-160	0.505289	0.925	0.549	8.17216e-156	8	Psmd11
6.53811e-257	0.504608	0.836	0.333	1.36535e-252	8	Maea
2.91613e-184	0.504505	0.887	0.47	6.08975e-180	8	Yipf4
4.56997e-303	0.50386	0.79	0.265	9.54346e-299	8	Dhrs7b
0	0.503614	0.604	0.143	0	8	Gdf15
0	0.503268	0.789	0.159	0	8	Xlr
1.51006e-252	0.502677	0.809	0.306	3.15345e-248	8	Ftsj3
0	0.502416	0.698	0.108	0	8	Tspan15
1.51629e-137	0.501265	0.841	0.429	3.16647e-133	8	Ddit3
3.09425e-279	0.501201	0.757	0.255	6.46171e-275	8	Armcx3
1.04627e-133	0.500759	1	0.981	2.18493e-129	8	Rps3
2.4189e-207	0.50058	0.745	0.291	5.05139e-203	8	Wars
9.7704e-220	0.500373	0.859	0.379	2.04035e-215	8	Cnih1
0	0.500305	0.759	0.19	0	8	Ccnq
5.59805e-139	0.50024	0.968	0.809	1.16904e-134	8	Arf5
1.11478e-300	0.500225	0.846	0.291	2.32798e-296	8	Klhdc2
0	0.500122	0.722	0.195	0	8	Bpgm
2.93422e-223	0.499372	0.853	0.366	6.12754e-219	8	Bloc1s2
1.11157e-128	0.499117	0.945	0.735	2.3213e-124	8	Park7
7.38686e-219	0.4983	0.849	0.379	1.5426e-214	8	Got2
0	0.498258	0.756	0.185	0	8	Ntmt1
2.34905e-307	0.498227	0.774	0.243	4.90552e-303	8	Ppan
0	0.49769	0.689	0.126	0	8	Ammecr1
0	0.497354	0.839	0.276	0	8	Tsen34
7.81725e-131	0.496708	0.998	0.971	1.63248e-126	8	Rpl5
1.39952e-284	0.496212	0.765	0.25	2.92263e-280	8	Ift27
6.10902e-215	0.49596	0.194	0.023	1.27575e-210	8	Col2a1
2.13978e-178	0.495802	0.875	0.458	4.46851e-174	8	Ccdc124
6.74794e-222	0.495796	0.829	0.35	1.40917e-217	8	Dnajc21
4.15745e-194	0.495475	0.866	0.429	8.682e-190	8	Utp11
8.02342e-125	0.494985	0.954	0.724	1.67553e-120	8	Tmed10
0	0.49483	0.746	0.163	0	8	Cd320
0	0.494359	0.764	0.188	0	8	Cfap298
1.24882e-219	0.494193	0.876	0.405	2.60791e-215	8	Sgta
1.55049e-298	0.494106	0.8	0.272	3.23788e-294	8	Dtd1
0	0.494056	0.719	0.133	0	8	Efemp2
2.03996e-140	0.493809	0.997	0.944	4.26004e-136	8	Rpl29
0	0.493177	0.744	0.179	0	8	Kat2a
2.62902e-229	0.49288	0.825	0.342	5.49017e-225	8	Wdr18
2.64916e-186	0.49281	0.872	0.449	5.53223e-182	8	Ccdc59
9.30283e-167	0.492631	0.887	0.486	1.94271e-162	8	Mrps16
0	0.492574	0.711	0.103	0	8	Rnf144a
3.06677e-70	0.492175	0.922	0.616	6.40433e-66	8	Fos
0	0.491882	0.738	0.183	0	8	Nop2
0	0.49171	0.642	0.086	0	8	Mmp15
1.15532e-116	0.491688	0.999	0.974	2.41266e-112	8	Hspa8
2.62258e-179	0.491444	0.46	0.139	5.47674e-175	8	Rgmb
3.31341e-180	0.491278	0.898	0.48	6.91939e-176	8	Srp19
2.491e-149	0.490862	0.914	0.58	5.20195e-145	8	Ndufs2
7.52799e-292	0.490455	0.635	0.178	1.57207e-287	8	Cryl1
3.1431e-112	0.490387	0.924	0.679	6.56373e-108	8	Psmd8
9.87125e-160	0.490202	0.895	0.512	2.06141e-155	8	Coa3
6.35644e-138	0.490103	0.969	0.794	1.32742e-133	8	Psme2
0	0.489879	0.697	0.126	0	8	Ptprz1
0	0.489312	0.627	0.075	0	8	Piezo2
8.31291e-236	0.488006	0.829	0.347	1.73599e-231	8	Drg1
3.84712e-212	0.487967	0.855	0.38	8.03394e-208	8	Oat
3.10472e-303	0.48741	0.771	0.245	6.48359e-299	8	Trio
3.2504e-124	0.487342	0.976	0.832	6.7878e-120	8	Eif3h
3.49506e-271	0.486544	0.78	0.272	7.29874e-267	8	Mri1
6.41225e-140	0.486541	1	0.991	1.33907e-135	8	Rpl13
0	0.486348	0.747	0.191	0	8	Naf1
4.60535e-195	0.486022	0.876	0.435	9.61735e-191	8	Ddb1
7.36249e-143	0.486	0.904	0.576	1.53751e-138	8	Mrps24
8.77626e-141	0.485669	1	0.982	1.83275e-136	8	Rps14
2.81618e-218	0.485134	0.841	0.381	5.88102e-214	8	Fdx2
0	0.484941	0.704	0.077	0	8	Xlr3c
1.46714e-140	0.484806	0.923	0.536	3.06382e-136	8	Nop10
0	0.484781	0.657	0.119	0	8	Eno3
1.98953e-190	0.484583	0.878	0.429	4.15473e-186	8	Nenf
8.6209e-189	0.484066	0.853	0.4	1.8003e-184	8	Csnk1e
2.02069e-161	0.483423	0.888	0.501	4.21982e-157	8	Anapc11
3.24276e-120	0.4831	0.97	0.74	6.77185e-116	8	Eif2s2
4.72668e-124	0.483034	0.933	0.689	9.87072e-120	8	Use1
2.94561e-127	0.482757	0.917	0.618	6.15132e-123	8	Eif6
1.44908e-115	0.482503	0.952	0.695	3.02612e-111	8	Rheb
1.30305e-270	0.482495	0.76	0.258	2.72116e-266	8	Rras
0	0.481818	0.758	0.174	0	8	Prmt2
4.34954e-257	0.481746	0.822	0.31	9.08314e-253	8	Rnf126
1.22414e-182	0.48109	0.866	0.442	2.55638e-178	8	Spag7
4.58257e-165	0.480934	0.837	0.404	9.56978e-161	8	Man1a2
1.55765e-167	0.480918	0.86	0.409	3.25283e-163	8	Bex3
6.89888e-255	0.480308	0.826	0.306	1.44069e-250	8	Rfc1
2.39452e-233	0.480245	0.823	0.339	5.00047e-229	8	Mrpl55
0	0.47938	0.681	0.121	0	8	Nradd
0	0.479282	0.754	0.179	0	8	Praf2
3.02425e-243	0.478208	0.845	0.345	6.31555e-239	8	Mrpl35
1.23902e-128	0.476856	0.957	0.696	2.58745e-124	8	Snu13
0	0.476711	0.748	0.194	0	8	Pla2g12a
2.35025e-261	0.476622	0.81	0.31	4.90803e-257	8	Acads
8.87081e-127	0.476556	0.914	0.64	1.85249e-122	8	Ndufa8
1.05842e-173	0.476242	0.877	0.452	2.2103e-169	8	Adrm1
2.02567e-214	0.475048	0.84	0.364	4.23021e-210	8	Vkorc1
0	0.474947	0.73	0.175	0	8	Smyd2
1.14298e-226	0.474882	0.82	0.32	2.38688e-222	8	Plec
0	0.474676	0.802	0.259	0	8	Dgcr6
0	0.474472	0.601	0.062	0	8	Fzd2
2.31083e-176	0.474051	0.869	0.448	4.82571e-172	8	Acp1
4.81732e-278	0.474017	0.811	0.292	1.006e-273	8	Eef1akmt1
5.29934e-282	0.474008	0.8	0.281	1.10666e-277	8	Timm10
4.49345e-208	0.473794	0.847	0.378	9.38367e-204	8	Slc35b1
1.26079e-171	0.47353	0.901	0.496	2.6329e-167	8	Mrpl42
0	0.472332	0.663	0.104	0	8	Amotl2
2.4331e-119	0.47214	0.986	0.896	5.08104e-115	8	Eif4a1
1.1737e-136	0.471479	0.924	0.632	2.45103e-132	8	Fkbp8
0	0.471327	0.786	0.223	0	8	Tmem60
5.30409e-195	0.470152	0.816	0.367	1.10765e-190	8	Exosc5
1.33101e-106	0.469917	0.956	0.701	2.77954e-102	8	Pgam1
0	0.469642	0.79	0.116	0	8	Ramp2
1.10664e-131	0.4695	0.999	0.98	2.311e-127	8	Rpl6
1.69896e-285	0.469489	0.77	0.238	3.54794e-281	8	Orc6
3.93869e-194	0.469246	0.795	0.345	8.22517e-190	8	Pnpla2
0	0.468818	0.673	0.169	0	8	Gamt
3.24627e-159	0.468634	0.878	0.493	6.77918e-155	8	Emc6
0	0.468589	0.71	0.099	0	8	Cspg4
8.14541e-124	0.467912	0.933	0.683	1.70101e-119	8	Ndufb5
2.21308e-185	0.467636	0.887	0.45	4.62157e-181	8	Idh3b
4.02027e-284	0.467106	0.763	0.229	8.39554e-280	8	Ezh2
5.65842e-140	0.466587	0.901	0.526	1.18165e-135	8	Tmed3
1.0725e-279	0.466358	0.764	0.255	2.23969e-275	8	Dynlt1f
3.16616e-197	0.466148	0.854	0.374	6.6119e-193	8	Btg3
0	0.465842	0.736	0.153	0	8	Scamp5
9.6276e-165	0.463184	0.884	0.471	2.01053e-160	8	Thoc7
0	0.462891	0.644	0.153	0	8	Batf2
0	0.462825	0.636	0.076	0	8	Tpd52l1
5.13082e-147	0.46236	0.912	0.53	1.07147e-142	8	Sdhd
8.54857e-206	0.462175	0.886	0.388	1.7852e-201	8	Dst
0	0.46185	0.728	0.183	0	8	Sac3d1
0	0.461267	0.693	0.096	0	8	Igf2bp2
4.75216e-227	0.46055	0.82	0.337	9.92394e-223	8	Dapk3
1.9093e-110	0.460477	0.979	0.718	3.98718e-106	8	Cd9
1.09848e-255	0.460329	0.848	0.327	2.29396e-251	8	Mrpl53
1.88996e-216	0.46023	0.809	0.331	3.9468e-212	8	Slc25a28
3.33702e-128	0.459703	0.898	0.544	6.96871e-124	8	Vmp1
4.89461e-123	0.459074	0.998	0.971	1.02214e-118	8	Rps15
7.10977e-259	0.458551	0.792	0.273	1.48473e-254	8	Zbtb38
0	0.458368	0.751	0.204	0	8	Slc39a6
2.50172e-147	0.457953	0.9	0.523	5.22434e-143	8	Sar1b
5.44307e-171	0.457859	0.852	0.408	1.13668e-166	8	Snhg6
2.12733e-129	0.457581	1	0.982	4.4425e-125	8	Rpl9
0	0.457242	0.756	0.217	0	8	Flywch1
4.63762e-164	0.457226	0.864	0.384	9.68475e-160	8	Lmna
1.35477e-119	0.457118	0.919	0.64	2.82917e-115	8	Nudc
2.02718e-82	0.456686	0.958	0.784	4.23336e-78	8	Ldha
0	0.456067	0.5	0.053	0	8	Steap1
0	0.455918	0.784	0.254	0	8	Tvp23b
7.02755e-229	0.455449	0.816	0.327	1.46756e-224	8	4930453N24Rik
0	0.455296	0.706	0.086	0	8	Il17rc
6.4702e-137	0.455068	0.922	0.596	1.35117e-132	8	Zcrb1
0	0.45493	0.726	0.165	0	8	Csrp2
0	0.454781	0.757	0.232	0	8	Poldip2
1.67809e-190	0.454774	0.834	0.385	3.50435e-186	8	Gtf3a
1.41475e-121	0.454414	0.938	0.636	2.95442e-117	8	BC031181
2.48517e-104	0.453875	0.955	0.773	5.18978e-100	8	Tmed2
8.27567e-149	0.453765	0.873	0.494	1.72821e-144	8	Mrpl54
3.61023e-219	0.453699	0.841	0.359	7.53925e-215	8	Slc39a7
0	0.453347	0.654	0.063	0	8	Rhox2g
0	0.452779	0.722	0.185	0	8	Gpatch4
1.00256e-263	0.452412	0.806	0.293	2.09365e-259	8	Tma16
0	0.452304	0.666	0.071	0	8	G730013B05Rik
0	0.451955	0.701	0.169	0	8	Trim47
0	0.451793	0.787	0.224	0	8	Ublcp1
0	0.451521	0.735	0.169	0	8	Polr3h
3.52251e-147	0.449664	0.892	0.495	7.35606e-143	8	Eif3b
2.00324e-293	0.448341	0.784	0.258	4.18337e-289	8	Hdhd2
1.96612e-236	0.447609	0.286	0.045	4.10585e-232	8	Nts
1.77132e-220	0.446494	0.807	0.321	3.69905e-216	8	Idh2
3.59726e-198	0.446231	0.865	0.394	7.51215e-194	8	Pbdc1
4.22029e-255	0.445832	0.733	0.236	8.81323e-251	8	Vat1
1.57433e-116	0.445547	0.91	0.574	3.28767e-112	8	Eprs
4.08369e-274	0.445292	0.755	0.25	8.52798e-270	8	Rrp9
1.55839e-178	0.445062	0.88	0.435	3.25438e-174	8	Rnps1
0	0.444595	0.559	0.069	0	8	Tead2
0	0.443977	0.81	0.259	0	8	Wdr70
4.95103e-218	0.443547	0.801	0.325	1.03392e-213	8	Thyn1
1.05074e-238	0.443313	0.826	0.319	2.19427e-234	8	Nol12
4.08855e-101	0.442972	0.964	0.799	8.53813e-97	8	Selenok
1.84113e-183	0.442954	0.849	0.41	3.84484e-179	8	Cs
6.6108e-199	0.442675	0.838	0.379	1.38053e-194	8	Tmem165
9.8788e-155	0.442609	0.883	0.482	2.06299e-150	8	Ssrp1
8.07593e-110	0.442465	0.924	0.659	1.6865e-105	8	Raly
1.70005e-209	0.44201	0.819	0.355	3.55021e-205	8	Kars
0	0.441769	0.735	0.216	0	8	Gnpnat1
7.5579e-183	0.441743	0.852	0.414	1.57832e-178	8	Ap1s1
0	0.441738	0.753	0.225	0	8	Abhd11
3.50574e-257	0.44158	0.814	0.295	7.32104e-253	8	Gcsh
9.58621e-201	0.441533	0.824	0.358	2.00189e-196	8	Aarsd1
6.39699e-122	0.441492	0.812	0.426	1.33588e-117	8	Snhg1
5.1679e-102	0.44109	0.727	0.373	1.07921e-97	8	Ifit3
6.96304e-182	0.440662	0.853	0.404	1.45409e-177	8	Mrps17
1.07547e-192	0.440063	0.831	0.384	2.24591e-188	8	Mrpl4
7.33611e-114	0.439705	0.927	0.602	1.532e-109	8	Mrpl33
1.97377e-222	0.43926	0.69	0.244	4.12182e-218	8	Phf10
0	0.439251	0.625	0.074	0	8	Myo5b
1.19229e-157	0.438705	0.878	0.455	2.48987e-153	8	Lsm8
1.74499e-133	0.437962	0.901	0.54	3.64407e-129	8	Sra1
2.7213e-273	0.436605	0.802	0.281	5.68289e-269	8	Mrps10
1.77403e-94	0.436575	0.992	0.916	3.7047e-90	8	Rps17
2.74333e-168	0.436236	0.875	0.44	5.72889e-164	8	Immt
0	0.436094	0.73	0.146	0	8	Epn2
8.26945e-99	0.435994	0.963	0.715	1.72691e-94	8	Ndufa7
2.74888e-94	0.435391	0.968	0.753	5.74049e-90	8	Ndufa2
7.15333e-117	0.434955	0.941	0.648	1.49383e-112	8	Snrpd2
4.24291e-114	0.434283	0.946	0.717	8.86047e-110	8	Ube2b
4.33336e-232	0.433939	0.835	0.327	9.04936e-228	8	Araf
4.25634e-136	0.433729	0.895	0.509	8.8885e-132	8	Morf4l2
0	0.433636	0.657	0.162	0	8	Pck2
2.61596e-248	0.4336	0.789	0.289	5.4629e-244	8	Pofut2
2.76311e-249	0.43318	0.756	0.265	5.77021e-245	8	Txndc12
0	0.432961	0.68	0.135	0	8	Rangrf
3.46839e-125	0.43289	0.706	0.327	7.24303e-121	8	Nupr1
0	0.432139	0.488	0.046	0	8	Car6
9.75309e-229	0.43212	0.809	0.315	2.03674e-224	8	Urm1
5.44915e-301	0.431794	0.763	0.237	1.13795e-296	8	Tceal8
1.5213e-201	0.431793	0.849	0.381	3.17693e-197	8	Mrps23
2.60831e-113	0.431579	1	0.978	5.44693e-109	8	Rps7
5.03772e-191	0.431509	0.827	0.358	1.05203e-186	8	Tmem205
0	0.431054	0.735	0.197	0	8	Adk
1.146e-115	0.430187	0.997	0.96	2.39319e-111	8	Rpl10a
0	0.429835	0.684	0.182	0	8	Ift57
5.28873e-104	0.429663	0.954	0.693	1.10444e-99	8	Canx
5.21307e-235	0.429638	0.791	0.304	1.08865e-230	8	Abcf2
0	0.428891	0.75	0.134	0	8	Ddr1
2.90232e-129	0.428783	0.995	0.913	6.06092e-125	8	Gnas
7.38371e-169	0.428118	0.847	0.421	1.54194e-164	8	Hras
5.0006e-169	0.42807	0.861	0.428	1.04428e-164	8	Cbx1
5.15991e-210	0.427934	0.79	0.326	1.07754e-205	8	Lage3
1.04138e-159	0.427596	0.851	0.421	2.17471e-155	8	Luc7l3
4.14415e-207	0.427511	0.811	0.339	8.65424e-203	8	Jmjd6
0	0.42751	0.58	0.066	0	8	Chadl
2.3102e-198	0.427396	0.833	0.372	4.82438e-194	8	Glod4
0	0.426462	0.658	0.102	0	8	Dnph1
0	0.426318	0.495	0.091	0	8	Depdc7
5.9206e-266	0.426237	0.747	0.252	1.2364e-261	8	Chchd4
1.10607e-161	0.425947	0.783	0.37	2.30981e-157	8	Mybbp1a
1.57377e-142	0.425887	0.88	0.49	3.28651e-138	8	Tmem33
7.72556e-140	0.425682	0.901	0.539	1.61333e-135	8	Cers2
3.88921e-203	0.425465	0.84	0.364	8.12183e-199	8	Timm17b
2.48943e-148	0.425445	0.856	0.474	5.19868e-144	8	Acbd6
1.45561e-123	0.425365	0.9	0.542	3.03976e-119	8	Pura
2.774e-286	0.425285	0.762	0.248	5.79294e-282	8	2810004N23Rik
5.45092e-113	0.424393	0.951	0.666	1.13832e-108	8	Vapa
0	0.423893	0.659	0.096	0	8	Rhobtb3
2.55919e-104	0.423527	0.968	0.752	5.34435e-100	8	Selenof
9.38183e-277	0.422931	0.797	0.269	1.95921e-272	8	Tcf3
0	0.422597	0.699	0.169	0	8	Pik3r2
3.23247e-221	0.422447	0.823	0.338	6.75037e-217	8	Ddx1
4.07522e-126	0.421634	0.92	0.561	8.51029e-122	8	Sar1a
0	0.421556	0.692	0.15	0	8	Dcakd
7.74133e-104	0.42151	0.96	0.785	1.61662e-99	8	Pcbp2
0	0.421269	0.727	0.213	0	8	Bag3
0	0.421266	0.487	0.081	0	8	Lbp
1.60734e-190	0.420632	0.844	0.38	3.3566e-186	8	Rsl24d1
0	0.420348	0.704	0.122	0	8	Igf2bp3
6.02512e-272	0.420246	0.746	0.232	1.25823e-267	8	Slc7a5
8.4908e-149	0.419398	0.882	0.474	1.77313e-144	8	Naa20
1.27638e-107	0.419182	0.972	0.845	2.66547e-103	8	Sumo2
0	0.4191	0.615	0.075	0	8	Pcbd1
0	0.418702	0.673	0.137	0	8	S1pr2
0	0.418119	0.676	0.091	0	8	Hspg2
5.72933e-106	0.417637	0.999	0.972	1.19646e-101	8	Rps18
7.39339e-156	0.417396	0.86	0.443	1.54396e-151	8	Ptpmt1
2.60648e-101	0.417308	0.914	0.644	5.44311e-97	8	U2af1
9.08293e-101	0.417159	0.983	0.866	1.89679e-96	8	Atp5h
2.28157e-138	0.416994	0.889	0.515	4.7646e-134	8	Ociad1
1.3989e-144	0.416774	0.875	0.488	2.92132e-140	8	Srp72
2.501e-157	0.416589	0.872	0.456	5.22283e-153	8	Hsd17b12
2.77221e-104	0.416291	1	0.967	5.7892e-100	8	Rpl28
1.76466e-80	0.415931	0.965	0.765	3.68514e-76	8	Tomm7
2.98131e-120	0.415805	0.886	0.534	6.22588e-116	8	Eif4g1
1.36995e-136	0.415432	0.878	0.498	2.86086e-132	8	Psmd6
9.30713e-268	0.414466	0.781	0.269	1.94361e-263	8	Fbxl6
1.66355e-143	0.41407	0.849	0.448	3.47398e-139	8	Dazap1
0	0.414056	0.748	0.198	0	8	Nt5c3b
2.49591e-277	0.414037	0.734	0.233	5.21221e-273	8	Drg2
1.89808e-92	0.414035	0.919	0.64	3.96376e-88	8	Tap2
0	0.41354	0.546	0.056	0	8	Gpx8
2.46564e-139	0.413519	0.879	0.501	5.14899e-135	8	Fam32a
2.82771e-151	0.413422	0.849	0.439	5.90511e-147	8	Mrpl57
6.51436e-105	0.413261	0.958	0.762	1.36039e-100	8	Nedd8
0	0.413115	0.623	0.084	0	8	Aif1l
0	0.41308	0.669	0.116	0	8	Cspg5
1.26373e-98	0.412621	0.965	0.809	2.63904e-94	8	Atp5f1
3.5361e-100	0.41258	1	0.982	7.38443e-96	8	Rps20
4.4643e-123	0.41251	0.909	0.564	9.32279e-119	8	Psmc4
0	0.412475	0.678	0.162	0	8	Crtap
4.56067e-147	0.412249	0.875	0.481	9.52404e-143	8	Ube2r2
7.31768e-194	0.412059	0.874	0.387	1.52815e-189	8	Ldhb
3.47233e-209	0.411776	0.821	0.337	7.25126e-205	8	Gtf3c6
2.21098e-264	0.4117	0.785	0.274	4.61719e-260	8	BC003965
4.52696e-150	0.411524	0.928	0.439	9.45365e-146	8	Tmem176b
0	0.411308	0.761	0.174	0	8	Mfge8
1.85765e-246	0.411099	0.722	0.245	3.87933e-242	8	Lonp1
6.99649e-84	0.410681	0.967	0.791	1.46108e-79	8	Ndufa13
2.27813e-172	0.410495	0.832	0.398	4.75742e-168	8	Ormdl2
0	0.410354	0.61	0.11	0	8	Bcat1
0	0.409786	0.637	0.095	0	8	Cdc42ep1
1.06858e-123	0.40976	0.905	0.56	2.23152e-119	8	Gm16286
0	0.409345	0.636	0.123	0	8	Ltbp3
6.23931e-145	0.409272	0.878	0.479	1.30296e-140	8	Skp1a
0	0.409236	0.711	0.203	0	8	Nop16
0	0.408952	0.739	0.196	0	8	1110059E24Rik
2.90686e-246	0.408948	0.759	0.268	6.0704e-242	8	Nifk
1.2028e-133	0.407468	0.892	0.508	2.5118e-129	8	Mrpl18
0	0.407459	0.718	0.196	0	8	Yars
1.66194e-273	0.407296	0.757	0.248	3.47063e-269	8	Bop1
0	0.407082	0.537	0.068	0	8	C1s1
1.72141e-99	0.406393	0.937	0.721	3.59482e-95	8	Ubxn1
1.30596e-268	0.406258	0.785	0.26	2.72725e-264	8	Tfam
9.11227e-297	0.406176	0.727	0.221	1.90292e-292	8	0610009B22Rik
7.24058e-127	0.405959	0.918	0.587	1.51205e-122	8	Pdcd5
2.99749e-264	0.405358	0.76	0.251	6.25965e-260	8	Abhd17b
5.35779e-179	0.405282	0.809	0.356	1.11887e-174	8	Ctdsp2
1.41965e-285	0.404815	0.743	0.239	2.96465e-281	8	G6pc3
3.13203e-163	0.404527	0.839	0.419	6.54061e-159	8	Mrpl36
0	0.404323	0.703	0.171	0	8	Bysl
0	0.403942	0.691	0.114	0	8	Atp6v0e2
0	0.40372	0.476	0.051	0	8	AC168977.1
1.07401e-82	0.40363	0.938	0.689	2.24285e-78	8	Capns1
1.19856e-99	0.403592	0.937	0.649	2.50296e-95	8	St13
0	0.403549	0.678	0.12	0	8	Rad1
1.67815e-79	0.403162	0.978	0.856	3.50449e-75	8	Calr
0	0.403016	0.685	0.12	0	8	Irak1bp1
0	0.402656	0.69	0.132	0	8	Tdrkh
0	0.402476	0.779	0.156	0	8	Fermt2
1.72097e-183	0.402173	0.849	0.391	3.59391e-179	8	Phax
0	0.402014	0.597	0.082	0	8	2010204K13Rik
4.44371e-229	0.401579	0.802	0.316	9.2798e-225	8	Farsa
2.8972e-200	0.401372	0.842	0.367	6.05022e-196	8	Prpf19
0	0.40116	0.675	0.18	0	8	C1ra
3.55016e-109	0.401063	0.891	0.56	7.4138e-105	8	Mrpl23
3.90451e-139	0.400502	0.881	0.493	8.15379e-135	8	Stub1
3.4389e-185	0.400346	0.804	0.352	7.18146e-181	8	Mphosph10
2.50891e-256	0.399893	0.521	0.128	5.23936e-252	8	Emp1
1.1217e-147	0.399874	0.849	0.447	2.34246e-143	8	Yif1b
8.62726e-292	0.399646	0.772	0.243	1.80163e-287	8	Aasdhppt
1.5137e-203	0.399297	0.822	0.346	3.16106e-199	8	Hikeshi
1.27575e-129	0.398882	0.98	0.737	2.66414e-125	8	Tubb5
0	0.398855	0.74	0.199	0	8	Pip4p2
2.65601e-217	0.398589	0.795	0.311	5.54654e-213	8	9130401M01Rik
9.2315e-106	0.3985	0.936	0.639	1.92781e-101	8	Tuba1b
1.00967e-95	0.398335	0.942	0.71	2.1085e-91	8	Eif3m
5.03161e-252	0.397897	0.759	0.263	1.05075e-247	8	Erf
1.17283e-179	0.397715	0.813	0.369	2.44923e-175	8	Tbl1x
1.30094e-231	0.397698	0.713	0.225	2.71675e-227	8	Ddit4
6.71297e-160	0.397661	0.821	0.378	1.40187e-155	8	Kmt5a
1.00907e-103	0.397577	0.939	0.62	2.10724e-99	8	Grina
0	0.397506	0.691	0.104	0	8	Rbfox2
6.14479e-151	0.397074	0.849	0.439	1.28322e-146	8	Mrpl21
1.08808e-109	0.396995	0.91	0.58	2.27223e-105	8	Atrx
5.4084e-134	0.396948	0.868	0.47	1.12944e-129	8	Ppm1g
9.40938e-173	0.396789	0.811	0.373	1.96496e-168	8	Snd1
7.15572e-238	0.396427	0.771	0.283	1.49433e-233	8	Cops7a
2.53806e-117	0.396049	0.899	0.553	5.30022e-113	8	Ube2k
1.45017e-178	0.395948	0.863	0.416	3.02839e-174	8	Cdc26
0	0.395345	0.617	0.082	0	8	Zfp462
0	0.395286	0.504	0.08	0	8	L1cam
6.13766e-274	0.394967	0.753	0.246	1.28173e-269	8	Psmg3
2.61439e-201	0.394447	0.816	0.349	5.45963e-197	8	Zfp330
0	0.394411	0.757	0.214	0	8	Fam92a
4.42978e-113	0.393233	0.911	0.562	9.2507e-109	8	Cdv3
0	0.392862	0.61	0.087	0	8	Dctd
0	0.392691	0.64	0.106	0	8	Mtss2
1.09553e-161	0.392555	0.845	0.417	2.28779e-157	8	Psmg4
1.97698e-101	0.392401	0.969	0.804	4.12852e-97	8	Atp5j
1.1999e-193	0.391345	0.834	0.362	2.50576e-189	8	Mrpl48
1.46135e-129	0.391263	0.895	0.5	3.05174e-125	8	Eny2
1.1604e-173	0.391065	0.755	0.322	2.42327e-169	8	Ddx27
0	0.391051	0.461	0.063	0	8	Cdkn2b
4.18733e-245	0.39101	0.772	0.273	8.7444e-241	8	Polr2d
0	0.390846	0.584	0.07	0	8	Tle6
1.34538e-97	0.390627	0.901	0.615	2.80956e-93	8	Sdhb
4.77034e-294	0.3904	0.741	0.224	9.96191e-290	8	Aimp2
0	0.389207	0.354	0.036	0	8	Cnmd
7.66973e-132	0.389024	0.872	0.492	1.60167e-127	8	Polr2j
4.82436e-243	0.388865	0.779	0.289	1.00747e-238	8	Txndc5
3.42698e-130	0.388524	0.881	0.511	7.15657e-126	8	Abhd17a
4.12594e-250	0.387977	0.745	0.252	8.6162e-246	8	Mars
4.29062e-249	0.387845	0.743	0.257	8.96011e-245	8	Sigmar1
3.72776e-235	0.387571	0.392	0.082	7.78468e-231	8	Tesc
1.5008e-245	0.387269	0.794	0.283	3.13413e-241	8	Vegfb
5.11565e-127	0.387161	0.855	0.473	1.0683e-122	8	Nmi
0	0.387114	0.555	0.053	0	8	Hotairm1
1.7963e-107	0.386636	0.946	0.654	3.75121e-103	8	Atpif1
0	0.386107	0.612	0.119	0	8	Bbc3
0	0.385943	0.575	0.057	0	8	Gata6
5.0618e-211	0.385853	0.776	0.305	1.05706e-206	8	Cdk5rap3
0	0.385761	0.676	0.13	0	8	Tmem263
2.98707e-149	0.385533	0.863	0.438	6.23789e-145	8	Vbp1
6.8986e-80	0.385459	0.94	0.683	1.44063e-75	8	Eif4a2
1.16721e-172	0.38525	0.838	0.389	2.43748e-168	8	Bbx
2.76013e-164	0.385146	0.853	0.401	5.76397e-160	8	Aopep
8.72516e-296	0.385008	0.67	0.19	1.82208e-291	8	Wdr55
2.68839e-294	0.384868	0.706	0.204	5.61417e-290	8	Pnpt1
1.45602e-199	0.384543	0.816	0.348	3.0406e-195	8	Fam192a
0	0.384265	0.636	0.096	0	8	Cdr2l
6.09409e-106	0.383607	0.901	0.572	1.27263e-101	8	Emc7
7.15438e-137	0.383577	0.844	0.442	1.49405e-132	8	Naa50
0	0.383396	0.67	0.106	0	8	Wtip
1.2e-149	0.382993	0.851	0.427	2.50597e-145	8	Ndufv1
8.68709e-127	0.382784	0.887	0.48	1.81413e-122	8	AI662270
3.78409e-156	0.381961	0.83	0.385	7.90231e-152	8	Sept9
3.14505e-181	0.381881	0.83	0.371	6.5678e-177	8	Hmg20b
0	0.381675	0.629	0.149	0	8	Mcrip2
9.29892e-187	0.381556	0.821	0.354	1.94189e-182	8	Babam1
1.83788e-174	0.381339	0.698	0.281	3.83804e-170	8	Myadm
2.07609e-150	0.38085	0.87	0.448	4.3355e-146	8	Dda1
3.10302e-192	0.380719	0.804	0.343	6.48003e-188	8	Fam114a2
1.20617e-289	0.380386	0.69	0.203	2.51885e-285	8	Tmem106c
0	0.380272	0.578	0.093	0	8	Stard13
6.30448e-109	0.379953	0.902	0.568	1.31656e-104	8	Prpf40a
1.63205e-195	0.379829	0.796	0.33	3.40821e-191	8	Abce1
4.15248e-157	0.379822	0.706	0.289	8.67162e-153	8	Pdgfa
0	0.379712	0.581	0.102	0	8	Rab3a
2.17957e-82	0.378747	1	0.987	4.55159e-78	8	Ubb
0	0.378136	0.526	0.066	0	8	Armcx6
0	0.377922	0.512	0.089	0	8	Plod2
0	0.377856	0.665	0.137	0	8	Pvt1
5.77905e-272	0.377591	0.721	0.228	1.20684e-267	8	Akt1s1
0	0.376893	0.585	0.085	0	8	Mxra7
1.58036e-141	0.376866	0.852	0.425	3.30026e-137	8	Snx10
1.53722e-94	0.37679	0.824	0.47	3.21019e-90	8	Egr1
1.87573e-297	0.37666	0.701	0.202	3.91709e-293	8	Wdr12
1.64228e-156	0.376568	0.836	0.414	3.42956e-152	8	Mrpl11
0	0.375774	0.568	0.076	0	8	Tspan6
0	0.375502	0.591	0.08	0	8	Rorb
9.22547e-107	0.375494	0.9	0.568	1.92655e-102	8	Bcas2
0	0.375345	0.643	0.134	0	8	Gemin5
0	0.375326	0.717	0.175	0	8	Tubg1
0	0.375254	0.664	0.123	0	8	Gpt2
6.74136e-187	0.375095	0.772	0.32	1.4078e-182	8	Pafah1b3
0	0.37482	0.677	0.144	0	8	Zdhhc12
6.21778e-144	0.374801	0.898	0.472	1.29846e-139	8	Polr2m
3.89038e-78	0.374538	0.884	0.555	8.12427e-74	8	Rbms1
5.96474e-132	0.374347	0.871	0.482	1.24562e-127	8	Bod1l
1.42862e-170	0.374269	0.788	0.341	2.98339e-166	8	Flot1
9.52595e-185	0.374004	0.804	0.332	1.9893e-180	8	Gabarapl1
0	0.373984	0.687	0.161	0	8	Apba3
3.11521e-135	0.373728	0.853	0.445	6.5055e-131	8	Psmd1
2.30507e-119	0.37372	0.905	0.56	4.81367e-115	8	Dpm1
1.47168e-156	0.373566	0.84	0.403	3.0733e-152	8	Ctnna1
9.21398e-226	0.373096	0.791	0.3	1.92416e-221	8	Tpgs1
1.40366e-142	0.372946	0.864	0.45	2.93127e-138	8	Ppp2r2a
1.02571e-251	0.37272	0.793	0.285	2.142e-247	8	Snx12
1.16416e-235	0.372539	0.766	0.272	2.43112e-231	8	Ahsa2
1.18249e-79	0.37242	0.957	0.74	2.4694e-75	8	Sec61b
6.11089e-202	0.372248	0.731	0.269	1.27614e-197	8	Ifi44
0	0.372002	0.742	0.154	0	8	Nckap1
1.73993e-226	0.371871	0.759	0.277	3.6335e-222	8	Trnt1
4.76127e-154	0.371797	0.853	0.428	9.94296e-150	8	Prkcsh
0	0.371763	0.495	0.069	0	8	Gpr37l1
1.04795e-107	0.371714	0.887	0.558	2.18844e-103	8	Ahsa1
3.15995e-171	0.371691	0.801	0.35	6.59893e-167	8	Parp12
7.71505e-209	0.371074	0.779	0.304	1.61113e-204	8	Mrpl16
7.57673e-174	0.370767	0.829	0.369	1.58225e-169	8	Glo1
4.40997e-275	0.370543	0.719	0.218	9.20934e-271	8	Znhit3
5.79022e-300	0.370427	0.686	0.195	1.20917e-295	8	Chid1
2.12862e-283	0.370303	0.631	0.164	4.44519e-279	8	Cmpk2
8.51069e-174	0.370022	0.831	0.381	1.77729e-169	8	Sap30l
1.77128e-113	0.369611	0.877	0.514	3.69897e-109	8	Ndufb2
0	0.369526	0.651	0.149	0	8	Cxxc5
2.37056e-222	0.369395	0.769	0.284	4.95043e-218	8	Phf20
3.30167e-79	0.369375	0.941	0.663	6.89489e-75	8	Uqcr10
2.63286e-218	0.369367	0.768	0.284	5.49819e-214	8	Golt1b
8.91577e-148	0.369179	0.799	0.376	1.86188e-143	8	Iah1
0	0.369044	0.644	0.137	0	8	Ctps
0	0.368929	0.696	0.129	0	8	Sgce
7.65502e-189	0.368926	0.788	0.328	1.5986e-184	8	Tmed4
8.34646e-241	0.368882	0.766	0.274	1.74299e-236	8	Tusc3
0	0.368695	0.484	0.053	0	8	Art3
9.36288e-148	0.368629	0.853	0.43	1.95525e-143	8	Rab6a
4.06777e-172	0.368567	0.795	0.347	8.49471e-168	8	Asap1
2.36127e-126	0.368205	0.867	0.49	4.93104e-122	8	Ndufb6
6.01835e-288	0.367847	0.759	0.237	1.25681e-283	8	Memo1
1.17339e-193	0.367715	0.797	0.333	2.4504e-189	8	Polr1c
8.04092e-209	0.367542	0.809	0.324	1.67918e-204	8	Ncln
0	0.367427	0.742	0.2	0	8	Fasn
0	0.367265	0.514	0.05	0	8	Sdsl
0	0.367157	0.465	0.049	0	8	Fetub
1.88557e-128	0.367138	0.875	0.492	3.93763e-124	8	Aco2
1.02484e-222	0.367103	0.775	0.291	2.14018e-218	8	Gipc1
3.34394e-241	0.36679	0.767	0.274	6.98314e-237	8	Desi2
1.71859e-118	0.366763	0.886	0.526	3.58894e-114	8	Dcun1d5
4.70291e-85	0.366475	0.968	0.804	9.8211e-81	8	Arhgdia
0	0.366468	0.677	0.148	0	8	Ngrn
0	0.366287	0.519	0.072	0	8	Arhgdig
6.17999e-83	0.366192	0.952	0.752	1.29057e-78	8	Psmb6
0	0.36583	0.652	0.141	0	8	Serf1
5.47698e-177	0.365613	0.74	0.3	1.14376e-172	8	Slc29a1
2.14094e-128	0.365554	0.904	0.485	4.47092e-124	8	Hmgn1
2.01883e-156	0.364952	0.825	0.4	4.21593e-152	8	Vta1
0	0.364938	0.566	0.078	0	8	Sdc2
2.53702e-68	0.364902	0.971	0.799	5.29806e-64	8	Psmb9
4.99369e-81	0.364723	0.973	0.862	1.04283e-76	8	Hnrnpa2b1
5.82758e-109	0.364715	0.868	0.494	1.21697e-104	8	Ppp3ca
0	0.364188	0.708	0.145	0	8	Ryk
6.59664e-170	0.364159	0.846	0.393	1.37758e-165	8	Usp14
4.50146e-135	0.363939	0.761	0.367	9.4004e-131	8	Acot9
4.69696e-115	0.363685	0.88	0.513	9.80866e-111	8	Gspt1
0	0.363671	0.674	0.152	0	8	Grwd1
0	0.363369	0.738	0.168	0	8	S100a16
2.10411e-119	0.363349	0.874	0.467	4.39402e-115	8	Ywhag
1.89196e-77	0.363284	0.968	0.857	3.95098e-73	8	Eif3f
0	0.362937	0.598	0.097	0	8	Tulp3
7.83482e-246	0.362898	0.72	0.236	1.63615e-241	8	Coq7
1.51711e-150	0.362898	0.869	0.444	3.16818e-146	8	Sdhc
1.02404e-153	0.362686	0.789	0.361	2.13849e-149	8	Hax1
0	0.362572	0.377	0.054	0	8	Cth
2.73776e-155	0.362546	0.827	0.395	5.71726e-151	8	Parl
1.05006e-208	0.362435	0.785	0.31	2.19283e-204	8	Tsta3
0	0.362291	0.346	0.041	0	8	Gpr17
3.56261e-195	0.362152	0.716	0.275	7.43979e-191	8	Tax1bp3
1.62103e-205	0.361192	0.775	0.293	3.3852e-201	8	Med4
6.92862e-268	0.361017	0.71	0.22	1.4469e-263	8	Smad1
9.68202e-66	0.360806	0.975	0.807	2.0219e-61	8	Elob
0	0.360628	0.556	0.057	0	8	Rhox2d
0	0.360621	0.627	0.091	0	8	Bcan
2.8192e-217	0.360516	0.749	0.278	5.88734e-213	8	Utp18
3.69851e-239	0.360475	0.753	0.261	7.72359e-235	8	Nol11
8.88507e-132	0.360425	0.877	0.469	1.85547e-127	8	Rab18
7.88751e-293	0.360393	0.718	0.214	1.64715e-288	8	Rpp14
0	0.360142	0.552	0.064	0	8	Npr1
1.25307e-264	0.359885	0.742	0.232	2.61678e-260	8	Asf1a
0	0.359872	0.548	0.063	0	8	Rcor2
7.97961e-80	0.359671	0.962	0.802	1.66638e-75	8	Gnb2
1.37621e-301	0.359467	0.725	0.209	2.87394e-297	8	Cdc16
8.72234e-304	0.359295	0.717	0.204	1.82149e-299	8	Nob1
2.68567e-139	0.358893	0.875	0.478	5.60849e-135	8	Actr10
1.08899e-203	0.358232	0.798	0.32	2.27413e-199	8	Spr
7.41232e-145	0.357725	0.822	0.407	1.54791e-140	8	Rad23a
1.93284e-161	0.357628	0.822	0.38	4.03634e-157	8	Kpnb1
1.48433e-126	0.35678	0.861	0.459	3.09973e-122	8	Rpn1
2.98149e-176	0.356711	0.824	0.369	6.22624e-172	8	Tomm70a
0	0.356257	0.406	0.044	0	8	Lpar4
0	0.355875	0.676	0.179	0	8	Sumf2
4.35219e-161	0.355774	0.813	0.373	9.08867e-157	8	Mrps34
6.84892e-286	0.355724	0.708	0.209	1.43026e-281	8	1190007I07Rik
2.98865e-20	0.355379	0.916	0.656	6.24121e-16	8	Anxa5
5.44849e-269	0.355304	0.722	0.223	1.13781e-264	8	Parp3
2.30362e-146	0.355225	0.771	0.353	4.81064e-142	8	Eif1ad
5.32489e-151	0.355122	0.796	0.37	1.112e-146	8	Atg101
1.9604e-144	0.355075	0.839	0.426	4.09391e-140	8	Csnk2a2
1.25404e-206	0.355012	0.774	0.3	2.61881e-202	8	Ncbp2
1.36298e-101	0.354626	0.88	0.52	2.84632e-97	8	Ddx21
3.49826e-296	0.354534	0.704	0.204	7.30542e-292	8	Timm21
0	0.354291	0.611	0.089	0	8	P3h1
1.37453e-135	0.35411	0.836	0.411	2.87042e-131	8	Colgalt1
0	0.353603	0.559	0.063	0	8	5033406O09Rik
0	0.353599	0.67	0.168	0	8	Cul4b
2.47918e-185	0.353495	0.812	0.344	5.17728e-181	8	Prpsap1
2.92008e-137	0.353419	0.862	0.453	6.09799e-133	8	Utp3
0	0.353251	0.627	0.083	0	8	Yap1
4.04903e-276	0.353119	0.736	0.226	8.45559e-272	8	Mrps35
1.73724e-170	0.352996	0.794	0.348	3.62787e-166	8	Tex264
0	0.35293	0.542	0.11	0	8	Sema6a
3.72968e-197	0.352782	0.793	0.309	7.7887e-193	8	Dtymk
4.20023e-130	0.35253	0.856	0.459	8.77133e-126	8	Rpl7l1
0	0.352363	0.706	0.178	0	8	Mrpl44
1.36235e-134	0.35211	0.873	0.471	2.84499e-130	8	Ppp2r1a
1.87891e-79	0.352053	0.928	0.72	3.92373e-75	8	Trir
0	0.351599	0.661	0.131	0	8	Chpf
8.61164e-238	0.351513	0.728	0.252	1.79837e-233	8	Hspa13
9.80056e-299	0.351255	0.689	0.196	2.04665e-294	8	Tmem199
0	0.351226	0.568	0.052	0	8	Hoxa5
0	0.35119	0.599	0.077	0	8	Mtus2
6.39819e-139	0.350782	0.841	0.424	1.33613e-134	8	Psmc1
1.09105e-129	0.350303	0.846	0.451	2.27845e-125	8	9530068E07Rik
0	0.350247	0.645	0.141	0	8	Pus7
6.04902e-246	0.349519	0.736	0.248	1.26322e-241	8	Fastk
1.00827e-290	0.349158	0.678	0.193	2.10558e-286	8	Atad3a
0	0.34909	0.526	0.053	0	8	Twist1
1.36586e-88	0.349022	0.998	0.958	2.85233e-84	8	Rpl14
3.15613e-109	0.348759	0.92	0.582	6.59094e-105	8	Snrpc
2.12676e-86	0.348695	0.941	0.716	4.44132e-82	8	Snx3
8.57818e-297	0.348527	0.717	0.204	1.79138e-292	8	Bri3bp
5.45415e-108	0.348518	0.876	0.479	1.13899e-103	8	Oasl2
8.58292e-65	0.348441	0.995	0.902	1.79237e-60	8	Gm10076
4.95431e-85	0.348433	0.903	0.63	1.03461e-80	8	Rab5if
7.08633e-172	0.348406	0.814	0.365	1.47984e-167	8	Emc8
2.30699e-280	0.348153	0.723	0.224	4.81768e-276	8	Decr1
1.68963e-176	0.348076	0.779	0.321	3.52846e-172	8	Idh3a
2.30635e-69	0.347988	1	0.986	4.81635e-65	8	Rpl23
4.82187e-172	0.347964	0.815	0.367	1.00695e-167	8	Pigt
4.67482e-106	0.347677	0.9	0.547	9.76242e-102	8	Zc3h15
1.11692e-131	0.347496	0.834	0.431	2.33246e-127	8	Mat2b
3.24415e-222	0.347379	0.756	0.279	6.77476e-218	8	Rnmt
1.07015e-286	0.347093	0.695	0.195	2.23479e-282	8	Ppil1
0	0.346882	0.691	0.188	0	8	Gtf2h4
1.40841e-226	0.346685	0.74	0.263	2.94118e-222	8	Ltbr
2.25155e-103	0.345949	0.876	0.524	4.70191e-99	8	Gsk3b
4.92976e-267	0.345788	0.703	0.218	1.02948e-262	8	Pwp1
0	0.345272	0.587	0.082	0	8	Cd276
1.27077e-299	0.345243	0.686	0.185	2.65374e-295	8	Ppat
0	0.345238	0.626	0.126	0	8	Oxnad1
7.71172e-140	0.34507	0.836	0.426	1.61044e-135	8	C1d
7.23549e-103	0.344926	0.877	0.53	1.51099e-98	8	Lsm12
1.51775e-261	0.344645	0.716	0.224	3.16951e-257	8	Crls1
0	0.344312	0.616	0.119	0	8	Pam
3.41989e-136	0.343803	0.836	0.418	7.14175e-132	8	Anapc16
1.68754e-128	0.343637	0.851	0.454	3.5241e-124	8	Mrps18a
0	0.343299	0.858	0.197	0	8	Fscn1
8.22212e-248	0.342733	0.729	0.239	1.71703e-243	8	Cdk5
2.33657e-167	0.342695	0.804	0.357	4.87945e-163	8	Prpf31
4.95938e-115	0.342552	0.871	0.481	1.03567e-110	8	Sumo3
4.58004e-130	0.342456	0.8	0.4	9.5645e-126	8	Snrpa1
5.9644e-170	0.342363	0.807	0.36	1.24555e-165	8	Mrps25
2.18118e-83	0.342047	0.927	0.668	4.55496e-79	8	Ndufb10
1.80173e-79	0.341645	0.932	0.703	3.76255e-75	8	Vcp
0	0.341585	0.608	0.076	0	8	Mapk12
0	0.341481	0.484	0.057	0	8	Lamb1
0	0.341453	0.683	0.167	0	8	1700021F05Rik
2.41902e-179	0.341358	0.748	0.294	5.05164e-175	8	Me2
3.94112e-183	0.34123	0.776	0.324	8.23025e-179	8	Hagh
0	0.341076	0.384	0.04	0	8	Has2
2.65697e-182	0.341024	0.786	0.33	5.54856e-178	8	Acat1
2.61863e-158	0.340876	0.822	0.381	5.4685e-154	8	Trim28
4.93015e-125	0.340839	0.823	0.437	1.02956e-120	8	Hpf1
2.40588e-139	0.340665	0.831	0.415	5.0242e-135	8	Unc50
0	0.340567	0.664	0.11	0	8	Dmwd
7.15058e-202	0.340481	0.758	0.29	1.49325e-197	8	Ppie
0	0.340462	0.697	0.19	0	8	Pgm1
0	0.340097	0.612	0.088	0	8	Tpm2
7.78349e-269	0.339678	0.744	0.237	1.62543e-264	8	1110065P20Rik
5.43525e-83	0.339623	0.863	0.535	1.13504e-78	8	Bin1
0	0.339619	0.541	0.087	0	8	Fkbp7
1.98713e-269	0.33959	0.714	0.224	4.14972e-265	8	Alkbh3
0	0.339351	0.599	0.111	0	8	Plat
1.43303e-171	0.339216	0.791	0.332	2.9926e-167	8	Hsph1
4.81397e-184	0.339041	0.811	0.349	1.0053e-179	8	Naxd
3.65514e-222	0.338815	0.21	0.026	7.63303e-218	8	Rhox5
0	0.338781	0.594	0.088	0	8	Dync2li1
4.80317e-158	0.338754	0.809	0.353	1.00305e-153	8	Cltb
2.14854e-164	0.33863	0.787	0.353	4.48679e-160	8	Pfdn4
1.40832e-154	0.338556	0.563	0.198	2.94099e-150	8	Gadd45a
1.33796e-95	0.338197	0.854	0.523	2.79406e-91	8	Larp1
1.21549e-146	0.338067	0.825	0.403	2.53831e-142	8	Nsfl1c
1.54261e-246	0.337967	0.717	0.232	3.22144e-242	8	Pabpc4
8.3447e-182	0.337866	0.78	0.322	1.74262e-177	8	Gnl1
1.72365e-143	0.337557	0.872	0.415	3.5995e-139	8	Rhob
0	0.337452	0.622	0.083	0	8	Ddr2
7.6596e-198	0.337451	0.763	0.298	1.59955e-193	8	Jkamp
0	0.337097	0.649	0.165	0	8	Sinhcaf
2.67963e-171	0.337058	0.769	0.33	5.59588e-167	8	Rpl10-ps3
1.04208e-145	0.336437	0.831	0.409	2.17617e-141	8	Rad23b
1.01909e-178	0.336004	0.782	0.325	2.12816e-174	8	Mfsd10
4.01294e-250	0.335953	0.731	0.239	8.38022e-246	8	Ndufaf4
2.05032e-90	0.335671	0.899	0.585	4.28167e-86	8	Ap2m1
0	0.335243	0.67	0.175	0	8	Thap11
0	0.335077	0.507	0.068	0	8	Smoc1
1.34201e-77	0.33503	0.998	0.971	2.80252e-73	8	Ptma
0	0.334793	0.467	0.047	0	8	Nnmt
8.12025e-243	0.334517	0.687	0.201	1.69575e-238	8	Mcm7
2.29815e-173	0.334413	0.825	0.359	4.79923e-169	8	Ilf2
1.48266e-160	0.334274	0.82	0.391	3.09624e-156	8	Washc3
6.97413e-200	0.334044	0.772	0.303	1.45641e-195	8	Eif2b2
9.3878e-97	0.333726	0.888	0.558	1.96045e-92	8	Mrpl20
0	0.33355	0.516	0.068	0	8	Pcdh15
1.09413e-128	0.333429	0.861	0.463	2.28487e-124	8	Cops5
2.10568e-114	0.333319	0.867	0.486	4.39729e-110	8	Abcf1
0	0.33303	0.542	0.082	0	8	Aldh1l2
0	0.332939	0.552	0.065	0	8	Ddx25
2.5497e-208	0.332356	0.744	0.275	5.32453e-204	8	Cryzl1
2.59279e-270	0.332097	0.683	0.205	5.41453e-266	8	Atpsckmt
8.78969e-115	0.332054	0.867	0.5	1.83555e-110	8	Bud31
2.0582e-119	0.331661	0.862	0.466	4.29815e-115	8	Arpc5l
2.42717e-164	0.331351	0.796	0.358	5.06865e-160	8	Asna1
4.01725e-85	0.330866	0.913	0.607	8.38922e-81	8	Micos13
4.41266e-162	0.330659	0.822	0.371	9.21496e-158	8	Cyhr1
4.18484e-248	0.330174	0.576	0.15	8.7392e-244	8	Itih5
2.23301e-172	0.329376	0.736	0.3	4.6632e-168	8	Isoc1
8.23346e-155	0.329365	0.822	0.388	1.71939e-150	8	Maf1
1.46552e-220	0.329352	0.692	0.229	3.06045e-216	8	Ppih
4.69958e-244	0.328946	0.714	0.232	9.81413e-240	8	Surf2
2.24824e-299	0.328692	0.685	0.181	4.69499e-295	8	Uck2
1.66973e-104	0.328677	0.889	0.54	3.4869e-100	8	Marc2
0	0.328675	0.625	0.142	0	8	Gemin6
7.70787e-138	0.328636	0.819	0.406	1.60963e-133	8	Yrdc
2.8742e-135	0.328243	0.764	0.349	6.00219e-131	8	Usp18
9.32626e-120	0.327793	0.867	0.484	1.9476e-115	8	Ube2e1
8.86261e-212	0.32771	0.722	0.265	1.85078e-207	8	Farsb
2.13917e-202	0.327351	0.8	0.306	4.46723e-198	8	Ccdc88a
5.92174e-116	0.327303	0.862	0.483	1.23664e-111	8	Akt1
2.87811e-266	0.327118	0.661	0.193	6.01035e-262	8	Cd3eap
2.16569e-141	0.327107	0.804	0.382	4.5226e-137	8	Wdr43
0	0.326963	0.665	0.155	0	8	Fam216a
0	0.32687	0.549	0.096	0	8	Cdh2
3.54291e-134	0.326494	0.878	0.459	7.39866e-130	8	Dstn
6.14352e-142	0.326428	0.827	0.41	1.28295e-137	8	Nudt9
0	0.326393	0.653	0.163	0	8	Xrcc6
7.26739e-95	0.326328	0.911	0.598	1.51765e-90	8	Tbcb
2.28926e-259	0.326257	0.688	0.213	4.78066e-255	8	Naa25
3.13475e-183	0.326044	0.766	0.31	6.54629e-179	8	Tbpl1
4.8992e-185	0.325768	0.757	0.304	1.0231e-180	8	Chchd7
0	0.325606	0.525	0.045	0	8	Tulp2
2.36936e-136	0.325558	0.835	0.425	4.94792e-132	8	Cul1
7.42867e-87	0.325308	0.889	0.555	1.55133e-82	8	Ptbp1
0	0.324949	0.448	0.043	0	8	Wfdc13
6.74943e-89	0.324528	0.889	0.576	1.40948e-84	8	Tsn
1.4953e-71	0.324425	1	0.983	3.12264e-67	8	Rpsa
0	0.324409	0.563	0.102	0	8	Gale
0	0.3243	0.595	0.108	0	8	Atp23
2.07488e-95	0.324075	0.896	0.563	4.33296e-91	8	Mrps14
0	0.323928	0.503	0.087	0	8	Ociad2
1.07731e-57	0.323915	0.975	0.692	2.24975e-53	8	Mt1
0	0.323914	0.414	0.036	0	8	Apol6
6.71464e-298	0.323565	0.651	0.171	1.40222e-293	8	Cmss1
1.10576e-198	0.323539	0.758	0.292	2.30917e-194	8	Bloc1s4
0	0.323419	0.597	0.124	0	8	Wipi1
3.87967e-255	0.322708	0.643	0.187	8.10191e-251	8	Dag1
1.42514e-185	0.32245	0.807	0.34	2.97612e-181	8	Wdr61
0	0.322439	0.572	0.077	0	8	Bag2
2.12444e-189	0.32236	0.737	0.284	4.43647e-185	8	Ltv1
0	0.321985	0.651	0.171	0	8	Alkbh2
1.607e-111	0.321946	0.845	0.48	3.35589e-107	8	Samm50
5.80971e-170	0.321822	0.769	0.32	1.21324e-165	8	Creld2
1.94659e-100	0.321722	0.905	0.614	4.06506e-96	8	Pfdn2
3.76086e-197	0.32151	0.728	0.274	7.85381e-193	8	Rabep1
3.10087e-155	0.321056	0.807	0.344	6.47554e-151	8	Dut
1.93251e-112	0.320684	0.893	0.526	4.03565e-108	8	Dnajc7
3.45184e-140	0.32032	0.775	0.367	7.20848e-136	8	Ten1
2.48573e-142	0.320239	0.835	0.412	5.19094e-138	8	Uba2
3.38873e-221	0.320195	0.702	0.243	7.07668e-217	8	Adsl
0	0.32004	0.636	0.094	0	8	Ctxn1
1.46396e-80	0.3191	0.999	0.974	3.05718e-76	8	Rpl12
5.74689e-266	0.319065	0.684	0.203	1.20012e-261	8	Cinp
0	0.319037	0.626	0.159	0	8	Gdpd1
2.34151e-122	0.318838	0.345	0.102	4.88977e-118	8	Ccnb2
8.33691e-83	0.318795	0.929	0.681	1.741e-78	8	Sf3b6
9.42377e-90	0.318506	0.883	0.54	1.96797e-85	8	Rab1a
4.48081e-80	0.318283	0.906	0.597	9.35727e-76	8	Eif5b
9.95673e-163	0.318213	0.789	0.344	2.07926e-158	8	Tmem192
2.25448e-69	0.317914	1	0.96	4.70803e-65	8	Rpl27
0	0.317409	0.653	0.156	0	8	Kctd17
0	0.317039	0.539	0.075	0	8	Nol3
5.0102e-93	0.316892	0.878	0.526	1.04628e-88	8	Rex1bd
3.49549e-146	0.316789	0.745	0.332	7.29964e-142	8	Dync1li1
7.1915e-271	0.31632	0.337	0.055	1.5018e-266	8	Rasl11a
1.18008e-114	0.315878	0.783	0.404	2.46436e-110	8	Pin4
4.67286e-148	0.315653	0.818	0.375	9.75834e-144	8	Fam162a
0	0.314786	0.556	0.071	0	8	Efs
6.49271e-151	0.314652	0.753	0.327	1.35587e-146	8	Zfp326
2.49122e-130	0.314533	0.862	0.451	5.20241e-126	8	Zfp207
4.85588e-256	0.31451	0.712	0.223	1.01405e-251	8	Fam53a
3.97662e-188	0.314435	0.727	0.28	8.30438e-184	8	Mpv17l2
5.0377e-239	0.314392	0.713	0.236	1.05202e-234	8	Chmp6
6.51061e-255	0.314324	0.66	0.2	1.35961e-250	8	Tmed1
1.48594e-125	0.31431	0.862	0.423	3.10308e-121	8	Aldh2
2.6383e-231	0.314206	0.733	0.25	5.50957e-227	8	Usp22
1.46206e-183	0.314136	0.724	0.278	3.05321e-179	8	Ak6
0	0.31348	0.519	0.087	0	8	Ccne1
4.09569e-105	0.31316	0.883	0.523	8.55304e-101	8	Psmd13
6.78848e-242	0.313057	0.7	0.23	1.41764e-237	8	Tmem70
0	0.312748	0.545	0.075	0	8	Wasf1
0	0.31274	0.487	0.065	0	8	Morc4
2.36723e-260	0.31259	0.733	0.226	4.94349e-256	8	Alad
2.51537e-128	0.312491	0.846	0.446	5.25285e-124	8	Becn1
0	0.312482	0.499	0.057	0	8	Inava
0	0.312365	0.488	0.079	0	8	Shf
5.1188e-237	0.31174	0.686	0.218	1.06896e-232	8	Anapc4
0	0.311609	0.583	0.088	0	8	P3h4
1.12111e-78	0.311421	0.93	0.652	2.34121e-74	8	Rbm8a
1.54877e-280	0.311131	0.665	0.188	3.2343e-276	8	Kti12
7.91525e-78	0.310723	0.986	0.837	1.65294e-73	8	Txn1
5.58468e-271	0.310679	0.647	0.185	1.16625e-266	8	N6amt1
0	0.310671	0.621	0.128	0	8	Lysmd2
4.6402e-277	0.310591	0.699	0.204	9.69012e-273	8	Lias
1.00147e-187	0.310577	0.767	0.309	2.09136e-183	8	Mrpl3
2.7379e-58	0.310339	0.971	0.836	5.71757e-54	8	Hmgb1
0	0.31031	0.57	0.113	0	8	Mllt11
5.21908e-109	0.310222	0.855	0.47	1.0899e-104	8	Erp44
4.2831e-175	0.309794	0.793	0.334	8.9444e-171	8	Fnta
0	0.309707	0.612	0.141	0	8	Mtg1
2.11528e-295	0.309695	0.643	0.173	4.41735e-291	8	Prep
4.96036e-92	0.309488	0.889	0.552	1.03587e-87	8	Psmd2
7.16265e-153	0.309462	0.812	0.367	1.49578e-148	8	Sf3a3
1.74377e-292	0.3094	0.653	0.177	3.64152e-288	8	Evi5
7.12588e-148	0.308938	0.768	0.351	1.4881e-143	8	Dars
0	0.308489	0.573	0.075	0	8	Ggt7
1.66387e-96	0.308462	0.849	0.497	3.47467e-92	8	Ciao2a
6.14383e-209	0.308287	0.731	0.266	1.28302e-204	8	Mrpl19
1.91888e-98	0.308246	0.87	0.521	4.00719e-94	8	Txndc9
6.02606e-217	0.3081	0.696	0.24	1.25842e-212	8	Zfpl1
1.67093e-272	0.3077	0.663	0.191	3.48941e-268	8	Ccdc58
0	0.307581	0.375	0.043	0	8	Ackr3
1.34927e-195	0.307489	0.757	0.29	2.81768e-191	8	Mrps11
5.76661e-61	0.307207	0.97	0.772	1.20424e-56	8	Snrpg
3.15471e-188	0.306897	0.752	0.292	6.58799e-184	8	Slc35a4
0	0.306893	0.613	0.142	0	8	Clcn5
7.14145e-226	0.306247	0.621	0.18	1.49135e-221	8	Rfc4
1.34574e-243	0.306243	0.689	0.221	2.81031e-239	8	Rbms2
2.23023e-216	0.305687	0.756	0.271	4.6574e-212	8	2210016L21Rik
0	0.305579	0.566	0.074	0	8	Syde1
0	0.305541	0.528	0.055	0	8	Alx1
0	0.305397	0.479	0.058	0	8	9330188P03Rik
9.63427e-209	0.305097	0.682	0.235	2.01193e-204	8	Rnaseh2a
0	0.305089	0.592	0.116	0	8	Alg6
5.6008e-83	0.305057	0.881	0.546	1.16961e-78	8	Xaf1
2.20647e-181	0.304616	0.77	0.302	4.60777e-177	8	Rpa3
0	0.304539	0.662	0.17	0	8	Cox18
8.07744e-297	0.304492	0.649	0.171	1.68681e-292	8	Dimt1
0	0.304445	0.604	0.129	0	8	Nme6
4.51165e-72	0.304391	0.999	0.965	9.42167e-68	8	Rpl24
6.09942e-228	0.304373	0.621	0.195	1.27374e-223	8	Plscr3
0	0.303987	0.526	0.083	0	8	Rarg
7.18917e-147	0.303746	0.792	0.367	1.50132e-142	8	Yipf5
1.30376e-119	0.303619	0.845	0.457	2.72264e-115	8	Snx17
1.68027e-69	0.303562	0.924	0.666	3.5089e-65	8	Drap1
1.42687e-190	0.303474	0.736	0.271	2.97973e-186	8	Nxt1
1.80202e-137	0.303317	0.797	0.372	3.76316e-133	8	Dynlt3
4.97422e-244	0.30303	0.663	0.205	1.03877e-239	8	Tmco3
2.90326e-79	0.302943	0.917	0.624	6.06288e-75	8	Psmc3
0	0.302445	0.607	0.122	0	8	Gtpbp3
1.38498e-230	0.302404	0.707	0.233	2.89226e-226	8	Mettl16
1.37359e-145	0.302266	0.765	0.351	2.86847e-141	8	Babam2
0	0.302198	0.492	0.056	0	8	Mxra8
0	0.301913	0.553	0.062	0	8	Arhgef25
1.02331e-169	0.301842	0.736	0.303	2.13698e-165	8	Sdhaf4
2.14358e-114	0.301829	0.827	0.436	4.47643e-110	8	Rcc2
4.79678e-61	0.301822	0.954	0.766	1.00171e-56	8	Gpi1
2.7429e-196	0.301223	0.694	0.249	5.72799e-192	8	Exosc1
0	0.300955	0.505	0.081	0	8	Col11a2
0	0.300935	0.531	0.061	0	8	Tmem121
0	0.300737	0.518	0.072	0	8	Rap1gap
0	0.300658	0.612	0.145	0	8	Tsen15
2.67389e-276	0.300365	0.632	0.172	5.58389e-272	8	Eif2d
0	0.30028	0.687	0.181	0	8	Nelfa
1.98752e-47	0.300072	0.928	0.674	4.15054e-43	8	Ost4
4.24985e-246	0.299423	0.653	0.203	8.87496e-242	8	Coasy
2.77881e-231	0.299356	0.391	0.084	5.80299e-227	8	Ahnak2
2.08547e-103	0.299354	0.868	0.501	4.35508e-99	8	Ctbp1
1.16549e-81	0.299276	0.898	0.572	2.4339e-77	8	Chmp5
2.45467e-157	0.299203	0.779	0.337	5.1261e-153	8	Plod3
0	0.298995	0.613	0.094	0	8	Rtkn
5.01799e-161	0.298963	0.703	0.266	1.04791e-156	8	H1f0
6.64333e-94	0.298775	0.883	0.54	1.38733e-89	8	Tmem128
0	0.298224	0.559	0.114	0	8	Igfbp4
7.13147e-68	0.2981	0.948	0.736	1.48926e-63	8	Spcs2
1.73217e-292	0.297842	0.657	0.177	3.6173e-288	8	Prmt7
0	0.297803	0.54	0.078	0	8	Scrn1
2.42269e-271	0.297662	0.608	0.167	5.05929e-267	8	Dock7
0	0.297659	0.52	0.081	0	8	Bmp1
0	0.297237	0.408	0.044	0	8	Sncaip
0	0.297203	0.636	0.144	0	8	Coprs
4.30646e-153	0.297136	0.744	0.324	8.99319e-149	8	Nsun2
1.54057e-120	0.297134	0.795	0.39	3.21718e-116	8	Midn
1.10658e-271	0.297096	0.651	0.183	2.31088e-267	8	Wdr75
9.52838e-39	0.297052	0.974	0.808	1.98981e-34	8	Sec61g
6.08201e-210	0.297036	0.743	0.273	1.27011e-205	8	Trmt1
4.85461e-48	0.296893	0.986	0.888	1.01379e-43	8	Pabpc1
4.96888e-173	0.296109	0.702	0.278	1.03765e-168	8	Pno1
1.5771e-273	0.296043	0.646	0.184	3.29345e-269	8	Ipo4
3.13295e-152	0.295726	0.783	0.351	6.54254e-148	8	Hibadh
1.43592e-145	0.295714	0.797	0.359	2.99864e-141	8	Mxd4
0	0.295462	0.61	0.136	0	8	Snapc2
3.80002e-90	0.29541	0.86	0.508	7.93557e-86	8	Ndufs8
7.15836e-240	0.295219	0.707	0.229	1.49488e-235	8	Xpot
1.36658e-227	0.295146	0.671	0.217	2.85383e-223	8	Mrpl10
1.79989e-197	0.294986	0.73	0.27	3.75871e-193	8	Gtf2h1
1.2527e-256	0.294779	0.714	0.219	2.61602e-252	8	Git1
7.61901e-201	0.294593	0.679	0.243	1.59108e-196	8	Hspb11
0	0.294263	0.617	0.145	0	8	Lrrc8b
4.18992e-207	0.294177	0.728	0.262	8.74981e-203	8	Sap30bp
1.04326e-96	0.293995	0.88	0.526	2.17863e-92	8	Adh5
0	0.293488	0.61	0.124	0	8	Nipsnap1
0	0.293194	0.576	0.098	0	8	Cul7
5.0813e-103	0.293148	0.848	0.468	1.06113e-98	8	Kxd1
0	0.292734	0.627	0.149	0	8	Apoo
5.8678e-308	0.29257	0.557	0.129	1.22537e-303	8	Csad
1.32552e-150	0.292414	0.791	0.354	2.76808e-146	8	Nans
1.98149e-247	0.29241	0.681	0.211	4.13795e-243	8	Mrps31
0	0.292304	0.484	0.067	0	8	Lrp11
4.01969e-214	0.292185	0.699	0.238	8.39431e-210	8	Gtf2e2
4.78364e-183	0.292066	0.715	0.271	9.98967e-179	8	Hadh
0	0.291948	0.431	0.047	0	8	Cdh6
1.88598e-141	0.290796	0.841	0.401	3.93849e-137	8	Ktn1
0	0.290562	0.507	0.075	0	8	Crmp1
8.5482e-231	0.290362	0.712	0.24	1.78512e-226	8	Mgat4b
4.33209e-111	0.290132	0.786	0.391	9.0467e-107	8	Ptpn2
2.80684e-112	0.28986	0.425	0.151	5.86151e-108	8	Ifit3b
1.21096e-149	0.289266	0.5	0.174	2.52884e-145	8	B4galt6
0	0.288955	0.511	0.067	0	8	Cdh19
1.30497e-75	0.288574	0.884	0.571	2.72516e-71	8	Uqcrc2
0	0.288514	0.613	0.144	0	8	Tfpi
4.33194e-191	0.288333	0.739	0.283	9.04639e-187	8	Bad
0	0.288175	0.468	0.066	0	8	Atcay
3.16649e-74	0.287929	0.895	0.566	6.61258e-70	8	Emd
5.40125e-253	0.287615	0.561	0.142	1.12794e-248	8	Pdlim1
0	0.287512	0.508	0.053	0	8	Ccdc40
5.48977e-288	0.2875	0.657	0.179	1.14643e-283	8	Coq9
0	0.287393	0.509	0.08	0	8	Ust
1.85331e-114	0.287236	0.833	0.432	3.87026e-110	8	Tsg101
5.61578e-137	0.287196	0.789	0.363	1.17274e-132	8	Tcerg1
3.60823e-131	0.287056	0.812	0.398	7.53507e-127	8	Zranb2
1.56795e-235	0.286785	0.64	0.196	3.27435e-231	8	Pgm2
2.5612e-251	0.286531	0.651	0.194	5.34856e-247	8	Wdr46
1.2686e-260	0.286475	0.618	0.169	2.64923e-256	8	Ppif
1.45598e-91	0.28618	0.891	0.559	3.04051e-87	8	Bclaf1
6.65257e-243	0.285814	0.714	0.227	1.38926e-238	8	Wasl
7.03226e-115	0.285791	0.825	0.43	1.46855e-110	8	Gtf2a2
4.87411e-94	0.285628	0.88	0.521	1.01786e-89	8	Mrpl24
4.06058e-304	0.285512	0.578	0.135	8.4797e-300	8	Snhg16
1.61746e-108	0.285427	0.796	0.406	3.37775e-104	8	Ndufaf8
3.6384e-177	0.285284	0.688	0.257	7.59808e-173	8	Pdlim5
2.00231e-66	0.285148	0.896	0.593	4.18143e-62	8	Hspa4
0	0.285096	0.415	0.057	0	8	Adgrg6
3.06876e-98	0.28505	0.836	0.439	6.4085e-94	8	Pim3
3.59227e-175	0.28485	0.756	0.302	7.50174e-171	8	Timm44
0	0.284774	0.5	0.097	0	8	Inka1
1.17252e-71	0.284657	0.905	0.62	2.44858e-67	8	Srsf9
0	0.284617	0.529	0.09	0	8	Uaca
9.20175e-221	0.284467	0.669	0.217	1.9216e-216	8	Acyp1
1.31273e-242	0.284356	0.673	0.212	2.74138e-238	8	Nudt2
0	0.283455	0.62	0.151	0	8	2310061I04Rik
4.02192e-75	0.283391	0.905	0.572	8.39897e-71	8	Ier3ip1
1.74179e-72	0.283289	0.914	0.629	3.63738e-68	8	Dnaja2
6.68504e-61	0.282951	0.914	0.618	1.39604e-56	8	Tmem258
4.57412e-212	0.282947	0.725	0.248	9.55213e-208	8	Klf7
7.3822e-112	0.282879	0.79	0.392	1.54163e-107	8	Snx1
1.11601e-149	0.282553	0.77	0.338	2.33056e-145	8	Smarcc1
1.05462e-163	0.282264	0.724	0.294	2.20236e-159	8	Ginm1
1.59994e-59	0.282251	0.95	0.713	3.34115e-55	8	Ppp2ca
6.97463e-74	0.282043	0.901	0.607	1.45651e-69	8	G3bp2
4.18981e-86	0.281773	0.878	0.531	8.74957e-82	8	Plekhj1
7.24129e-180	0.281727	0.724	0.281	1.5122e-175	8	Mrps5
1.01784e-177	0.28152	0.752	0.296	2.12556e-173	8	Papss1
0	0.281509	0.515	0.075	0	8	Map6
0	0.2811	0.425	0.044	0	8	Slc47a1
3.12939e-88	0.280967	0.86	0.5	6.53511e-84	8	Sbds
1.04829e-230	0.280835	0.621	0.191	2.18914e-226	8	Rmnd1
1.14565e-171	0.280789	0.735	0.294	2.39246e-167	8	Smim10l1
1.7955e-123	0.280599	0.734	0.327	3.74955e-119	8	Rassf3
9.91817e-229	0.280585	0.71	0.238	2.07121e-224	8	Ergic1
2.31539e-106	0.280323	0.843	0.469	4.83522e-102	8	Sec61a1
0	0.280194	0.461	0.044	0	8	Cyp2j9
6.04639e-208	0.280183	0.732	0.264	1.26267e-203	8	Anapc10
8.32313e-283	0.280084	0.608	0.156	1.73812e-278	8	Aldh18a1
1.32675e-121	0.280067	0.839	0.428	2.77064e-117	8	Copz1
4.5325e-177	0.279946	0.719	0.273	9.46522e-173	8	Ndufaf2
1.60275e-56	0.279845	0.924	0.695	3.34702e-52	8	Pcbp1
9.81961e-44	0.279779	1	0.957	2.05063e-39	8	Rps26
0	0.279764	0.599	0.128	0	8	Pecr
1.52479e-181	0.27954	0.734	0.288	3.18421e-177	8	Sympk
1.46578e-141	0.279436	0.76	0.345	3.06098e-137	8	Npepl1
1.7843e-305	0.279434	0.592	0.142	3.72616e-301	8	Tspyl2
2.8264e-154	0.279068	0.765	0.33	5.90238e-150	8	Rcn2
4.20712e-196	0.278934	0.725	0.268	8.78572e-192	8	Rnf14
5.22561e-85	0.278897	0.866	0.52	1.09126e-80	8	Scaf11
0	0.278882	0.551	0.113	0	8	Nle1
0	0.278854	0.543	0.092	0	8	Gemin8
2.7132e-282	0.278824	0.595	0.155	5.66597e-278	8	Alg3
5.44786e-83	0.278697	0.854	0.495	1.13768e-78	8	Polr2k
1.98492e-197	0.278635	0.67	0.22	4.14511e-193	8	St3gal6
0	0.278552	0.556	0.095	0	8	Casc4
5.07896e-86	0.278547	0.856	0.506	1.06064e-81	8	Tmem208
3.45004e-177	0.278248	0.694	0.254	7.20472e-173	8	Fdps
8.57156e-110	0.277922	0.783	0.4	1.79e-105	8	Ilk
1.0353e-162	0.277701	0.782	0.328	2.16202e-158	8	Surf1
0	0.2777	0.569	0.116	0	8	Slc19a1
4.256e-211	0.277547	0.74	0.265	8.8878e-207	8	Hdac3
2.96238e-232	0.277519	0.657	0.206	6.18633e-228	8	Znhit6
6.97447e-54	0.277488	0.965	0.791	1.45648e-49	8	Myl12a
1.35477e-108	0.277462	0.832	0.45	2.82916e-104	8	Ccar1
1.32968e-252	0.277286	0.71	0.221	2.77677e-248	8	Tnfaip1
2.77485e-199	0.276928	0.712	0.256	5.79472e-195	8	Ubqln2
1.08504e-173	0.276876	0.751	0.307	2.26589e-169	8	Mtx1
5.36377e-75	0.27684	0.876	0.537	1.12012e-70	8	Chic2
8.94047e-111	0.276654	0.839	0.448	1.86704e-106	8	Fip1l1
3.14324e-116	0.276433	0.808	0.414	6.56403e-112	8	Tpd52l2
1.36875e-110	0.276267	0.824	0.431	2.85837e-106	8	Atxn10
5.48239e-231	0.27604	0.691	0.225	1.14489e-226	8	Eri3
0	0.276031	0.486	0.06	0	8	Stk32a
0	0.275923	0.583	0.113	0	8	Stox2
2.01512e-169	0.275622	0.746	0.3	4.20817e-165	8	Mcrs1
0	0.275481	0.561	0.116	0	8	E2f6
0	0.274955	0.511	0.097	0	8	Shmt1
7.24097e-252	0.274761	0.641	0.189	1.51213e-247	8	Btbd2
1.13122e-214	0.274596	0.644	0.207	2.36233e-210	8	Samd1
2.56508e-236	0.274572	0.673	0.212	5.35665e-232	8	Hmbs
3.34117e-100	0.27445	0.864	0.506	6.97737e-96	8	Ube3a
1.34211e-133	0.274432	0.747	0.338	2.80273e-129	8	Cmas
4.57276e-29	0.274361	0.977	0.845	9.54929e-25	8	Jund
3.7663e-220	0.274302	0.666	0.216	7.86515e-216	8	Snx15
0	0.274237	0.513	0.096	0	8	Kif21a
1.40319e-60	0.2742	0.923	0.671	2.93028e-56	8	Bzw1
1.37618e-115	0.274046	0.781	0.391	2.87388e-111	8	Naxe
3.50171e-145	0.274031	0.775	0.349	7.31262e-141	8	Appbp2
2.74355e-165	0.273902	0.721	0.29	5.72935e-161	8	Srprb
8.82732e-204	0.273708	0.657	0.222	1.84341e-199	8	Rnaseh2b
0	0.273544	0.637	0.144	0	8	Syne2
1.10376e-275	0.273498	0.566	0.142	2.30498e-271	8	Insl6
7.67868e-99	0.273427	0.827	0.437	1.60354e-94	8	Echs1
0	0.273334	0.461	0.047	0	8	Hspb2
2.75002e-301	0.273202	0.608	0.151	5.74286e-297	8	Sppl2b
1.97272e-133	0.273062	0.756	0.344	4.11964e-129	8	Gfer
2.34196e-161	0.272917	0.699	0.282	4.89071e-157	8	Srp68
2.8864e-217	0.272662	0.701	0.223	6.02767e-213	8	Myef2
3.08362e-136	0.2725	0.399	0.12	6.43953e-132	8	Hes1
0	0.272357	0.488	0.072	0	8	Ptpn21
4.86349e-129	0.272352	0.686	0.299	1.01564e-124	8	Herpud2
0	0.27228	0.558	0.103	0	8	Zbtb12
4.77445e-213	0.272263	0.7	0.232	9.97049e-209	8	Mrpl49
4.22811e-129	0.272243	0.82	0.402	8.82957e-125	8	Mea1
3.96499e-207	0.27224	0.697	0.243	8.2801e-203	8	Pus1
4.05846e-226	0.272207	0.672	0.215	8.47528e-222	8	Dus1l
4.91017e-115	0.271746	0.543	0.22	1.02539e-110	8	Tmem140
1.62907e-297	0.27171	0.424	0.077	3.402e-293	8	Col9a3
0	0.27156	0.483	0.047	0	8	Gm6880
0	0.271348	0.533	0.095	0	8	Mthfd2l
1.19078e-97	0.270924	0.852	0.472	2.4867e-93	8	Snrpb2
1.05469e-271	0.270833	0.511	0.116	2.20251e-267	8	Rras2
0	0.270779	0.515	0.083	0	8	Sall3
1.36191e-272	0.270484	0.578	0.145	2.84408e-268	8	Haus1
5.68345e-170	0.270449	0.714	0.285	1.18688e-165	8	Ilvbl
3.90089e-213	0.270417	0.726	0.259	8.14623e-209	8	Zfp771
2.29668e-288	0.269709	0.61	0.152	4.79616e-284	8	Itgb3bp
0	0.2696	0.491	0.091	0	8	Cdca7
7.68646e-109	0.269576	0.83	0.441	1.60516e-104	8	Timm8b
1.45908e-139	0.269534	0.707	0.303	3.04699e-135	8	Taz
9.61367e-106	0.269453	0.831	0.449	2.00762e-101	8	Slc50a1
9.19875e-156	0.269306	0.79	0.345	1.92098e-151	8	Dhps
1.01728e-116	0.26896	0.807	0.402	2.12439e-112	8	Elovl1
0	0.268878	0.48	0.049	0	8	3110039M20Rik
1.36821e-190	0.268865	0.678	0.237	2.85722e-186	8	Fmc1
3.16699e-306	0.26868	0.571	0.131	6.61362e-302	8	Zmynd19
5.31196e-191	0.268501	0.729	0.272	1.1093e-186	8	Vamp7
3.03425e-230	0.268452	0.68	0.214	6.33643e-226	8	Cnep1r1
7.54848e-259	0.268425	0.657	0.191	1.57635e-254	8	Wwc2
4.06824e-230	0.268285	0.662	0.208	8.49571e-226	8	Leo1
5.90357e-92	0.268033	0.842	0.468	1.23284e-87	8	Ralbp1
4.86271e-270	0.268023	0.609	0.158	1.01548e-265	8	Ankrd28
0	0.267731	0.449	0.06	0	8	Fign
1.18447e-194	0.267652	0.701	0.245	2.47353e-190	8	Mettl26
3.05203e-149	0.267252	0.768	0.339	6.37355e-145	8	Blmh
3.26459e-67	0.267064	0.915	0.648	6.81745e-63	8	Tmem234
0	0.266888	0.48	0.048	0	8	Pkp2
0	0.26662	0.37	0.046	0	8	Gtsf1
3.76156e-185	0.266567	0.709	0.261	7.85526e-181	8	Frmd8
1.54573e-227	0.26637	0.706	0.233	3.22795e-223	8	Suclg2
0	0.266159	0.638	0.132	0	8	Pfn2
1.29958e-146	0.266041	0.75	0.329	2.71392e-142	8	Yif1a
0	0.265907	0.535	0.105	0	8	Pik3ip1
5.8755e-83	0.26574	0.878	0.544	1.22698e-78	8	Cox14
8.7869e-90	0.265552	0.81	0.44	1.83497e-85	8	Alkbh5
2.81103e-235	0.265299	0.644	0.195	5.87027e-231	8	Xrcc1
2.12079e-55	0.265298	0.969	0.817	4.42884e-51	8	Cnbp
9.68393e-93	0.265256	0.77	0.411	2.0223e-88	8	Dhrs7
2.98696e-86	0.264899	0.87	0.539	6.23766e-82	8	Ech1
1.44815e-97	0.264751	0.81	0.407	3.02416e-93	8	Lmo4
1.01324e-192	0.264725	0.681	0.241	2.11594e-188	8	Bckdk
1.90751e-167	0.264709	0.73	0.294	3.98345e-163	8	Lrp6
5.65088e-134	0.264603	0.827	0.396	1.18007e-129	8	Exosc3
4.18124e-115	0.264261	0.822	0.408	8.73168e-111	8	Akirin2
5.24314e-190	0.264074	0.678	0.242	1.09492e-185	8	Mrpl39
0	0.264073	0.568	0.114	0	8	Pcgf6
0	0.263937	0.405	0.065	0	8	Ung
7.83912e-247	0.263912	0.609	0.171	1.63704e-242	8	Tsr2
1.06613e-142	0.263731	0.762	0.338	2.2264e-138	8	Mrpl40
1.92145e-141	0.263692	0.828	0.38	4.01256e-137	8	Ssna1
4.70142e-187	0.263508	0.702	0.257	9.81797e-183	8	Nom1
0	0.263454	0.499	0.06	0	8	Zfp239
8.35434e-267	0.263325	0.572	0.148	1.74464e-262	8	Slc35e4
0	0.263167	0.501	0.099	0	8	Ddah2
2.09498e-114	0.263146	0.826	0.422	4.37496e-110	8	Gatad1
1.9586e-146	0.263134	0.523	0.175	4.09014e-142	8	Mcm5
1.28091e-128	0.2629	0.781	0.37	2.67492e-124	8	Cdc123
0	0.262714	0.567	0.102	0	8	Dusp14
1.5579e-214	0.262354	0.567	0.168	3.25337e-210	8	Xylt1
7.90865e-190	0.262174	0.608	0.199	1.65156e-185	8	Gm43305
2.72983e-112	0.26209	0.801	0.402	5.70071e-108	8	Smim7
1.39802e-164	0.262084	0.723	0.287	2.91949e-160	8	Cpsf2
1.61953e-43	0.261927	0.957	0.815	3.38206e-39	8	Slc25a5
1.53901e-273	0.261913	0.539	0.133	3.21392e-269	8	Eef1akmt4
3.49417e-248	0.261751	0.604	0.17	7.29687e-244	8	Camsap2
2.17741e-64	0.261493	0.896	0.632	4.54709e-60	8	Tmem160
0	0.261461	0.53	0.098	0	8	Ftx
1.13275e-61	0.26145	0.941	0.688	2.36551e-57	8	Psma1
7.88526e-58	0.261293	0.95	0.746	1.64668e-53	8	Srp14
8.86846e-148	0.261237	0.763	0.333	1.852e-143	8	Ipo7
3.69409e-38	0.260592	0.991	0.86	7.71436e-34	8	Cox6c
5.07733e-109	0.260579	0.786	0.397	1.0603e-104	8	Fam50a
2.01298e-112	0.260577	0.732	0.336	4.2037e-108	8	1110008P14Rik
2.4186e-179	0.260357	0.735	0.285	5.05075e-175	8	Mrpl46
9.657e-134	0.260099	0.868	0.461	2.01667e-129	8	AC149090.1
3.33675e-124	0.26008	0.819	0.396	6.96814e-120	8	Ube2e3
0	0.259353	0.491	0.072	0	8	Mcts2
4.75044e-61	0.259343	0.983	0.895	9.92035e-57	8	H2afz
0	0.259273	0.244	0.024	0	8	Cited1
0	0.259171	0.541	0.094	0	8	Fat1
7.48271e-171	0.258931	0.698	0.27	1.56261e-166	8	Gart
2.38272e-156	0.258796	0.766	0.322	4.97583e-152	8	Ccdc85b
7.5364e-80	0.258733	0.875	0.519	1.57383e-75	8	Fkbp2
0	0.25842	0.412	0.053	0	8	C1ql1
4.3331e-179	0.258279	0.744	0.292	9.04882e-175	8	Smim12
2.11581e-239	0.258271	0.625	0.185	4.41845e-235	8	Fbxo4
2.55265e-82	0.258081	0.873	0.542	5.3307e-78	8	Smarce1
2.52803e-116	0.257801	0.797	0.396	5.27928e-112	8	Ddx18
1.55275e-89	0.257747	0.858	0.49	3.24261e-85	8	Kdelr1
1.1251e-195	0.257626	0.72	0.259	2.34955e-191	8	Med19
0	0.257549	0.336	0.025	0	8	Bdnf
0	0.257172	0.553	0.103	0	8	Prune1
4.2854e-115	0.257071	0.818	0.413	8.9492e-111	8	Top2b
3.8135e-181	0.256874	0.706	0.267	7.96373e-177	8	Trap1
2.56444e-165	0.256608	0.78	0.328	5.35533e-161	8	Tm2d3
9.8782e-80	0.256244	0.849	0.495	2.06287e-75	8	Surf4
2.51666e-90	0.256017	0.854	0.49	5.25555e-86	8	Snrnp27
1.32291e-114	0.255996	0.768	0.378	2.76263e-110	8	Sf3b4
0	0.255885	0.469	0.054	0	8	Clstn3
0	0.255866	0.467	0.046	0	8	Nuggc
0	0.25578	0.583	0.135	0	8	Plpp3
3.0231e-159	0.255674	0.713	0.288	6.31313e-155	8	Mak16
8.49452e-286	0.255432	0.64	0.169	1.77391e-281	8	Qtrt1
0	0.255359	0.505	0.081	0	8	Fam149a
4.66541e-131	0.255223	0.759	0.344	9.74277e-127	8	Vma21
0	0.255206	0.578	0.127	0	8	Mex3d
3.1625e-255	0.255056	0.581	0.155	6.60425e-251	8	Mtfr1
3.52812e-226	0.254965	0.601	0.176	7.36777e-222	8	Tmem238
4.41155e-88	0.254949	0.862	0.504	9.21263e-84	8	Fgfr1op2
0	0.254915	0.453	0.054	0	8	Pycr1
3.56773e-84	0.254804	0.951	0.58	7.4505e-80	8	S100a10
0	0.254769	0.509	0.087	0	8	H1fx
1.09578e-38	0.254479	0.967	0.841	2.28831e-34	8	Ncl
5.05902e-177	0.254379	0.679	0.256	1.05647e-172	8	Ext2
9.53526e-185	0.254358	0.692	0.254	1.99125e-180	8	Mrpl45
1.40273e-298	0.254297	0.558	0.126	2.92932e-294	8	Rcc1
3.04812e-134	0.254287	0.754	0.336	6.36539e-130	8	Sec63
0	0.254111	0.545	0.088	0	8	Slc6a9
0	0.254094	0.455	0.05	0	8	Platr14
9.72682e-83	0.254085	0.826	0.469	2.03125e-78	8	Tcea1
0	0.254083	0.396	0.059	0	8	Brinp3
4.18074e-143	0.253988	0.251	0.053	8.73065e-139	8	Gm13889
5.86188e-152	0.253837	0.737	0.315	1.22414e-147	8	Ccs
1.85404e-125	0.253823	0.603	0.246	3.87179e-121	8	Cyb5r1
2.45489e-169	0.253505	0.691	0.262	5.12654e-165	8	Pole3
2.68907e-213	0.253504	0.639	0.204	5.61558e-209	8	Mrps22
4.72093e-204	0.253504	0.63	0.204	9.85872e-200	8	Tssc4
1.04237e-95	0.253419	0.824	0.45	2.17678e-91	8	0610012G03Rik
0	0.2534	0.565	0.099	0	8	Cttn
3.35869e-255	0.253329	0.618	0.173	7.01396e-251	8	Mlkl
2.88576e-214	0.253265	0.627	0.196	6.02634e-210	8	Mcub
4.6048e-102	0.253262	0.843	0.459	9.6162e-98	8	Hdac1
2.41657e-55	0.253223	0.89	0.617	5.04652e-51	8	Ghitm
4.20707e-157	0.253096	0.736	0.301	8.78562e-153	8	Bud23
3.24422e-49	0.253018	0.944	0.735	6.7749e-45	8	Tmem59
1.89574e-90	0.252973	0.832	0.468	3.95887e-86	8	Mettl23
1.17253e-266	0.252967	0.327	0.052	2.44859e-262	8	Scrg1
8.09829e-298	0.252947	0.531	0.119	1.69117e-293	8	Snx16
8.50101e-217	0.252942	0.602	0.181	1.77527e-212	8	Rrp1b
1.58326e-274	0.252796	0.607	0.159	3.30632e-270	8	Pprc1
4.86876e-152	0.252766	0.735	0.306	1.01674e-147	8	Sf3a2
1.0916e-105	0.252664	0.823	0.431	2.27959e-101	8	Ubtf
2.86466e-266	0.252611	0.739	0.225	5.98226e-262	8	Cdk16
1.63721e-150	0.252581	0.744	0.312	3.41899e-146	8	Upf3a
1.77664e-45	0.252387	0.965	0.772	3.71016e-41	8	D8Ertd738e
6.13189e-177	0.252154	0.751	0.289	1.28052e-172	8	Timm22
1.86015e-176	0.252056	0.6	0.201	3.88455e-172	8	Pros1
1.21067e-176	0.251939	0.669	0.248	2.52824e-172	8	Tufm
0	0.251884	0.51	0.088	0	8	Hgh1
8.5818e-103	0.251745	0.777	0.4	1.79214e-98	8	Nub1
1.12935e-163	0.251647	0.745	0.298	2.35842e-159	8	Lta4h
6.44365e-112	0.251543	0.782	0.388	1.34563e-107	8	Med29
2.64272e-128	0.251449	0.742	0.335	5.5188e-124	8	Nfix
1.33173e-132	0.251333	0.758	0.344	2.78106e-128	8	Erlec1
9.98179e-122	0.251133	0.782	0.377	2.0845e-117	8	Dld
0	0.251067	0.56	0.101	0	8	Bmpr1a
8.50669e-191	0.25083	0.717	0.254	1.77645e-186	8	Carhsp1
2.44475e-213	0.250793	0.616	0.188	5.10536e-209	8	Gnl3l
6.33937e-209	0.250786	0.621	0.195	1.32385e-204	8	Utp4
1.72249e-100	0.250669	0.811	0.432	3.59707e-96	8	Smarca4
0	0.25057	0.475	0.061	0	8	Klhl13
3.08474e-183	0.250558	0.654	0.219	6.44185e-179	8	Tipin
1.00611e-128	0.250364	0.845	0.43	2.10107e-124	8	Sf3b3

## Sheet: 8 GO BIOL
Term	Overlap	P.value	Adjusted.P.value	Old.P.value	Old.Adjusted.P.value	Odds.Ratio	Combined.Score	Genes
regulation of G1/S transition of mitotic cell cycle (GO:2000045)	5/71	9.14344e-07	0.000593409	0	0	33.4747	465.468	RGCC;CCND1;GPNMB;CDKN2A;CDK4
positive regulation of cyclin-dependent protein kinase activity (GO:1904031)	3/20	1.62646e-05	0.00527787	0	0	74.8423	825.25	HSP90AB1;RGCC;CCND1
positive regulation of cell cycle G2/M phase transition (GO:1902751)	3/23	2.51341e-05	0.00543735	0	0	63.6064	673.673	NPM1;CCND1;CDK4
negative regulation of mitotic cell cycle phase transition (GO:1901991)	4/92	8.21218e-05	0.0082813	0	0	19.6265	184.632	RGCC;GPNMB;CDKN2A;CDK4
positive regulation of cellular biosynthetic process (GO:0031328)	5/180	8.52402e-05	0.0082813	0	0	12.5556	117.646	NPM1;HSP90AB1;RGCC;VIM;SOX4
negative regulation of cell cycle G1/S phase transition (GO:1902807)	3/35	9.09461e-05	0.0082813	0	0	39.7301	369.698	GPNMB;CDKN2A;CDK4
negative regulation of G1/S transition of mitotic cell cycle (GO:2000134)	3/37	0.000107589	0.0082813	0	0	37.3892	341.633	GPNMB;CDKN2A;CDK4
ribosomal large subunit export from nucleus (GO:0000055)	2/7	0.000127601	0.0082813	0	0	166.208	1490.32	NPM1;RAN
ribosomal small subunit export from nucleus (GO:0000056)	2/7	0.000127601	0.0082813	0	0	166.208	1490.32	NPM1;RAN
rRNA-containing ribonucleoprotein complex export from nucleus (GO:0071428)	2/7	0.000127601	0.0082813	0	0	166.208	1490.32	NPM1;RAN
mitotic cell cycle phase transition (GO:0044772)	5/209	0.000171725	0.0101318	0	0	10.7549	93.2408	TUBA1A;CCND1;CDKN2A;CDK4;PHLDA1
response to unfolded protein (GO:0006986)	3/49	0.000249786	0.0135092	0	0	27.6189	229.096	HSP90AB1;SERPINH1;HSPD1
positive regulation of macromolecule biosynthetic process (GO:0010557)	4/129	0.000302338	0.0150937	0	0	13.7913	111.764	NPM1;RGCC;VIM;SOX4
positive regulation of mitotic cell cycle phase transition (GO:1901992)	3/58	0.000411771	0.0185885	0	0	23.089	179.98	RGCC;CCND1;CDK4
ribosomal subunit export from nucleus (GO:0000054)	2/13	0.000469425	0.0185885	0	0	75.5265	578.835	NPM1;RAN
regulation of DNA-templated transcription, initiation (GO:2000142)	3/61	0.00047776	0.0185885	0	0	21.8914	167.391	CCND1;CDKN2A;CDK4
negative regulation of cellular process (GO:0048523)	7/566	0.000486909	0.0185885	0	0	5.647	43.0721	BST2;NPM1;RGCC;GPNMB;CDKN2A;KLK8;SOX4
cell cycle G1/S phase transition (GO:0044843)	3/63	0.000525308	0.0186092	0	0	21.1596	159.787	CCND1;CDKN2A;CDK4
regulation of transcription initiation from RNA polymerase II promoter (GO:0060260)	3/64	0.000550176	0.0186092	0	0	20.8116	156.197	CCND1;CDKN2A;CDK4
mitotic G1 DNA damage checkpoint signaling (GO:0031571)	3/65	0.000575786	0.0186092	0	0	20.4749	152.738	RGCC;CCND1;SOX4
positive regulation of cell cycle (GO:0045787)	3/66	0.000602147	0.0186092	0	0	20.1489	149.405	RGCC;CCND1;CDK4
positive regulation of collagen biosynthetic process (GO:0032967)	2/16	0.000718739	0.0212028	0	0	59.3333	429.455	RGCC;VIM
positive regulation of collagen metabolic process (GO:0010714)	2/17	0.000813271	0.0218968	0	0	55.375	393.962	RGCC;VIM
positive regulation of cyclin-dependent protein serine/threonine kinase activity (GO:0045737)	2/17	0.000813271	0.0218968	0	0	55.375	393.962	RGCC;CCND1
regulation of cell cycle (GO:0051726)	5/296	0.000843484	0.0218968	0	0	7.5063	53.1294	HSP90AB1;RGCC;CCND1;CDKN2A;CDK4
regulation of collagen biosynthetic process (GO:0032965)	2/19	0.00101931	0.0253578	0	0	48.8554	336.547	RGCC;VIM
positive regulation of cellular amide metabolic process (GO:0034250)	3/81	0.00109355	0.0253578	0	0	16.2619	110.879	NPM1;VIM;SOX4
positive regulation of G2/M transition of mitotic cell cycle (GO:0010971)	2/20	0.00113076	0.0253578	0	0	46.1389	313.046	CCND1;CDK4
regulation of cyclin-dependent protein serine/threonine kinase activity (GO:0000079)	3/82	0.00113309	0.0253578	0	0	16.0552	108.899	RGCC;CCND1;CDKN2A
hydrogen peroxide catabolic process (GO:0042744)	2/21	0.00124779	0.0263179	0	0	43.7083	292.25	PRDX2;PRDX4
G1/S transition of mitotic cell cycle (GO:0000082)	3/85	0.0012571	0.0263179	0	0	15.4655	103.293	CCND1;CDKN2A;CDK4
chaperone-mediated protein complex assembly (GO:0051131)	2/22	0.00137038	0.0277931	0	0	41.5208	273.733	HSP90AB1;HSPD1
positive regulation of G1/S transition of mitotic cell cycle (GO:1900087)	2/26	0.00191577	0.0376767	0	0	34.5938	216.475	RGCC;CCND1
positive regulation of translation (GO:0045727)	3/100	0.00200468	0.0382657	0	0	13.064	81.1574	NPM1;VIM;SOX4
positive regulation of cellular protein metabolic process (GO:0032270)	3/102	0.00212121	0.0393333	0	0	12.7988	78.7867	NPM1;VIM;SOX4
regulation of apoptotic process (GO:0042981)	7/742	0.00234169	0.0406788	0	0	4.25581	25.777	PRDX2;NPM1;LGALS1;NME2;PHLDA1;SOX4;HSPD1
glial cell differentiation (GO:0010001)	2/29	0.00238181	0.0406788	0	0	30.7454	185.699	METRN;SOX4
hydrogen peroxide metabolic process (GO:0042743)	2/29	0.00238181	0.0406788	0	0	30.7454	185.699	PRDX2;PRDX4
negative regulation of cell population proliferation (GO:0008285)	5/379	0.00250466	0.0416802	0	0	5.81581	34.8344	NPM1;RGCC;GPNMB;CDKN2A;SOX4
positive regulation of cell cycle G1/S phase transition (GO:1902808)	2/35	0.00345738	0.0560959	0	0	25.1477	142.518	RGCC;CCND1
ncRNA export from nucleus (GO:0097064)	2/38	0.00406547	0.0643534	0	0	23.0486	126.888	NPM1;RAN
positive regulation of biosynthetic process (GO:0009891)	2/44	0.00541877	0.0837328	0	0	19.75	103.053	RGCC;VIM
positive regulation of transferase activity (GO:0051347)	3/148	0.00603533	0.0888783	0	0	8.71827	44.5514	HSP90AB1;DBI;RPS2
regulation of G2/M transition of mitotic cell cycle (GO:0010389)	3/149	0.00614862	0.0888783	0	0	8.65812	44.083	TUBA1A;CCND1;CDK4
regulation of T cell activation (GO:0050863)	2/47	0.00616259	0.0888783	0	0	18.4306	93.7978	GPNMB;HSPD1
positive regulation of cell population proliferation (GO:0008284)	5/474	0.0064547	0.0910673	0	0	4.61526	23.2745	BST2;NPM1;CDK4;NME2;SOX4
regulation of cyclin-dependent protein kinase activity (GO:1904029)	2/54	0.00806767	0.110532	0	0	15.9439	76.8479	HSP90AB1;CCND1
DNA damage response, signal transduction by p53 class mediator resulting in cell cycle arrest (GO:0006977)	2/56	0.00865467	0.110532	0	0	15.3519	72.916	RGCC;SOX4
neuron differentiation (GO:0030182)	3/174	0.00940226	0.110532	0	0	7.38298	34.4549	OLIG1;OLIG2;SOX4
regulation of translation (GO:0006417)	3/178	0.00999986	0.110532	0	0	7.21277	33.2161	NPM1;VIM;SOX4

## Sheet: 8 Panglao
Term	Overlap	P.value	Adjusted.P.value	Old.P.value	Old.Adjusted.P.value	Odds.Ratio	Combined.Score	Genes
Undefined Placental Cells	4/108	0.000152949	0.00857077	0	0	16.5936	145.782	H19;PPP1R14B;PRDX4;NME2
Adipocyte Progenitor Cells	4/115	0.00019479	0.00857077	0	0	15.5417	132.782	PRRX1;SERPINH1;PCOLCE;PPIC
Oligodendrocytes	4/178	0.00101506	0.0297751	0	0	9.88306	68.122	GJC3;MCAM;OLIG1;OLIG2
Cholinergic Neurons	3/102	0.00212121	0.0319993	0	0	12.7988	78.7867	SYT4;TUBB2B;PRPH
Motor Neurons	3/111	0.00269753	0.0319993	0	0	11.727	69.3698	TUBB2B;CKB;PRPH
Granulosa Cells	3/112	0.00276694	0.0319993	0	0	11.6188	68.4348	MCAM;SERPINH1;PPIC
Cardiac Stem And Precursor Cells	3/113	0.00283743	0.0319993	0	0	11.5126	67.5196	CCND1;SERPINH1;PPIC
Pancreatic Progenitor Cells	3/114	0.00290903	0.0319993	0	0	11.4083	66.6236	TUBB2B;CKB;PRPH
Melanocytes	3/133	0.00448569	0.0438601	0	0	9.73159	52.6174	CCND1;GPNMB;PRRX1
Pericytes	3/155	0.00685512	0.0603251	0	0	8.31383	41.4258	PRRX1;MCAM;VIM
Fibroblasts	3/232	0.0202417	0.142719	0	0	5.49689	21.4379	PRRX1;SERPINH1;VIM
Osteocytes	2/98	0.0249949	0.142719	0	0	8.61719	31.7895	SERPINH1;PPIC
Airway Smooth Muscle Cells	2/99	0.0254701	0.142719	0	0	8.52792	31.2996	SERPINH1;PCOLCE
Pulmonary Vascular Smooth Muscle Cells	2/99	0.0254701	0.142719	0	0	8.52792	31.2996	PRRX1;PCOLCE
Trophoblast Stem Cells	2/99	0.0254701	0.142719	0	0	8.52792	31.2996	CCND1;PPIC
Glycinergic Neurons	2/100	0.025949	0.142719	0	0	8.44048	30.8214	TUBB2B;CKB
Pancreatic Stellate Cells	2/111	0.0314545	0.162823	0	0	7.58448	26.2363	PRRX1;PCOLCE
Luteal Cells	2/125	0.0390617	0.176882	0	0	6.71646	21.7789	PEBP1;PPIC
Oligodendrocyte Progenitor Cells	2/125	0.0390617	0.176882	0	0	6.71646	21.7789	OLIG1;OLIG2
Keratinocytes	2/127	0.0402006	0.176882	0	0	6.60833	21.2384	KLK8;CST6
Bergmann Glia	2/132	0.0431023	0.180619	0	0	6.35256	19.9736	METRN;VIM
Trigeminal Neurons	2/144	0.0503732	0.191605	0	0	5.81221	17.3686	SYT4;PRPH
Neuroblasts	2/146	0.0516255	0.191605	0	0	5.7309	16.9849	SYT4;TUBB2B
M?ller Cells	2/147	0.0522559	0.191605	0	0	5.69109	16.7978	PRRX1;DBI
Cajal-Retzius Cells	2/174	0.070273	0.237847	0	0	4.79118	12.7224	SYT4;TUBB2B
Cardiomyocytes	2/174	0.070273	0.237847	0	0	4.79118	12.7224	CKB;SLC25A4
Endothelial Cells (Aorta)	2/185	0.0781204	0.254615	0	0	4.50068	11.4745	KLK8;PPIC
Hepatocytes	2/221	0.10554	0.331698	0	0	3.754	8.44147	SERPINH1;PHLDA1
Olfactory Epithelial Cells	2/226	0.109534	0.33238	0	0	3.66927	8.11465	METRN;CKB
Endothelial Cells	2/246	0.125897	0.368681	0	0	3.3651	6.97345	RGCC;MCAM
Neurons	2/289	0.162814	0.368681	0	0	2.85467	5.18166	SYT4;PRPH
His Bundle Cells	1/98	0.218003	0.368681	0	0	4.17694	6.36252	MCAM
Myofibroblasts	1/100	0.221927	0.368681	0	0	4.09215	6.16035	PRRX1
Vascular Smooth Muscle Cells	1/103	0.227777	0.368681	0	0	3.97119	5.87492	PRRX1
Salivary Mucous Cells	1/105	0.231654	0.368681	0	0	3.89443	5.69565	CST6
Kidney Progenitor Cells	1/105	0.231654	0.368681	0	0	3.89443	5.69565	TUBB2B
Adrenergic Neurons	1/106	0.233585	0.368681	0	0	3.85714	5.6091	SYT4
Epiblast Cells	1/109	0.239349	0.368681	0	0	3.74943	5.36106	TUBB2B
Pluripotent Stem Cells	1/112	0.245071	0.368681	0	0	3.64755	5.1292	NPM1
Retinal Progenitor Cells	1/112	0.245071	0.368681	0	0	3.64755	5.1292	TUBB2B
Radial Glia Cells	1/114	0.248862	0.368681	0	0	3.58263	4.98291	OLIG2
Meningeal Cells	1/115	0.250751	0.368681	0	0	3.55102	4.91211	PRRX1
Myoepithelial Cells	1/115	0.250751	0.368681	0	0	3.55102	4.91211	PPIC
Dopaminergic Neurons	1/119	0.258259	0.368681	0	0	3.42996	4.64345	SYT4
Transient Cells	1/120	0.260124	0.368681	0	0	3.40096	4.57972	PPIC
Peritubular Myoid Cells	1/120	0.260124	0.368681	0	0	3.40096	4.57972	PRRX1
Tanycytes	1/121	0.261985	0.368681	0	0	3.37245	4.51728	RGCC
Chromaffin Cells	1/122	0.263842	0.368681	0	0	3.34441	4.45611	SYT4
Alveolar Macrophages	1/123	0.265693	0.368681	0	0	3.31683	4.39617	GPNMB
Langerhans Cells	1/123	0.265693	0.368681	0	0	3.31683	4.39617	GPNMB

## Sheet: 9 marker
p_val	avg_log2FC	pct.1	pct.2	p_val_adj	cluster	gene
0	1.99147	0.863	0.233	0	9	Cdkn2a
0	1.95426	0.966	0.669	0	9	Ppp1r14b
0	1.9186	0.981	0.715	0	9	Lgals1
0	1.7313	0.975	0.82	0	9	Ran
0	1.7276	0.985	0.66	0	9	Ckb
3.63273e-14	1.71448	0.109	0.056	7.58622e-10	9	Hbb-bt
0	1.69471	0.99	0.89	0	9	Nme2
0	1.61777	0.988	0.924	0	9	Npm1
1.46264e-281	1.60305	0.815	0.527	3.05443e-277	9	Nhp2
0	1.57203	0.691	0.196	0	9	Uchl1
9.31292e-300	1.57099	0.898	0.689	1.94482e-295	9	Hspd1
0	1.56912	0.969	0.811	0	9	Mif
0	1.559	0.9	0.7	0	9	Nme1
5.77616e-281	1.55735	0.851	0.584	1.20624e-276	9	Ybx3
0	1.55484	0.926	0.777	0	9	Pebp1
1.28064e-262	1.4361	0.862	0.686	2.67435e-258	9	Ranbp1
1.0737e-295	1.43196	0.598	0.173	2.24221e-291	9	Cst6
8.45473e-212	1.43043	0.74	0.359	1.7656e-207	9	Rgcc
0	1.42974	0.998	0.981	0	9	Rps2
2.24674e-260	1.42381	0.848	0.463	4.69186e-256	9	Ccnd1
1.70513e-257	1.41918	0.71	0.305	3.56082e-253	9	Metrn
2.97491e-289	1.41622	0.64	0.194	6.21251e-285	9	Ube2c
4.41706e-213	1.41116	0.753	0.47	9.22414e-209	9	Ppa1
3.36613e-271	1.40498	0.918	0.778	7.0295e-267	9	Anp32b
9.82829e-206	1.39991	0.764	0.505	2.05244e-201	9	Cdk4
0	1.38009	1	0.983	0	9	Rps12
0	1.3737	0.963	0.846	0	9	Hint1
1.6768e-267	1.36749	0.887	0.717	3.50166e-263	9	Cct5
0	1.36715	0.998	0.981	0	9	Rplp0
2.231e-222	1.35985	0.801	0.587	4.65899e-218	9	Polr2f
2.26492e-215	1.35311	0.576	0.21	4.72984e-211	9	Cdk1
2.55702e-280	1.35066	0.903	0.76	5.33982e-276	9	Uqcrq
2.21183e-212	1.3441	0.727	0.345	4.61897e-208	9	Mt2
3.37672e-222	1.33685	0.837	0.69	7.0516e-218	9	Cct8
7.0272e-198	1.33242	0.798	0.562	1.46749e-193	9	Cbx3
1.1186e-253	1.30899	0.644	0.241	2.33597e-249	9	Cks1b
3.18395e-177	1.29032	0.736	0.513	6.64903e-173	9	Fkbp4
5.94987e-263	1.28384	0.664	0.217	1.24251e-258	9	Syt4
1.98825e-214	1.28247	0.706	0.344	4.15205e-210	9	Phgdh
7.80079e-181	1.28216	0.65	0.365	1.62904e-176	9	Dctpp1
9.5721e-159	1.27395	0.725	0.545	1.99894e-154	9	Prmt1
3.13252e-150	1.27039	0.696	0.464	6.54164e-146	9	Rars
1.99635e-255	1.26113	0.935	0.739	4.16897e-251	9	Dbi
2.90051e-299	1.25817	0.967	0.898	6.05714e-295	9	Atp5b
3.58633e-229	1.25403	0.58	0.211	7.48934e-225	9	Asns
8.39951e-250	1.25182	0.647	0.224	1.75407e-245	9	Tubb2b
5.46695e-246	1.25123	0.903	0.783	1.14166e-241	9	Set
8.77831e-188	1.25101	0.884	0.743	1.83317e-183	9	Tubb5
7.42135e-254	1.24642	0.564	0.165	1.5498e-249	9	Birc5
1.27147e-237	1.24634	0.883	0.534	2.65521e-233	9	Tuba1a
9.84498e-232	1.23928	0.878	0.746	2.05593e-227	9	Prdx2
6.32328e-238	1.23338	0.905	0.784	1.32049e-233	9	Hspe1
1.85569e-273	1.225	0.95	0.87	3.87524e-269	9	Eif5a
1.2214e-146	1.21242	0.585	0.308	2.55066e-142	9	Psph
0	1.21097	0.998	0.976	0	9	Ppia
8.73085e-304	1.20878	0.973	0.902	1.82326e-299	9	Ybx1
4.18927e-189	1.20132	0.818	0.703	8.74846e-185	9	Eif3i
4.35063e-220	1.20072	0.857	0.753	9.08542e-216	9	Atp5g1
8.9708e-197	1.19643	0.546	0.191	1.87337e-192	9	Olig2
1.43305e-147	1.19256	0.725	0.54	2.99264e-143	9	C1qbp
1.85582e-135	1.19038	0.668	0.446	3.87551e-131	9	Eif4ebp1
7.23446e-157	1.1893	0.74	0.573	1.51077e-152	9	Alyref
4.04859e-151	1.18429	0.376	0.113	8.45466e-147	9	H19
2.6055e-153	1.18136	0.7	0.477	5.44107e-149	9	Selenoh
1.84396e-204	1.17421	0.865	0.685	3.85075e-200	9	Slc25a4
1.56618e-254	1.1717	0.941	0.867	3.27065e-250	9	Serbp1
0	1.16909	0.996	0.97	0	9	Rack1
5.77318e-148	1.16334	0.623	0.354	1.20561e-143	9	Dut
0	1.16176	1	0.98	0	9	Rpl8
3.29852e-264	1.15937	0.596	0.172	6.88831e-260	9	Pcolce
2.16896e-138	1.15621	0.626	0.391	4.52943e-134	9	Naa10
2.14495e-152	1.15277	0.763	0.62	4.47929e-148	9	Cct6a
0	1.15258	0.999	0.978	0	9	Rps4x
2.8097e-249	1.14559	0.653	0.215	5.86749e-245	9	Olig1
7.97908e-131	1.14548	0.664	0.431	1.66627e-126	9	Prdx4
7.84049e-154	1.14528	0.731	0.561	1.63733e-149	9	Vdac1
9.56576e-212	1.13967	0.579	0.222	1.99762e-207	9	Cenpv
2.09884e-118	1.13057	0.676	0.517	4.38302e-114	9	Mrpl12
5.55148e-263	1.12959	0.971	0.887	1.15932e-258	9	Hsp90aa1
9.8834e-129	1.12525	0.686	0.525	2.06395e-124	9	Pa2g4
7.34883e-118	1.12298	0.668	0.522	1.53466e-113	9	Ebna1bp2
2.98369e-172	1.12272	0.815	0.74	6.23083e-168	9	Atp5o
3.67934e-186	1.12192	0.878	0.793	7.68356e-182	9	Ube2s
2.60012e-132	1.1175	0.7	0.563	5.42984e-128	9	Pdap1
0	1.11635	0.999	0.979	0	9	Rpl10
2.20193e-278	1.11057	0.991	0.957	4.5983e-274	9	Rps26
3.57695e-208	1.11055	0.872	0.785	7.46974e-204	9	Psmb3
6.38557e-132	1.10181	0.553	0.29	1.3335e-127	9	Srm
8.52326e-158	1.10122	0.773	0.644	1.77991e-153	9	Phb2
1.39447e-126	1.1003	0.684	0.498	2.91208e-122	9	Rbbp7
1.96887e-97	1.09613	0.576	0.391	4.11159e-93	9	Lyar
5.18938e-221	1.08929	0.653	0.223	1.0837e-216	9	Moxd1
4.06825e-100	1.08484	0.633	0.45	8.49572e-96	9	Aig1
1.39153e-211	1.0835	0.542	0.185	2.90594e-207	9	Rab34
1.69787e-173	1.08076	0.817	0.718	3.54565e-169	9	Swi5
1.42641e-157	1.0776	0.802	0.711	2.97877e-153	9	Snrpf
2.87428e-213	1.07638	0.451	0.127	6.00235e-209	9	Gap43
7.02652e-223	1.07462	0.91	0.83	1.46735e-218	9	Psma7
4.48497e-223	1.0731	0.521	0.161	9.36596e-219	9	Timp1
1.58162e-299	1.06954	1	0.98	3.30289e-295	9	Hsp90ab1
1.79246e-114	1.06807	0.681	0.545	3.74319e-110	9	Eif1ax
1.71489e-113	1.06514	0.62	0.424	3.58121e-109	9	Gars
1.58879e-171	1.05346	0.851	0.691	3.31787e-167	9	Ndufa4
8.71968e-234	1.05072	0.467	0.128	1.82093e-229	9	Bex1
8.26493e-235	1.04615	0.463	0.125	1.72597e-230	9	Bex4
7.0018e-176	1.04598	0.459	0.146	1.46218e-171	9	Cdc20
1.4169e-104	1.04067	0.527	0.283	2.9589e-100	9	Atf5
8.90916e-155	1.03636	0.795	0.705	1.8605e-150	9	Cct7
3.61221e-155	1.03475	0.817	0.714	7.54337e-151	9	Nap1l1
7.13712e-121	1.03365	0.697	0.563	1.49045e-116	9	Banf1
2.11453e-140	1.03359	0.766	0.644	4.41576e-136	9	Aprt
2.7476e-134	1.03266	0.751	0.59	5.73782e-130	9	Hspa9
1.74974e-233	1.02677	0.955	0.888	3.65398e-229	9	Rbm3
1.85629e-113	1.02565	0.722	0.642	3.8765e-109	9	Eif3g
1.0748e-101	1.02426	0.588	0.4	2.2445e-97	9	Cisd1
1.15564e-162	1.0224	0.842	0.778	2.41331e-158	9	Mrfap1
2.79e-105	1.0146	0.625	0.461	5.82635e-101	9	Phb
1.50759e-96	1.01396	0.657	0.527	3.1483e-92	9	Impdh2
5.37728e-193	1.0126	0.902	0.807	1.12294e-188	9	Hnrnpa1
1.13932e-120	1.00747	0.719	0.603	2.37924e-116	9	Ndufa12
6.33219e-125	1.00448	0.754	0.65	1.32235e-120	9	Cct3
4.56554e-106	1.00444	0.711	0.62	9.53422e-102	9	Eif3d
1.92378e-117	1.00382	0.71	0.568	4.01743e-113	9	Cacybp
3.14579e-97	1.00057	0.586	0.395	6.56936e-93	9	Lsm2
1.29264e-153	0.998288	0.818	0.736	2.69942e-149	9	Cct2
1.0099e-89	0.993473	0.606	0.467	2.10898e-85	9	Siva1
3.36588e-133	0.985319	0.774	0.703	7.02896e-129	9	Mdh2
5.43273e-98	0.984425	0.659	0.551	1.13452e-93	9	Strap
4.10918e-88	0.983849	0.683	0.621	8.58121e-84	9	Snrpd1
1.19164e-212	0.982734	0.926	0.869	2.48851e-208	9	Atp5g2
4.22568e-79	0.981829	0.611	0.493	8.82449e-75	9	Dnajc2
4.82217e-107	0.979348	0.689	0.584	1.00701e-102	9	Snrpd3
1.49778e-188	0.974581	0.927	0.882	3.12782e-184	9	Eef1g
5.88643e-108	0.972591	0.862	0.776	1.22926e-103	9	Hmgb2
6.47396e-188	0.971798	0.444	0.131	1.35196e-183	9	Prph
9.7479e-84	0.96643	0.599	0.464	2.03565e-79	9	Npm3
5.29187e-112	0.964548	0.76	0.699	1.1051e-107	9	Ptges3
8.03528e-188	0.962674	0.503	0.168	1.67801e-183	9	Ppic
1.42995e-236	0.961029	0.982	0.947	2.98616e-232	9	Rpl23a
1.00914e-92	0.95738	0.647	0.527	2.10739e-88	9	Commd1
2.62012e-75	0.957131	0.59	0.442	5.4716e-71	9	Zwint
2.18817e-75	0.956931	0.517	0.34	4.56955e-71	9	Polr3k
3.81993e-99	0.953913	0.515	0.296	7.97717e-95	9	Galk1
0	0.950908	0.998	0.985	0	9	Rps27a
7.53594e-114	0.950822	0.755	0.67	1.57373e-109	9	Uqcr11
5.78974e-169	0.950332	0.448	0.144	1.20907e-164	9	Pclaf
8.93059e-174	0.950284	0.877	0.839	1.86497e-169	9	Atp5d
5.13868e-135	0.949209	0.633	0.315	1.07311e-130	9	Nedd4
3.48889e-151	0.948117	0.544	0.23	7.28585e-147	9	Pcbp4
2.45226e-81	0.947181	0.602	0.476	5.12106e-77	9	Txnl4a
2.18939e-87	0.945743	0.65	0.513	4.57211e-83	9	Pcmt1
5.19264e-103	0.942986	0.501	0.273	1.08438e-98	9	Timm8a1
3.48021e-91	0.942812	0.656	0.544	7.26771e-87	9	Fkbp3
1.82122e-100	0.942738	0.751	0.65	3.80325e-96	9	Tuba1b
3.43906e-93	0.94227	0.679	0.595	7.18179e-89	9	Cyc1
8.94886e-124	0.939163	0.764	0.686	1.86879e-119	9	Cycs
2.90224e-113	0.938083	0.493	0.25	6.06074e-109	9	Cisd3
1.38424e-107	0.936511	0.732	0.657	2.89071e-103	9	Lsm4
5.84286e-70	0.934168	0.482	0.288	1.22016e-65	9	Anxa1
4.06481e-83	0.932084	0.591	0.436	8.48854e-79	9	Ddx39
1.38618e-91	0.931048	0.694	0.618	2.89476e-87	9	Sarnp
2.38802e-218	0.930923	0.971	0.917	4.98691e-214	9	Rps17
1.01184e-84	0.930623	0.626	0.519	2.11302e-80	9	Eif3l
4.67576e-84	0.930152	0.692	0.643	9.76439e-80	9	Ndufab1
2.15777e-170	0.923442	0.971	0.824	4.50608e-166	9	Vim
6.85171e-195	0.921957	0.44	0.129	1.43084e-190	9	4930550L24Rik
1.44394e-91	0.918535	0.657	0.547	3.01539e-87	9	Cuedc2
2.2596e-93	0.917657	0.621	0.405	4.71873e-89	9	Ccnd3
1.13689e-92	0.916361	0.71	0.66	2.37417e-88	9	Snrpd2
1.57829e-131	0.912254	0.787	0.663	3.29593e-127	9	Atpif1
1.81193e-95	0.910474	0.47	0.251	3.78386e-91	9	Fam136a
8.10938e-58	0.910447	0.518	0.391	1.69348e-53	9	Brix1
8.16769e-273	0.908286	1	0.984	1.70566e-268	9	Rpl41
3.51953e-91	0.90722	0.708	0.659	7.34984e-87	9	Sf3b5
1.41341e-81	0.902768	0.461	0.27	2.95163e-77	9	Hmga1
6.18211e-164	0.902122	0.878	0.836	1.29101e-159	9	Tomm20
1.70407e-126	0.897065	0.85	0.779	3.55861e-122	9	Snrpg
8.78171e-75	0.896068	0.554	0.393	1.83388e-70	9	Lars
9.58449e-63	0.894629	0.597	0.518	2.00153e-58	9	Idh3g
7.31216e-67	0.894574	0.625	0.565	1.527e-62	9	Txn2
5.40464e-90	0.891016	0.663	0.557	1.12865e-85	9	Erh
4.84378e-98	0.888061	0.722	0.663	1.01153e-93	9	Timm13
2.62398e-68	0.887015	0.536	0.394	5.47966e-64	9	Ppid
1.07314e-77	0.884971	0.656	0.577	2.24104e-73	9	Rwdd1
2.24873e-205	0.883781	0.996	0.977	4.69601e-201	9	Rps5
2.86455e-87	0.882614	0.594	0.408	5.98205e-83	9	Sms
9.3523e-69	0.881596	0.606	0.526	1.95304e-64	9	Tomm5
6.28324e-63	0.881208	0.547	0.413	1.31213e-58	9	Paics
1.60609e-69	0.875995	0.551	0.419	3.35399e-65	9	Mrto4
6.01961e-110	0.875678	0.509	0.25	1.25707e-105	9	Psat1
1.02527e-101	0.873399	0.441	0.202	2.14107e-97	9	Pi4k2b
1.32837e-64	0.873183	0.546	0.43	2.77403e-60	9	Slc25a39
9.41257e-67	0.872994	0.636	0.564	1.96563e-62	9	Uqcc2
2.64862e-91	0.870359	0.72	0.649	5.53112e-87	9	Psmb7
2.57398e-121	0.866529	0.437	0.187	5.37523e-117	9	Nt5dc2
9.27784e-263	0.866285	0.996	0.966	1.93749e-258	9	Rpl15
4.00517e-82	0.86499	0.696	0.65	8.36399e-78	9	Tcp1
5.78736e-80	0.863629	0.485	0.272	1.20857e-75	9	Eps8
1.19705e-68	0.862894	0.707	0.695	2.49981e-64	9	Cct4
1.55905e-114	0.862237	0.517	0.234	3.25577e-110	9	Top2a
2.72755e-69	0.860724	0.613	0.526	5.69594e-65	9	Pfdn1
5.9065e-67	0.860499	0.671	0.63	1.23345e-62	9	Psmc2
5.99459e-148	0.859785	0.914	0.86	1.25185e-143	9	Dynll1
9.37431e-68	0.857818	0.645	0.597	1.95764e-63	9	Fbl
4.16822e-139	0.855255	0.877	0.833	8.70449e-135	9	Eef1d
1.8455e-85	0.854737	0.391	0.186	3.85396e-81	9	Nup37
4.68535e-153	0.854514	0.878	0.82	9.78441e-149	9	Ywhae
7.6551e-58	0.853655	0.384	0.205	1.59861e-53	9	Spry2
7.08751e-135	0.852731	0.895	0.841	1.48008e-130	9	Hmgb1
4.10307e-159	0.850614	0.651	0.307	8.56844e-155	9	Cryab
5.31372e-52	0.850149	0.468	0.334	1.10966e-47	9	Znrd2
3.71296e-93	0.849657	0.744	0.68	7.75377e-89	9	Paip2
6.01717e-78	0.848242	0.523	0.334	1.25657e-73	9	Arl2
1.32221e-59	0.848192	0.584	0.492	2.76117e-55	9	Glrx5
7.0245e-87	0.848095	0.751	0.691	1.46693e-82	9	Pgk1
1.72154e-49	0.847284	0.589	0.537	3.59508e-45	9	Rsl1d1
2.22958e-59	0.84616	0.589	0.514	4.65604e-55	9	Mrpl42
2.21459e-110	0.845657	0.776	0.736	4.62473e-106	9	Ndufb8
2.28112e-172	0.842115	0.954	0.897	4.76367e-168	9	H2afz
2.95618e-75	0.841847	0.511	0.307	6.17339e-71	9	Tspan4
2.07877e-115	0.840116	0.789	0.757	4.34109e-111	9	Polr1d
3.97166e-139	0.836838	0.439	0.153	8.29402e-135	9	Prrx1
9.31481e-95	0.836739	0.477	0.254	1.94521e-90	9	Orc6
9.60513e-135	0.832296	0.456	0.167	2.00584e-130	9	Serpinh1
6.75437e-58	0.831112	0.568	0.482	1.41052e-53	9	Mrpl13
2.84179e-90	0.829234	0.4	0.186	5.93451e-86	9	Nup43
1.52175e-192	0.82797	0.84	0.491	3.17787e-188	9	AI506816
1.15129e-113	0.826181	0.425	0.177	2.40425e-109	9	Cenpw
1.88694e-99	0.825668	0.739	0.553	3.9405e-95	9	Lap3
1.14605e-59	0.825187	0.631	0.566	2.39329e-55	9	Arl1
2.82047e-79	0.824528	0.509	0.311	5.88999e-75	9	Dkc1
7.23132e-75	0.824475	0.517	0.315	1.51012e-70	9	Tpm1
2.39e-83	0.824191	0.5	0.271	4.99103e-79	9	Ppfibp1
2.77301e-83	0.82329	0.545	0.321	5.79088e-79	9	Rhoc
3.8712e-94	0.822654	0.737	0.661	8.08423e-90	9	Fkbp1a
1.1345e-249	0.821749	0.998	0.982	2.36917e-245	9	Rpl37
1.20757e-53	0.820074	0.548	0.446	2.52178e-49	9	Gadd45gip1
2.42397e-91	0.819226	0.196	0.05	5.06199e-87	9	Nts
4.32752e-216	0.818342	0.989	0.961	9.03716e-212	9	Rpl27
1.87785e-155	0.814973	0.41	0.131	3.92152e-151	9	Akr1b8
1.09559e-58	0.813795	0.449	0.29	2.28792e-54	9	Mrpl22
3.42027e-118	0.813671	0.44	0.181	7.14255e-114	9	Gm1673
2.78625e-136	0.81253	0.416	0.14	5.81853e-132	9	Rlbp1
6.11175e-50	0.811858	0.565	0.484	1.27632e-45	9	Lrrc59
1.80828e-74	0.810393	0.732	0.675	3.77623e-70	9	Uqcr10
2.0995e-62	0.809122	0.432	0.265	4.38439e-58	9	Rpf2
3.64625e-51	0.805873	0.6	0.557	7.61446e-47	9	Grpel1
1.51185e-54	0.804786	0.595	0.542	3.15719e-50	9	Pfdn6
4.72735e-54	0.804174	0.512	0.39	9.87212e-50	9	Lsm7
1.58039e-59	0.802294	0.49	0.338	3.30034e-55	9	Uchl3
3.74976e-140	0.800987	0.957	0.917	7.83062e-136	9	Arpc1b
8.69327e-166	0.80083	0.414	0.129	1.81542e-161	9	3830403N18Rik
2.37488e-68	0.800815	0.728	0.703	4.95947e-64	9	Krtcap2
1.49691e-89	0.800102	0.406	0.193	3.126e-85	9	Rfc4
3.25905e-102	0.80008	0.807	0.778	6.80588e-98	9	Psmb4
3.49546e-53	0.800038	0.497	0.362	7.29956e-49	9	Exosc4
1.16662e-81	0.800026	0.432	0.217	2.43626e-77	9	Cav2
1.84697e-31	0.799239	0.583	0.544	3.85703e-27	9	Pttg1
1.31407e-66	0.799107	0.512	0.339	2.74417e-62	9	Ptov1
1.66315e-216	0.798387	0.991	0.96	3.47315e-212	9	Rpl7a
4.5947e-52	0.794127	0.526	0.407	9.5951e-48	9	Pop5
2.37243e-145	0.792926	0.983	0.895	4.95435e-141	9	Bst2
3.83136e-170	0.792715	0.954	0.926	8.00103e-166	9	Chchd2
1.18233e-92	0.790683	0.438	0.215	2.46905e-88	9	Mcm7
1.94081e-42	0.790198	0.494	0.393	4.05299e-38	9	Nolc1
2.80813e-186	0.786989	0.98	0.939	5.86423e-182	9	Rpl4
8.79386e-75	0.786553	0.72	0.7	1.83642e-70	9	Ndufc2
7.34117e-59	0.786488	0.619	0.567	1.53306e-54	9	Polr2e
2.13778e-56	0.781999	0.582	0.459	4.46434e-52	9	Map1lc3a
2.68979e-220	0.78146	0.998	0.986	5.61708e-216	9	Rpl18a
3.90627e-82	0.779838	0.787	0.763	8.15746e-78	9	Ndufa2
1.09998e-61	0.779307	0.644	0.595	2.29709e-57	9	Mrps33
1.2805e-40	0.774405	0.522	0.414	2.67407e-36	9	1110038B12Rik
5.21738e-46	0.773665	0.589	0.556	1.08954e-41	9	Glrx3
2.36033e-58	0.773519	0.617	0.535	4.92907e-54	9	Mrpl51
2.76409e-43	0.77214	0.467	0.357	5.77225e-39	9	Ruvbl1
1.24295e-63	0.771672	0.669	0.62	2.59565e-59	9	Psmc6
5.5379e-60	0.771596	0.662	0.595	1.15648e-55	9	Arpc1a
4.31289e-51	0.771481	0.611	0.48	9.0066e-47	9	Phlda1
4.01708e-114	0.767879	0.846	0.837	8.38887e-110	9	Atp5a1
7.93673e-111	0.765789	0.431	0.173	1.65743e-106	9	Fgfrl1
1.5e-50	0.764991	0.589	0.524	3.13245e-46	9	Chchd1
1.20696e-68	0.764951	0.72	0.599	2.5205e-64	9	Irgm1
3.84739e-149	0.76461	0.914	0.841	8.03451e-145	9	Txn1
5.08419e-55	0.764306	0.661	0.644	1.06173e-50	9	Txnl1
6.03077e-53	0.762684	0.485	0.343	1.25941e-48	9	Nudcd2
4.49112e-54	0.761984	0.654	0.63	9.37881e-50	9	Nono
5.86583e-59	0.761332	0.685	0.665	1.22496e-54	9	Rbm8a
7.8714e-63	0.760571	0.672	0.642	1.64378e-58	9	Psmc5
2.6069e-103	0.759909	0.411	0.173	5.44399e-99	9	Hmgb3
1.49428e-74	0.759198	0.732	0.705	3.1205e-70	9	Hnrnpab
3.63489e-50	0.75909	0.604	0.564	7.59073e-46	9	Polr2g
2.20068e-106	0.754757	0.357	0.137	4.59568e-102	9	Psmc3ip
8.228e-39	0.754593	0.523	0.461	1.71825e-34	9	Mrpl15
4.33694e-47	0.754346	0.464	0.335	9.05683e-43	9	Sae1
3.11463e-116	0.754313	0.485	0.197	6.50429e-112	9	Gjc3
5.31587e-33	0.753176	0.531	0.491	1.11011e-28	9	Ssbp1
1.51782e-185	0.753037	0.993	0.971	3.16966e-181	9	Rps15
1.34871e-118	0.752137	0.378	0.136	2.81652e-114	9	Bex2
7.75396e-132	0.751304	0.897	0.871	1.61926e-127	9	Atp5h
8.02489e-76	0.749926	0.726	0.701	1.67584e-71	9	Atp5g3
1.47636e-60	0.746794	0.641	0.576	3.08307e-56	9	Emg1
1.24549e-53	0.746515	0.652	0.638	2.60095e-49	9	Timm23
1.95449e-166	0.745093	0.984	0.939	4.08156e-162	9	Naca
6.07532e-51	0.743425	0.602	0.534	1.26871e-46	9	Fundc2
2.39127e-45	0.743416	0.616	0.6	4.99368e-41	9	Vdac3
1.17336e-48	0.742808	0.549	0.461	2.45032e-44	9	Guk1
2.37534e-77	0.741455	0.441	0.24	4.96042e-73	9	Plpp2
1.62183e-132	0.740486	0.93	0.909	3.38687e-128	9	Slc25a3
5.1265e-228	0.738437	1	0.989	1.07057e-223	9	Rpl19
1.73068e-50	0.735096	0.627	0.577	3.61417e-46	9	Hdgf
2.02528e-222	0.73438	0.997	0.98	4.2294e-218	9	Rpl6
4.28436e-40	0.73424	0.635	0.618	8.94703e-36	9	Mrpl33
2.21298e-64	0.733659	0.386	0.209	4.62137e-60	9	Pold2
3.11518e-74	0.733471	0.471	0.265	6.50542e-70	9	Gstm5
3.96071e-70	0.733452	0.464	0.264	8.27114e-66	9	Ss18l2
2.55548e-191	0.733434	0.995	0.972	5.33661e-187	9	Rps18
4.12104e-39	0.733114	0.569	0.536	8.60598e-35	9	Phf5a
1.64321e-175	0.732918	0.994	0.971	3.43152e-171	9	Ptma
4.49704e-136	0.732914	0.973	0.933	9.39117e-132	9	Gapdh
6.94822e-45	0.732323	0.62	0.603	1.451e-40	9	Pdcd5
7.81058e-67	0.731584	0.548	0.355	1.63108e-62	9	Selenom
2.46842e-44	0.731533	0.57	0.525	5.1548e-40	9	Ola1
3.42744e-91	0.731447	0.787	0.687	7.15753e-87	9	Tpi1
3.7065e-115	0.7295	0.85	0.824	7.74029e-111	9	Cox5a
1.90897e-84	0.72885	0.498	0.256	3.9865e-80	9	Bcas1
1.26474e-48	0.728813	0.426	0.287	2.64115e-44	9	Tsfm
3.92185e-109	0.727449	0.879	0.85	8.19e-105	9	Sumo2
2.44484e-53	0.72603	0.378	0.212	5.10557e-49	9	Laptm4b
3.27737e-35	0.725669	0.544	0.504	6.84414e-31	9	Polr2c
2.50919e-73	0.723364	0.77	0.751	5.23995e-69	9	Eif2s2
3.18878e-77	0.722791	0.743	0.726	6.65914e-73	9	Psmb5
8.34023e-54	0.722286	0.68	0.653	1.74169e-49	9	Mdh1
9.19635e-39	0.722145	0.544	0.5	1.92047e-34	9	Pin1
1.16323e-32	0.721875	0.257	0.14	2.42916e-28	9	Hist1h2ae
1.08011e-79	0.720696	0.444	0.229	2.2556e-75	9	Rcn1
3.47957e-46	0.72017	0.462	0.327	7.26639e-42	9	Dtymk
1.44816e-32	0.718608	0.581	0.554	3.02419e-28	9	Nop10
2.44246e-63	0.718285	0.421	0.243	5.1006e-59	9	Shmt2
3.43137e-101	0.71814	0.88	0.871	7.16574e-97	9	Gpx4
1.05492e-44	0.717875	0.532	0.457	2.203e-40	9	Chchd3
7.96509e-136	0.716794	0.967	0.941	1.66335e-131	9	Oaz1
1.11176e-67	0.714981	0.78	0.758	2.32168e-63	9	Atp5md
1.35921e-76	0.714094	0.765	0.712	2.83843e-72	9	Pgam1
2.03157e-49	0.713364	0.462	0.319	4.24253e-45	9	Hdac2
1.05545e-99	0.710742	0.44	0.184	2.2041e-95	9	Tubb3
1.69082e-70	0.710142	0.717	0.709	3.53094e-66	9	Snu13
4.52554e-47	0.709915	0.619	0.592	9.45069e-43	9	Nars
5.25004e-40	0.709531	0.505	0.421	1.09637e-35	9	Tomm40
7.16586e-48	0.708063	0.693	0.691	1.49645e-43	9	Snrpe
4.17872e-35	0.707774	0.547	0.512	8.72641e-31	9	Nudt21
1.53885e-71	0.707735	0.788	0.775	3.21358e-67	9	Tomm7
1.06814e-39	0.707117	0.461	0.346	2.23059e-35	9	Cfap20
5.85492e-34	0.705855	0.471	0.378	1.22268e-29	9	Chmp2b
5.14412e-49	0.704205	0.672	0.664	1.07425e-44	9	Zfp706
8.92169e-101	0.703511	0.371	0.14	1.86312e-96	9	Hmga2
8.9038e-138	0.701891	0.964	0.938	1.85938e-133	9	Eef2
3.28448e-32	0.701368	0.465	0.392	6.85897e-28	9	Stoml2
7.86571e-51	0.701356	0.633	0.605	1.6426e-46	9	Mrpl30
9.94644e-60	0.701052	0.476	0.301	2.07712e-55	9	Bzw2
4.01083e-34	0.700407	0.444	0.353	8.37581e-30	9	Timm50
7.21644e-31	0.700365	0.454	0.338	1.50701e-26	9	Cks2
1.18737e-45	0.700277	0.633	0.561	2.47959e-41	9	H2afv
9.39191e-94	0.699998	0.385	0.153	1.96131e-89	9	Apol9a
1.17226e-38	0.69882	0.438	0.324	2.44804e-34	9	Gar1
6.78892e-37	0.698697	0.633	0.659	1.41773e-32	9	U2af1
4.55672e-44	0.697411	0.45	0.32	9.5158e-40	9	Rpa3
6.20058e-53	0.696301	0.658	0.654	1.29487e-48	9	Nudc
5.82623e-23	0.696291	0.44	0.395	1.21669e-18	9	Nip7
1.06681e-48	0.69587	0.688	0.689	2.22782e-44	9	Ssb
2.46897e-46	0.693733	0.663	0.684	5.15595e-42	9	Tomm22
3.08668e-40	0.691798	0.419	0.296	6.44592e-36	9	Apex1
9.29473e-72	0.690274	0.745	0.719	1.94102e-67	9	Psma4
1.54665e-49	0.689294	0.458	0.315	3.22987e-45	9	Mpp6
3.06674e-58	0.688998	0.707	0.679	6.40428e-54	9	G3bp1
1.80701e-193	0.688705	1	0.996	3.77357e-189	9	Eef1a1
2.59924e-50	0.687549	0.392	0.239	5.42799e-46	9	Mtap
3.12733e-87	0.685898	0.801	0.813	6.53081e-83	9	Eif3k
1.2219e-29	0.685884	0.468	0.41	2.5517e-25	9	Clns1a
1.97983e-32	0.685712	0.481	0.405	4.13447e-28	9	Gps1
1.46201e-58	0.685474	0.672	0.617	3.05312e-54	9	Psmd7
3.66482e-45	0.685464	0.45	0.313	7.65325e-41	9	Ash2l
1.43714e-33	0.68467	0.531	0.48	3.00119e-29	9	Mrps7
8.77108e-176	0.684347	0.993	0.971	1.83167e-171	9	Rpl5
5.44019e-94	0.683453	0.89	0.866	1.13607e-89	9	Cox6c
5.17287e-130	0.683367	0.348	0.111	1.08025e-125	9	Hebp2
3.10194e-101	0.680537	0.941	0.905	6.47778e-97	9	Gm10076
6.35859e-31	0.680116	0.52	0.466	1.32787e-26	9	Lsm3
4.14306e-82	0.677933	0.344	0.139	8.65195e-78	9	Cdca8
1.53289e-28	0.677479	0.449	0.38	3.20113e-24	9	Dohh
7.38456e-38	0.677338	0.59	0.568	1.54212e-33	9	Akr1b3
1.70302e-96	0.675482	0.367	0.152	3.55642e-92	9	Rangrf
5.73964e-120	0.675458	0.555	0.253	1.19861e-115	9	Pcsk1n
9.29794e-195	0.67536	1	0.991	1.94169e-190	9	Rpl13
1.27375e-70	0.67519	0.398	0.193	2.65997e-66	9	Maged2
2.0586e-31	0.674838	0.522	0.48	4.29898e-27	9	Psmd3
2.01449e-27	0.67349	0.446	0.372	4.20685e-23	9	Pfdn4
6.18403e-108	0.67223	0.93	0.9	1.29141e-103	9	Eif4a1
3.7035e-39	0.672154	0.569	0.532	7.73402e-35	9	Cfdp1
7.59822e-79	0.672042	0.368	0.163	1.58674e-74	9	C130026I21Rik
9.04014e-27	0.671362	0.501	0.449	1.88785e-22	9	Lsm5
3.24918e-34	0.671078	0.53	0.48	6.78525e-30	9	Stip1
2.7587e-71	0.670885	0.777	0.789	5.76099e-67	9	Snrpb
2.02849e-65	0.670286	0.767	0.717	4.23609e-61	9	Sept7
1.11569e-70	0.670119	0.82	0.815	2.3299e-66	9	Elob
2.65811e-31	0.669079	0.516	0.458	5.55093e-27	9	Mrpl17
1.57123e-55	0.668084	0.359	0.197	3.28119e-51	9	Thop1
3.23175e-172	0.666608	0.995	0.979	6.74885e-168	9	Rpl32
3.95835e-32	0.665275	0.435	0.339	8.26623e-28	9	Rps19bp1
8.37206e-40	0.664421	0.408	0.285	1.74834e-35	9	Ruvbl2
1.54997e-46	0.66373	0.648	0.661	3.23681e-42	9	Ube2m
5.10067e-36	0.663695	0.581	0.542	1.06517e-31	9	Sars
9.72503e-29	0.663512	0.559	0.532	2.03088e-24	9	Ndufb2
3.39496e-27	0.662379	0.49	0.443	7.08971e-23	9	Mrpl34
1.48761e-44	0.662379	0.684	0.694	3.10659e-40	9	Psma5
8.98868e-103	0.662338	0.965	0.925	1.87711e-98	9	Rpl35
2.95e-33	0.660365	0.503	0.438	6.16049e-29	9	Mrpl28
4.53723e-28	0.659772	0.559	0.538	9.47509e-24	9	Psmd12
2.99651e-34	0.659673	0.537	0.49	6.25762e-30	9	Bcl7c
5.38359e-80	0.657748	0.819	0.801	1.12425e-75	9	Ssr4
2.87997e-23	0.65683	0.521	0.519	6.01425e-19	9	Ndufa9
3.72876e-66	0.655633	0.756	0.773	7.78676e-62	9	Nedd8
3.23919e-108	0.655054	0.337	0.12	6.7644e-104	9	Dnph1
3.8594e-58	0.653761	0.363	0.195	8.05958e-54	9	Tubg1
4.72767e-61	0.653203	0.379	0.201	9.8728e-57	9	Tyms
3.94189e-33	0.651378	0.417	0.312	8.23184e-29	9	Polr2h
5.00488e-73	0.651076	0.815	0.813	1.04517e-68	9	Atp5j
9.50071e-36	0.650026	0.602	0.6	1.98403e-31	9	Snrpc
1.67248e-22	0.648306	0.378	0.304	3.49264e-18	9	Timm10
2.23182e-100	0.645523	0.339	0.125	4.6607e-96	9	Bcat1
1.62098e-138	0.644557	0.983	0.948	3.3851e-134	9	Eef1b2
2.11801e-39	0.644333	0.473	0.351	4.42303e-35	9	Josd2
2.21718e-40	0.644277	0.391	0.249	4.63014e-36	9	Ezh2
1.16062e-64	0.64394	0.737	0.747	2.42373e-60	9	Park7
4.30356e-35	0.643082	0.69	0.665	8.98712e-31	9	2410006H16Rik
1.76883e-21	0.642208	0.53	0.513	3.69386e-17	9	Kdelr2
1.71433e-30	0.642088	0.485	0.415	3.58003e-26	9	Pbdc1
5.45875e-95	0.641369	0.913	0.881	1.13995e-90	9	Rpl31
1.64659e-72	0.640783	0.364	0.166	3.43858e-68	9	Lix1l
1.33607e-26	0.639943	0.456	0.379	2.79012e-22	9	Pdha1
1.42455e-102	0.639263	0.32	0.112	2.97489e-98	9	Gm773
2.50473e-163	0.639126	0.998	0.982	5.23064e-159	9	Rpl9
7.62178e-59	0.638636	0.357	0.185	1.59166e-54	9	Mcm5
6.33114e-104	0.637816	0.672	0.391	1.32213e-99	9	Stmn1
1.85707e-55	0.636677	0.724	0.728	3.87812e-51	9	Psmb2
1.53593e-38	0.636164	0.42	0.272	3.20748e-34	9	Klk8
2.17671e-18	0.636061	0.458	0.426	4.54563e-14	9	Mrps17
4.00174e-31	0.635031	0.377	0.273	8.35684e-27	9	Rrp15
3.8258e-40	0.635003	0.475	0.313	7.98942e-36	9	Cenpa
4.21685e-50	0.634606	0.361	0.206	8.80605e-46	9	Tmem97
1.09793e-44	0.63248	0.661	0.669	2.2928e-40	9	Pgls
3.51298e-47	0.632329	0.7	0.76	7.33615e-43	9	Taf10
1.03125e-71	0.631143	0.799	0.815	2.15356e-67	9	Psma3
2.63138e-31	0.630842	0.568	0.551	5.49511e-27	9	Cops6
4.23923e-25	0.630771	0.527	0.509	8.85279e-21	9	Ndufb6
2.19339e-46	0.628393	0.709	0.729	4.58045e-42	9	Ndufa7
2.14156e-30	0.628382	0.473	0.399	4.47222e-26	9	Got2
8.78827e-31	0.626844	0.515	0.428	1.83525e-26	9	Bex3
2.33214e-22	0.626713	0.535	0.52	4.87021e-18	9	Eny2
1.79175e-65	0.626412	0.737	0.71	3.7417e-61	9	Ywhaq
5.19511e-100	0.626221	0.422	0.171	1.08489e-95	9	Tm4sf1
2.20532e-37	0.625844	0.433	0.316	4.60537e-33	9	Gcsh
3.64643e-42	0.625842	0.374	0.235	7.61484e-38	9	Tipin
3.72654e-62	0.625716	0.354	0.167	7.78213e-58	9	Sox2
5.60763e-149	0.62516	0.992	0.972	1.17104e-144	9	Rpl18
2.93117e-147	0.62374	0.999	0.982	6.12117e-143	9	Rpl30
4.44231e-25	0.622138	0.532	0.51	9.27687e-21	9	Mbd3
6.68846e-27	0.621697	0.538	0.52	1.39675e-22	9	Anapc11
1.21207e-131	0.621282	0.977	0.945	2.53116e-127	9	Rpl29
7.5345e-155	0.620352	0.999	0.982	1.57343e-150	9	Rps14
6.08685e-31	0.61937	0.447	0.348	1.27112e-26	9	Arl3
4.11417e-37	0.619058	0.4	0.275	8.59163e-33	9	Dynlt1f
6.64735e-31	0.618603	0.61	0.636	1.38817e-26	9	Rrp1
8.77926e-38	0.618293	0.511	0.394	1.83337e-33	9	Arl2bp
6.61905e-23	0.617102	0.43	0.367	1.38226e-18	9	Mrpl35
9.41601e-18	0.617005	0.53	0.561	1.96635e-13	9	Eif2s1
1.69154e-44	0.616898	0.695	0.711	3.53245e-40	9	Eno1
4.25726e-34	0.61647	0.384	0.27	8.89044e-30	9	Rrp9
7.89948e-61	0.616419	0.768	0.782	1.64965e-56	9	Ndufb9
8.23645e-98	0.616107	0.34	0.12	1.72002e-93	9	Cdca3
3.82329e-63	0.615615	0.364	0.17	7.98417e-59	9	Sox10
1.42039e-38	0.615128	0.361	0.229	2.96621e-34	9	Hddc2
2.0975e-22	0.613769	0.561	0.551	4.38021e-18	9	Ndufa5
5.74585e-122	0.613103	0.319	0.096	1.19991e-117	9	Pbk
5.19188e-144	0.612308	0.989	0.966	1.08422e-139	9	Rpl24
2.26109e-30	0.611687	0.6	0.603	4.72184e-26	9	Ssr2
2.92858e-26	0.61156	0.494	0.427	6.11576e-22	9	Snhg6
6.5152e-37	0.611395	0.396	0.257	1.36057e-32	9	Ugdh
7.99879e-85	0.611291	0.832	0.824	1.67039e-80	9	Psmb1
7.2778e-26	0.610607	0.465	0.403	1.51982e-21	9	Gsto1
1.04258e-79	0.610234	0.332	0.141	2.17723e-75	9	Hacd1
4.76736e-26	0.610045	0.493	0.459	9.95567e-22	9	Tmem147
1.25915e-31	0.608884	0.617	0.625	2.62948e-27	9	Metap2
1.95521e-25	0.607539	0.433	0.361	4.08306e-21	9	Mrpl55
7.68522e-22	0.606204	0.457	0.4	1.6049e-17	9	Kpnb1
6.30754e-17	0.606163	0.478	0.477	1.3172e-12	9	Lsm8
1.58289e-111	0.605253	0.312	0.102	3.30556e-107	9	Fkbp11
5.52991e-34	0.603367	0.423	0.294	1.15481e-29	9	Cbx5
2.16946e-75	0.603082	0.325	0.14	4.53047e-71	9	Nme4
1.48673e-136	0.602645	0.992	0.968	3.10475e-132	9	Rpl28
5.56485e-90	0.602275	0.28	0.095	1.16211e-85	9	Rrm2
5.85451e-29	0.602254	0.422	0.332	1.2226e-24	9	Cops3
5.07534e-27	0.602189	0.506	0.465	1.05988e-22	9	Hsd17b10
1.58899e-26	0.602162	0.376	0.279	3.31829e-22	9	Rrs1
1.01993e-68	0.602084	0.29	0.117	2.12993e-64	9	Serpinf1
1.1988e-20	0.60151	0.5	0.476	2.50346e-16	9	Rbm17
6.92744e-59	0.601352	0.304	0.135	1.44666e-54	9	Chl1
1.57056e-21	0.600707	0.58	0.615	3.2798e-17	9	Zcrb1
9.29738e-26	0.600397	0.499	0.455	1.94157e-21	9	Hpf1
6.67025e-21	0.600078	0.399	0.332	1.39295e-16	9	Nr2c2ap
2.04537e-84	0.599243	0.411	0.172	4.27135e-80	9	Col9a2
1.25839e-47	0.599001	0.349	0.199	2.6279e-43	9	Rfc5
6.61566e-30	0.598856	0.447	0.352	1.38155e-25	9	Cdk2ap1
8.15922e-19	0.598363	0.483	0.457	1.70389e-14	9	Nop58
8.37412e-130	0.597226	0.994	0.97	1.74877e-125	9	Rpl7
1.03911e-71	0.597081	0.333	0.141	2.16998e-67	9	Pet2
1.4888e-20	0.596898	0.523	0.501	3.10905e-16	9	Srp19
1.24785e-31	0.596773	0.367	0.241	2.60589e-27	9	Myef2
2.27013e-25	0.59573	0.539	0.522	4.74072e-21	9	Cnih4
8.48296e-26	0.595627	0.578	0.589	1.7715e-21	9	Ndufs3
2.19393e-57	0.595416	0.803	0.795	4.58159e-53	9	Cox7a2
1.61989e-27	0.59504	0.549	0.533	3.38281e-23	9	Cnpy2
2.2773e-15	0.594963	0.461	0.451	4.75569e-11	9	Utp11
2.58608e-25	0.594555	0.575	0.594	5.4005e-21	9	Mrps24
9.00612e-23	0.594523	0.471	0.402	1.88075e-18	9	1110038F14Rik
1.19999e-18	0.594204	0.434	0.386	2.50593e-14	9	Dnttip1
1.40316e-27	0.593893	0.589	0.612	2.93022e-23	9	Snf8
2.34479e-19	0.593604	0.386	0.327	4.89662e-15	9	Abcf2
4.40951e-64	0.593509	0.276	0.11	9.20838e-60	9	Tcim
2.84457e-17	0.592293	0.477	0.469	5.94031e-13	9	Bccip
2.65933e-24	0.59228	0.46	0.401	5.55349e-20	9	Rsl24d1
4.0729e-61	0.591955	0.782	0.803	8.50544e-57	9	Arf1
7.15914e-28	0.591351	0.41	0.32	1.49504e-23	9	Atic
2.70452e-117	0.590957	0.977	0.952	5.64786e-113	9	Rps25
1.23571e-23	0.589192	0.439	0.376	2.58053e-19	9	Kars
1.79589e-119	0.588922	0.976	0.774	3.75036e-115	9	Ifitm3
7.25732e-53	0.588667	0.852	0.844	1.51555e-48	9	Gas5
1.75265e-38	0.588501	0.387	0.246	3.66006e-34	9	Smc2
2.49914e-33	0.588246	0.374	0.253	5.21895e-29	9	Bod1
5.3968e-22	0.587652	0.446	0.39	1.12701e-17	9	Pmpcb
8.35363e-101	0.587369	0.937	0.913	1.74449e-96	9	Btf3
1.4545e-17	0.586925	0.522	0.513	3.03743e-13	9	Polr2k
2.29259e-124	0.586768	0.995	0.974	4.78761e-120	9	Rpl3
3.10476e-23	0.586551	0.439	0.372	6.48366e-19	9	Hars
2.30621e-26	0.586151	0.571	0.559	4.81607e-22	9	Nop56
5.82975e-22	0.585686	0.577	0.605	1.21743e-17	9	Ndufv2
8.35571e-24	0.585378	0.531	0.515	1.74492e-19	9	Eif3b
4.16429e-89	0.585321	0.322	0.122	8.69629e-85	9	Fndc4
2.0013e-18	0.584583	0.411	0.363	4.17932e-14	9	Mrpl2
2.36488e-130	0.584536	1	0.998	4.93857e-126	9	Tpt1
1.47776e-25	0.584236	0.595	0.615	3.086e-21	9	Med28
2.30414e-74	0.583675	0.886	0.879	4.81174e-70	9	Ppib
2.0536e-27	0.581824	0.45	0.357	4.28853e-23	9	Mthfd2
3.22002e-30	0.58167	0.404	0.303	6.72437e-26	9	Mrps10
8.53639e-116	0.581178	0.995	0.983	1.78265e-111	9	Rps20
1.48621e-114	0.580967	0.998	0.974	3.10365e-110	9	Rpl12
2.38414e-17	0.580962	0.465	0.438	4.97879e-13	9	Psmg4
2.699e-27	0.579771	0.557	0.534	5.63631e-23	9	Mtch1
3.18582e-67	0.579671	0.274	0.106	6.65295e-63	9	Ccnb2
4.39497e-31	0.57954	0.385	0.271	9.17803e-27	9	Ift27
1.25989e-29	0.579113	0.615	0.648	2.63102e-25	9	Ube2n
4.07264e-17	0.578871	0.483	0.469	8.50489e-13	9	Acp1
8.06285e-37	0.578771	0.374	0.247	1.68376e-32	9	Ppih
1.26627e-20	0.577575	0.523	0.528	2.64436e-16	9	Mrpl18
1.18894e-21	0.577158	0.422	0.35	2.48286e-17	9	Mrpl53
2.05855e-22	0.576806	0.371	0.288	4.29887e-18	9	Aatf
4.23036e-20	0.57619	0.564	0.592	8.83426e-16	9	Wdr83os
3.31014e-21	0.575321	0.487	0.421	6.91256e-17	9	Tcf12
6.28307e-62	0.574782	0.328	0.154	1.31209e-57	9	Copz2
6.42781e-21	0.574624	0.43	0.372	1.34232e-16	9	Eif1ad
5.9195e-35	0.574608	0.284	0.156	1.23617e-30	9	F3
1.89885e-28	0.574359	0.621	0.663	3.96537e-24	9	Cdc37
1.05384e-30	0.573347	0.435	0.32	2.20074e-26	9	Dnajc9
5.07356e-16	0.573315	0.564	0.572	1.05951e-11	9	Ndufc1
3.93606e-56	0.572938	0.844	0.846	8.21967e-52	9	Atp5l
1.71909e-22	0.572883	0.403	0.333	3.58998e-18	9	Rnf126
2.06876e-42	0.572837	0.379	0.229	4.32019e-38	9	Plp2
2.4593e-21	0.572628	0.604	0.654	5.13576e-17	9	Ndufs7
8.90498e-27	0.572599	0.357	0.254	1.85963e-22	9	Drg2
8.18185e-19	0.570878	0.606	0.635	1.70862e-14	9	Tmem258
8.28344e-14	0.570786	0.4	0.369	1.72983e-09	9	Esf1
1.45663e-34	0.57016	0.361	0.236	3.04189e-30	9	Gnpnat1
3.02168e-25	0.568726	0.486	0.436	6.31018e-21	9	Mrps26
1.19059e-63	0.568622	0.428	0.212	2.4863e-59	9	Mcam
2.39775e-44	0.568256	0.368	0.217	5.00723e-40	9	Adk
3.43019e-34	0.567863	0.656	0.698	7.16328e-30	9	Ndufb5
2.99078e-26	0.566038	0.651	0.674	6.24566e-22	9	Dynlrb1
3.96076e-68	0.565473	0.309	0.134	8.27125e-64	9	Zfp428
1.6281e-13	0.565409	0.493	0.513	3.39995e-09	9	Polr2j
2.17988e-27	0.565302	0.384	0.282	4.55224e-23	9	Dgcr6
1.85685e-28	0.565064	0.626	0.666	3.87766e-24	9	Pabpn1
3.38022e-61	0.564899	0.357	0.175	7.05891e-57	9	Fkbp9
2.04702e-46	0.564407	0.37	0.206	4.27478e-42	9	Maged1
1.6908e-74	0.564048	0.269	0.101	3.53089e-70	9	Cdc45
1.75811e-20	0.56364	0.465	0.418	3.67145e-16	9	Snrpa1
9.10783e-20	0.563403	0.576	0.628	1.90199e-15	9	Llph
3.60165e-19	0.563067	0.523	0.526	7.52134e-15	9	Timm17a
6.89425e-50	0.563049	0.825	0.849	1.43973e-45	9	Ncl
1.14077e-12	0.561681	0.492	0.519	2.38228e-08	9	Psmd6
2.2359e-21	0.561097	0.569	0.586	4.66922e-17	9	Bcas2
5.50375e-25	0.559677	0.481	0.408	1.14935e-20	9	Pgp
3.81763e-21	0.55966	0.415	0.349	7.97235e-17	9	Rbfa
6.04721e-18	0.559605	0.388	0.33	1.26284e-13	9	Mrps18b
1.78407e-34	0.55948	0.335	0.211	3.72567e-30	9	Cfap298
7.97348e-18	0.559011	0.45	0.411	1.6651e-13	9	Mrpl58
1.06853e-22	0.558429	0.656	0.703	2.23141e-18	9	Atf4
1.84274e-21	0.558398	0.5	0.458	3.84819e-17	9	Vbp1
8.23084e-19	0.558256	0.418	0.364	1.71885e-14	9	Wdr18
5.55415e-21	0.557262	0.393	0.314	1.15987e-16	9	Me2
1.78271e-16	0.557255	0.494	0.495	3.72283e-12	9	Psmd14
5.73648e-17	0.557237	0.485	0.46	1.19795e-12	9	Timm8b
3.68777e-52	0.556464	0.76	0.801	7.70117e-48	9	Atp5c1
4.9877e-16	0.556033	0.51	0.522	1.04158e-11	9	Imp3
3.51849e-31	0.555787	0.625	0.609	7.34765e-27	9	Rtcb
5.38072e-29	0.553793	0.323	0.215	1.12365e-24	9	Ppil1
9.67215e-17	0.55367	0.437	0.407	2.01983e-12	9	Gtf3a
3.70946e-21	0.553599	0.412	0.346	7.74646e-17	9	Thyn1
2.19834e-21	0.553534	0.603	0.606	4.5908e-17	9	Nucks1
3.01267e-17	0.553029	0.429	0.38	6.29135e-13	9	Aarsd1
6.27505e-105	0.552332	0.297	0.096	1.31042e-100	9	Rhox2h
2.00693e-130	0.551269	0.993	0.979	4.19108e-126	9	Rps7
1.29077e-13	0.551014	0.451	0.435	2.69551e-09	9	Dpy30
1.31718e-102	0.550699	0.287	0.093	2.75067e-98	9	Pcbd1
8.35986e-19	0.549525	0.561	0.581	1.74579e-14	9	Mrps14
2.98851e-65	0.548897	0.373	0.173	6.2409e-61	9	Cavin3
1.65053e-21	0.548508	0.39	0.315	3.44681e-17	9	Eef1akmt1
5.79033e-27	0.548493	0.646	0.683	1.20919e-22	9	Ndufb10
1.4232e-21	0.548451	0.387	0.312	2.97207e-17	9	Pycr2
9.05524e-37	0.548407	0.35	0.222	1.89101e-32	9	Cinp
1.4391e-17	0.548202	0.387	0.33	3.00527e-13	9	Ftsj3
5.75055e-17	0.548053	0.544	0.577	1.20089e-12	9	Ahsa1
1.83341e-12	0.547187	0.409	0.388	3.8287e-08	9	Lsm1
3.24678e-63	0.547163	0.359	0.177	6.78026e-59	9	Mthfd1l
1.86959e-45	0.546013	0.344	0.186	3.90427e-41	9	Csrp2
3.55568e-10	0.545698	0.429	0.423	7.42532e-06	9	Pin4
2.33796e-38	0.544791	0.724	0.764	4.88236e-34	9	Eif3e
7.2305e-99	0.543497	0.992	0.974	1.50995e-94	9	Rplp2
3.44857e-106	0.542966	0.985	0.961	7.20165e-102	9	Rpl10a
8.35352e-26	0.542097	0.34	0.239	1.74447e-21	9	Rnaseh2b
1.0099e-42	0.541927	0.668	0.569	2.10897e-38	9	Igtp
5.39756e-41	0.541043	0.336	0.197	1.12717e-36	9	Smyd2
4.04687e-16	0.540808	0.484	0.479	8.45108e-12	9	Rpl7l1
1.14475e-62	0.539174	0.278	0.116	2.39058e-58	9	Afp
5.46634e-14	0.537983	0.543	0.594	1.14154e-09	9	1110004F10Rik
1.8053e-16	0.537802	0.433	0.372	3.77e-12	9	Tubb6
3.00636e-13	0.53693	0.469	0.459	6.27819e-09	9	Mrpl57
8.74171e-72	0.536487	0.952	0.732	1.82553e-67	9	Cd63
1.64035e-18	0.536485	0.394	0.329	3.42555e-14	9	Rfc1
1.86781e-16	0.536134	0.556	0.599	3.90055e-12	9	Ndufs2
6.84502e-17	0.535883	0.52	0.5	1.42945e-12	9	AI662270
3.12791e-25	0.534517	0.359	0.259	6.53202e-21	9	Memo1
1.28752e-16	0.534377	0.51	0.516	2.68873e-12	9	Mrpl43
4.21908e-49	0.534215	0.795	0.793	8.8107e-45	9	Ldha
9.71971e-41	0.534177	0.3	0.164	2.02977e-36	9	Mcm2
6.65951e-18	0.533882	0.565	0.601	1.3907e-13	9	Ufc1
5.11003e-13	0.533203	0.517	0.532	1.06713e-08	9	Rnaseh2c
2.71637e-17	0.533193	0.526	0.551	5.67259e-13	9	Sdhd
4.98733e-17	0.532645	0.503	0.492	1.0415e-12	9	Thoc7
2.32828e-18	0.531757	0.512	0.502	4.86215e-14	9	Ssrp1
4.7293e-25	0.531405	0.59	0.604	9.87619e-21	9	Rnf187
2.81816e-16	0.531268	0.505	0.513	5.88517e-12	9	Mtch2
2.98967e-45	0.531229	0.301	0.156	6.24333e-41	9	Ctps
7.14495e-22	0.530872	0.447	0.38	1.49208e-17	9	Mettl9
5.3698e-16	0.529865	0.426	0.384	1.12138e-11	9	Trnau1ap
1.59862e-30	0.529607	0.704	0.724	3.3384e-26	9	Ywhah
1.37843e-38	0.528572	0.343	0.207	2.87857e-34	9	Aldh7a1
4.46818e-16	0.528155	0.447	0.419	9.33089e-12	9	Cdc34
2.85347e-15	0.52796	0.472	0.435	5.9589e-11	9	Med21
8.63934e-13	0.527847	0.481	0.5	1.80415e-08	9	Samm50
3.78678e-13	0.527803	0.462	0.449	7.90793e-09	9	Cbx1
3.78171e-21	0.526684	0.38	0.301	7.89735e-17	9	Tars
8.67935e-16	0.526233	0.425	0.386	1.81251e-11	9	Prdx3
3.97942e-33	0.526104	0.364	0.235	8.31022e-29	9	Fam92a
7.33999e-19	0.525732	0.567	0.596	1.53281e-14	9	Aimp1
1.93501e-10	0.525463	0.48	0.494	4.04088e-06	9	Polr2m
3.21208e-39	0.523818	0.768	0.802	6.70779e-35	9	Ndufa13
1.33925e-12	0.523618	0.462	0.463	2.79676e-08	9	Naa50
1.7625e-12	0.523059	0.499	0.533	3.68063e-08	9	Suclg1
1.03705e-10	0.522418	0.38	0.357	2.16568e-06	9	Nop14
2.47603e-14	0.521151	0.35	0.3	5.1707e-10	9	Exosc7
6.07313e-63	0.521007	0.267	0.111	1.26825e-58	9	Shmt1
8.12663e-30	0.520924	0.713	0.74	1.69708e-25	9	Atp5k
7.62525e-54	0.520876	0.279	0.128	1.59238e-49	9	Trip6
8.73407e-16	0.520121	0.506	0.507	1.82394e-11	9	Mrps16
5.8459e-31	0.520078	0.674	0.73	1.2208e-26	9	Rtraf
8.44543e-48	0.519579	0.301	0.153	1.76366e-43	9	Tdrkh
7.02041e-17	0.519291	0.571	0.632	1.46607e-12	9	Pfdn2
8.23866e-10	0.519206	0.502	0.541	1.72048e-05	9	Ddx21
1.46358e-13	0.518408	0.407	0.37	3.05639e-09	9	Drg1
1.90354e-23	0.516808	0.609	0.647	3.97517e-19	9	Cope
1.078e-28	0.516489	0.312	0.201	2.25119e-24	9	Them6
6.50922e-14	0.516428	0.477	0.48	1.35932e-09	9	Ccdc124
1.29638e-21	0.516233	0.303	0.212	2.70724e-17	9	Gmnn
1.48548e-12	0.516207	0.349	0.295	3.10212e-08	9	Ahsa2
6.75976e-09	0.515547	0.397	0.399	0.000141164	9	Rbmxl1
1.45256e-29	0.515458	0.562	0.504	3.03338e-25	9	Hmgn1
5.43809e-50	0.515289	0.291	0.142	1.13564e-45	9	Gins2
8.95148e-58	0.515262	0.306	0.142	1.86934e-53	9	Tpm3-rs7
3.81546e-30	0.515143	0.653	0.664	7.96783e-26	9	St13
1.28234e-35	0.514885	0.772	0.817	2.67791e-31	9	Tle5
7.74252e-91	0.514748	0.286	0.1	1.61687e-86	9	2010204K13Rik
7.33787e-22	0.514243	0.42	0.35	1.53237e-17	9	Clpp
1.16558e-61	0.514221	0.371	0.182	2.43409e-57	9	Xlr
8.65917e-113	0.513923	0.998	0.979	1.8083e-108	9	Rpl38
2.11747e-39	0.513806	0.211	0.093	4.42192e-35	9	Ccnb1
1.44031e-13	0.513246	0.387	0.344	3.00781e-09	9	Idh2
6.1235e-25	0.512231	0.333	0.217	1.27877e-20	9	Bpgm
1.46475e-100	0.511112	0.983	0.959	3.05884e-96	9	Rpl14
1.11571e-44	0.511037	0.295	0.147	2.32993e-40	9	Apol9b
3.43187e-16	0.510958	0.46	0.427	7.16678e-12	9	Snrpa
2.30829e-11	0.510049	0.457	0.46	4.82041e-07	9	Mrpl21
1.42432e-18	0.509893	0.37	0.295	2.9744e-14	9	Dtd1
2.76339e-09	0.509392	0.415	0.426	5.77079e-05	9	Med8
2.27571e-14	0.508969	0.501	0.514	4.75236e-10	9	Mrpl54
5.36848e-14	0.508472	0.544	0.571	1.1211e-09	9	1810058I24Rik
4.22587e-31	0.50841	0.311	0.192	8.82488e-27	9	Polr3h
7.07464e-19	0.506901	0.581	0.616	1.4774e-14	9	Pcna
1.17191e-44	0.506431	0.258	0.123	2.4473e-40	9	Uhrf1
6.264e-20	0.505286	0.316	0.225	1.30811e-15	9	Pnpt1
6.39587e-46	0.504535	0.71	0.702	1.33565e-41	9	Sec11c
1.11108e-93	0.503749	0.999	0.983	2.32028e-89	9	Rpsa
3.00527e-14	0.50365	0.386	0.343	6.27591e-10	9	Idh3a
2.12187e-13	0.502887	0.394	0.352	4.43111e-09	9	Abce1
1.53853e-45	0.502768	0.278	0.136	3.21292e-41	9	Pdxp
2.7695e-41	0.502428	0.278	0.136	5.78355e-37	9	Prc1
2.78684e-12	0.502059	0.457	0.467	5.81976e-08	9	Tmem126a
1.37511e-125	0.501153	0.997	0.979	2.87164e-121	9	Rps10
9.30709e-66	0.500837	0.265	0.104	1.9436e-61	9	Dppa4
3.82659e-55	0.500348	0.75	0.738	7.99108e-51	9	Rps27l
1.1476e-46	0.499523	0.293	0.141	2.39653e-42	9	Fam89a
8.2706e-14	0.499369	0.433	0.399	1.72715e-09	9	Kmt5a
1.3594e-12	0.499181	0.367	0.321	2.83883e-08	9	Rab28
5.25945e-54	0.498156	0.827	0.84	1.09833e-49	9	Eif3h
1.61642e-69	0.497608	0.262	0.098	3.37557e-65	9	Csta2
1.76892e-10	0.497044	0.413	0.41	3.69403e-06	9	Nabp2
1.09938e-54	0.497001	0.764	0.59	2.29583e-50	9	S100a10
1.58234e-38	0.496982	0.819	0.817	3.3044e-34	9	Sec61g
1.70943e-56	0.496842	0.259	0.109	3.56981e-52	9	Tex19.1
6.55507e-48	0.496812	0.8	0.818	1.3689e-43	9	Atp5f1
1.21438e-51	0.496551	0.245	0.1	2.53598e-47	9	Hmmr
4.32552e-16	0.495959	0.391	0.325	9.03298e-12	9	Yaf2
6.40012e-11	0.49569	0.529	0.585	1.33654e-06	9	Psmc4
8.5672e-70	0.495252	0.973	0.975	1.78909e-65	9	Hspa8
5.46542e-82	0.494401	0.278	0.1	1.14134e-77	9	Xlr3c
4.25859e-16	0.49369	0.587	0.656	8.89321e-12	9	Dctn3
2.33804e-09	0.493582	0.373	0.347	4.88252e-05	9	Rxylt1
2.57238e-81	0.492512	0.359	0.145	5.3719e-77	9	Ly6c1
1.80456e-37	0.491397	0.338	0.19	3.76847e-33	9	Adamts1
4.79621e-11	0.49114	0.405	0.378	1.00159e-06	9	Smarcb1
1.60334e-33	0.490719	0.376	0.236	3.34825e-29	9	Asrgl1
3.49314e-09	0.490276	0.311	0.276	7.29473e-05	9	Chchd4
2.02443e-38	0.489923	0.338	0.201	4.22761e-34	9	Abhd14a
3.73004e-20	0.489887	0.576	0.6	7.78945e-16	9	Mlf2
2.65491e-103	0.489708	0.996	0.986	5.54425e-99	9	Rpl23
2.66979e-10	0.489288	0.392	0.374	5.57533e-06	9	Dnajc21
6.0642e-14	0.489081	0.439	0.397	1.26639e-09	9	Btg3
1.83131e-31	0.48888	0.324	0.206	3.82432e-27	9	Pycrl
2.81339e-12	0.488664	0.39	0.351	5.87521e-08	9	Rpl10-ps3
1.27496e-16	0.488559	0.592	0.634	2.66249e-12	9	Ndufs5
1.2182e-67	0.487701	0.924	0.912	2.54397e-63	9	Cox8a
1.10996e-10	0.487623	0.371	0.346	2.31793e-06	9	Mtx2
7.17755e-13	0.487588	0.538	0.577	1.49889e-08	9	Mrpl20
1.89083e-10	0.487269	0.485	0.5	3.94863e-06	9	Skp1a
4.7209e-22	0.486972	0.304	0.208	9.85865e-18	9	Gpatch4
2.77819e-13	0.486784	0.3	0.236	5.8017e-09	9	Ptrh2
1.57256e-15	0.485456	0.343	0.278	3.28398e-11	9	Mcm3
1.07249e-12	0.484688	0.358	0.308	2.23969e-08	9	Itpa
5.51873e-19	0.484486	0.585	0.623	1.15248e-14	9	Ostc
6.34653e-11	0.483676	0.476	0.495	1.32535e-06	9	Trp53
2.18937e-08	0.483116	0.331	0.301	0.000457206	9	Utp18
1.76247e-08	0.482912	0.427	0.436	0.000368056	9	Mrpl11
6.48181e-16	0.482521	0.404	0.351	1.3536e-11	9	Acat1
7.07698e-14	0.482212	0.426	0.387	1.47789e-09	9	Timm17b
1.62087e-10	0.481102	0.421	0.397	3.38487e-06	9	Fam162a
1.75315e-34	0.480199	0.283	0.161	3.66111e-30	9	Gemin6
9.24188e-32	0.480029	0.249	0.134	1.92998e-27	9	E030030I06Rik
1.05347e-12	0.479524	0.34	0.284	2.19996e-08	9	Tfam
6.1454e-18	0.479521	0.368	0.292	1.28334e-13	9	Ndufaf2
2.30718e-41	0.479455	0.338	0.185	4.81808e-37	9	Map1b
1.32818e-80	0.479402	0.286	0.106	2.77364e-76	9	Tpm2
1.50598e-46	0.479151	0.375	0.2	3.14493e-42	9	S100b
7.31076e-78	0.478751	0.28	0.103	1.52671e-73	9	Raet1e
5.04122e-09	0.477965	0.43	0.429	0.000105276	9	Mrpl27
3.86805e-14	0.477911	0.579	0.645	8.07765e-10	9	Bcap31
1.17943e-11	0.477835	0.336	0.291	2.46301e-07	9	Nifk
8.73336e-49	0.477652	0.266	0.124	1.82379e-44	9	Gstk1
3.39769e-10	0.477591	0.425	0.401	7.0954e-06	9	Cyb5r3
1.12942e-12	0.476892	0.395	0.357	2.35856e-08	9	Ipo5
3.725e-47	0.47623	0.798	0.823	7.77891e-43	9	Slc25a5
4.26806e-18	0.476163	0.327	0.247	8.913e-14	9	Aimp2
7.96654e-10	0.475796	0.509	0.565	1.66365e-05	9	Trappc4
3.88786e-15	0.474072	0.598	0.663	8.11902e-11	9	Psma6
1.87592e-15	0.473664	0.35	0.278	3.91749e-11	9	Ggct
3.29332e-25	0.473438	0.328	0.221	6.87744e-21	9	Nt5c3b
8.19106e-10	0.472786	0.528	0.579	1.71054e-05	9	Mrpl23
3.73885e-34	0.472549	0.315	0.19	7.80783e-30	9	Cmss1
1.75271e-21	0.47221	0.278	0.185	3.66018e-17	9	Nup85
5.39516e-35	0.471628	0.389	0.242	1.12667e-30	9	Sox4
2.42497e-16	0.471565	0.613	0.696	5.06407e-12	9	Psmd8
5.04393e-18	0.471398	0.329	0.248	1.05332e-13	9	Alad
4.02085e-80	0.471148	0.264	0.093	8.39674e-76	9	G730013B05Rik
2.40534e-11	0.470913	0.5	0.52	5.02307e-07	9	Dph3
1.85932e-09	0.470523	0.503	0.533	3.88282e-05	9	Coa3
1.5833e-15	0.469664	0.422	0.353	3.30641e-11	9	Psip1
4.32521e-09	0.46956	0.411	0.403	9.03235e-05	9	Cnih1
4.15697e-14	0.469171	0.337	0.277	8.68099e-10	9	Psmg2
5.37198e-11	0.466925	0.351	0.302	1.12183e-06	9	Tsen34
1.65509e-17	0.466488	0.627	0.697	3.45632e-13	9	Sf3b6
8.21167e-29	0.466128	0.227	0.12	1.71484e-24	9	Trib3
8.66935e-19	0.466105	0.334	0.254	1.81042e-14	9	Rnaseh2a
7.15423e-16	0.465502	0.34	0.271	1.49402e-11	9	Bop1
7.26093e-10	0.465328	0.417	0.391	1.5163e-05	9	Calu
1.92713e-09	0.464956	0.372	0.344	4.02442e-05	9	Nsun2
1.65843e-15	0.464288	0.611	0.683	3.4633e-11	9	Drap1
3.05053e-10	0.461941	0.449	0.459	6.37042e-06	9	Rnps1
7.15403e-58	0.461877	0.238	0.094	1.49398e-53	9	Rad51
1.02951e-20	0.461699	0.298	0.206	2.14993e-16	9	Eif2b1
9.37711e-61	0.461331	0.259	0.104	1.95822e-56	9	Gm32885
1.26518e-45	0.460791	0.282	0.139	2.64208e-41	9	Prim1
3.7406e-08	0.460638	0.5	0.547	0.00078115	9	Adh5
1.06739e-42	0.459557	0.775	0.815	2.22903e-38	9	Arhgdia
2.95183e-08	0.45949	0.336	0.296	0.000616431	9	Dusp6
1.52838e-20	0.459239	0.317	0.222	3.19173e-16	9	Snap47
1.75968e-30	0.457995	0.847	0.816	3.67474e-26	9	Uba52
2.04944e-10	0.457769	0.33	0.291	4.27985e-06	9	Dhrs7b
2.43959e-19	0.457491	0.69	0.745	5.0946e-15	9	Tomm6
5.12601e-54	0.457385	0.373	0.188	1.07046e-49	9	S100a16
1.16238e-59	0.457318	0.278	0.116	2.4274e-55	9	Gpx7
1.0893e-08	0.457043	0.322	0.288	0.000227478	9	Wdr74
4.43424e-17	0.456412	0.611	0.678	9.26003e-13	9	Spcs1
3.95692e-09	0.456281	0.372	0.349	8.26323e-05	9	Lage3
2.95793e-36	0.45608	0.383	0.235	6.17705e-32	9	Cnn3
2.48181e-80	0.455698	0.943	0.941	5.18276e-76	9	Cox4i1
1.82162e-12	0.45553	0.589	0.642	3.80409e-08	9	Psmc3
1.77406e-61	0.455088	0.25	0.097	3.70478e-57	9	Cenpm
2.1519e-12	0.454873	0.34	0.286	4.49381e-08	9	Farsb
1.73849e-10	0.453991	0.381	0.34	3.63048e-06	9	Gsr
1.38797e-81	0.453413	0.213	0.063	2.89849e-77	9	Cth
5.50781e-11	0.453402	0.319	0.262	1.1502e-06	9	Tceal8
2.14343e-22	0.452617	0.347	0.252	4.47613e-18	9	Pabpc4
2.01219e-17	0.451604	0.317	0.231	4.20206e-13	9	Cdc16
1.45055e-34	0.451369	0.341	0.211	3.02919e-30	9	Ift43
5.59824e-14	0.451289	0.374	0.314	1.16908e-09	9	Nbdy
3.67419e-66	0.451071	0.27	0.105	7.67281e-62	9	Cdc42ep5
6.75977e-15	0.450923	0.636	0.712	1.41164e-10	9	Rheb
5.20088e-10	0.450571	0.517	0.545	1.0861e-05	9	Rex1bd
7.88182e-35	0.449636	0.272	0.143	1.64596e-30	9	Acot1
3.67693e-12	0.449442	0.317	0.264	7.67854e-08	9	Adsl
9.96108e-09	0.449382	0.477	0.505	0.000208017	9	Ube2e1
3.47318e-09	0.448953	0.293	0.248	7.25305e-05	9	Tex30
4.5064e-13	0.446017	0.544	0.571	9.41072e-09	9	Psmd2
1.35756e-08	0.44543	0.532	0.588	0.000283499	9	Magoh
5.62293e-33	0.445222	0.259	0.143	1.17424e-28	9	Rcc1
5.85288e-55	0.445212	0.246	0.101	1.22226e-50	9	Ociad2
3.45306e-08	0.444606	0.428	0.42	0.000721102	9	Tmpo
6.02374e-16	0.443243	0.527	0.483	1.25794e-11	9	Gbp3
4.3956e-41	0.442501	0.295	0.147	9.17933e-37	9	Sox6
2.56719e-27	0.442274	0.273	0.161	5.36106e-23	9	Serf1
3.57645e-13	0.441836	0.333	0.271	7.4687e-09	9	2810004N23Rik
2.1012e-09	0.441187	0.313	0.273	4.38794e-05	9	Timm9
7.95582e-10	0.440594	0.395	0.369	1.66141e-05	9	Hikeshi
1.54565e-21	0.439942	0.707	0.754	3.22777e-17	9	Sec61b
1.86339e-27	0.439733	0.218	0.111	3.89131e-23	9	Cenpf
1.27297e-46	0.439516	0.231	0.099	2.65835e-42	9	Gm9732
4.63335e-19	0.439389	0.601	0.657	9.67583e-15	9	Ndufa8
1.12957e-24	0.439047	0.611	0.54	2.35888e-20	9	Anxa2
1.56508e-08	0.438944	0.454	0.474	0.000326836	9	Idh3b
2.11488e-08	0.438344	0.434	0.444	0.00044165	9	Hras
7.99845e-10	0.438024	0.528	0.571	1.67032e-05	9	Psmd11
6.43986e-11	0.43777	0.573	0.638	1.34484e-06	9	Srsf9
2.36376e-11	0.437571	0.461	0.428	4.93624e-07	9	Ube2l6
1.46608e-19	0.436665	0.655	0.726	3.06162e-15	9	Eif3m
1.11525e-08	0.435089	0.458	0.469	0.000232897	9	Dazap1
8.67264e-10	0.434898	0.376	0.344	1.81111e-05	9	Nol12
6.03413e-16	0.434709	0.32	0.239	1.26011e-11	9	Ccdc34
1.13228e-12	0.434167	0.571	0.651	2.36453e-08	9	Fkbp8
5.99511e-11	0.432954	0.316	0.264	1.25196e-06	9	Phf10
2.04289e-55	0.432219	0.253	0.105	4.26617e-51	9	Tk1
1.35409e-15	0.431623	0.663	0.712	2.82775e-11	9	Pdia6
4.06607e-10	0.431115	0.544	0.604	8.49118e-06	9	Ap2m1
9.96971e-15	0.430917	0.317	0.246	2.08197e-10	9	Tfdp1
2.04109e-09	0.430269	0.346	0.307	4.2624e-05	9	Dnmt1
1.02658e-18	0.429784	0.31	0.219	2.14381e-14	9	Yars
6.8296e-29	0.429634	0.721	0.765	1.42623e-24	9	Psmb6
3.01577e-55	0.429283	0.268	0.113	6.29784e-51	9	Spc24
5.49179e-28	0.428278	0.246	0.139	1.14685e-23	9	Pola1
1.39521e-12	0.427639	0.633	0.708	2.91362e-08	9	Ndufb7
5.51508e-15	0.427463	0.328	0.258	1.15171e-10	9	Coq7
4.26449e-10	0.425914	0.319	0.268	8.90553e-06	9	Aasdhppt
2.44061e-08	0.425172	0.36	0.334	0.000509673	9	9130401M01Rik
9.9971e-09	0.424959	0.397	0.376	0.000208769	9	Nans
4.45772e-18	0.424607	0.276	0.184	9.30905e-14	9	Slc24a5
2.63337e-08	0.424361	0.408	0.395	0.000549926	9	Glod4
4.35893e-17	0.423205	0.293	0.214	9.10274e-13	9	Noa1
2.51776e-29	0.423088	0.276	0.162	5.25783e-25	9	Haus1
1.40239e-24	0.421061	0.744	0.784	2.9286e-20	9	Psmb10
5.27982e-28	0.420778	0.715	0.748	1.10259e-23	9	Cox6a1
6.15906e-55	0.419215	0.228	0.087	1.2862e-50	9	Ccna2
4.67038e-28	0.418705	0.273	0.161	9.75316e-24	9	Pus7
1.78347e-23	0.418104	0.762	0.806	3.72443e-19	9	Atp5j2
2.97884e-25	0.417863	0.256	0.15	6.22071e-21	9	Ammecr1
1.79463e-12	0.416425	0.322	0.256	3.74773e-08	9	Fmc1
4.53499e-09	0.41581	0.373	0.338	9.47041e-05	9	Urm1
2.27417e-21	0.415625	0.284	0.185	4.74916e-17	9	Sinhcaf
2.10153e-47	0.415335	0.324	0.161	4.38863e-43	9	Cald1
2.39373e-11	0.414885	0.29	0.232	4.99884e-07	9	1190007I07Rik
2.80241e-27	0.414131	0.765	0.805	5.85228e-23	9	Cox5b
2.91351e-10	0.413538	0.362	0.318	6.08428e-06	9	Klhdc2
2.48102e-93	0.4134	0.47	0.218	5.18111e-89	9	Fscn1
1.4169e-08	0.413066	0.432	0.433	0.00029589	9	Cs
5.09973e-20	0.412664	0.633	0.617	1.06498e-15	9	Emp3
9.83684e-74	0.411891	0.995	0.981	2.05423e-69	9	Rps16
4.51759e-33	0.411781	0.839	0.869	9.43408e-29	9	Hnrnpa2b1
9.34939e-15	0.411218	0.261	0.189	1.95243e-10	9	Ppif
9.4288e-51	0.411139	0.244	0.102	1.96902e-46	9	H1fx
1.62121e-14	0.41111	0.641	0.735	3.38558e-10	9	Trir
1.1462e-10	0.410665	0.266	0.208	2.3936e-06	9	Sac3d1
1.56143e-12	0.410313	0.336	0.272	3.26074e-08	9	Mcm6
9.5823e-43	0.410185	0.235	0.108	2.00107e-38	9	Dctd
2.83022e-19	0.409346	0.272	0.184	5.91034e-15	9	Xrcc6
1.99443e-29	0.408344	0.246	0.131	4.16498e-25	9	Nhsl1
1.34458e-43	0.407856	0.229	0.103	2.80789e-39	9	Ccne1
6.35668e-10	0.407383	0.333	0.29	1.32747e-05	9	Gart
2.03045e-08	0.406939	0.302	0.256	0.000424018	9	Asf1a
8.84715e-21	0.406301	0.226	0.135	1.84755e-16	9	E2f6
2.97826e-10	0.405539	0.276	0.216	6.2195e-06	9	Myc
3.49391e-14	0.405117	0.282	0.214	7.29634e-10	9	Wdr46
3.15157e-18	0.404684	0.243	0.154	6.58143e-14	9	Tmem263
4.19821e-09	0.404537	0.433	0.437	8.76713e-05	9	Ap1s1
3.05543e-10	0.404395	0.299	0.241	6.38065e-06	9	1500011B03Rik
1.28349e-09	0.404236	0.351	0.312	2.68032e-05	9	Nudt5
2.39892e-19	0.403634	0.722	0.766	5.00966e-15	9	Selenof
5.81853e-68	0.403423	0.995	0.978	1.21508e-63	9	Rps28
2.15826e-71	0.40305	0.246	0.087	4.50709e-67	9	Arhgdig
4.14505e-72	0.400879	0.225	0.075	8.6561e-68	9	Rhox2d
6.42327e-13	0.400649	0.183	0.118	1.34137e-08	9	Slc30a4
1.32053e-22	0.399903	0.289	0.188	2.75766e-18	9	Cd320
1.37245e-13	0.399755	0.622	0.706	2.86609e-09	9	Use1
2.95332e-62	0.39916	0.233	0.086	6.16743e-58	9	Rhox2g
2.47154e-09	0.398632	0.59	0.656	5.16132e-05	9	Dek
1.19137e-25	0.397713	0.758	0.812	2.48793e-21	9	Atp6v0e
8.05705e-26	0.397271	0.261	0.156	1.68255e-21	9	Mecr
3.71865e-21	0.396585	0.271	0.174	7.76566e-17	9	Aldh18a1
3.97086e-19	0.396411	0.262	0.171	8.29234e-15	9	Itgb3bp
4.14582e-08	0.396388	0.292	0.25	0.000865771	9	Mrps35
6.89749e-11	0.396186	0.337	0.282	1.4404e-06	9	Hdhd2
1.45928e-08	0.395908	0.275	0.225	0.000304741	9	Pip4p2
3.5261e-13	0.395765	0.243	0.176	7.36355e-09	9	Grwd1
3.37154e-38	0.395719	0.225	0.106	7.04078e-34	9	Cdca7
1.83954e-21	0.395064	0.264	0.169	3.84152e-17	9	Apoo
2.52425e-51	0.394837	0.247	0.105	5.27138e-47	9	Aif1l
5.46624e-25	0.394273	0.246	0.144	1.14152e-20	9	Irak1bp1
1.3662e-51	0.394051	0.228	0.093	2.85305e-47	9	Trip13
1.10502e-20	0.393775	0.712	0.786	2.30761e-16	9	Tmed2
6.53383e-38	0.393507	0.246	0.12	1.36446e-33	9	Espn
1.32067e-28	0.393126	0.258	0.148	2.75796e-24	9	Nme6
1.22352e-09	0.392388	0.612	0.667	2.55509e-05	9	Atp5mpl
5.5795e-11	0.392246	0.295	0.235	1.16517e-06	9	Uxt
8.96595e-19	0.392093	0.306	0.218	1.87236e-14	9	Pla2g12a
3.01713e-58	0.391624	0.179	0.058	6.30066e-54	9	Wfdc13
2.31232e-12	0.391466	0.475	0.448	4.82881e-08	9	Gm47283
4.3935e-12	0.39046	0.271	0.208	9.17494e-08	9	Ppat
4.46435e-30	0.390196	0.244	0.128	9.3229e-26	9	Rnf144a
2.12331e-08	0.390191	0.437	0.409	0.00044341	9	Tubb2a
1.76218e-08	0.389673	0.219	0.165	0.000367996	9	Kpna2
8.14512e-47	0.388943	0.902	0.918	1.70094e-42	9	Gnas
2.33028e-16	0.388087	0.26	0.177	4.86633e-12	9	Fam216a
1.89124e-44	0.388022	0.246	0.109	3.94947e-40	9	Tinagl1
6.96117e-39	0.387868	0.272	0.137	1.4537e-34	9	Atp6v0e2
5.35011e-30	0.387759	0.235	0.12	1.11726e-25	9	Tpx2
1.37838e-19	0.386931	0.237	0.142	2.87847e-15	9	Racgap1
1.35543e-44	0.386219	0.235	0.104	2.83054e-40	9	Mxra7
6.28092e-09	0.385595	0.256	0.21	0.000131164	9	Nop2
3.32716e-33	0.385421	0.906	0.892	6.9481e-29	9	Pabpc1
1.70484e-09	0.385055	0.265	0.208	3.56022e-05	9	Gnl3l
1.29846e-21	0.384847	0.27	0.169	2.71157e-17	9	Xrcc5
6.58233e-24	0.384799	0.267	0.169	1.37459e-19	9	Mcrip2
2.04198e-09	0.384585	0.291	0.239	4.26426e-05	9	Nr2f6
9.10089e-11	0.384136	0.27	0.211	1.90054e-06	9	Ntmt1
1.32179e-17	0.383995	0.706	0.749	2.7603e-13	9	H2-T22
3.1601e-13	0.38206	0.277	0.211	6.59924e-09	9	Wdr55
4.68228e-56	0.382047	0.993	0.975	9.778e-52	9	Rpl26
4.08571e-51	0.381645	0.207	0.079	8.53219e-47	9	Cdca5
1.56151e-28	0.380614	0.26	0.145	3.2609e-24	9	Armcx2
3.85681e-22	0.380587	0.699	0.719	8.05418e-18	9	Manf
1.74391e-22	0.380503	0.167	0.083	3.6418e-18	9	Nusap1
2.00299e-10	0.380161	0.296	0.238	4.18285e-06	9	Acyp1
5.07967e-15	0.378928	0.381	0.317	1.06079e-10	9	Tma16
4.89204e-29	0.377978	0.283	0.157	1.02161e-24	9	Neb
2.77104e-43	0.377747	0.259	0.121	5.78676e-39	9	Fkbp10
2.34022e-19	0.376698	0.189	0.106	4.88709e-15	9	Aurka
1.56224e-29	0.376315	0.249	0.133	3.26242e-25	9	Rcn3
2.80335e-58	0.375317	0.996	0.982	5.85423e-54	9	Rps3
1.04321e-10	0.375242	0.317	0.259	2.17853e-06	9	Snrnp25
1.60796e-09	0.374909	0.271	0.213	3.35791e-05	9	Rrm1
3.49929e-09	0.374264	0.349	0.308	7.30757e-05	9	Vegfb
7.86799e-22	0.374253	0.236	0.14	1.64307e-17	9	Hells
3.05469e-24	0.374038	0.251	0.147	6.3791e-20	9	Igf2bp3
1.41251e-38	0.37375	0.336	0.179	2.94975e-34	9	Jam3
4.15331e-27	0.373242	0.226	0.12	8.67337e-23	9	Rhobtb3
8.69016e-34	0.372531	0.228	0.112	1.81477e-29	9	Asf1b
1.60447e-14	0.371982	0.303	0.224	3.35062e-10	9	Fasn
2.37159e-12	0.370782	0.296	0.227	4.95259e-08	9	Bri3bp
2.96853e-25	0.369868	0.247	0.142	6.19918e-21	9	Eno3
8.91456e-11	0.369263	0.254	0.192	1.86163e-06	9	Dimt1
1.69366e-30	0.368151	0.229	0.119	3.53686e-26	9	Cdr2l
4.96269e-34	0.36798	0.248	0.128	1.03636e-29	9	Dhfr
4.97396e-10	0.36769	0.328	0.264	1.03871e-05	9	Mmp2
1.23247e-54	0.36741	0.82	0.701	2.57377e-50	9	Mt1
8.13987e-20	0.366913	0.773	0.832	1.69985e-15	9	Srsf3
4.38851e-43	0.366335	0.271	0.126	9.16452e-39	9	Col3a1
1.86717e-54	0.365831	0.999	1	3.89921e-50	9	Gm42418
6.81138e-25	0.364706	0.222	0.12	1.42242e-20	9	Lockd
1.10142e-27	0.364285	0.196	0.098	2.3001e-23	9	Ust
7.06857e-41	0.363712	0.297	0.148	1.47613e-36	9	Ptprz1
8.10774e-60	0.363323	0.179	0.057	1.69314e-55	9	Gtsf1
5.16044e-24	0.363281	0.781	0.827	1.07766e-19	9	Cnbp
3.0562e-09	0.362942	0.299	0.244	6.38227e-05	9	Bpnt1
1.05826e-10	0.362483	0.272	0.212	2.20996e-06	9	Ccdc58
1.03201e-16	0.360752	0.721	0.785	2.15514e-12	9	D8Ertd738e
5.44566e-26	0.360642	0.202	0.103	1.13722e-21	9	Ckap2
9.38338e-10	0.360337	0.609	0.688	1.95953e-05	9	Bzw1
4.02186e-21	0.360281	0.748	0.821	8.39885e-17	9	Arf5
6.90507e-24	0.359741	0.22	0.122	1.44198e-19	9	Igf2bp2
5.12777e-18	0.358622	0.267	0.178	1.07083e-13	9	Kctd17
2.4402e-30	0.357747	0.772	0.818	5.09587e-26	9	Pomp
2.72551e-20	0.356587	0.316	0.21	5.69167e-16	9	Phlda3
2.84578e-39	0.356271	0.22	0.099	5.94284e-35	9	Tpd52l1
2.7658e-08	0.356129	0.336	0.292	0.000577583	9	Fbxo7
1.35685e-13	0.355566	0.266	0.189	2.83351e-09	9	Snhg4
1.08183e-22	0.354252	0.497	0.422	2.25918e-18	9	Gstp1
3.17148e-36	0.353522	0.213	0.098	6.62301e-32	9	Cmbl
6.31295e-17	0.353465	0.273	0.18	1.31833e-12	9	Nckap1
5.17303e-30	0.352965	0.269	0.146	1.08028e-25	9	Adgra3
4.05544e-40	0.35222	0.942	0.915	8.46897e-36	9	Psmb8
6.05787e-34	0.351973	0.232	0.117	1.26507e-29	9	Gcat
1.44589e-09	0.351866	0.637	0.717	3.01944e-05	9	Hnrnpc
3.58106e-12	0.351768	0.304	0.229	7.47834e-08	9	Emilin1
9.49442e-15	0.351679	0.223	0.15	1.98272e-10	9	Zmynd19
1.17342e-16	0.351469	0.73	0.798	2.45044e-12	9	Pcbp2
6.53559e-25	0.349867	0.244	0.139	1.36483e-20	9	Mad2l1
3.10717e-08	0.349547	0.249	0.196	0.000648871	9	Rrn3
2.02643e-08	0.349286	0.295	0.246	0.000423179	9	Pmf1
3.38156e-50	0.349088	0.211	0.084	7.06171e-46	9	Ddx25
4.93407e-09	0.348563	0.287	0.238	0.000103038	9	Rpp14
1.74177e-35	0.348179	0.209	0.097	3.63734e-31	9	Bag2
6.24027e-19	0.347119	0.272	0.171	1.30316e-14	9	Epn2
1.28324e-17	0.345147	0.807	0.858	2.67978e-13	9	Hnrnpf
2.48041e-50	0.344966	0.976	0.953	5.17984e-46	9	Rpl36
1.38785e-41	0.342668	0.208	0.088	2.89824e-37	9	Tead2
1.27929e-13	0.342613	0.245	0.174	2.67154e-09	9	Mtfr1
1.95416e-23	0.342178	0.248	0.146	4.08088e-19	9	Gpt2
1.15086e-27	0.340757	0.257	0.141	2.40335e-23	9	Nes
3.27909e-18	0.340059	0.348	0.254	6.84772e-14	9	Slc7a5
1.63587e-13	0.339487	0.731	0.81	3.41619e-09	9	Hnrnpa3
3.4285e-17	0.33879	0.316	0.216	7.15974e-13	9	Ncald
9.55098e-26	0.337398	0.189	0.094	1.99453e-21	9	Wasf1
6.81579e-29	0.337201	0.18	0.083	1.42334e-24	9	Aurkb
4.66777e-15	0.336667	0.23	0.155	9.7477e-11	9	Ankrd24
2.38665e-30	0.334824	0.225	0.116	4.98404e-26	9	Flywch2
2.56773e-36	0.333684	0.159	0.063	5.36219e-32	9	Amt
8.50906e-16	0.333633	0.267	0.18	1.77695e-11	9	Hmgn3
9.98162e-09	0.333497	0.244	0.191	0.000208446	9	Tsr2
5.02899e-23	0.332364	0.236	0.138	1.0502e-18	9	B9d1
1.72053e-41	0.331944	0.209	0.089	3.59298e-37	9	Cenph
4.2345e-38	0.330256	0.293	0.147	8.8429e-34	9	Col11a1
2.54336e-15	0.32959	0.198	0.123	5.31129e-11	9	Sept10
1.2043e-48	0.329584	0.331	0.161	2.51494e-44	9	Pllp
4.23804e-10	0.329446	0.248	0.191	8.85031e-06	9	1700021F05Rik
1.25905e-21	0.327849	0.851	0.874	2.62927e-17	9	Rpl36al
2.73941e-29	0.326983	0.171	0.077	5.72071e-25	9	Bub1
2.57981e-23	0.326329	0.272	0.16	5.38743e-19	9	Erbb3
6.78197e-22	0.322476	0.225	0.129	1.41628e-17	9	Mtss2
2.19231e-11	0.322292	0.667	0.761	4.57821e-07	9	Srp14
8.66371e-31	0.322269	0.149	0.062	1.80924e-26	9	Scrg1
9.1e-39	0.32211	0.185	0.078	1.90035e-34	9	Ung
5.98974e-12	0.321586	0.224	0.157	1.25084e-07	9	Gemin5
2.68334e-08	0.321532	0.294	0.25	0.000560363	9	Abhd11
4.5733e-60	0.32137	0.997	0.983	9.55043e-56	9	Rps3a1
2.07941e-08	0.320828	0.638	0.732	0.000434243	9	Snx3
7.51416e-14	0.320697	0.235	0.161	1.56918e-09	9	Pvt1
1.80243e-19	0.320561	0.762	0.813	3.76401e-15	9	Gnb2
1.85756e-17	0.319788	0.246	0.158	3.87915e-13	9	Cela1
3.7296e-12	0.319209	0.255	0.185	7.78853e-08	9	Apba3
1.17115e-08	0.319087	0.278	0.227	0.000244572	9	Rpa2
1.25404e-35	0.318427	0.256	0.131	2.61881e-31	9	Igfbp4
8.56927e-19	0.31791	0.714	0.765	1.78952e-14	9	Vdac2
4.69324e-08	0.317562	0.272	0.227	0.000980089	9	Nop16
7.58274e-31	0.317313	0.241	0.123	1.5835e-26	9	Cd109
2.90895e-08	0.317187	0.23	0.178	0.000607475	9	Nup93
4.09591e-14	0.316664	0.234	0.162	8.55348e-10	9	Mtg1
1.51722e-29	0.315389	0.178	0.082	3.16841e-25	9	Morc4
9.75575e-29	0.315031	0.203	0.101	2.03729e-24	9	Aldh1l2
3.49209e-18	0.313979	0.2	0.115	7.29253e-14	9	Knstrn
1.25225e-11	0.313761	0.292	0.222	2.61508e-07	9	Abhd8
1.59902e-11	0.313536	0.209	0.145	3.33924e-07	9	Rad1
4.06155e-16	0.313236	0.214	0.137	8.48173e-12	9	Gtf2h3
5.74601e-10	0.31243	0.637	0.71	1.19994e-05	9	Anp32a
6.88994e-19	0.311737	0.214	0.129	1.43883e-14	9	Atp23
8.54472e-21	0.310623	0.252	0.153	1.78439e-16	9	Pfn2
9.01428e-19	0.310173	0.113	0.051	1.88245e-14	9	Tmeff2
4.58608e-43	0.309603	0.985	0.97	9.57711e-39	9	Rpl21
3.21002e-10	0.309265	0.234	0.175	6.70348e-06	9	Dcakd
6.78292e-37	0.308491	0.696	0.524	1.41648e-32	9	S100a6
3.94851e-35	0.307323	0.203	0.092	8.24567e-31	9	Rad51ap1
5.30696e-21	0.306572	0.225	0.13	1.10825e-16	9	Cyp2j6
3.64166e-30	0.305665	0.168	0.074	7.60489e-26	9	Ska1
4.11074e-48	0.305417	0.176	0.063	8.58446e-44	9	Dscc1
6.4675e-10	0.305012	0.267	0.204	1.35061e-05	9	Uck2
6.00593e-09	0.304804	0.253	0.199	0.000125422	9	Prmt7
1.38071e-10	0.30383	0.272	0.205	2.88333e-06	9	Praf2
2.56158e-14	0.303277	0.25	0.17	5.34935e-10	9	Ryk
2.7897e-25	0.303226	0.183	0.092	5.82573e-21	9	Tle6
1.05424e-17	0.302301	0.149	0.078	2.20157e-13	9	Cdkn3
2.68561e-26	0.301587	0.212	0.11	5.60836e-22	9	Mmp15
1.05773e-18	0.298858	0.223	0.134	2.20886e-14	9	Dmwd
4.08315e-13	0.298855	0.237	0.16	8.52684e-09	9	Pdlim1
8.27229e-25	0.29885	0.166	0.079	1.7275e-20	9	Gm45589
4.32078e-32	0.298137	0.852	0.849	9.02308e-28	9	Sub1
1.13442e-12	0.296094	0.745	0.819	2.36902e-08	9	Cox6b1
5.15644e-25	0.295917	0.212	0.114	1.07682e-20	9	Il17rc
5.143e-10	0.295477	0.254	0.196	1.07401e-05	9	Bysl
1.03798e-41	0.29512	0.171	0.066	2.16762e-37	9	3110039M20Rik
2.99713e-32	0.294393	0.158	0.065	6.2589e-28	9	Reln
1.55508e-20	0.29317	0.195	0.11	3.24748e-16	9	Dync2li1
5.0884e-27	0.292533	0.196	0.098	1.06261e-22	9	Mapk12
2.7604e-23	0.291563	0.183	0.093	5.76455e-19	9	Tesc
2.52401e-15	0.290474	0.267	0.183	5.27089e-11	9	Pck2
2.78494e-14	0.289722	0.189	0.116	5.81578e-10	9	Ube2t
1.57135e-12	0.28728	0.191	0.123	3.28144e-08	9	Mageh1
3.07322e-09	0.287155	0.209	0.152	6.4178e-05	9	Exosc2
1.66854e-16	0.286978	0.16	0.088	3.48442e-12	9	Kif22
3.93781e-17	0.286501	0.169	0.094	8.22333e-13	9	Crmp1
3.95489e-13	0.285973	0.199	0.127	8.25899e-09	9	Tacc3
5.86098e-12	0.285364	0.763	0.842	1.22395e-07	9	Hnrnpk
3.47536e-17	0.284559	0.192	0.115	7.25759e-13	9	Mms22l
2.17679e-21	0.284214	0.205	0.113	4.5458e-17	9	Mns1
3.06441e-08	0.281603	0.22	0.167	0.00063994	9	Coprs
5.65941e-30	0.277269	0.182	0.084	1.18185e-25	9	Npr1
3.74284e-21	0.275498	0.161	0.081	7.81618e-17	9	Osr2
2.16406e-32	0.274803	0.155	0.064	4.51921e-28	9	Hspb2
2.59459e-28	0.274618	0.178	0.083	5.41829e-24	9	Rcor2
1.35892e-27	0.273662	0.786	0.804	2.83783e-23	9	Psme2
3.70103e-20	0.270475	0.18	0.099	7.72886e-16	9	Fam149a
7.22674e-17	0.269329	0.191	0.113	1.50916e-12	9	Mthfd2l
6.51621e-38	0.26828	0.997	0.985	1.36078e-33	9	Rpl13a
6.67634e-18	0.268068	0.252	0.154	1.39422e-13	9	C2
7.6144e-09	0.267612	0.263	0.201	0.000159011	9	Plekha5
1.57751e-12	0.266198	0.256	0.179	3.29432e-08	9	Tspan7
1.80702e-37	0.265572	0.153	0.058	3.77359e-33	9	1700001O22Rik
1.69309e-09	0.264764	0.205	0.146	3.53567e-05	9	Nipsnap1
1.06073e-53	0.264626	0.409	0.216	2.21511e-49	9	Clu
1.06818e-15	0.264377	0.151	0.083	2.23069e-11	9	Fbxo5
1.53535e-08	0.264096	0.203	0.15	0.000320628	9	Pecr
4.59339e-18	0.26404	0.177	0.1	9.59237e-14	9	D5Ertd605e
3.22292e-10	0.262968	0.17	0.113	6.73042e-06	9	Gemin8
6.67206e-16	0.261183	0.171	0.098	1.39333e-11	9	Tspan6
1.27452e-10	0.260905	0.211	0.148	2.66157e-06	9	Oxnad1
1.09706e-32	0.259178	0.167	0.071	2.29099e-28	9	Ccdc40
2.10571e-09	0.259111	0.144	0.092	4.39735e-05	9	Dlgap5
1.84523e-51	0.258989	0.182	0.064	3.8534e-47	9	Gm6880
1.46202e-16	0.258822	0.185	0.108	3.05314e-12	9	Htra3
4.74117e-25	0.258322	0.156	0.072	9.90098e-21	9	Steap1
9.08101e-24	0.258212	0.15	0.07	1.89639e-19	9	Zwilch
1.54815e-33	0.257691	0.166	0.07	3.23301e-29	9	Pycr1
4.86062e-17	0.257432	0.221	0.133	1.01504e-12	9	Col16a1
2.79577e-12	0.257377	0.157	0.096	5.8384e-08	9	Syde1
8.66541e-19	0.257085	0.377	0.274	1.8096e-14	9	Tsc22d1
2.52968e-12	0.257044	0.189	0.123	5.28273e-08	9	Ifrd2
1.33107e-08	0.255948	0.181	0.129	0.000277968	9	Cdk2
2.31413e-15	0.255914	0.181	0.107	4.8326e-11	9	Chaf1a
4.5699e-27	0.2553	0.999	0.99	9.54332e-23	9	Rplp1
5.09057e-27	0.255178	0.183	0.087	1.06306e-22	9	Col9a1
1.26167e-16	0.255057	0.151	0.081	2.63475e-12	9	Tmem121
3.31924e-14	0.254509	0.13	0.07	6.93156e-10	9	Kif20a
1.73521e-31	0.254239	0.158	0.066	3.62365e-27	9	Fetub
1.67114e-25	0.253891	0.158	0.072	3.48984e-21	9	Pimreg
9.86638e-11	0.252512	0.203	0.139	2.0604e-06	9	Aaas
3.31591e-09	0.25189	0.163	0.109	6.92462e-05	9	Gtpbp10
1.01374e-14	0.251509	0.18	0.107	2.11698e-10	9	Yap1
9.18005e-13	0.250253	0.178	0.112	1.91707e-08	9	Polr1e

## Sheet: 9 GO BIOL
Term	Overlap	P.value	Adjusted.P.value	Old.P.value	Old.Adjusted.P.value	Odds.Ratio	Combined.Score	Genes
positive regulation of cell cycle G2/M phase transition (GO:1902751)	4/23	2.95435e-07	0.000106666	0	0	91.2174	1371.44	NPM1;CCND1;CDK4;CDK1
positive regulation of mitotic cell cycle phase transition (GO:1901992)	5/58	3.29726e-07	0.000106666	0	0	41.7128	622.564	RGCC;CCND1;UBE2C;CDK4;CDK1
positive regulation of telomerase RNA localization to Cajal body (GO:1904874)	3/15	6.54897e-06	0.00115599	0	0	106.053	1265.87	NHP2;CCT8;CCT5
regulation of cell cycle (GO:0051726)	7/296	8.39156e-06	0.00115599	0	0	11.0748	129.446	RGCC;CCND1;CDKN2A;CDK4;BIRC5;MIF;CKS1B
regulation of telomerase RNA localization to Cajal body (GO:1904872)	3/18	1.16831e-05	0.00115599	0	0	84.8298	963.443	NHP2;CCT8;CCT5
regulation of apoptotic process (GO:0042981)	10/742	1.24394e-05	0.00115599	0	0	6.56352	74.1326	NPM1;LGALS1;NME2;CDK1;BIRC5;ASNS;MIF;ANP32B;NME1;HSPD1
mitotic cell cycle phase transition (GO:0044772)	6/209	1.31276e-05	0.00115599	0	0	13.2649	149.108	TUBA1A;CCND1;CDKN2A;UBE2C;CDK4;CDK1
regulation of DNA-templated transcription, initiation (GO:2000142)	4/61	1.62362e-05	0.00115599	0	0	30.3478	334.684	CCND1;CDKN2A;CDK4;CDK1
positive regulation of G2/M transition of mitotic cell cycle (GO:0010971)	3/20	1.62646e-05	0.00115599	0	0	74.8423	825.25	CCND1;CDK4;CDK1
regulation of transcription initiation from RNA polymerase II promoter (GO:0060260)	4/64	1.96595e-05	0.00115599	0	0	28.8261	312.387	CCND1;CDKN2A;CDK4;CDK1
mitotic G1 DNA damage checkpoint signaling (GO:0031571)	4/65	2.09102e-05	0.00115599	0	0	28.3521	305.502	RGCC;CCND1;PRMT1;CDK1
positive regulation of cell cycle (GO:0045787)	4/66	2.22184e-05	0.00115599	0	0	27.8934	298.866	RGCC;CCND1;CDK4;ASNS
negative regulation of apoptotic process (GO:0043066)	8/485	2.47674e-05	0.00115599	0	0	7.77598	82.4719	NPM1;SET;NME2;CDK1;BIRC5;ASNS;MIF;HSPD1
positive regulation of protein localization to nucleus (GO:1900182)	4/68	2.50138e-05	0.00115599	0	0	27.019	286.296	CDK1;CCT8;CCT5;RAN
regulation of G1/S transition of mitotic cell cycle (GO:2000045)	4/71	2.96797e-05	0.00128018	0	0	25.8053	269.022	RGCC;CCND1;CDKN2A;CDK4
negative regulation of programmed cell death (GO:0043069)	7/381	4.2504e-05	0.00171875	0	0	8.52083	85.7699	NPM1;NME2;CDK1;BIRC5;ASNS;MIF;HSPD1
regulation of programmed cell death (GO:0043067)	5/194	0.000121248	0.00393133	0	0	11.6173	104.761	LGALS1;NME2;BIRC5;ANP32B;NME1
cellular macromolecule biosynthetic process (GO:0034645)	6/314	0.000126864	0.00393133	0	0	8.69628	78.0265	SET;RPLP0;CDK1;POLR2F;RPS2;RPS12
ribosomal large subunit export from nucleus (GO:0000055)	2/7	0.000127601	0.00393133	0	0	166.208	1490.32	NPM1;RAN
ribosomal small subunit export from nucleus (GO:0000056)	2/7	0.000127601	0.00393133	0	0	166.208	1490.32	NPM1;RAN
rRNA-containing ribonucleoprotein complex export from nucleus (GO:0071428)	2/7	0.000127601	0.00393133	0	0	166.208	1490.32	NPM1;RAN
positive regulation of cell population proliferation (GO:0008284)	7/474	0.000166228	0.00488861	0	0	6.79154	59.101	NPM1;PRMT1;CDK4;NME2;BIRC5;MIF;NME1
positive regulation of establishment of protein localization to telomere (GO:1904851)	2/10	0.000272123	0.00765494	0	0	103.865	852.651	CCT8;CCT5
regulation of establishment of protein localization to telomere (GO:0070203)	2/11	0.000332064	0.00826328	0	0	92.3194	739.496	CCT8;CCT5
positive regulation of protein localization to Cajal body (GO:1904871)	2/11	0.000332064	0.00826328	0	0	92.3194	739.496	CCT8;CCT5
regulation of protein localization to Cajal body (GO:1904869)	2/11	0.000332064	0.00826328	0	0	92.3194	739.496	CCT8;CCT5
DNA damage response, signal transduction by p53 class mediator resulting in cell cycle arrest (GO:0006977)	3/56	0.000371223	0.00887596	0	0	23.9627	189.274	RGCC;PRMT1;CDK1
ribosomal large subunit biogenesis (GO:0042273)	3/57	0.000391159	0.00887596	0	0	23.5177	184.529	NPM1;RPLP0;NHP2
positive regulation of protein localization to chromosome, telomeric region (GO:1904816)	2/12	0.000397841	0.00887596	0	0	83.0833	650.498	CCT8;CCT5
ribosomal subunit export from nucleus (GO:0000054)	2/13	0.000469425	0.00997132	0	0	75.5265	578.835	NPM1;RAN
positive regulation of DNA biosynthetic process (GO:2000573)	3/61	0.00047776	0.00997132	0	0	21.8914	167.391	RGCC;CCT8;CCT5
regulation of G2/M transition of mitotic cell cycle (GO:0010389)	4/149	0.000522061	0.0102992	0	0	11.8771	89.7636	TUBA1A;CCND1;CDK4;CDK1
cell cycle G1/S phase transition (GO:0044843)	3/63	0.000525308	0.0102992	0	0	21.1596	159.787	CCND1;CDKN2A;CDK4
nucleoside triphosphate metabolic process (GO:0009141)	2/14	0.000546788	0.0104051	0	0	69.2292	520.011	NME2;DCTPP1
positive regulation of cyclin-dependent protein serine/threonine kinase activity (GO:0045737)	2/17	0.000813271	0.0150339	0	0	55.375	393.962	RGCC;CCND1
DNA damage response, signal transduction by p53 class mediator (GO:0030330)	3/74	0.000841116	0.0151167	0	0	17.8714	126.544	RGCC;PRMT1;CDK1
purine ribonucleotide metabolic process (GO:0009150)	3/77	0.000944168	0.0165102	0	0	17.1443	119.414	HINT1;DBI;RAN
regulation of mitotic cell cycle (GO:0007346)	4/178	0.00101506	0.0169101	0	0	9.88306	68.122	UBE2C;CDK1;ASNS;CKS1B
positive regulation of establishment of protein localization (GO:1904951)	2/19	0.00101931	0.0169101	0	0	48.8554	336.547	CCT8;CCT5
positive regulation of cyclin-dependent protein kinase activity (GO:1904031)	2/20	0.00113076	0.0178807	0	0	46.1389	313.046	RGCC;CCND1
regulation of cyclin-dependent protein serine/threonine kinase activity (GO:0000079)	3/82	0.00113309	0.0178807	0	0	16.0552	108.899	RGCC;CCND1;CDKN2A
regulation of mitotic cell cycle phase transition (GO:1901990)	4/188	0.00124248	0.018485	0	0	9.34121	62.4987	TUBA1A;RGCC;UBE2C;CDK1
G1/S transition of mitotic cell cycle (GO:0000082)	3/85	0.0012571	0.018485	0	0	15.4655	103.293	CCND1;CDKN2A;CDK4
regulation of cell cycle G2/M phase transition (GO:1902749)	3/85	0.0012571	0.018485	0	0	15.4655	103.293	NPM1;TUBA1A;CDK1
ribosome biogenesis (GO:0042254)	4/192	0.0013427	0.019305	0	0	9.14061	60.4475	NPM1;RPLP0;RPS2;RAN
SRP-dependent cotranslational protein targeting to membrane (GO:0006614)	3/90	0.00148219	0.0208473	0	0	14.573	94.932	RPLP0;RPS2;RPS12
negative regulation of mitotic cell cycle phase transition (GO:1901991)	3/92	0.00157884	0.0217309	0	0	14.2441	91.8895	RGCC;CDKN2A;CDK4
cytoplasmic translation (GO:0002181)	3/93	0.00162861	0.0217309	0	0	14.0851	90.4268	RPLP0;RPS2;RPS12
cotranslational protein targeting to membrane (GO:0006613)	3/94	0.00167936	0.0217309	0	0	13.9296	89.0011	RPLP0;RPS2;RPS12
nucleosome organization (GO:0034728)	3/94	0.00167936	0.0217309	0	0	13.9296	89.0011	NPM1;SET;ANP32B

## Sheet: 9 Panglao
Term	Overlap	P.value	Adjusted.P.value	Old.P.value	Old.Adjusted.P.value	Odds.Ratio	Combined.Score	Genes
Undefined Placental Cells	3/108	0.00249584	0.127288	0	0	12.0638	72.3001	PPP1R14B;NME2;FKBP4
Glycinergic Neurons	2/100	0.025949	0.280751	0	0	8.44048	30.8214	TUBB2B;CKB
Cholinergic Neurons	2/102	0.0269177	0.280751	0	0	8.27083	29.8988	SYT4;TUBB2B
Motor Neurons	2/111	0.0314545	0.280751	0	0	7.58448	26.2363	TUBB2B;CKB
Pluripotent Stem Cells	2/112	0.0319761	0.280751	0	0	7.51515	25.8729	NPM1;SET
Pancreatic Progenitor Cells	2/114	0.0330295	0.280751	0	0	7.38021	25.1691	TUBB2B;CKB
Gamma Delta T Cells	2/146	0.0516255	0.314212	0	0	5.7309	16.9849	UBE2C;BIRC5
Neuroblasts	2/146	0.0516255	0.314212	0	0	5.7309	16.9849	SYT4;TUBB2B
Neural Stem/Precursor Cells	2/152	0.0554492	0.314212	0	0	5.5	15.9076	TUBB2B;CBX3
Cajal-Retzius Cells	2/174	0.070273	0.358392	0	0	4.79118	12.7224	SYT4;TUBB2B
Olfactory Epithelial Cells	2/226	0.109534	0.382614	0	0	3.66927	8.11465	METRN;CKB
Trophoblast Stem Cells	1/99	0.219967	0.382614	0	0	4.13411	6.26019	CCND1
Reticulocytes	1/103	0.227777	0.382614	0	0	3.97119	5.87492	CCT8
Salivary Mucous Cells	1/105	0.231654	0.382614	0	0	3.89443	5.69565	CST6
Kidney Progenitor Cells	1/105	0.231654	0.382614	0	0	3.89443	5.69565	TUBB2B
Adrenergic Neurons	1/106	0.233585	0.382614	0	0	3.85714	5.6091	SYT4
Parathyroid Chief Cells	1/106	0.233585	0.382614	0	0	3.85714	5.6091	UCHL1
Epiblast Cells	1/109	0.239349	0.382614	0	0	3.74943	5.36106	TUBB2B
Retinal Progenitor Cells	1/112	0.245071	0.382614	0	0	3.64755	5.1292	TUBB2B
Cardiac Stem And Precursor Cells	1/113	0.246969	0.382614	0	0	3.6148	5.05526	CCND1
Dopaminergic Neurons	1/119	0.258259	0.382614	0	0	3.42996	4.64345	SYT4
Tanycytes	1/121	0.261985	0.382614	0	0	3.37245	4.51728	RGCC
Chromaffin Cells	1/122	0.263842	0.382614	0	0	3.34441	4.45611	SYT4
Neuroendocrine Cells	1/123	0.265693	0.382614	0	0	3.31683	4.39617	SYT4
Luteal Cells	1/125	0.269383	0.382614	0	0	3.263	4.27982	PEBP1
Keratinocytes	1/127	0.273054	0.382614	0	0	3.21088	4.168	CST6
Gamma (PP) Cells	1/128	0.274883	0.382614	0	0	3.18544	4.1137	SYT4
Pyramidal Cells	1/130	0.278528	0.382614	0	0	3.13574	4.00822	SYT4
Trophoblast Cells	1/130	0.278528	0.382614	0	0	3.13574	4.00822	CST6
Delta Cells	1/131	0.280343	0.382614	0	0	3.11146	3.95697	SYT4
Bergmann Glia	1/132	0.282154	0.382614	0	0	3.08755	3.90668	METRN
Anterior Pituitary Gland Cells	1/133	0.283961	0.382614	0	0	3.06401	3.85734	SYT4
Melanocytes	1/133	0.283961	0.382614	0	0	3.06401	3.85734	CCND1
Alpha Cells	1/136	0.289354	0.382614	0	0	2.99546	3.71469	SYT4
Immature Neurons	1/136	0.289354	0.382614	0	0	2.99546	3.71469	SYT4
Enteroendocrine Cells	1/139	0.294707	0.382614	0	0	2.9299	3.57968	SYT4
Basal Cells	1/141	0.298254	0.382614	0	0	2.88776	3.49364	CST6
Trigeminal Neurons	1/144	0.303541	0.382614	0	0	2.82674	3.37015	SYT4
Beta Cells	1/145	0.305295	0.382614	0	0	2.80697	3.33041	SYT4
M?ller Cells	1/147	0.308789	0.382614	0	0	2.76824	3.25295	DBI
Photoreceptor Cells	1/149	0.312267	0.382614	0	0	2.73056	3.17809	SYT4
Erythroid-like And Erythroid Precursor Cells	1/153	0.31917	0.382614	0	0	2.65816	3.03571	ASNS
Purkinje Neurons	1/155	0.322596	0.382614	0	0	2.62338	2.96797	SYT4
Retinal Ganglion Cells	1/164	0.337806	0.386626	0	0	2.4774	2.68868	SYT4
Enteric Neurons	1/166	0.34114	0.386626	0	0	2.44712	2.63179	SYT4
Cardiomyocytes	1/174	0.354313	0.392826	0	0	2.33302	2.42068	CKB
Adipocytes	1/210	0.410468	0.445401	0	0	1.92764	1.71649	METRN
Epithelial Cells	1/218	0.422281	0.448673	0	0	1.85583	1.59988	CDKN2A
Endothelial Cells	1/246	0.461828	0.480678	0	0	1.6414	1.26809	RGCC
Neurons	1/289	0.517449	0.527798	0	0	1.39328	0.917956	SYT4

## Sheet: 10 marker
p_val	avg_log2FC	pct.1	pct.2	p_val_adj	cluster	gene
0	3.20154	0.977	0.491	0	10	AI506816
0	2.78386	0.984	0.949	0	10	mt-Nd2
0	2.74567	0.993	0.99	0	10	mt-Atp6
0	2.71549	0.991	0.975	0	10	mt-Cytb
0	2.58276	0.991	0.959	0	10	NADH mitocondriale
0	2.4817	0.79	0.13	0	10	Col11a1
0	2.42119	0.988	0.985	0	10	mt-Co2
4.19068e-295	2.15466	0.995	0.984	8.75139e-291	10	mt-Co1
0	2.14848	0.859	0.434	0	10	Gm47283
0	2.1367	0.894	0.22	0	10	Moxd1
1.41817e-173	2.12971	0.748	0.42	2.96157e-169	10	Gm26917
0	2.12725	0.834	0.217	0	10	Syt4
3.0815e-285	2.11275	0.939	0.777	6.43509e-281	10	mt-Nd5
0	2.09423	0.874	0.396	0	10	Dst
5.9674e-284	2.09382	0.995	0.988	1.24617e-279	10	mt-Co3
5.75898e-284	2.07041	0.978	0.954	1.20265e-279	10	mt-Nd4
0	2.05658	0.833	0.199	0	10	Mcam
0	2.04051	0.688	0.179	0	10	Adamts1
0	2.01413	0.725	0.133	0	10	Sox6
0	2.01202	0.78	0.162	0	10	Col9a2
2.22581e-223	1.90903	0.808	0.506	4.64817e-219	10	Taf1d
7.36323e-177	1.87908	0.649	0.295	1.53766e-172	10	Kcnq1ot1
0	1.85716	0.632	0.146	0	10	Neb
0	1.81931	0.668	0.131	0	10	Pet2
0	1.76928	0.613	0.134	0	10	Hmga2
6.87664e-182	1.76833	0.737	0.407	1.43605e-177	10	mt-Atp8
9.71885e-195	1.76349	0.63	0.233	2.02959e-190	10	Top2a
0	1.74023	0.686	0.147	0	10	Nav3
4.02724e-302	1.73296	0.694	0.193	8.41009e-298	10	Gjc3
0	1.73223	0.611	0.112	0	10	Cspg4
2.23636e-224	1.73108	0.623	0.218	4.6702e-220	10	Emilin1
0	1.71228	0.589	0.116	0	10	Col3a1
2.84652e-180	1.667	0.806	0.547	5.94439e-176	10	mt-Nd4l
3.35848e-246	1.65805	0.653	0.237	7.01352e-242	10	Cdk16
6.36374e-171	1.65055	0.754	0.46	1.32894e-166	10	Ogt
2.01509e-206	1.61199	0.802	0.47	4.20811e-202	10	AC149090.1
1.23442e-181	1.60205	0.838	0.656	2.57785e-177	10	Tra2a
1.93908e-194	1.59001	0.695	0.333	4.04939e-190	10	Plec
1.05596e-195	1.58252	0.821	0.502	2.20515e-191	10	Tcf4
7.10825e-209	1.50722	0.769	0.404	1.48442e-204	10	Tulp4
0	1.49932	0.584	0.135	0	10	Pcdh17
5.87806e-211	1.49294	0.657	0.234	1.22751e-206	10	Sox4
3.49525e-263	1.48444	0.731	0.265	7.29913e-259	10	Ppfibp1
0	1.48437	0.6	0.119	0	10	Col16a1
4.19705e-229	1.48196	0.472	0.111	8.76469e-225	10	Vcan
1.17201e-247	1.46854	0.522	0.129	2.44751e-243	10	Chl1
6.23565e-301	1.46028	0.471	0.089	1.30219e-296	10	Col11a2
4.06963e-160	1.45967	0.73	0.444	8.49861e-156	10	Gnl3
4.66409e-173	1.44586	0.773	0.508	9.74002e-169	10	Ankrd17
4.08113e-173	1.41427	0.469	0.131	8.52263e-169	10	Ccn1
3.03819e-139	1.40524	0.798	0.474	6.34465e-135	10	Phlda1
3.20403e-226	1.39626	0.485	0.118	6.69098e-222	10	Col18a1
2.76185e-146	1.39584	0.785	0.59	5.76758e-142	10	Atrx
3.44694e-153	1.38929	0.711	0.442	7.19824e-149	10	Sf3b3
1.03315e-178	1.38732	0.574	0.221	2.15753e-174	10	Hjurp
7.1991e-101	1.38018	0.6	0.362	1.50339e-96	10	Stat2
9.53911e-219	1.37935	0.764	0.314	1.99205e-214	10	Nedd4
2.58621e-253	1.37299	0.565	0.15	5.40078e-249	10	Erbb3
2.17316e-158	1.37261	0.722	0.413	4.5382e-154	10	Tcf12
1.87574e-131	1.36591	0.524	0.23	3.91712e-127	10	D10Wsu102e
1.75901e-229	1.36292	0.834	0.365	3.67334e-225	10	C4b
1.47196e-141	1.3624	0.698	0.428	3.07389e-137	10	Rock2
4.91043e-120	1.35571	0.373	0.116	1.02544e-115	10	F830016B08Rik
2.52334e-143	1.35529	0.538	0.22	5.26948e-139	10	mt-Nd6
1.10474e-270	1.32623	0.579	0.154	2.30704e-266	10	Syne2
4.63271e-86	1.32556	0.588	0.366	9.6745e-82	10	Chka
6.9072e-168	1.31569	0.605	0.259	1.44243e-163	10	Trio
0	1.30368	0.522	0.106	0	10	Hspg2
3.81866e-280	1.29361	0.469	0.094	7.97451e-276	10	Gm46620
1.92507e-124	1.28772	0.785	0.635	4.02013e-120	10	Hnrnph1
9.00829e-145	1.28281	0.614	0.3	1.8812e-140	10	Nsd2
7.26336e-167	1.27871	0.575	0.207	1.51681e-162	10	Ncald
1.24164e-115	1.27707	0.728	0.541	2.59291e-111	10	Matr3
2.53452e-89	1.27047	0.979	0.953	5.29284e-85	10	Malat1
2.2519e-138	1.26811	0.763	0.569	4.70264e-134	10	Bclaf1
1.11439e-119	1.26569	0.497	0.21	2.32719e-115	10	Gm43305
3.51112e-110	1.26246	0.661	0.437	7.33227e-106	10	Phip
3.57996e-250	1.25524	0.494	0.115	7.47603e-246	10	Cd109
4.55924e-152	1.25261	0.615	0.287	9.52107e-148	10	Zbtb38
1.84002e-250	1.25092	0.542	0.137	3.84251e-246	10	Adgra3
6.26998e-128	1.24919	0.591	0.301	1.30936e-123	10	BC005561
7.22465e-151	1.24451	0.754	0.509	1.50872e-146	10	Nisch
2.2032e-254	1.243	0.452	0.094	4.60094e-250	10	Rorb
2.53377e-124	1.22831	0.787	0.592	5.29128e-120	10	Slc38a2
8.62894e-147	1.22769	0.579	0.261	1.80198e-142	10	Topbp1
3.98524e-204	1.2097	0.578	0.186	8.32238e-200	10	Phldb1
6.48011e-111	1.2064	0.538	0.253	1.35324e-106	10	Ugdh
3.41926e-79	1.206	0.575	0.375	7.14045e-75	10	Gtpbp2
1.72203e-138	1.1946	0.389	0.108	3.59611e-134	10	Tcim
4.92618e-235	1.19077	0.318	0.048	1.02873e-230	10	Gm8251
6.27751e-140	1.18925	0.825	0.677	1.31093e-135	10	Rbm25
1.7033e-167	1.18176	0.512	0.177	3.557e-163	10	Syne1
8.59105e-173	1.17362	0.559	0.208	1.79407e-168	10	Ptprs
2.66718e-112	1.16299	0.716	0.505	5.56987e-108	10	Jmjd1c
5.47784e-109	1.16117	0.668	0.434	1.14394e-104	10	Mafg
7.68113e-121	1.14964	0.578	0.271	1.60405e-116	10	Eps8
1.52291e-111	1.14086	0.6	0.344	3.1803e-107	10	Pds5a
3.81067e-206	1.13289	0.585	0.192	7.95783e-202	10	Igf1r
3.15067e-120	1.13174	0.844	0.754	6.57955e-116	10	Fus
9.90198e-156	1.12729	0.893	0.511	2.06783e-151	10	Gpnmb
2.65492e-62	1.11951	0.69	0.529	5.54428e-58	10	Neat1
3.37716e-86	1.11929	0.647	0.466	7.05253e-82	10	Cdk12
3.28245e-86	1.11918	0.523	0.272	6.85475e-82	10	Gm4951
4.80421e-147	1.11181	0.39	0.106	1.00326e-142	10	Cenpf
2.74417e-89	1.10765	0.714	0.562	5.73064e-85	10	Mbnl2
6.18083e-201	1.10707	0.516	0.142	1.29074e-196	10	Ptprz1
4.81818e-105	1.10298	0.561	0.303	1.00618e-100	10	Rictor
1.53083e-87	1.09955	0.542	0.311	3.19683e-83	10	Frmd4a
1.74673e-101	1.09893	0.549	0.302	3.64769e-97	10	Htt
1.21535e-85	1.09665	0.555	0.313	2.53801e-81	10	Atad2
3.31883e-150	1.09416	0.486	0.17	6.93072e-146	10	Ankrd28
1.93114e-105	1.09319	0.72	0.545	4.03279e-101	10	Eif4g1
5.23873e-102	1.0839	0.681	0.464	1.094e-97	10	Krit1
3.38067e-203	1.08192	0.419	0.099	7.05986e-199	10	Mid1
0	1.08029	0.385	0.053	0	10	5330434G04Rik
6.84475e-127	1.07306	0.598	0.289	1.42939e-122	10	Cbx5
7.00948e-204	1.07086	0.472	0.124	1.46379e-199	10	Stox2
3.67188e-85	1.07033	0.553	0.312	7.668e-81	10	Dkc1
2.64611e-116	1.06713	0.609	0.321	5.52587e-112	10	Ccdc88a
7.85494e-78	1.05882	0.635	0.47	1.64035e-73	10	Srsf10
2.03862e-94	1.0588	0.64	0.401	4.25724e-90	10	Srpk2
7.76789e-243	1.0582	0.449	0.098	1.62217e-238	10	Ddr2
2.53886e-158	1.05776	0.503	0.154	5.30191e-154	10	Prrx1
1.15456e-157	1.05551	0.523	0.18	2.41106e-153	10	Map1b
4.39455e-88	1.05489	0.701	0.55	9.17713e-84	10	Bptf
1.26905e-84	1.05475	0.6	0.366	2.65016e-80	10	Creb5
7.42618e-68	1.05465	0.657	0.538	1.55081e-63	10	Ddx50
1.90715e-125	1.04799	0.477	0.165	3.98269e-121	10	Sox2
1.65083e-157	1.04566	0.396	0.108	3.44742e-153	10	Wee1
1.62495e-86	1.04551	0.583	0.315	3.39337e-82	10	Tpm1
8.17314e-99	1.0422	0.757	0.472	1.7068e-94	10	Ccnd1
4.20832e-79	1.03589	0.621	0.443	8.78824e-75	10	Usp34
2.32896e-241	1.03329	0.382	0.07	4.86357e-237	10	3222401L13Rik
2.79566e-90	1.03189	0.601	0.382	5.83818e-86	10	Larp4
1.20494e-113	1.03009	0.495	0.203	2.51627e-109	10	Pi4k2b
3.88106e-85	1.02795	0.592	0.381	8.10482e-81	10	R3hdm1
3.11675e-96	1.02552	0.707	0.534	6.50871e-92	10	Larp1
1.08151e-81	1.02123	0.641	0.464	2.25852e-77	10	Pnisr
6.05155e-111	1.02097	0.503	0.203	1.26375e-106	10	Spry2
1.15664e-48	1.01753	0.581	0.44	2.41542e-44	10	Gbp6
7.16443e-210	1.01324	0.334	0.059	1.49615e-205	10	Reln
9.53248e-60	1.01047	0.598	0.429	1.99067e-55	10	Herc6
7.57381e-171	1.0103	0.446	0.125	1.58164e-166	10	Nhsl1
1.33564e-135	1.00995	0.386	0.112	2.78921e-131	10	Plagl1
1.28947e-16	1.00973	0.724	0.763	2.6928e-12	10	Lars2
1.53122e-73	1.0084	0.561	0.367	3.19765e-69	10	Nlrc5
2.41472e-77	1.00398	0.565	0.367	5.04265e-73	10	Atp13a3
5.68825e-131	1.00306	0.477	0.183	1.18788e-126	10	Selenoi
9.90674e-92	0.996883	0.558	0.321	2.06882e-87	10	Brd8
1.04072e-81	0.990358	0.627	0.447	2.17334e-77	10	Usp7
4.01279e-85	0.98655	0.673	0.446	8.37991e-81	10	Zbtb20
1.97086e-94	0.984413	0.795	0.701	4.11575e-90	10	Luc7l2
2.44217e-152	0.982585	0.381	0.103	5.09998e-148	10	Tab1
5.22517e-96	0.982044	0.469	0.214	1.09117e-91	10	Tmem63b
3.42537e-79	0.978123	0.357	0.14	7.15319e-75	10	Emp1
1.54875e-89	0.976561	0.645	0.409	3.23425e-85	10	Sms
1.25176e-51	0.975656	0.382	0.2	2.61405e-47	10	Cp
5.74389e-75	0.973022	0.61	0.43	1.1995e-70	10	Zfp644
3.09662e-111	0.971979	0.459	0.183	6.46667e-107	10	Snhg4
9.91682e-181	0.969872	0.433	0.115	2.07093e-176	10	Igf2bp2
3.61852e-139	0.964876	0.482	0.153	7.55656e-135	10	Apol9a
3.55929e-70	0.963298	0.497	0.291	7.43287e-66	10	Snhg3
1.23546e-69	0.962677	0.595	0.423	2.58002e-65	10	Sptan1
2.18788e-90	0.961773	0.352	0.121	4.56894e-86	10	Timp3
3.70415e-91	0.961528	0.528	0.28	7.73539e-87	10	Arhgef12
1.62376e-159	0.958206	0.402	0.11	3.39089e-155	10	Ftx
1.0426e-116	0.944831	0.452	0.18	2.17727e-112	10	Scrib
8.82917e-96	0.9415	0.454	0.206	1.84379e-91	10	Ano6
2.09906e-108	0.939052	0.425	0.152	4.38347e-104	10	F3
3.75922e-66	0.938976	0.464	0.261	7.85039e-62	10	Specc1
6.11738e-130	0.93523	0.416	0.139	1.27749e-125	10	Ltbp3
8.79928e-65	0.93306	0.548	0.377	1.83755e-60	10	Mark3
2.94565e-71	0.930089	0.508	0.298	6.15139e-67	10	Rif1
1.12957e-85	0.929267	0.441	0.207	2.35888e-81	10	Wwc2
3.58781e-159	0.927023	0.346	0.081	7.49243e-155	10	Pcdh15
5.4366e-68	0.92562	0.511	0.289	1.13533e-63	10	Dusp6
2.08242e-51	0.923357	0.46	0.287	4.34872e-47	10	Tbc1d1
2.53639e-65	0.922179	0.725	0.667	5.29674e-61	10	Snrnp70
1.31184e-81	0.919307	0.454	0.225	2.73952e-77	10	Clock
8.21374e-69	0.915226	0.527	0.334	1.71528e-64	10	Srek1
4.78208e-71	0.914182	0.665	0.538	9.98641e-67	10	Dync1h1
3.9781e-82	0.908968	0.477	0.246	8.30747e-78	10	Cspp1
9.23848e-70	0.90818	0.497	0.297	1.92927e-65	10	Mib1
1.79451e-50	0.907287	0.566	0.423	3.74747e-46	10	Hivep2
1.74992e-71	0.906802	0.468	0.259	3.65436e-67	10	Usp36
6.38465e-66	0.90593	0.61	0.437	1.33331e-61	10	Luc7l3
6.58439e-75	0.905117	0.51	0.299	1.37502e-70	10	Gcn1
8.8637e-71	0.904542	0.814	0.762	1.85101e-66	10	Srsf2
4.13337e-140	0.903719	0.185	0.026	8.63171e-136	10	Col2a1
1.44744e-89	0.903236	0.57	0.308	3.02268e-85	10	Utrn
8.26668e-96	0.903103	0.36	0.124	1.72633e-91	10	Sema6a
1.04169e-50	0.8994	0.614	0.513	2.17537e-46	10	Nufip2
2.03113e-50	0.898096	0.529	0.38	4.24161e-46	10	Ascc3
4.42485e-131	0.896977	0.368	0.108	9.24041e-127	10	Stard13
2.90492e-61	0.896178	0.485	0.295	6.06635e-57	10	Mbtd1
8.77078e-90	0.894386	0.471	0.215	1.8316e-85	10	Lima1
2.78784e-128	0.893236	0.419	0.132	5.82185e-124	10	Prc1
4.3346e-60	0.887125	0.557	0.399	9.05195e-56	10	Cnot1
6.14369e-66	0.885906	0.435	0.227	1.28299e-61	10	4632427E13Rik
3.46808e-63	0.885676	0.579	0.402	7.24239e-59	10	Trim35
1.22725e-59	0.884601	0.553	0.391	2.56286e-55	10	Gpatch8
2.69552e-126	0.883459	0.548	0.196	5.62904e-122	10	Olig2
2.65229e-64	0.881867	0.596	0.441	5.53877e-60	10	Mkln1
1.56583e-59	0.879817	0.661	0.558	3.26993e-55	10	Fubp1
2.71622e-71	0.879566	0.738	0.646	5.67229e-67	10	Ewsr1
1.13553e-122	0.879484	0.417	0.137	2.37133e-118	10	Nes
2.85906e-52	0.878226	0.498	0.327	5.97058e-48	10	Clcn3
1.13943e-148	0.878153	0.386	0.107	2.37947e-144	10	Fat1
3.57969e-88	0.876437	0.312	0.103	7.47548e-84	10	Gm42047
1.06323e-46	0.876361	0.58	0.463	2.22034e-42	10	Taf15
9.64528e-83	0.876002	0.433	0.202	2.01422e-78	10	Clasp1
5.90813e-50	0.875445	0.571	0.429	1.23379e-45	10	Snhg12
1.36092e-95	0.872078	0.43	0.181	2.842e-91	10	Rev3l
5.67817e-85	0.871623	0.45	0.216	1.18577e-80	10	Cep192
1.73128e-133	0.870895	0.36	0.099	3.61543e-129	10	Mir99ahg
1.81942e-61	0.870549	0.545	0.375	3.79949e-57	10	Rbm28
2.95012e-113	0.870038	0.435	0.156	6.16074e-109	10	Ddr1
1.75647e-179	0.868901	0.609	0.177	3.66804e-175	10	Pcolce
1.67054e-140	0.868341	0.387	0.114	3.4886e-136	10	Tmem132a
3.28549e-140	0.868143	0.353	0.094	6.86109e-136	10	Piezo2
1.28016e-118	0.866956	0.349	0.101	2.67336e-114	10	Matn2
5.02142e-59	0.86545	0.627	0.481	1.04862e-54	10	Ranbp2
1.86639e-166	0.861957	0.375	0.092	3.89758e-162	10	Myo5b
4.10225e-50	0.861923	0.511	0.361	8.56673e-46	10	Ttc19
6.26706e-37	0.86035	0.592	0.427	1.30875e-32	10	Iigp1
2.15384e-74	0.859386	0.812	0.696	4.49786e-70	10	Hspd1
1.76771e-57	0.858789	0.557	0.386	3.6915e-53	10	Calu
6.93583e-65	0.858293	0.735	0.652	1.44841e-60	10	Tap2
1.23987e-88	0.856861	0.415	0.18	2.58922e-84	10	Xylt1
1.88856e-31	0.855885	0.347	0.212	3.94387e-27	10	Dcaf17
3.31397e-127	0.855616	0.365	0.105	6.92056e-123	10	Mmp15
1.74938e-63	0.8541	0.717	0.594	3.65323e-59	10	Hspa9
3.17129e-41	0.85338	0.595	0.507	6.6226e-37	10	Prpf4b
3.86283e-65	0.852477	0.468	0.259	8.06676e-61	10	Slc7a1
1.59491e-57	0.852294	0.671	0.572	3.33065e-53	10	Nktr
9.41434e-47	0.849703	0.557	0.437	1.966e-42	10	Azin1
1.55793e-67	0.849428	0.718	0.569	3.25342e-63	10	Cbx3
1.64557e-96	0.849404	0.403	0.156	3.43645e-92	10	Nav1
7.41371e-67	0.849135	0.349	0.152	1.5482e-62	10	Nav2
2.08538e-85	0.848398	0.295	0.096	4.3549e-81	10	Dgkq
1.08364e-68	0.847609	0.447	0.237	2.26296e-64	10	Mdn1
8.90381e-100	0.84728	0.413	0.162	1.85938e-95	10	Cplane1
1.17853e-38	0.847229	0.469	0.33	2.46112e-34	10	Ints6
3.77259e-44	0.846124	0.562	0.429	7.87829e-40	10	Nfat5
6.43257e-42	0.846029	0.438	0.297	1.34331e-37	10	Atxn2
2.95587e-48	0.844045	0.442	0.277	6.17274e-44	10	Rbm4b
4.47614e-47	0.83981	0.587	0.485	9.34752e-43	10	Sec61a1
2.50152e-106	0.839199	0.462	0.169	5.22393e-102	10	Sox10
1.66695e-66	0.83919	0.512	0.314	3.4811e-62	10	Gtf3c2
1.53666e-107	0.838109	0.271	0.069	3.209e-103	10	Brinp3
2.93193e-116	0.834991	0.463	0.173	6.12275e-112	10	Fkbp9
1.69585e-61	0.833333	0.481	0.293	3.54144e-57	10	Sfswap
2.95185e-101	0.831987	0.429	0.159	6.16435e-97	10	Cald1
6.66677e-111	0.830274	0.454	0.176	1.39222e-106	10	Mthfd1l
3.91986e-174	0.829824	0.334	0.07	8.18583e-170	10	Lamb1
1.30417e-58	0.827414	0.614	0.483	2.72351e-54	10	Huwe1
1.58369e-35	0.826355	0.514	0.402	3.30722e-31	10	Tsc22d2
5.4133e-107	0.824628	0.4	0.139	1.13046e-102	10	Myo10
1.22495e-94	0.824432	0.425	0.167	2.55806e-90	10	Epn2
3.88661e-112	0.824398	0.33	0.094	8.11641e-108	10	Cenpe
1.41012e-46	0.823664	0.523	0.378	2.94475e-42	10	Ilf2
2.0874e-51	0.82334	0.452	0.271	4.35912e-47	10	Rasa2
4.23147e-54	0.823302	0.451	0.264	8.83657e-50	10	Ppan
4.5193e-81	0.821954	0.446	0.206	9.43765e-77	10	Tnik
7.68788e-52	0.821942	0.473	0.311	1.60546e-47	10	Lrp6
1.80669e-81	0.821309	0.638	0.354	3.77292e-77	10	Mt2
9.9167e-62	0.819079	0.433	0.233	2.0709e-57	10	Fchsd2
2.80382e-69	0.8152	0.359	0.152	5.85523e-65	10	Mki67
6.52122e-117	0.812628	0.327	0.094	1.36183e-112	10	Ulbp1
9.8612e-106	0.812617	0.372	0.125	2.05931e-101	10	Rnf144a
3.89867e-83	0.81255	0.356	0.132	8.14159e-79	10	Akap12
9.62328e-111	0.811788	0.352	0.111	2.00963e-106	10	Dtl
9.37203e-86	0.809666	0.392	0.164	1.95716e-81	10	Tnpo2
5.8222e-66	0.808624	0.45	0.246	1.21585e-61	10	Xpot
5.05406e-46	0.805315	0.399	0.237	1.05544e-41	10	Senp1
1.57407e-59	0.80335	0.476	0.29	3.28713e-55	10	Trmt1
1.68021e-50	0.801545	0.514	0.359	3.50879e-46	10	Ubr5
1.03134e-111	0.800648	0.404	0.142	2.15376e-107	10	Igf2bp3
1.12298e-27	0.796961	0.45	0.341	2.34512e-23	10	Ero1l
1.36264e-54	0.796879	0.571	0.394	2.84561e-50	10	Lars
9.28338e-82	0.794976	0.404	0.182	1.93865e-77	10	Dock7
8.43262e-104	0.794606	0.361	0.123	1.76098e-99	10	Zcchc4
2.56813e-114	0.794542	0.584	0.224	5.36303e-110	10	Olig1
1.13851e-43	0.794522	0.514	0.365	2.37756e-39	10	Esf1
7.92135e-47	0.792675	0.541	0.41	1.65422e-42	10	Ubn2
1.57088e-53	0.792426	0.379	0.199	3.28047e-49	10	Lcorl
1.95348e-125	0.787092	0.352	0.101	4.07946e-121	10	Zfp462
2.2095e-190	0.785626	0.348	0.07	4.61411e-186	10	Tead1
7.76676e-40	0.785221	0.49	0.358	1.62193e-35	10	Xpo1
3.2572e-69	0.785209	0.325	0.13	6.80202e-65	10	Prune2
8.42066e-60	0.785166	0.442	0.24	1.75849e-55	10	Myef2
9.63616e-56	0.784562	0.757	0.527	2.01232e-51	10	Cxcl10
7.66124e-52	0.782454	0.737	0.657	1.5999e-47	10	Zfand5
3.13916e-49	0.780733	0.48	0.318	6.55551e-45	10	Fnbp4
4.24733e-54	0.780521	0.408	0.23	8.86969e-50	10	Sec24a
1.13842e-46	0.779554	0.609	0.495	2.37736e-42	10	Sltm
1.14633e-73	0.778234	0.4	0.184	2.39389e-69	10	Rai1
2.9001e-94	0.777984	0.451	0.176	6.05629e-90	10	Fgfrl1
6.87846e-85	0.775765	0.885	0.827	1.43643e-80	10	Rbm39
1.04976e-60	0.77481	0.597	0.417	2.19221e-56	10	Ktn1
4.2296e-54	0.773142	0.404	0.218	8.83266e-50	10	Zfp266
8.52556e-48	0.772977	0.653	0.556	1.78039e-43	10	Nop56
3.78838e-51	0.771801	0.452	0.274	7.91128e-47	10	Hip1
3.14655e-91	0.770825	0.357	0.131	6.57093e-87	10	Tanc1
1.45623e-16	0.769925	0.435	0.354	3.04105e-12	10	Gbp4
2.34677e-34	0.769646	0.469	0.35	4.90077e-30	10	Zc3h7a
3.44621e-48	0.768844	0.695	0.641	7.19672e-44	10	Srsf11
1.57413e-43	0.767934	0.484	0.34	3.28726e-39	10	Rbm26
7.66823e-34	0.765898	0.535	0.446	1.60136e-29	10	Tnrc6a
1.31965e-118	0.765233	0.269	0.062	2.75582e-114	10	Mir100hg
3.36806e-89	0.764148	0.435	0.184	7.03352e-85	10	Lzts2
3.83428e-140	0.762643	0.306	0.071	8.00712e-136	10	Fign
3.13876e-37	0.762075	0.6	0.525	6.55466e-33	10	Arglu1
5.03972e-37	0.762046	0.454	0.325	1.05245e-32	10	Myo5a
1.86074e-52	0.760949	0.484	0.296	3.88579e-48	10	Slc1a5
1.09616e-134	0.760697	0.323	0.081	2.28911e-130	10	Cit
1.12243e-52	0.760637	0.484	0.303	2.34397e-48	10	Dnmt1
1.04778e-36	0.760545	0.566	0.482	2.18808e-32	10	Ddx17
1.56236e-43	0.760213	0.533	0.408	3.26267e-39	10	2610507B11Rik
2.3634e-34	0.76012	0.578	0.511	4.93549e-30	10	Ppp3ca
1.4186e-116	0.759785	0.362	0.11	2.96247e-112	10	Bcan
2.12241e-41	0.757641	0.572	0.471	4.43223e-37	10	Atp2a2
4.98546e-60	0.756579	0.751	0.672	1.04111e-55	10	Ankrd11
1.33144e-68	0.753975	0.394	0.18	2.78044e-64	10	Agap1
8.97261e-38	0.753644	0.627	0.568	1.87375e-33	10	Nipbl
3.25668e-42	0.75216	0.508	0.377	6.80092e-38	10	Cpsf6
4.48565e-40	0.750858	0.589	0.509	9.36739e-36	10	Atxn2l
1.28842e-40	0.750761	0.554	0.444	2.6906e-36	10	Flna
3.82672e-79	0.749753	0.378	0.161	7.99134e-75	10	Nup155
1.1969e-56	0.74948	0.428	0.227	2.49949e-52	10	Ckap4
2.57501e-41	0.747883	0.619	0.539	5.3774e-37	10	Gsk3b
1.55699e-14	0.745847	0.579	0.501	3.25146e-10	10	Fosb
2.55575e-110	0.74269	0.902	0.823	5.33718e-106	10	mt-Nd3
1.12714e-45	0.742509	0.415	0.253	2.35381e-41	10	Piezo1
1.64636e-45	0.741449	0.377	0.209	3.43808e-41	10	Snhg20
5.00887e-82	0.74014	0.325	0.117	1.046e-77	10	Ncapd2
6.566e-42	0.739484	0.533	0.42	1.37118e-37	10	Ep400
1.1642e-42	0.738294	0.456	0.306	2.4312e-38	10	Alkbh1
2.13234e-29	0.737875	0.544	0.465	4.45296e-25	10	Ttc14
7.05128e-91	0.737555	0.304	0.096	1.47252e-86	10	Bmp1
1.02129e-67	0.736128	0.482	0.25	2.13276e-63	10	Slc7a5
1.97696e-49	0.735008	0.454	0.28	4.12849e-45	10	Aak1
1.53357e-32	0.734314	0.507	0.417	3.20255e-28	10	Gapvd1
3.50033e-97	0.734102	0.361	0.126	7.30974e-93	10	Rbfox2
5.51698e-81	0.73175	0.368	0.147	1.15211e-76	10	Ammecr1
4.11311e-40	0.731687	0.531	0.412	8.58941e-36	10	Baz1b
6.9364e-47	0.731114	0.711	0.568	1.44853e-42	10	Igtp
7.92424e-142	0.731087	0.269	0.054	1.65482e-137	10	Aspm
5.21332e-61	0.730774	0.378	0.186	1.0887e-56	10	Camsap2
1.35429e-36	0.730395	0.501	0.374	2.82817e-32	10	Vars
9.7397e-42	0.730377	0.377	0.223	2.03394e-37	10	Hs2st1
7.15764e-38	0.729289	0.428	0.287	1.49473e-33	10	Chuk
3.27528e-44	0.728011	0.628	0.535	6.83977e-40	10	Ddx21
6.69151e-83	0.726286	0.54	0.257	1.39739e-78	10	Bcas1
1.63775e-36	0.725725	0.568	0.486	3.42011e-32	10	Birc6
3.49219e-47	0.725466	0.648	0.539	7.29274e-43	10	Puf60
1.41084e-37	0.725057	0.519	0.405	2.94626e-33	10	Taok1
5.15577e-50	0.724595	0.604	0.455	1.07668e-45	10	Aebp2
5.49528e-34	0.723006	0.585	0.499	1.14758e-29	10	Bod1l
3.76488e-56	0.722441	0.42	0.236	7.86221e-52	10	Cdk8
1.32222e-141	0.721136	0.331	0.082	2.76119e-137	10	Ptpn14
7.04609e-47	0.718207	0.773	0.755	1.47143e-42	10	Srsf7
3.31643e-32	0.716939	0.508	0.417	6.9257e-28	10	Lrrc58
1.40832e-31	0.716905	0.459	0.345	2.94099e-27	10	Ncln
4.58893e-46	0.716414	0.684	0.59	9.58306e-42	10	Nars
6.08238e-45	0.716138	0.661	0.598	1.27018e-40	10	Mycbp2
2.9457e-67	0.715914	0.359	0.159	6.15149e-63	10	Clcn5
9.22034e-53	0.715569	0.757	0.681	1.92548e-48	10	Mtdh
3.20951e-33	0.715495	0.485	0.378	6.70242e-29	10	Ubr2
4.4376e-91	0.715167	0.428	0.175	9.26704e-87	10	Nckap1
7.64006e-115	0.715014	0.284	0.071	1.59547e-110	10	Igsf9b
8.47115e-49	0.714669	0.48	0.319	1.76903e-44	10	Kdm5c
1.60686e-48	0.714568	0.618	0.453	3.35561e-44	10	Aig1
8.18228e-40	0.714231	0.571	0.468	1.70871e-35	10	Phf20l1
5.89266e-36	0.713683	0.508	0.399	1.23056e-31	10	Kpnb1
4.73054e-37	0.712967	0.527	0.407	9.8788e-33	10	Bbx
9.29374e-39	0.712884	0.52	0.4	1.94081e-34	10	Prrc2b
3.87211e-96	0.711355	0.302	0.09	8.08612e-92	10	Neto1
1.25462e-38	0.711193	0.476	0.347	2.62002e-34	10	Ldb1
7.64869e-29	0.711103	0.344	0.222	1.59728e-24	10	Tssc4
4.9398e-37	0.7108	0.538	0.435	1.03158e-32	10	Celf1
4.41545e-46	0.710725	0.622	0.52	9.22078e-42	10	Ube3a
4.19891e-25	0.710595	0.476	0.395	8.76858e-21	10	Arhgef2
3.25984e-63	0.708254	0.369	0.174	6.80753e-59	10	Morc2a
3.27013e-83	0.706753	0.438	0.178	6.82902e-79	10	Jam3
1.00343e-67	0.706238	0.357	0.159	2.09547e-63	10	Mbtps2
1.21174e-93	0.70583	0.316	0.102	2.53049e-89	10	Bora
1.30142e-44	0.705645	0.391	0.229	2.71775e-40	10	Gle1
3.95758e-40	0.705558	0.6	0.526	8.26462e-36	10	Prrc2a
2.02896e-35	0.705327	0.542	0.437	4.23708e-31	10	Etnk1
2.63657e-119	0.704673	0.271	0.063	5.50594e-115	10	Mmp16
3.86949e-28	0.703888	0.439	0.321	8.08065e-24	10	Sash1
2.19067e-67	0.703016	0.755	0.559	4.57477e-63	10	Jun
1.37002e-40	0.70272	0.429	0.278	2.861e-36	10	Prpf39
4.36423e-55	0.700642	0.386	0.203	9.11382e-51	10	Tmem245
7.46619e-38	0.700468	0.475	0.345	1.55916e-33	10	Rps6kb1
3.249e-93	0.700234	0.355	0.124	6.78488e-89	10	Amotl2
4.42352e-38	0.699241	0.528	0.416	9.23764e-34	10	Brd1
1.5746e-38	0.698323	0.449	0.317	3.28824e-34	10	Ecpas
3.38032e-39	0.697739	0.658	0.602	7.05911e-35	10	Hnrnpdl
1.75129e-122	0.697699	0.27	0.062	3.65722e-118	10	AC160336.1
1.67769e-103	0.697644	0.297	0.085	3.50353e-99	10	Ptpn21
7.19043e-40	0.697223	0.403	0.253	1.50158e-35	10	Otud4
2.23743e-109	0.697085	0.37	0.119	4.67243e-105	10	Fkbp10
2.88405e-55	0.696985	0.413	0.221	6.02275e-51	10	Fasn
7.68166e-22	0.695764	0.445	0.353	1.60416e-17	10	Hsph1
8.14559e-40	0.695617	0.274	0.121	1.70104e-35	10	H19
6.78465e-32	0.690301	0.385	0.259	1.41684e-27	10	Trrap
1.98243e-30	0.689842	0.525	0.444	4.1399e-26	10	Safb2
1.21485e-40	0.689286	0.425	0.272	2.53698e-36	10	Helz
2.77259e-54	0.689164	0.383	0.2	5.79e-50	10	Trim24
1.89404e-107	0.689003	0.335	0.103	3.95533e-103	10	Yap1
8.62795e-25	0.688715	0.497	0.424	1.80178e-20	10	Man1a2
3.48688e-87	0.688342	0.336	0.116	7.28165e-83	10	Aebp1
3.17796e-106	0.68815	0.3	0.084	6.63654e-102	10	C1s1
7.27213e-92	0.687542	0.28	0.083	1.51864e-87	10	Cdh19
2.29947e-44	0.68699	0.622	0.47	4.80198e-40	10	Rars
1.02473e-58	0.686305	0.831	0.801	2.13994e-54	10	Srrm2
5.19197e-57	0.68629	0.375	0.187	1.08424e-52	10	Ptcd3
4.25689e-19	0.684449	0.359	0.271	8.88967e-15	10	Slc26a2
8.62131e-54	0.683633	0.342	0.166	1.80039e-49	10	Utp20
7.79092e-26	0.683167	0.541	0.482	1.62698e-21	10	Pnn
1.4922e-47	0.681221	0.411	0.242	3.11617e-43	10	Ube3c
9.72535e-45	0.680132	0.407	0.245	2.03095e-40	10	Nf1
1.60801e-131	0.679608	0.296	0.069	3.35801e-127	10	Lama4
1.85003e-68	0.679238	0.355	0.149	3.86342e-64	10	Cbx6
1.4359e-33	0.679173	0.472	0.358	2.99859e-29	10	Stx16
1.0855e-34	0.678581	0.485	0.367	2.26686e-30	10	Cnot6
9.24975e-44	0.67832	0.433	0.272	1.93162e-39	10	Pdcd11
5.21736e-74	0.677775	0.31	0.114	1.08954e-69	10	Slc30a4
1.21606e-28	0.676265	0.455	0.352	2.5395e-24	10	Ipo7
3.65186e-31	0.673186	0.424	0.304	7.62617e-27	10	Dmxl1
1.43662e-39	0.673011	0.449	0.304	3.0001e-35	10	Trpm7
1.05243e-35	0.672927	0.465	0.337	2.19778e-31	10	Trim44
7.9279e-63	0.672839	0.353	0.16	1.65558e-58	10	Pus7
1.60879e-23	0.672767	0.465	0.393	3.35964e-19	10	Pkn2
4.86453e-67	0.672285	0.272	0.096	1.01586e-62	10	L1cam
2.27973e-89	0.671435	0.357	0.13	4.76075e-85	10	Ptk2
5.92787e-42	0.671349	0.426	0.274	1.23792e-37	10	Nom1
4.42588e-35	0.671202	0.495	0.384	9.24256e-31	10	Tmem259
7.07944e-64	0.670974	0.334	0.145	1.4784e-59	10	Yeats2
5.96783e-36	0.669576	0.455	0.317	1.24626e-31	10	Ccnt2
1.60656e-29	0.669002	0.435	0.327	3.35497e-25	10	Uggt1
5.07515e-89	0.668543	0.33	0.115	1.05984e-84	10	Cul7
8.9335e-106	0.668494	0.305	0.087	1.86558e-101	10	Bicd1
1.6381e-58	0.668492	0.398	0.196	3.42084e-54	10	Plekha5
1.95629e-99	0.666507	0.332	0.106	4.08532e-95	10	Yes1
1.17052e-32	0.666482	0.553	0.463	2.4444e-28	10	Akap9
4.18437e-37	0.666155	0.39	0.244	8.73822e-33	10	Parp3
4.30696e-39	0.665993	0.688	0.644	8.99422e-35	10	Chd4
1.36732e-31	0.665506	0.522	0.393	2.85538e-27	10	Nolc1
4.85814e-108	0.665162	0.269	0.068	1.01453e-103	10	Plekha7
8.04951e-58	0.665142	0.554	0.316	1.68098e-53	10	Metrn
1.00939e-52	0.663838	0.349	0.17	2.10791e-48	10	Raph1
2.83365e-41	0.663725	0.356	0.201	5.91751e-37	10	Phactr4
1.60544e-35	0.663204	0.403	0.247	3.35264e-31	10	Smc2
1.99014e-32	0.662669	0.366	0.236	4.15602e-28	10	Usp24
8.88658e-40	0.662388	0.494	0.356	1.85579e-35	10	Spred1
2.57876e-35	0.6616	0.396	0.253	5.38523e-31	10	Tia1
2.37089e-30	0.661048	0.458	0.338	4.95114e-26	10	Fyttd1
7.53075e-46	0.660722	0.404	0.21	1.57265e-41	10	Fn1
8.48879e-70	0.659753	0.364	0.157	1.77271e-65	10	Pvt1
8.99771e-37	0.659089	0.48	0.348	1.87899e-32	10	Araf
1.23768e-40	0.658485	0.432	0.266	2.58465e-36	10	Klf7
7.71679e-45	0.658147	0.658	0.482	1.6115e-40	10	Egr1
9.89569e-44	0.657526	0.369	0.206	2.06652e-39	10	Hif1an
1.52458e-31	0.657286	0.631	0.582	3.18377e-27	10	Aplp2
3.49397e-57	0.657251	0.416	0.206	7.29645e-53	10	Maged1
1.51206e-33	0.655631	0.558	0.446	3.15763e-29	10	Zwint
1.53154e-35	0.655307	0.356	0.214	3.19833e-31	10	Abl2
4.19754e-60	0.654058	0.81	0.776	8.76571e-56	10	Son
8.77945e-122	0.653112	0.274	0.064	1.83341e-117	10	Pcdh7
1.48783e-66	0.652908	0.319	0.123	3.10704e-62	10	Map2
1.47347e-59	0.65255	0.288	0.111	3.07704e-55	10	Kif21a
4.94364e-29	0.65248	0.519	0.432	1.03238e-24	10	Aff4
2.96349e-35	0.652348	0.502	0.388	6.18866e-31	10	Tomm70a
2.50347e-43	0.651733	0.331	0.166	5.22799e-39	10	Slc5a3
6.22666e-26	0.650258	0.46	0.357	1.30031e-21	10	Zcchc7
3.38617e-38	0.650257	0.417	0.25	7.07133e-34	10	Ezh2
3.87776e-34	0.64978	0.435	0.304	8.09792e-30	10	Taf1
1.95168e-24	0.647734	0.46	0.377	4.07569e-20	10	Kmt2c
2.71649e-69	0.646256	0.313	0.122	5.67285e-65	10	N4bp2
7.48092e-28	0.645402	0.467	0.368	1.56224e-23	10	Med13l
1.56077e-29	0.645283	0.443	0.32	3.25936e-25	10	Cfl2
9.28072e-49	0.644825	0.385	0.205	1.93809e-44	10	Nop2
1.32445e-32	0.644389	0.383	0.254	2.76584e-28	10	Zfp451
2.28513e-77	0.644224	0.519	0.236	4.77203e-73	10	Pcbp4
3.09427e-36	0.643236	0.437	0.304	6.46177e-32	10	Rexo1
4.3029e-28	0.64277	0.458	0.357	8.98575e-24	10	Chd8
2.19885e-54	0.641518	0.346	0.163	4.59186e-50	10	Lrrc8b
8.91046e-88	0.641508	0.484	0.193	1.86077e-83	10	Rab34
2.19751e-36	0.640712	0.708	0.68	4.58906e-32	10	Tra2b
3.23937e-69	0.638797	0.344	0.14	6.76478e-65	10	Dock9
1.87351e-89	0.637931	0.332	0.112	3.91244e-85	10	Agrn
1.11634e-37	0.636757	0.635	0.547	2.33125e-33	10	Map4k4
1.00276e-29	0.634648	0.4	0.285	2.09407e-25	10	Atp13a1
2.08263e-82	0.634122	0.291	0.095	4.34916e-78	10	Magi1
1.46032e-30	0.634071	0.391	0.268	3.04958e-26	10	Cherp
6.81304e-29	0.633779	0.349	0.227	1.42277e-24	10	Parp11
9.36165e-88	0.633376	0.258	0.073	1.95499e-83	10	Adamts14
1.07447e-90	0.63334	0.267	0.076	2.24382e-86	10	Gata6
2.79554e-28	0.632506	0.435	0.323	5.83792e-24	10	Iws1
3.76007e-26	0.631879	0.396	0.284	7.85216e-22	10	Chd6
8.95248e-35	0.631746	0.392	0.252	1.86955e-30	10	Pabpc4
5.09943e-32	0.631294	0.553	0.467	1.06491e-27	10	Ccar1
1.38193e-55	0.631164	0.37	0.181	2.88588e-51	10	Slc24a5
7.77778e-44	0.630604	0.747	0.715	1.62423e-39	10	Prrc2c
1.17743e-40	0.630114	0.455	0.288	2.45884e-36	10	Fbxo7
7.2309e-31	0.629289	0.516	0.417	1.51003e-26	10	Dhx36
5.40163e-49	0.628365	0.344	0.175	1.12802e-44	10	Atm
7.61016e-29	0.628151	0.591	0.536	1.58923e-24	10	Sbno1
1.28095e-37	0.628033	0.4	0.255	2.675e-33	10	Ahctf1
7.92805e-30	0.627287	0.411	0.295	1.65562e-25	10	Psme4
7.20304e-24	0.626812	0.528	0.443	1.50421e-19	10	Snhg1
3.75394e-104	0.62624	0.943	0.666	7.83936e-100	10	Ckb
1.18217e-40	0.626109	0.721	0.679	2.46873e-36	10	G3bp1
9.64757e-21	0.625996	0.424	0.346	2.0147e-16	10	Rbm6
3.46564e-21	0.625435	0.478	0.403	7.23729e-17	10	Srsf1
6.90046e-28	0.624663	0.501	0.418	1.44102e-23	10	Glg1
7.75206e-26	0.624612	0.537	0.47	1.61886e-21	10	Zfp207
3.59427e-25	0.624097	0.392	0.285	7.50592e-21	10	Erf
6.42292e-37	0.623083	0.422	0.261	1.3413e-32	10	Mmp2
1.68111e-20	0.622271	0.458	0.4	3.51066e-16	10	Tmx3
1.90919e-24	0.62209	0.407	0.309	3.98696e-20	10	D5Ertd579e
1.08015e-56	0.622019	0.309	0.135	2.25568e-52	10	Pick1
4.88852e-32	0.621983	0.518	0.416	1.02087e-27	10	Kdm5a
2.72211e-36	0.621947	0.416	0.274	5.68459e-32	10	Pdlim5
8.53609e-24	0.621744	0.389	0.293	1.78259e-19	10	Hcfc1
7.59974e-82	0.621312	0.309	0.105	1.58705e-77	10	Gm32885
6.75445e-93	0.620998	0.274	0.078	1.41053e-88	10	Nbea
3.91332e-36	0.620908	0.344	0.197	8.17218e-32	10	Mapk8ip3
1.92797e-27	0.620651	0.468	0.368	4.02618e-23	10	Setd5
1.26615e-25	0.620431	0.429	0.326	2.64409e-21	10	Mau2
7.65177e-30	0.620328	0.507	0.397	1.59792e-25	10	Atf7ip
1.74288e-24	0.619933	0.484	0.397	3.63966e-20	10	Kmt5a
7.77306e-28	0.619405	0.542	0.443	1.62325e-23	10	Snx10
2.43939e-29	0.619314	0.445	0.333	5.09418e-25	10	Fmr1
5.5677e-28	0.617778	0.417	0.307	1.1627e-23	10	Srcap
6.78948e-25	0.61698	0.489	0.4	1.41785e-20	10	Wdr43
1.28257e-34	0.615471	0.344	0.206	2.6784e-30	10	Sbf2
4.9288e-23	0.615447	0.424	0.331	1.02928e-18	10	Strn3
3.15063e-25	0.615152	0.518	0.445	6.57946e-21	10	Csnk2a2
2.23992e-35	0.615115	0.389	0.25	4.67763e-31	10	Dhx30
1.96055e-24	0.614211	0.468	0.385	4.09423e-20	10	Dhx9
1.57294e-21	0.613896	0.551	0.525	3.28477e-17	10	Copa
1.00652e-40	0.613412	0.319	0.169	2.10191e-36	10	Sppl2b
2.45313e-24	0.613183	0.518	0.448	5.12288e-20	10	Thoc2
2.33567e-71	0.612647	0.236	0.071	4.87758e-67	10	Gm4258
5.96843e-22	0.611751	0.507	0.45	1.24639e-17	10	N4bp2l2
1.93976e-81	0.610732	0.286	0.093	4.05079e-77	10	Akap1
4.61011e-23	0.610526	0.481	0.403	9.62729e-19	10	Oga
1.01069e-102	0.610189	0.312	0.091	2.11062e-98	10	Meis2
1.89688e-75	0.609511	0.202	0.052	3.96125e-71	10	Has2
9.64221e-23	0.608726	0.439	0.346	2.01358e-18	10	Zfp326
6.5277e-49	0.608325	0.231	0.086	1.36318e-44	10	A930037H05Rik
5.66713e-51	0.607932	0.756	0.682	1.18347e-46	10	Rtn4
7.8606e-83	0.607704	0.275	0.086	1.64153e-78	10	Megf8
7.36334e-88	0.60767	0.297	0.094	1.53769e-83	10	Ptpn13
7.60401e-36	0.606983	0.722	0.696	1.58794e-31	10	Eif4a2
4.05606e-40	0.606518	0.262	0.117	8.47027e-36	10	Rhoj
2.25834e-21	0.60626	0.385	0.293	4.7161e-17	10	March6
9.53039e-74	0.606152	0.382	0.145	1.99023e-69	10	Rlbp1
4.70028e-26	0.606103	0.544	0.468	9.81559e-22	10	Slc38a1
5.03e-34	0.605855	0.424	0.289	1.05041e-29	10	Parp10
3.14533e-44	0.604105	0.338	0.175	6.56838e-40	10	Ncapd3
2.31643e-20	0.603671	0.403	0.321	4.8374e-16	10	Taz
1.31723e-120	0.60361	0.28	0.068	2.75077e-116	10	Dchs1
1.86033e-58	0.601851	0.898	0.867	3.88493e-54	10	Hnrnpa2b1
1.94314e-13	0.601635	0.369	0.305	4.05786e-09	10	Swt1
4.38546e-20	0.601605	0.463	0.401	9.15816e-16	10	Mapk1ip1l
1.0947e-71	0.600534	0.833	0.679	2.28607e-67	10	Ppp1r14b
2.08562e-47	0.600227	0.302	0.139	4.3554e-43	10	Hells
2.95856e-24	0.600106	0.445	0.327	6.17836e-20	10	Tnfrsf12a
5.17037e-56	0.600035	0.262	0.1	1.07973e-51	10	Aldh1l2
3.07776e-21	0.599745	0.492	0.421	6.42729e-17	10	Tnrc6c
2.58657e-74	0.599703	0.299	0.1	5.40153e-70	10	Hmmr
4.64458e-73	0.599053	0.291	0.1	9.69927e-69	10	Kif23
1.70738e-81	0.597426	0.278	0.087	3.56552e-77	10	Map3k12
1.58368e-39	0.597196	0.482	0.319	3.30719e-35	10	Msi2
1.70864e-32	0.596493	0.347	0.212	3.56815e-28	10	Slc7a6os
3.72656e-77	0.596122	0.276	0.087	7.78217e-73	10	Zfp536
5.74261e-24	0.596107	0.454	0.367	1.19923e-19	10	Asap1
2.54713e-22	0.595332	0.505	0.416	5.31916e-18	10	1110038B12Rik
5.82824e-36	0.59527	0.37	0.224	1.21711e-31	10	Pnpt1
1.95515e-40	0.59466	0.318	0.167	4.08294e-36	10	Agk
1.67914e-27	0.593973	0.381	0.259	3.50655e-23	10	Tmcc1
6.19024e-40	0.593511	0.329	0.167	1.29271e-35	10	Hbegf
4.10412e-21	0.593383	0.369	0.274	8.57063e-17	10	Prrc1
7.80561e-42	0.592711	0.292	0.142	1.63005e-37	10	Insr
1.38011e-15	0.592581	0.439	0.389	2.88209e-11	10	Mybbp1a
6.96777e-49	0.592079	0.304	0.139	1.45508e-44	10	Plk4
1.23567e-119	0.591696	0.293	0.074	2.58045e-115	10	2700081O15Rik
1.38184e-26	0.591327	0.465	0.37	2.88571e-22	10	Rc3h2
1.26102e-83	0.591231	0.291	0.094	2.63338e-79	10	Skp2
1.36866e-26	0.591184	0.426	0.314	2.85818e-22	10	Med4
4.78435e-14	0.590104	0.402	0.352	9.99115e-10	10	Aars
3.50806e-57	0.59003	0.399	0.192	7.32588e-53	10	Slc12a2
5.0518e-26	0.588371	0.365	0.251	1.05497e-21	10	Gigyf1
2.23859e-88	0.58766	0.171	0.033	4.67484e-84	10	Fbn2
4.50475e-19	0.58719	0.339	0.251	9.40727e-15	10	Afg3l2
6.51453e-20	0.586375	0.553	0.499	1.36043e-15	10	AI662270
1.82615e-22	0.585935	0.46	0.378	3.81356e-18	10	Actl6a
8.90633e-17	0.585218	0.485	0.452	1.85991e-12	10	Usp9x
1.57051e-77	0.585055	0.36	0.137	3.27969e-73	10	Nfib
1.46959e-13	0.584588	0.364	0.3	3.06894e-09	10	Myadm
3.81571e-39	0.58457	0.323	0.176	7.96836e-35	10	Pprc1
2.94151e-20	0.584178	0.46	0.389	6.14275e-16	10	Tbl1x
2.29612e-20	0.584176	0.505	0.454	4.79498e-16	10	Rcc2
1.32278e-40	0.583706	0.355	0.201	2.76236e-36	10	Xpo4
1.37858e-29	0.583464	0.402	0.283	2.87888e-25	10	Mbtps1
6.88656e-36	0.583213	0.332	0.187	1.43812e-31	10	Ddx55
3.54191e-31	0.58314	0.34	0.208	7.39657e-27	10	Kdm3a
2.94986e-71	0.582991	0.296	0.105	6.1602e-67	10	Uaca
1.19305e-24	0.582665	0.338	0.215	2.49144e-20	10	Myc
5.99469e-62	0.582171	0.357	0.151	1.25187e-57	10	C2
9.69195e-78	0.58158	0.246	0.073	2.02397e-73	10	9330188P03Rik
2.4935e-24	0.58034	0.525	0.455	5.20718e-20	10	Ddb1
2.58189e-32	0.579935	0.449	0.29	5.39175e-28	10	Atf5
3.11814e-31	0.578778	0.21	0.096	6.51161e-27	10	Ahnak2
8.81485e-79	0.578569	0.361	0.137	1.84081e-74	10	Cspg5
1.78383e-17	0.578203	0.49	0.437	3.72518e-13	10	Lman1
3.06588e-21	0.578099	0.403	0.308	6.40248e-17	10	Asxl2
5.65402e-43	0.577445	0.741	0.599	1.18073e-38	10	Irgm1
5.05714e-23	0.577374	0.572	0.539	1.05608e-18	10	Syncrip
3.60549e-53	0.575266	0.334	0.159	7.52934e-49	10	Tspyl2
6.26019e-64	0.574825	0.233	0.076	1.30732e-59	10	Stk32a
1.54907e-20	0.573258	0.533	0.492	3.23493e-16	10	Trip12
1.13389e-25	0.572783	0.437	0.335	2.3679e-21	10	Thoc1
6.50819e-17	0.572378	0.478	0.452	1.35911e-12	10	Arih1
6.21276e-51	0.571954	0.923	0.892	1.29741e-46	10	Pabpc1
2.85138e-29	0.570998	0.717	0.707	5.95454e-25	10	Csnk1a1
7.52552e-30	0.570526	0.395	0.27	1.57155e-25	10	Usp22
1.0114e-96	0.570318	0.256	0.067	2.11211e-92	10	Sec16b
1.66106e-25	0.570297	0.347	0.233	3.4688e-21	10	Naa25
6.16335e-17	0.570228	0.24	0.152	1.28709e-12	10	Rgmb
6.46183e-81	0.57008	0.373	0.14	1.34942e-76	10	Ank2
8.0245e-18	0.569683	0.568	0.56	1.67576e-13	10	Rbbp6
3.6234e-27	0.568485	0.36	0.237	7.56675e-23	10	Nr2f6
2.44774e-26	0.56797	0.415	0.304	5.11161e-22	10	Xrn1
2.08457e-23	0.567816	0.538	0.477	4.3532e-19	10	Kmt2a
7.3714e-29	0.567209	0.734	0.697	1.53937e-24	10	Rsrp1
2.78723e-23	0.566958	0.532	0.455	5.82057e-19	10	Rnps1
7.75392e-28	0.565628	0.392	0.275	1.61925e-23	10	Dicer1
2.53733e-29	0.565593	0.349	0.224	5.29871e-25	10	Tmco3
3.86823e-65	0.564809	0.288	0.107	8.07802e-61	10	Sacs
7.688e-19	0.564288	0.451	0.386	1.60548e-14	10	Golgb1
7.52909e-18	0.563735	0.435	0.36	1.5723e-13	10	Rangap1
9.00118e-56	0.56356	0.293	0.118	1.87972e-51	10	Anln
2.46322e-58	0.563516	0.302	0.127	5.14394e-54	10	Ints2
2.72891e-13	0.562502	0.435	0.396	5.69879e-09	10	Sbno2
2.1236e-27	0.562229	0.677	0.663	4.43471e-23	10	Pabpn1
3.14399e-21	0.561885	0.447	0.366	6.5656e-17	10	Clk4
7.13849e-29	0.560189	0.627	0.57	1.49073e-24	10	Gls
7.76641e-18	0.559925	0.439	0.378	1.62186e-13	10	Gatad2b
1.05984e-29	0.559259	0.369	0.241	2.21326e-25	10	Nbeal1
1.99147e-21	0.559228	0.578	0.564	4.15878e-17	10	Ubap2l
2.29509e-67	0.559067	0.33	0.129	4.79284e-63	10	Plat
2.49299e-13	0.558691	0.402	0.356	5.2061e-09	10	Slc38a10
1.92243e-15	0.558061	0.419	0.365	4.01462e-11	10	Tnpo1
1.67377e-85	0.557883	0.224	0.057	3.49534e-81	10	Slc47a1
4.41384e-18	0.557657	0.497	0.455	9.21743e-14	10	Rnf4
3.52215e-27	0.557467	0.3	0.178	7.3553e-23	10	Slfn9
6.06735e-23	0.557279	0.507	0.422	1.26704e-18	10	Tomm40
4.44339e-33	0.557064	0.314	0.175	9.27914e-29	10	4930402H24Rik
7.4654e-18	0.556451	0.425	0.353	1.559e-13	10	Slc25a28
9.90972e-27	0.556326	0.459	0.356	2.06945e-22	10	Tnpo3
3.14631e-27	0.555104	0.405	0.279	6.57045e-23	10	Rrs1
1.4419e-14	0.554899	0.412	0.357	3.01113e-10	10	Ipo5
5.13716e-78	0.554725	0.21	0.053	1.07279e-73	10	Axin2
2.83506e-39	0.553874	0.269	0.128	5.92045e-35	10	Ap4m1
5.19976e-88	0.553855	0.604	0.251	1.08587e-83	10	Cdkn2a
1.27269e-74	0.553446	0.236	0.069	2.65775e-70	10	Knl1
7.78676e-17	0.552155	0.532	0.493	1.62611e-12	10	Trp53
9.57566e-19	0.551636	0.628	0.592	1.99969e-14	10	Rnf213
7.62369e-16	0.551529	0.462	0.42	1.59206e-11	10	Irak1
1.43452e-55	0.551498	0.24	0.087	2.99571e-51	10	Ppip5k1
1.15519e-85	0.551193	0.244	0.067	2.41239e-81	10	G530011O06Rik
1.63473e-08	0.55108	0.555	0.555	0.00034138	10	Irf1
7.87096e-24	0.550911	0.381	0.276	1.64369e-19	10	Strn4
1.49263e-32	0.550828	0.73	0.715	3.11707e-28	10	Vcp
4.98021e-22	0.55076	0.335	0.235	1.04002e-17	10	Pcnx3
9.50704e-23	0.550494	0.63	0.631	1.98535e-18	10	Nono
9.36966e-103	0.550445	0.218	0.047	1.95667e-98	10	Greb1
2.66624e-61	0.549497	0.25	0.089	5.56791e-57	10	Atad5
5.46849e-92	0.549482	0.312	0.097	1.14199e-87	10	Ltbp4
1.51984e-24	0.548829	0.33	0.215	3.17388e-20	10	Zfp397
3.28249e-16	0.548355	0.51	0.479	6.85482e-12	10	Senp6
4.60578e-47	0.548077	0.739	0.635	9.61826e-43	10	Qk
1.7e-28	0.547981	0.325	0.196	3.55011e-24	10	Haus3
1.60468e-24	0.547953	0.412	0.306	3.35105e-20	10	Phf20
1.14455e-72	0.546049	0.28	0.096	2.39016e-68	10	Mapk12
6.52677e-60	0.546042	0.245	0.087	1.36298e-55	10	Dennd2a
1.36988e-46	0.545709	0.228	0.087	2.86072e-42	10	Col9a1
3.04183e-50	0.54562	0.601	0.45	6.35225e-46	10	Sptbn1
2.56547e-13	0.545242	0.409	0.358	5.35747e-09	10	Topors
1.15266e-91	0.545053	0.271	0.077	2.4071e-87	10	Slc25a27
1.10306e-17	0.545013	0.405	0.334	2.30351e-13	10	Npepps
2.74655e-33	0.544841	0.316	0.167	5.73563e-29	10	Spry1
2.15689e-18	0.544212	0.36	0.275	4.50422e-14	10	Cpsf7
1.23915e-23	0.544181	0.649	0.642	2.58773e-19	10	Ncor1
1.04629e-43	0.544143	0.228	0.09	2.18498e-39	10	Col9a3
4.41352e-16	0.544118	0.422	0.365	9.21675e-12	10	Msl1
4.91226e-16	0.543194	0.373	0.298	1.02583e-11	10	Leng8
9.93321e-22	0.542879	0.458	0.378	2.07435e-17	10	Suz12
1.33521e-18	0.542558	0.405	0.317	2.78832e-14	10	Tma16
3.41349e-97	0.542511	0.19	0.038	7.1284e-93	10	Gm7967
5.91264e-34	0.541102	0.3	0.164	1.23474e-29	10	Cad
2.72837e-63	0.540616	0.317	0.126	5.69766e-59	10	Mtss2
2.63448e-52	0.540201	0.193	0.062	5.50159e-48	10	Cdh6
5.43333e-25	0.538671	0.347	0.234	1.13464e-20	10	Rfx7
5.09628e-60	0.538334	0.287	0.112	1.06426e-55	10	Il17rc
9.44784e-21	0.538305	0.365	0.271	1.97299e-16	10	Fxr2
3.27047e-13	0.53816	0.454	0.418	6.82972e-09	10	Zranb2
2.15986e-45	0.536755	0.347	0.17	4.51043e-41	10	Lix1l
1.56127e-27	0.536671	0.375	0.255	3.26041e-23	10	Brd3
5.13757e-18	0.53643	0.601	0.604	1.07288e-13	10	Rsrc2
8.67378e-16	0.534611	0.516	0.498	1.81135e-11	10	Ggnbp2
9.97502e-39	0.534348	0.291	0.146	2.08308e-34	10	Csad
1.60403e-39	0.534193	0.287	0.139	3.3497e-35	10	Pola1
9.11388e-20	0.533823	0.446	0.369	1.90325e-15	10	Smg1
5.6351e-13	0.533324	0.485	0.452	1.17678e-08	10	Zbtb7a
7.12657e-14	0.532991	0.445	0.408	1.48824e-09	10	Rlim
3.73852e-26	0.532857	0.364	0.244	7.80714e-22	10	Paxbp1
3.76179e-16	0.532215	0.528	0.502	7.85574e-12	10	Pbrm1
2.07774e-26	0.531819	0.359	0.24	4.33895e-22	10	Eif4enif1
6.3065e-18	0.531661	0.459	0.403	1.31699e-13	10	Safb
3.80251e-17	0.530912	0.387	0.309	7.94079e-13	10	Sympk
7.79233e-17	0.530699	0.48	0.423	1.62727e-12	10	Ctnna1
9.40834e-18	0.530695	0.322	0.234	1.96474e-13	10	Zfp516
8.39373e-55	0.53041	0.309	0.129	1.75286e-50	10	Bcat1
4.56505e-70	0.530009	0.25	0.081	9.5332e-66	10	Mical3
1.15183e-40	0.529904	0.283	0.137	2.40537e-36	10	Dis3
2.3196e-15	0.529332	0.484	0.442	4.84401e-11	10	Ccnt1
4.07475e-46	0.528522	0.269	0.111	8.50931e-42	10	Tex19.1
1.6492e-24	0.52788	0.421	0.318	3.44403e-20	10	Mprip
3.39735e-27	0.527832	0.338	0.215	7.09469e-23	10	Zfp740
4.52442e-20	0.527307	0.402	0.301	9.44834e-16	10	Tars
2.18677e-14	0.526731	0.415	0.358	4.56664e-10	10	Smarcc1
1.17581e-13	0.526472	0.498	0.485	2.45545e-09	10	Pum2
4.28802e-30	0.525902	0.342	0.201	8.95467e-26	10	Nfia
2.24924e-78	0.525557	0.167	0.035	4.69709e-74	10	Col12a1
9.51035e-12	0.525397	0.395	0.352	1.98605e-07	10	Pan3
3.4975e-13	0.525066	0.407	0.359	7.30382e-09	10	Med1
4.52085e-20	0.524303	0.359	0.265	9.44089e-16	10	Fto
2.93055e-55	0.523339	0.402	0.173	6.11986e-51	10	Serpinh1
6.64913e-38	0.523308	0.291	0.146	1.38854e-33	10	Gpt2
6.63616e-27	0.523241	0.339	0.219	1.38583e-22	10	Polg
7.95431e-12	0.523205	0.366	0.317	1.6611e-07	10	Xpo6
7.14284e-22	0.523002	0.398	0.305	1.49164e-17	10	Washc4
2.69895e-15	0.522955	0.489	0.46	5.63622e-11	10	Wdr33
4.4803e-15	0.522906	0.329	0.251	9.3562e-11	10	Pank3
3.17428e-21	0.522585	0.357	0.259	6.62886e-17	10	Hsf1
1.48376e-58	0.522531	0.235	0.08	3.09853e-54	10	Ptprf
4.10607e-23	0.522209	0.316	0.205	8.5747e-19	10	Kat2a
9.44181e-45	0.521596	0.271	0.122	1.97173e-40	10	Telo2
2.63303e-16	0.521371	0.488	0.452	5.49856e-12	10	Prpf8
1.89697e-30	0.521327	0.327	0.198	3.96144e-26	10	Xpo7
2.9292e-17	0.519232	0.486	0.432	6.11705e-13	10	Top2b
2.84089e-31	0.519054	0.287	0.154	5.93262e-27	10	Tmem263
8.87501e-18	0.519048	0.433	0.37	1.85337e-13	10	Ganab
3.0279e-42	0.519028	0.291	0.14	6.32316e-38	10	Pbx3
1.36497e-18	0.518986	0.37	0.281	2.85046e-14	10	Btbd7
3.50562e-35	0.518793	0.291	0.153	7.3208e-31	10	Map4k5
2.55557e-13	0.51877	0.296	0.222	5.33679e-09	10	Acox1
1.03542e-45	0.518751	0.289	0.129	2.16227e-41	10	Serinc5
8.89428e-14	0.518508	0.451	0.41	1.85739e-09	10	Tardbp
3.12728e-35	0.518155	0.313	0.172	6.5307e-31	10	Shprh
1.66733e-10	0.517641	0.455	0.389	3.48189e-06	10	Ahnak
7.72562e-24	0.517128	0.377	0.268	1.61334e-19	10	Kansl3
6.0431e-23	0.516494	0.421	0.316	1.26198e-18	10	Ash2l
2.94452e-37	0.516347	0.24	0.106	6.14904e-33	10	Plod2
4.1843e-13	0.515819	0.495	0.478	8.73807e-09	10	Tab2
1.33789e-13	0.514425	0.421	0.377	2.79392e-09	10	Usp19
2.87874e-19	0.513996	0.387	0.301	6.01168e-15	10	Rnmt
6.72488e-52	0.513456	0.227	0.082	1.40436e-47	10	Cip2a
8.56428e-14	0.513401	0.493	0.478	1.78848e-09	10	Ccnl2
3.1993e-12	0.513352	0.374	0.329	6.68109e-08	10	Khsrp
9.5856e-33	0.513131	0.295	0.159	2.00176e-28	10	S1pr2
1.45642e-21	0.512511	0.288	0.187	3.04145e-17	10	Tsr1
8.90566e-60	0.512467	0.261	0.096	1.85977e-55	10	Pkd2
3.25827e-15	0.512454	0.419	0.357	6.80425e-11	10	Rsf1
6.24077e-32	0.511682	0.262	0.136	1.30326e-27	10	Alg6
2.61416e-32	0.511243	0.283	0.152	5.45915e-28	10	6030458C11Rik
4.5466e-58	0.510424	0.246	0.088	9.49467e-54	10	Zfp532
2.20835e-31	0.510394	0.25	0.126	4.61169e-27	10	Guf1
2.80941e-26	0.509689	0.321	0.2	5.86689e-22	10	2410002F23Rik
1.01184e-11	0.508815	0.529	0.537	2.11303e-07	10	Rab5a
9.33366e-17	0.508339	0.296	0.209	1.94915e-12	10	Scaf4
4.09812e-17	0.508246	0.486	0.435	8.55811e-13	10	Kdm2a
3.00617e-26	0.508171	0.239	0.121	6.27778e-22	10	Trib3
3.9886e-50	0.508049	0.276	0.118	8.32939e-46	10	Gtf2ird1
8.30689e-21	0.507967	0.703	0.707	1.73473e-16	10	Canx
7.44606e-10	0.507927	0.553	0.573	1.55496e-05	10	Rbms1
1.68927e-15	0.507911	0.37	0.301	3.5277e-11	10	Mob1b
3.18133e-62	0.507748	0.297	0.112	6.64358e-58	10	Cdc42bpa
2.08364e-15	0.506829	0.454	0.393	4.35126e-11	10	Impact
5.75939e-23	0.506547	0.657	0.64	1.20273e-18	10	Itgb1
3.1796e-31	0.506471	0.326	0.193	6.63996e-27	10	Rptor
1.01039e-48	0.506306	0.347	0.154	2.10999e-44	10	Cdc20
8.16776e-20	0.506122	0.325	0.226	1.70567e-15	10	Zfc3h1
9.39848e-72	0.505838	0.21	0.058	1.96269e-67	10	Spag5
7.25192e-57	0.505788	0.274	0.106	1.51442e-52	10	Dppa4
1.77453e-13	0.505648	0.386	0.327	3.70575e-09	10	Zfp871
3.90278e-22	0.505581	0.276	0.171	8.15018e-18	10	Nedd4l
9.85451e-13	0.505259	0.443	0.412	2.05792e-08	10	Naa15
5.00886e-16	0.505241	0.37	0.284	1.046e-11	10	Irgm2
1.54751e-11	0.504275	0.389	0.342	3.23166e-07	10	Cnot4
2.6126e-15	0.503542	0.402	0.33	5.4559e-11	10	Rfc1
8.38136e-21	0.503492	0.309	0.207	1.75028e-16	10	Smc5
4.87951e-28	0.503417	0.75	0.758	1.01899e-23	10	Hnrnpu
2.34591e-26	0.503274	0.248	0.133	4.89897e-22	10	Vcl
2.47738e-49	0.503197	0.228	0.083	5.17352e-45	10	Dtna
4.16277e-26	0.503141	0.323	0.202	8.69312e-22	10	Vps13b
2.14328e-50	0.502748	0.355	0.165	4.47581e-46	10	Itih5
2.86703e-42	0.502415	0.262	0.117	5.98722e-38	10	Tulp3
2.47178e-33	0.502245	0.743	0.707	5.16182e-29	10	Kif5b
3.72965e-16	0.502169	0.39	0.32	7.78864e-12	10	Zc3h18
5.27283e-36	0.500955	0.245	0.114	1.10113e-31	10	Glce
7.25947e-13	0.500759	0.3	0.226	1.516e-08	10	Trim56
3.98827e-22	0.500404	0.306	0.199	8.32871e-18	10	Heatr3
3.25768e-15	0.499986	0.243	0.16	6.80302e-11	10	Gas2l3
1.27028e-08	0.499947	0.451	0.452	0.000265273	10	Stt3a
2.29563e-15	0.499786	0.434	0.383	4.79396e-11	10	Raf1
5.90989e-17	0.499441	0.408	0.33	1.23416e-12	10	Ftsj3
2.65508e-36	0.49942	0.325	0.18	5.54461e-32	10	Polr1a
4.25508e-17	0.499338	0.331	0.245	8.88589e-13	10	Snx27
5.39847e-54	0.498707	0.278	0.113	1.12736e-49	10	Mphosph9
2.6474e-88	0.498339	0.22	0.054	5.52857e-84	10	Onecut2
1.48134e-32	0.498307	0.243	0.119	3.09348e-28	10	Lmnb2
6.96429e-19	0.498048	0.252	0.156	1.45435e-14	10	Itfg2
2.66107e-12	0.49786	0.571	0.586	5.55712e-08	10	Prpf40a
1.27329e-95	0.497705	0.213	0.048	2.65902e-91	10	Zfhx4
3.69571e-34	0.497345	0.335	0.184	7.71775e-30	10	Tjp1
4.80181e-14	0.496962	0.419	0.367	1.00276e-09	10	Stt3b
3.20869e-23	0.495631	0.359	0.236	6.70071e-19	10	Rcn1
9.09978e-15	0.495486	0.342	0.261	1.90031e-10	10	Ndufaf4
2.15388e-58	0.495462	0.271	0.102	4.49795e-54	10	Ckap2
3.02874e-17	0.495374	0.318	0.231	6.32491e-13	10	Uhrf1bp1l
3.96688e-28	0.495058	0.283	0.157	8.28403e-24	10	Acsl3
6.65215e-23	0.494759	0.522	0.417	1.38917e-18	10	Tmpo
1.64e-85	0.494627	0.239	0.065	3.42482e-81	10	Platr14
1.33994e-11	0.494591	0.278	0.21	2.79819e-07	10	Zfp945
3.84982e-36	0.494412	0.215	0.092	8.03958e-32	10	Fbxl18
6.59126e-26	0.493971	0.319	0.204	1.37645e-21	10	Ipo4
6.14588e-14	0.493638	0.335	0.266	1.28344e-09	10	Mon2
1.0086e-09	0.493458	0.467	0.459	2.10627e-05	10	Alkbh5
7.72777e-15	0.493076	0.416	0.357	1.61379e-10	10	Plod3
1.25827e-11	0.492828	0.256	0.188	2.62765e-07	10	B4galt6
2.45702e-14	0.492752	0.447	0.4	5.13099e-10	10	Fam133b
1.5106e-13	0.492464	0.417	0.361	3.15459e-09	10	Jmjd6
5.31314e-37	0.492336	0.266	0.126	1.10954e-32	10	Tnk2
3.43371e-12	0.492307	0.351	0.293	7.17062e-08	10	Mogs
4.66585e-19	0.491985	0.352	0.261	9.74369e-15	10	Uba3
3.77525e-26	0.491833	0.606	0.517	7.88385e-22	10	Pcmt1
9.13958e-39	0.491697	0.262	0.123	1.90862e-34	10	Rev1
2.94484e-23	0.491457	0.306	0.194	6.14971e-19	10	Txndc16
3.44099e-48	0.491114	0.279	0.121	7.18581e-44	10	Zcchc14
6.55521e-22	0.489214	0.331	0.219	1.36892e-17	10	Yars
1.30667e-12	0.488848	0.359	0.302	2.72873e-08	10	Fam193a
1.52908e-21	0.488338	0.321	0.215	3.19319e-17	10	Tasor2
4.61446e-15	0.488026	0.443	0.391	9.63638e-11	10	Hook3
6.25768e-12	0.4875	0.386	0.337	1.30679e-07	10	Gfpt1
9.26926e-27	0.487373	0.275	0.159	1.9357e-22	10	Nup205
4.21402e-12	0.48726	0.398	0.352	8.80015e-08	10	Sh3gl1
6.81574e-25	0.487254	0.256	0.145	1.42333e-20	10	Camsap1
2.78656e-22	0.487106	0.353	0.243	5.81918e-18	10	Ddhd2
1.21776e-11	0.486215	0.322	0.261	2.54304e-07	10	Hyou1
5.63216e-20	0.486209	0.373	0.278	1.17616e-15	10	Tug1
6.51021e-14	0.485691	0.411	0.343	1.35953e-09	10	Mrpl38
1.72791e-16	0.485637	0.415	0.344	3.60838e-12	10	Ppp6r3
4.72566e-47	0.48495	0.344	0.16	9.86861e-43	10	Gdf15
9.08531e-53	0.484945	0.218	0.075	1.89729e-48	10	Mis18bp1
3.95803e-11	0.484936	0.377	0.325	8.26555e-07	10	Plxnb2
5.20131e-11	0.48437	0.449	0.43	1.08619e-06	10	Rad23b
1.16323e-16	0.484236	0.361	0.28	2.42918e-12	10	Mpv17
1.37528e-13	0.483875	0.379	0.316	2.872e-09	10	Sertad2
6.47677e-13	0.483617	0.522	0.512	1.35254e-08	10	Wac
5.39918e-14	0.483296	0.567	0.578	1.12751e-09	10	Dpm1
1.99182e-12	0.483122	0.356	0.3	4.15953e-08	10	Map3k2
1.62414e-12	0.483109	0.402	0.351	3.39169e-08	10	Med13
3.40998e-37	0.483012	0.233	0.103	7.12106e-33	10	Dancr
2.27244e-31	0.48196	0.322	0.182	4.74554e-27	10	Clstn1
1.53672e-28	0.481266	0.254	0.134	3.20913e-24	10	G2e3
3.19243e-17	0.480905	0.36	0.274	6.66675e-13	10	Sbf1
3.65452e-29	0.480887	0.317	0.189	7.63174e-25	10	Lnpk
3.78905e-41	0.480828	0.241	0.102	7.91267e-37	10	Kif15
4.90532e-30	0.480827	0.236	0.117	1.02438e-25	10	Rubcn
1.82505e-12	0.480486	0.43	0.383	3.81126e-08	10	Tcerg1
9.71072e-55	0.479737	0.24	0.087	2.02789e-50	10	Chadl
1.33644e-16	0.479735	0.37	0.288	2.79089e-12	10	Ckap5
1.36953e-30	0.479523	0.28	0.149	2.85999e-26	10	Cdc14a
8.00783e-24	0.47924	0.292	0.178	1.67227e-19	10	Ro60
1.74108e-11	0.478736	0.351	0.3	3.63589e-07	10	Cand1
1.70373e-18	0.47865	0.282	0.187	3.55789e-14	10	AW549877
1.33812e-11	0.478312	0.37	0.32	2.7944e-07	10	Cabin1
5.06734e-15	0.478134	0.608	0.613	1.05821e-10	10	Eif4b
9.21427e-14	0.477826	0.495	0.461	1.92422e-09	10	Immt
2.05135e-74	0.477767	0.227	0.066	4.28383e-70	10	Fbn1
4.50353e-45	0.477108	0.222	0.085	9.40473e-41	10	Smoc1
1.6565e-13	0.476992	0.398	0.343	3.45927e-09	10	Pom121
7.69553e-52	0.476653	0.189	0.059	1.60706e-47	10	Pde10a
2.04447e-18	0.476429	0.334	0.243	4.26948e-14	10	Ireb2
5.4159e-16	0.476382	0.274	0.187	1.131e-11	10	Pwwp2a
3.6334e-42	0.475529	0.313	0.141	7.58762e-38	10	Prph
1.63236e-14	0.474887	0.527	0.508	3.40885e-10	10	Phf3
4.6726e-11	0.474125	0.537	0.55	9.75779e-07	10	Caprin1
4.41097e-10	0.473186	0.518	0.499	9.21144e-06	10	Itga4
1.55372e-10	0.472719	0.412	0.379	3.24464e-06	10	Nfe2l1
3.18329e-20	0.472669	0.338	0.239	6.64767e-16	10	Ehmt1
5.54897e-30	0.472497	0.276	0.152	1.15879e-25	10	Sec61a2
5.01746e-15	0.472259	0.405	0.338	1.0478e-10	10	Farsa
1.62376e-12	0.471817	0.502	0.487	3.3909e-08	10	Ywhag
8.99113e-34	0.47087	0.223	0.101	1.87762e-29	10	Pfas
6.12263e-09	0.470743	0.381	0.351	0.000127859	10	Plpbp
8.42466e-27	0.470491	0.261	0.143	1.75932e-22	10	Ralgps2
1.06505e-11	0.470431	0.335	0.272	2.22414e-07	10	Ino80d
5.68922e-28	0.470157	0.259	0.141	1.18808e-23	10	Arhgap35
1.53126e-11	0.4699	0.398	0.351	3.19772e-07	10	Setd2
5.24355e-27	0.46974	0.243	0.128	1.09501e-22	10	Rint1
1.57291e-10	0.469705	0.417	0.385	3.28471e-06	10	Cdc40
1.20208e-23	0.468953	0.291	0.18	2.5103e-19	10	Mapk8
3.45708e-10	0.468562	0.548	0.561	7.21941e-06	10	Pura
4.66503e-17	0.468541	0.344	0.262	9.74199e-13	10	Med12
6.98117e-27	0.467882	0.254	0.138	1.45788e-22	10	Kctd3
7.19824e-17	0.467315	0.484	0.402	1.50321e-12	10	1110038F14Rik
1.20421e-09	0.467039	0.364	0.325	2.51476e-05	10	Hipk2
3.91777e-50	0.466744	0.162	0.047	8.18148e-46	10	C430049B03Rik
1.8244e-53	0.466687	0.229	0.082	3.80989e-49	10	Smo
4.07779e-19	0.466314	0.248	0.151	8.51565e-15	10	Smad5
1.28579e-24	0.466044	0.149	0.06	2.68512e-20	10	Gm13889
5.64251e-09	0.466033	0.377	0.347	0.000117833	10	Mfsd10
9.10849e-19	0.465424	0.319	0.225	1.90212e-14	10	Dido1
1.91715e-20	0.465131	0.724	0.704	4.00358e-16	10	Tap1
2.1744e-19	0.465098	0.283	0.186	4.54079e-15	10	Lmbrd2
2.06258e-26	0.465066	0.292	0.171	4.30729e-22	10	Setd7
2.80173e-32	0.464939	0.279	0.145	5.85086e-28	10	Tpm3-rs7
1.52045e-105	0.464631	0.232	0.052	3.17515e-101	10	Pxdn
3.30902e-48	0.46446	0.256	0.105	6.91023e-44	10	Pan2
7.06839e-41	0.46444	0.254	0.113	1.47609e-36	10	Arhgef40
3.51085e-31	0.464353	0.312	0.168	7.3317e-27	10	C130026I21Rik
2.52161e-49	0.464348	0.248	0.097	5.26588e-45	10	Sgsm2
7.62852e-41	0.464323	0.193	0.071	1.59306e-36	10	Peg3
1.9249e-60	0.464106	0.243	0.084	4.01976e-56	10	Xlr3b
2.14377e-27	0.463886	0.256	0.139	4.47683e-23	10	Atat1
6.81804e-12	0.463079	0.451	0.4	1.42381e-07	10	Nfic
1.09713e-20	0.46295	0.605	0.581	2.29114e-16	10	Smchd1
5.89211e-77	0.462814	0.231	0.065	1.23045e-72	10	Nova1
1.03831e-14	0.462716	0.421	0.36	2.16831e-10	10	Ncaph2
3.41548e-19	0.462699	0.48	0.392	7.13255e-15	10	Fryl
4.2503e-10	0.461904	0.43	0.403	8.8759e-06	10	Trim28
3.33712e-13	0.461812	0.36	0.294	6.96891e-09	10	Cwf19l2
2.52308e-17	0.461618	0.385	0.305	5.26894e-13	10	Ilf3
9.28355e-15	0.461557	0.353	0.275	1.93868e-10	10	Zfp445
2.31089e-14	0.461165	0.533	0.532	4.82582e-10	10	Gspt1
1.36845e-31	0.461019	0.253	0.127	2.85773e-27	10	Slc20a2
4.18622e-14	0.460935	0.34	0.272	8.74209e-10	10	Rspry1
6.88752e-34	0.460827	0.245	0.117	1.43832e-29	10	Hsf2
5.29565e-66	0.460081	0.22	0.066	1.10589e-61	10	Npas3
5.6361e-33	0.459914	0.271	0.139	1.17699e-28	10	Zfp407
1.30153e-09	0.459824	0.351	0.311	2.71799e-05	10	Uso1
3.39708e-36	0.459762	0.291	0.145	7.09413e-32	10	Armcx2
2.18874e-12	0.459522	0.482	0.45	4.57075e-08	10	Ubtf
2.00148e-15	0.459454	0.316	0.233	4.17968e-11	10	Kmt2b
1.23288e-10	0.459454	0.327	0.274	2.57462e-06	10	Hspa13
9.16604e-41	0.459157	0.203	0.078	1.91414e-36	10	2610008E11Rik
7.23528e-62	0.459086	0.22	0.069	1.51094e-57	10	Pax6
4.18635e-54	0.458994	0.407	0.176	8.74236e-50	10	Birc5
5.27223e-53	0.458914	0.202	0.067	1.101e-48	10	Rhbdf1
3.472e-46	0.458841	0.211	0.078	7.25058e-42	10	Ttll4
3.34394e-11	0.457904	0.407	0.366	6.98314e-07	10	Zmynd8
7.79966e-29	0.457533	0.193	0.086	1.6288e-24	10	Utp14b
3.49184e-18	0.457431	0.249	0.157	7.29201e-14	10	Ammecr1l
1.90791e-25	0.457113	0.703	0.686	3.98428e-21	10	Purb
1.28942e-13	0.456868	0.421	0.359	2.69269e-09	10	Dleu2
6.16206e-58	0.456785	0.218	0.071	1.28682e-53	10	Foxm1
2.09265e-10	0.456746	0.329	0.277	4.37009e-06	10	Chkb
8.46128e-30	0.456731	0.316	0.186	1.76697e-25	10	Afdn
9.79263e-30	0.456648	0.222	0.107	2.04499e-25	10	Ndc1
8.60582e-55	0.45638	0.335	0.137	1.79715e-50	10	4930550L24Rik
2.53174e-13	0.45633	0.278	0.202	5.28703e-09	10	Josd1
4.32106e-08	0.456231	0.535	0.541	0.000902367	10	Bub3
4.22033e-14	0.456063	0.64	0.632	8.81332e-10	10	Mat2a
1.11116e-20	0.45593	0.297	0.194	2.32045e-16	10	Slc4a2
6.04449e-10	0.455806	0.432	0.405	1.26227e-05	10	Dennd5a
2.24622e-49	0.455373	0.213	0.075	4.69079e-45	10	Wdhd1
2.03247e-12	0.455091	0.302	0.235	4.24442e-08	10	Phf12
8.33696e-92	0.454875	0.22	0.052	1.74101e-87	10	Xkr6
3.75774e-16	0.454733	0.317	0.234	7.84729e-12	10	Arid2
5.59702e-11	0.454648	0.492	0.481	1.16882e-06	10	Ago2
1.59739e-51	0.45447	0.209	0.071	3.33583e-47	10	Adgrg6
1.82573e-10	0.45435	0.464	0.423	3.81268e-06	10	Aopep
1.89197e-49	0.454245	0.218	0.078	3.951e-45	10	2700038G22Rik
5.80589e-12	0.453055	0.389	0.324	1.21244e-07	10	Hdac2
1.22468e-15	0.452947	0.413	0.336	2.5575e-11	10	Arhgap5
4.19467e-14	0.452895	0.494	0.432	8.75972e-10	10	Gars
1.30763e-19	0.452158	0.454	0.355	2.73072e-15	10	Zfhx3
6.79555e-14	0.451846	0.377	0.315	1.41911e-09	10	Gbf1
8.72524e-65	0.451739	0.189	0.051	1.82209e-60	10	Adgrl3
5.19546e-14	0.451506	0.302	0.225	1.08497e-09	10	Wdr12
6.10815e-21	0.451247	0.308	0.208	1.27557e-16	10	Rab3gap2
1.68981e-20	0.451082	0.292	0.192	3.52882e-16	10	Zdhhc8
1.71531e-12	0.450525	0.344	0.283	3.58207e-08	10	Tlk2
9.49314e-37	0.450242	0.256	0.119	1.98245e-32	10	Cdr2l
1.75074e-42	0.450118	0.213	0.082	3.65608e-38	10	Morc4
1.57029e-15	0.449627	0.321	0.236	3.27924e-11	10	Ankrd10
1.49463e-26	0.449468	0.253	0.138	3.12123e-22	10	Dvl1
3.97146e-22	0.449366	0.256	0.153	8.29359e-18	10	Tmem181a
1.91093e-11	0.449267	0.486	0.471	3.9906e-07	10	Ppp2r2a
1.47559e-37	0.449046	0.244	0.111	3.08148e-33	10	P3h1
1.60271e-14	0.448449	0.295	0.219	3.34693e-10	10	Map1s
1.597e-26	0.448198	0.259	0.141	3.33502e-22	10	Pbx1
2.78537e-31	0.448047	0.284	0.153	5.8167e-27	10	Atrn
2.04255e-40	0.447712	0.219	0.089	4.26545e-36	10	Hap1
3.01193e-12	0.447693	0.449	0.41	6.2898e-08	10	Ivns1abp
2.6817e-15	0.447484	0.269	0.186	5.6002e-11	10	Cdc42bpb
3.41426e-45	0.446308	0.206	0.075	7.12999e-41	10	Inava
3.37021e-27	0.446129	0.231	0.115	7.03802e-23	10	Knstrn
3.75429e-15	0.445933	0.301	0.22	7.84009e-11	10	Cars
9.70757e-15	0.445712	0.404	0.342	2.02723e-10	10	Adnp
8.03021e-88	0.44547	0.192	0.042	1.67695e-83	10	Wdr31
2.43635e-10	0.444532	0.349	0.301	5.08784e-06	10	Rbm4
1.63321e-16	0.444323	0.31	0.222	3.41064e-12	10	Pds5b
1.25334e-13	0.443905	0.254	0.177	2.61735e-09	10	Socs7
2.60619e-16	0.443827	0.272	0.187	5.44251e-12	10	Pikfyve
5.8544e-18	0.443424	0.249	0.155	1.22257e-13	10	Snhg16
1.78093e-44	0.443104	0.235	0.095	3.71912e-40	10	Ggt7
2.01873e-58	0.442288	0.503	0.271	4.21572e-54	10	Tsc22d1
2.67306e-08	0.441535	0.372	0.342	0.000558215	10	Cop1
4.60173e-09	0.441308	0.329	0.278	9.60979e-05	10	Rad50
4.12468e-11	0.441214	0.343	0.287	8.61358e-07	10	Ndst1
2.8383e-15	0.441138	0.297	0.214	5.92722e-11	10	Sdad1
1.35221e-09	0.440859	0.275	0.219	2.82383e-05	10	Wdfy3
1.10487e-11	0.44059	0.306	0.24	2.30731e-07	10	Casc3
7.51625e-10	0.439465	0.372	0.327	1.56962e-05	10	Rbbp8
1.33003e-10	0.43943	0.305	0.247	2.77751e-06	10	Cep170
6.07103e-18	0.438252	0.323	0.229	1.26781e-13	10	Slc39a6
3.21231e-11	0.438211	0.346	0.283	6.70826e-07	10	Tm7sf3
2.54319e-10	0.438139	0.413	0.383	5.31094e-06	10	Hipk1
1.70641e-13	0.438029	0.656	0.701	3.5635e-09	10	Ube2d2a
3.40144e-56	0.438007	0.213	0.07	7.10322e-52	10	Adarb1
7.50035e-16	0.437849	0.728	0.735	1.5663e-11	10	Eif3a
1.1991e-14	0.437213	0.488	0.406	2.50408e-10	10	Lmna
8.211e-10	0.43718	0.563	0.561	1.7147e-05	10	Chd7
5.00612e-10	0.436846	0.435	0.408	1.04543e-05	10	Nemf
2.61381e-82	0.43646	0.181	0.04	5.45841e-78	10	Rep15
9.7171e-10	0.436136	0.412	0.374	2.02922e-05	10	Hars
2.441e-09	0.43601	0.463	0.45	5.09754e-05	10	Srpk1
8.68152e-82	0.435944	0.207	0.052	1.81296e-77	10	Gpc6
5.74112e-15	0.435607	0.304	0.222	1.19892e-10	10	Tent4b
3.53122e-12	0.435428	0.347	0.285	7.37425e-08	10	Gdi1
7.61761e-14	0.435132	0.323	0.254	1.59079e-09	10	Ubap2
2.22027e-08	0.434897	0.331	0.291	0.000463658	10	Gart
2.12973e-10	0.434655	0.379	0.33	4.44752e-06	10	Avl9
6.2003e-14	0.434424	0.408	0.343	1.29481e-09	10	Herc1
3.22228e-56	0.434388	0.189	0.057	6.72908e-52	10	Grik3
1.63169e-12	0.433544	0.346	0.274	3.40747e-08	10	Abhd17b
1.19852e-14	0.433543	0.321	0.243	2.50288e-10	10	Kansl2
6.12301e-13	0.433473	0.359	0.296	1.27867e-08	10	Zswim8
1.12694e-27	0.433139	0.254	0.135	2.3534e-23	10	Cdk14
1.64401e-31	0.433075	0.549	0.356	3.43318e-27	10	Phgdh
4.35031e-12	0.432683	0.523	0.512	9.08476e-08	10	Mtch2
2.6434e-14	0.432549	0.284	0.205	5.5202e-10	10	Slf2
6.23609e-37	0.432458	0.202	0.082	1.30228e-32	10	Nectin3
4.01932e-21	0.43225	0.256	0.15	8.39355e-17	10	Il1rap
2.35553e-11	0.432182	0.355	0.298	4.91904e-07	10	Ankhd1
1.3349e-08	0.432108	0.412	0.395	0.000278767	10	Zfp638
2.25072e-11	0.431763	0.447	0.399	4.70018e-07	10	Ppid
3.24198e-11	0.43166	0.342	0.286	6.77022e-07	10	Wipi2
5.83626e-54	0.431517	0.628	0.369	1.21879e-49	10	Rgcc
3.21045e-08	0.430589	0.339	0.301	0.000670438	10	Impad1
5.53009e-12	0.430086	0.522	0.507	1.15485e-07	10	Rsbn1l
2.66965e-50	0.429489	0.186	0.06	5.57504e-46	10	Ntn1
4.0656e-89	0.42937	0.201	0.045	8.4902e-85	10	Uggt2
1.98558e-08	0.428898	0.394	0.367	0.000414649	10	Dhps
1.43414e-30	0.427548	0.313	0.165	2.99491e-26	10	Shisa4
5.15979e-11	0.426735	0.306	0.243	1.07752e-06	10	Zkscan3
6.78205e-46	0.426248	0.373	0.181	1.4163e-41	10	Fermt2
2.51565e-46	0.425947	0.185	0.062	5.25344e-42	10	Brca1
8.50642e-29	0.425554	0.28	0.155	1.7764e-24	10	Gemin5
4.84995e-18	0.425064	0.61	0.55	1.01281e-13	10	Txnrd1
1.19707e-14	0.424963	0.342	0.266	2.49983e-10	10	Anapc1
5.43272e-96	0.4248	0.202	0.043	1.13451e-91	10	Dock3
2.1509e-21	0.424418	0.348	0.222	4.49173e-17	10	Mcm7
1.22166e-37	0.423943	0.233	0.104	2.5512e-33	10	Smyd4
6.66601e-12	0.423829	0.312	0.244	1.39206e-07	10	Tnfaip1
6.32578e-14	0.423129	0.287	0.208	1.32101e-09	10	Dag1
5.59976e-22	0.422494	0.259	0.155	1.1694e-17	10	Lig3
2.90245e-10	0.422195	0.304	0.247	6.06119e-06	10	Gabpa
9.17368e-21	0.42204	0.301	0.197	1.91574e-16	10	Evi5
8.19657e-11	0.421567	0.232	0.167	1.71169e-06	10	Scarb1
1.67719e-13	0.421251	0.608	0.591	3.50247e-09	10	Eprs
8.5385e-09	0.420794	0.291	0.237	0.000178309	10	Sirt1
8.86347e-10	0.420091	0.551	0.578	1.85096e-05	10	Gm16286
1.32272e-32	0.419912	0.223	0.101	2.76223e-28	10	Sall3
1.46316e-38	0.419676	0.21	0.084	3.05552e-34	10	Samd4
4.52476e-18	0.419573	0.312	0.218	9.44906e-14	10	Nomo1
7.33289e-17	0.419496	0.696	0.701	1.53133e-12	10	Atf4
9.70759e-25	0.419457	0.244	0.134	2.02724e-20	10	Cep295
3.53752e-57	0.419011	0.193	0.059	7.3874e-53	10	Zfp469
1.36082e-12	0.418914	0.254	0.182	2.8418e-08	10	Cep164
1.49302e-08	0.418897	0.292	0.241	0.000311786	10	Baiap2
2.35659e-54	0.418661	0.193	0.06	4.92127e-50	10	Foxred2
2.24734e-08	0.418317	0.478	0.479	0.000469312	10	Tnrc6b
1.97335e-17	0.418211	0.213	0.122	4.12094e-13	10	Lockd
4.11466e-15	0.417374	0.244	0.162	8.59264e-11	10	Sap130
9.3314e-09	0.41737	0.331	0.291	0.000194868	10	Dcp2
2.57803e-12	0.416582	0.316	0.243	5.3837e-08	10	Flywch1
8.9225e-52	0.416226	0.193	0.062	1.86329e-47	10	Alms1
4.90601e-11	0.416202	0.266	0.2	1.02452e-06	10	Atf7
1.881e-66	0.415666	0.158	0.037	3.92809e-62	10	Ky
1.63274e-37	0.415643	0.211	0.086	3.40964e-33	10	Gm12940
9.57148e-10	0.415625	0.385	0.334	1.99881e-05	10	Rnf126
3.40797e-23	0.415446	0.239	0.134	7.11686e-19	10	Nat10
4.57694e-11	0.415181	0.312	0.241	9.55803e-07	10	Phlpp1
4.25365e-30	0.41517	0.239	0.111	8.88289e-26	10	Tinagl1
6.39702e-31	0.415115	0.237	0.115	1.33589e-26	10	Casc4
2.97941e-10	0.414731	0.312	0.251	6.2219e-06	10	Kif13b
1.54423e-08	0.414709	0.288	0.238	0.000322481	10	Uba6
2.1405e-43	0.414668	0.214	0.082	4.47e-39	10	Zfp692
4.71758e-11	0.414595	0.301	0.234	9.85173e-07	10	Myo18a
5.70858e-11	0.414135	0.353	0.294	1.19212e-06	10	Tcf3
1.5654e-10	0.413545	0.289	0.229	3.26903e-06	10	Nvl
2.38283e-11	0.413444	0.293	0.23	4.97607e-07	10	Heatr6
2.03465e-08	0.41337	0.33	0.291	0.000424895	10	Ylpm1
8.15305e-09	0.412767	0.321	0.273	0.00017026	10	Tet3
6.34829e-35	0.41262	0.403	0.221	1.32571e-30	10	Cdk1
3.57404e-11	0.411538	0.236	0.168	7.46368e-07	10	Etv5
1.57124e-10	0.411515	0.439	0.415	3.28121e-06	10	Usp14
4.43148e-15	0.411233	0.235	0.15	9.25426e-11	10	Enc1
6.67536e-10	0.410992	0.245	0.186	1.39402e-05	10	Vps50
2.1687e-09	0.410288	0.302	0.249	4.52889e-05	10	Gpn1
1.04607e-13	0.410081	0.519	0.44	2.1845e-09	10	Prdx4
8.29674e-11	0.409367	0.46	0.43	1.73261e-06	10	Ash1l
4.5736e-38	0.409216	0.203	0.081	9.55104e-34	10	Ano8
2.47263e-60	0.408665	0.456	0.207	5.16359e-56	10	Ube2c
8.47772e-21	0.407747	0.222	0.123	1.7704e-16	10	Ints6l
2.28118e-25	0.407723	0.213	0.108	4.76379e-21	10	Tmtc3
6.35587e-22	0.407611	0.246	0.143	1.3273e-17	10	Galnt12
4.42482e-10	0.40721	0.256	0.196	9.24036e-06	10	Stk3
1.20309e-31	0.407159	0.302	0.16	2.51241e-27	10	Gabbr1
1.55854e-39	0.406969	0.233	0.098	3.25469e-35	10	Dusp8
7.77922e-68	0.406904	0.185	0.048	1.62454e-63	10	Nalcn
3.91003e-45	0.40579	0.203	0.072	8.16531e-41	10	Auts2
4.38143e-09	0.405414	0.254	0.197	9.14974e-05	10	Sesn2
2.42221e-52	0.405341	0.218	0.076	5.05831e-48	10	Bahcc1
8.35451e-17	0.404942	0.274	0.182	1.74467e-12	10	4930503L19Rik
2.58916e-22	0.404686	0.185	0.092	5.40694e-18	10	Rap1gap
2.4025e-38	0.403963	0.179	0.066	5.01713e-34	10	Cdc7
1.83879e-14	0.40393	0.272	0.186	3.83995e-10	10	Nup85
1.53995e-11	0.403453	0.239	0.168	3.21588e-07	10	Pola2
9.89128e-10	0.403251	0.332	0.279	2.0656e-05	10	Armcx3
9.27109e-09	0.403118	0.365	0.326	0.000193608	10	Brd9
3.61706e-15	0.402983	0.246	0.164	7.55352e-11	10	Trub2
6.43007e-10	0.402761	0.245	0.186	1.34279e-05	10	Heatr5a
3.7638e-17	0.402516	0.263	0.173	7.85994e-13	10	Erlin1
1.86421e-54	0.402394	0.197	0.062	3.89304e-50	10	Trpc1
4.36262e-17	0.402376	0.22	0.135	9.11046e-13	10	P3h3
3.39855e-40	0.402137	0.229	0.096	7.09719e-36	10	Zfp770
5.42086e-09	0.401665	0.477	0.468	0.000113204	10	Fip1l1
5.29039e-18	0.401385	0.224	0.134	1.10479e-13	10	Slc38a6
1.10759e-37	0.400574	0.207	0.083	2.31298e-33	10	Rcor2
6.94446e-12	0.400413	0.553	0.539	1.45021e-07	10	Rsl1d1
1.79302e-12	0.399888	0.419	0.35	3.74437e-08	10	Cfap20
2.61977e-48	0.399776	0.317	0.138	5.47087e-44	10	Mapt
3.67018e-35	0.399444	0.201	0.083	7.66444e-31	10	Arhgef25
1.03424e-09	0.399167	0.558	0.573	2.15981e-05	10	Ptbp1
6.86862e-33	0.399133	0.197	0.082	1.43437e-28	10	Sorbs1
5.92538e-12	0.399008	0.356	0.3	1.2374e-07	10	Sppl3
5.34584e-21	0.398604	0.275	0.17	1.11637e-16	10	Foxj3
1.04345e-11	0.398578	0.318	0.251	2.17903e-07	10	Zfp24
3.2078e-12	0.398133	0.257	0.185	6.69885e-08	10	Cenpc1
2.14892e-18	0.397939	0.283	0.184	4.48758e-14	10	Ptbp2
7.61257e-16	0.397358	0.271	0.188	1.58973e-11	10	Cluh
6.68106e-33	0.397313	0.244	0.114	1.39521e-28	10	Cdh2
1.35565e-08	0.397155	0.276	0.226	0.000283101	10	Gm49336
5.20686e-37	0.397092	0.22	0.093	1.08735e-32	10	Map6
3.0239e-13	0.39703	0.283	0.209	6.31481e-09	10	Smg5
1.13852e-11	0.396169	0.261	0.191	2.37758e-07	10	Qtrt1
5.03685e-09	0.395868	0.368	0.326	0.000105185	10	Apc
1.33606e-18	0.395731	0.253	0.158	2.7901e-14	10	Ints7
1.38533e-22	0.395258	0.245	0.135	2.89298e-18	10	Tspan15
6.41333e-13	0.395049	0.276	0.206	1.3393e-08	10	Usp10
2.53584e-18	0.394326	0.308	0.21	5.29559e-14	10	Ctdspl2
2.40128e-60	0.394325	0.171	0.045	5.0146e-56	10	Arntl2
3.12119e-11	0.393858	0.304	0.24	6.51798e-07	10	Anapc4
1.91652e-09	0.393751	0.455	0.42	4.00226e-05	10	Trps1
2.5957e-20	0.393721	0.215	0.12	5.4206e-16	10	Hook2
2.73838e-11	0.393402	0.288	0.218	5.71857e-07	10	Nr2c2
3.06266e-08	0.393096	0.278	0.229	0.000639575	10	Ecd
2.43541e-09	0.392858	0.322	0.266	5.08587e-05	10	4833420G17Rik
7.02729e-34	0.392458	0.205	0.088	1.46751e-29	10	Pard3
4.97844e-21	0.392438	0.37	0.235	1.03965e-16	10	Cenpv
1.31812e-11	0.39193	0.641	0.676	2.75264e-07	10	Tcf25
2.08865e-10	0.391378	0.327	0.268	4.36173e-06	10	Gcc2
2.19886e-41	0.390804	0.192	0.07	4.59187e-37	10	Sgo2a
4.23235e-10	0.390033	0.396	0.318	8.83842e-06	10	Cenpa
2.82273e-48	0.390024	0.167	0.051	5.8947e-44	10	Chst3
6.21276e-10	0.389877	0.272	0.214	1.29741e-05	10	Senp5
8.47453e-14	0.389733	0.286	0.209	1.76974e-09	10	Mtif2
7.58163e-102	0.389715	0.164	0.028	1.58327e-97	10	Pcdhgc4
5.34706e-31	0.389703	0.21	0.095	1.11663e-26	10	Amotl1
1.8793e-11	0.38962	0.231	0.161	3.92455e-07	10	Rab2b
2.01948e-22	0.389304	0.207	0.109	4.21727e-18	10	Arhgap11a
9.80434e-09	0.389032	0.249	0.194	0.000204744	10	Hmg20a
9.09278e-25	0.388877	0.262	0.143	1.89884e-20	10	Racgap1
3.41434e-09	0.38861	0.342	0.29	7.13017e-05	10	Aatf
3.97202e-15	0.388142	0.259	0.172	8.29478e-11	10	Incenp
1.28841e-21	0.387854	0.175	0.084	2.69058e-17	10	Bcar1
3.15638e-10	0.387736	0.243	0.178	6.59148e-06	10	Pwwp3a
3.86695e-50	0.387547	0.482	0.236	8.07535e-46	10	Tubb2b
1.42413e-10	0.387244	0.422	0.378	2.97402e-06	10	Ss18
7.51596e-09	0.38707	0.275	0.222	0.000156956	10	Tex10
2.05107e-14	0.38706	0.282	0.202	4.28325e-10	10	Pcnt
2.33463e-12	0.386775	0.284	0.207	4.8754e-08	10	Flnb
1.99519e-17	0.386625	0.184	0.101	4.16656e-13	10	Zfp276
3.37665e-14	0.386606	0.368	0.279	7.05146e-10	10	Cdk6
1.20212e-10	0.386602	0.253	0.188	2.51039e-06	10	Eaf1
2.95499e-08	0.386394	0.559	0.581	0.000617091	10	Cdv3
3.38891e-11	0.386178	0.331	0.249	7.07705e-07	10	Shmt2
3.99059e-08	0.385409	0.565	0.587	0.000833355	10	Ythdc1
1.3037e-08	0.385327	0.223	0.168	0.000272252	10	Pibf1
1.40628e-24	0.38459	0.179	0.081	2.93673e-20	10	Osr2
2.71598e-33	0.384173	0.202	0.086	5.67177e-29	10	Adcy3
7.61379e-11	0.38414	0.336	0.274	1.58999e-06	10	Emsy
2.17591e-21	0.383764	0.237	0.134	4.54395e-17	10	Trmt13
1.08369e-18	0.383468	0.245	0.149	2.26306e-14	10	Hirip3
4.99453e-30	0.383362	0.287	0.144	1.04301e-25	10	Cdca8
8.67233e-24	0.383252	0.239	0.132	1.81104e-19	10	Ccl25
1.15035e-58	0.383095	0.176	0.049	2.40227e-54	10	Nxf3
4.09682e-33	0.38268	0.219	0.097	8.55539e-29	10	G730013B05Rik
1.47688e-33	0.382528	0.215	0.097	3.08418e-29	10	Espl1
2.89955e-10	0.382391	0.295	0.236	6.05513e-06	10	Gtf3c1
2.7576e-29	0.380903	0.224	0.107	5.7587e-25	10	Slc6a9
3.92819e-12	0.380416	0.271	0.197	8.20324e-08	10	Zfp280d
5.53093e-13	0.380406	0.262	0.185	1.15503e-08	10	Zc3h7b
7.24547e-18	0.379879	0.252	0.159	1.51307e-13	10	Sun1
7.08002e-18	0.378961	0.216	0.126	1.47852e-13	10	Uvssa
2.91402e-14	0.378836	0.22	0.137	6.08535e-10	10	E030030I06Rik
1.9943e-28	0.378625	0.167	0.069	4.16469e-24	10	Iqgap3
1.22962e-08	0.378373	0.316	0.271	0.000256782	10	Rcor1
3.55765e-11	0.377739	0.403	0.341	7.42944e-07	10	Sipa1l1
6.02254e-11	0.377455	0.316	0.246	1.25769e-06	10	Dbf4
7.33636e-26	0.37738	0.243	0.125	1.53205e-21	10	Uhrf1
5.64707e-16	0.377372	0.244	0.158	1.17928e-11	10	Ube2o
1.25822e-19	0.3773	0.36	0.238	2.62755e-15	10	Cnn3
4.49527e-40	0.3758	0.166	0.056	9.38748e-36	10	Mir17hg
4.89228e-15	0.375647	0.218	0.136	1.02166e-10	10	Dzip3
7.10579e-47	0.375637	0.193	0.067	1.4839e-42	10	Evc2
5.48631e-12	0.375442	0.346	0.272	1.14571e-07	10	Timm9
5.66616e-12	0.375297	0.265	0.192	1.18326e-07	10	Bclaf3
3.78305e-11	0.375225	0.284	0.216	7.90014e-07	10	Atad3a
5.48835e-32	0.374824	0.192	0.079	1.14613e-27	10	Kif11
4.5481e-09	0.374642	0.4	0.357	9.49781e-05	10	Nop14
1.20417e-16	0.37375	0.209	0.123	2.51467e-12	10	Gm21887
1.69836e-28	0.373538	0.214	0.1	3.54668e-24	10	Fstl1
1.85257e-23	0.37281	0.214	0.111	3.86872e-19	10	Gsdme
1.5409e-18	0.3719	0.271	0.17	3.21787e-14	10	Ryk
2.19697e-48	0.371612	0.197	0.066	4.58793e-44	10	B930095G15Rik
3.76782e-22	0.370568	0.209	0.108	7.86833e-18	10	Cdca7
1.99317e-41	0.370464	0.16	0.051	4.16234e-37	10	Wnt4
3.88609e-19	0.370411	0.166	0.082	8.11532e-15	10	Rasl11b
5.72754e-12	0.370283	0.211	0.142	1.19608e-07	10	E2f3
3.92569e-10	0.370027	0.233	0.169	8.19801e-06	10	Pou2f1
9.64454e-12	0.369329	0.24	0.169	2.01407e-07	10	Hmgxb3
1.06741e-15	0.369072	0.185	0.103	2.22906e-11	10	Csta2
9.83766e-69	0.368542	0.183	0.046	2.0544e-64	10	Armcx4
1.131e-08	0.368255	0.284	0.233	0.000236186	10	Ino80
1.92936e-13	0.367215	0.243	0.164	4.02907e-09	10	Nadk2
7.343e-16	0.367094	0.257	0.171	1.53344e-11	10	Pogz
3.30714e-33	0.367038	0.196	0.082	6.90629e-29	10	Prdm5
7.41181e-20	0.366824	0.339	0.223	1.54781e-15	10	Cav2
4.19899e-10	0.366765	0.283	0.224	8.76876e-06	10	Eps15l1
1.76995e-09	0.366705	0.218	0.159	3.69618e-05	10	Slc12a4
2.81746e-26	0.365604	0.205	0.098	5.8837e-22	10	Diaph3
5.26762e-14	0.365495	0.184	0.109	1.10004e-09	10	Gtpbp10
1.66076e-24	0.364988	0.199	0.099	3.46817e-20	10	Qtrt2
7.89964e-10	0.364863	0.262	0.201	1.64968e-05	10	Ints13
6.87658e-46	0.364795	0.819	0.746	1.43604e-41	10	Dbi
8.42193e-15	0.364719	0.257	0.173	1.75875e-10	10	Dock1
3.55409e-14	0.364547	0.274	0.191	7.42201e-10	10	Cul4b
4.45174e-31	0.364191	0.215	0.098	9.29658e-27	10	Ust
4.08724e-08	0.363788	0.253	0.203	0.000853538	10	Ints1
4.27241e-09	0.363243	0.235	0.177	8.92208e-05	10	Ncapg2
1.4275e-09	0.3632	0.33	0.277	2.98104e-05	10	Zmym5
3.21416e-65	0.363141	0.168	0.041	6.71213e-61	10	Stx1a
3.36493e-37	0.363116	0.179	0.067	7.02699e-33	10	Pkp2
4.07737e-41	0.363084	0.19	0.069	8.51477e-37	10	Ttll3
6.32108e-25	0.362945	0.22	0.113	1.32003e-20	10	Gpsm1
2.09678e-18	0.362839	0.202	0.113	4.3787e-14	10	Msh3
2.39947e-49	0.362754	0.18	0.057	5.01081e-45	10	Shc4
1.12403e-12	0.362501	0.321	0.243	2.34731e-08	10	Itpr1
1.45831e-14	0.362135	0.244	0.161	3.04538e-10	10	Dcaf1
4.78754e-36	0.361956	0.179	0.067	9.99781e-32	10	Ect2
5.3412e-33	0.361693	0.203	0.087	1.1154e-28	10	Clspn
8.69735e-10	0.361644	0.291	0.229	1.81627e-05	10	Nob1
3.94223e-17	0.361527	0.198	0.114	8.23256e-13	10	Dhx33
2.55585e-11	0.361247	0.257	0.189	5.33738e-07	10	Drosha
1.59336e-23	0.360838	0.137	0.056	3.32741e-19	10	Cdh10
2.33787e-11	0.36075	0.276	0.21	4.88217e-07	10	Lats1
1.44038e-27	0.359969	0.151	0.059	3.00795e-23	10	Lpar4
4.78526e-10	0.358694	0.244	0.18	9.99306e-06	10	Ipo8
1.11371e-08	0.358575	0.293	0.244	0.000232577	10	Ubr3
3.13638e-94	0.358288	0.153	0.026	6.54971e-90	10	E430024I08Rik
1.17383e-21	0.358258	0.216	0.118	2.45131e-17	10	Qsox2
1.2613e-12	0.357875	0.216	0.143	2.63397e-08	10	Zdhhc17
5.40109e-20	0.357297	0.183	0.094	1.12791e-15	10	Polr1b
2.89959e-10	0.356755	0.196	0.133	6.05522e-06	10	Nt5dc3
2.99771e-20	0.356485	0.222	0.122	6.26012e-16	10	Rhobtb3
3.65543e-24	0.356444	0.216	0.108	7.63364e-20	10	Kitl
1.0984e-11	0.355882	0.235	0.16	2.29379e-07	10	Epb41l3
1.2698e-12	0.355655	0.375	0.297	2.65173e-08	10	Sept11
3.02336e-15	0.355625	0.199	0.119	6.31368e-11	10	Ankrd16
1.32625e-21	0.355239	0.232	0.129	2.76961e-17	10	C2cd5
6.82338e-40	0.355143	0.18	0.065	1.42493e-35	10	Mcm10
5.06147e-31	0.354572	0.181	0.075	1.05699e-26	10	Grik5
8.20444e-44	0.354034	0.129	0.035	1.71333e-39	10	Zfp773
1.07925e-54	0.352814	0.106	0.02	2.2538e-50	10	Gm35019
9.15567e-24	0.352638	0.168	0.077	1.91198e-19	10	Ccdc138
1.1055e-29	0.352453	0.117	0.038	2.30861e-25	10	Dll3
4.15852e-23	0.352169	0.172	0.08	8.68423e-19	10	Ncapg
3.18415e-25	0.352131	0.378	0.224	6.64946e-21	10	Asns
3.33451e-51	0.351393	0.162	0.046	6.96346e-47	10	Tenm3
6.4365e-18	0.350651	0.259	0.163	1.34413e-13	10	Kat6b
4.5724e-30	0.350161	0.186	0.079	9.54853e-26	10	Gm43462
5.87228e-42	0.350142	0.162	0.052	1.22631e-37	10	Spry4
3.26273e-11	0.349998	0.266	0.195	6.81356e-07	10	Ikbip
1.67669e-45	0.349992	0.153	0.045	3.50144e-41	10	Caprin2
2.61841e-31	0.349549	0.145	0.052	5.46802e-27	10	Apol6
1.29003e-17	0.349543	0.218	0.122	2.69397e-13	10	Tpx2
5.11853e-10	0.349541	0.227	0.164	1.0689e-05	10	Cep44
2.01407e-19	0.349442	0.219	0.123	4.20599e-15	10	Rufy2
2.37716e-13	0.349048	0.22	0.145	4.96423e-09	10	Stam
8.17155e-40	0.348826	0.136	0.04	1.70646e-35	10	Gm16897
3.15998e-58	0.348757	0.146	0.035	6.59899e-54	10	Gdnf
5.09477e-13	0.348619	0.229	0.15	1.06394e-08	10	Zfp398
2.18663e-18	0.348477	0.228	0.135	4.56633e-14	10	Cramp1l
3.28034e-12	0.348358	0.733	0.718	6.85033e-08	10	Nap1l1
1.03079e-08	0.348323	0.232	0.175	0.00021526	10	Anks1
5.40892e-19	0.347952	0.22	0.124	1.12955e-14	10	Dlg4
4.63466e-21	0.347828	0.222	0.123	9.67855e-17	10	Snhg17
2.26511e-19	0.347728	0.239	0.141	4.73023e-15	10	Zfp512
1.99317e-10	0.347693	0.27	0.206	4.16234e-06	10	Atp9b
2.21962e-23	0.347598	0.196	0.097	4.63523e-19	10	Blm
3.44043e-10	0.346696	0.259	0.195	7.18464e-06	10	Proser1
1.1067e-15	0.34653	0.233	0.148	2.31111e-11	10	Acaca
2.77688e-10	0.346218	0.58	0.591	5.79896e-06	10	Spag9
2.56359e-16	0.345697	0.172	0.092	5.35355e-12	10	Fam214a
5.05219e-34	0.345346	0.196	0.08	1.05505e-29	10	Chic1
1.78317e-33	0.345059	0.18	0.071	3.72379e-29	10	Echdc2
1.36121e-11	0.344733	0.184	0.116	2.84261e-07	10	Pde4a
9.069e-18	0.344421	0.235	0.142	1.89388e-13	10	Iffo2
2.07183e-16	0.344354	0.235	0.145	4.3266e-12	10	Rcc1
5.06742e-46	0.344354	0.163	0.05	1.05823e-41	10	Foxg1
1.99433e-10	0.343892	0.279	0.211	4.16476e-06	10	Gpatch4
7.05717e-21	0.343757	0.205	0.108	1.47375e-16	10	Pms2
1.70848e-11	0.343711	0.177	0.112	3.56782e-07	10	Sh3d19
1.50228e-54	0.343546	0.13	0.03	3.13721e-50	10	Thbs2
6.49127e-15	0.343434	0.596	0.522	1.35557e-10	10	Fkbp4
4.23427e-10	0.34342	0.286	0.219	8.84243e-06	10	Pros1
3.29165e-38	0.342741	0.103	0.026	6.87395e-34	10	Arhgef26
6.20804e-12	0.342545	0.678	0.702	1.29643e-07	10	Rab14
3.77806e-11	0.342281	0.199	0.132	7.88972e-07	10	Zfp654
2.63019e-08	0.342064	0.274	0.222	0.000549263	10	Ltn1
4.11395e-08	0.341763	0.451	0.411	0.000859116	10	Pgp
1.25871e-10	0.341458	0.265	0.197	2.62856e-06	10	Nfrkb
2.5146e-13	0.340823	0.235	0.155	5.25124e-09	10	Chpf
4.26364e-57	0.340065	0.156	0.04	8.90376e-53	10	Strc
8.7908e-28	0.339652	0.147	0.057	1.83578e-23	10	Gm43566
1.01626e-20	0.339612	0.177	0.087	2.12226e-16	10	Fzd2
5.48838e-50	0.339569	0.181	0.056	1.14614e-45	10	Wasf3
2.45064e-26	0.33885	0.14	0.053	5.11768e-22	10	Gpr17
4.84997e-16	0.338321	0.302	0.199	1.01282e-11	10	Maged2
2.57734e-22	0.338054	0.193	0.097	5.38226e-18	10	Sh3pxd2a
1.81399e-44	0.336653	0.166	0.053	3.78816e-40	10	Dcbld2
1.51013e-35	0.336176	0.169	0.062	3.1536e-31	10	Arhgap32
9.75503e-09	0.335682	0.621	0.619	0.000203714	10	Psmd7
4.92339e-15	0.335663	0.224	0.143	1.02815e-10	10	Pign
1.81384e-08	0.335262	0.698	0.71	0.000378784	10	Pdia6
4.29822e-10	0.334911	0.239	0.175	8.97597e-06	10	Pcmtd2
1.82449e-13	0.334721	0.289	0.198	3.81008e-09	10	Klf9
3.09382e-11	0.334547	0.205	0.136	6.46082e-07	10	Jag1
8.19605e-12	0.334203	0.584	0.493	1.71158e-07	10	Axl
1.18704e-14	0.333595	0.257	0.173	2.47889e-10	10	Spred2
1.48828e-08	0.333466	0.21	0.155	0.000310798	10	Pcgf3
2.00906e-11	0.33334	0.231	0.163	4.19553e-07	10	Mast2
2.2948e-44	0.332893	0.15	0.044	4.79223e-40	10	Igdcc4
1.59638e-13	0.332537	0.199	0.124	3.33373e-09	10	Atr
4.80471e-22	0.332429	0.224	0.118	1.00337e-17	10	Gm773
4.85751e-10	0.332059	0.252	0.185	1.01439e-05	10	Pck2
5.91265e-19	0.331789	0.241	0.14	1.23474e-14	10	Pdxp
8.09897e-10	0.331693	0.213	0.152	1.69131e-05	10	Paxip1
3.24269e-11	0.331613	0.241	0.171	6.77172e-07	10	Pkd1
3.63592e-20	0.331602	0.168	0.083	7.59288e-16	10	D930016D06Rik
3.63961e-09	0.331413	0.213	0.152	7.60059e-05	10	Tfdp2
3.08945e-19	0.331345	0.179	0.091	6.4517e-15	10	Soga3
2.22425e-10	0.330579	0.275	0.212	4.6449e-06	10	Map3k4
7.95519e-44	0.330481	0.151	0.045	1.66128e-39	10	Col6a1
3.48817e-16	0.330283	0.379	0.258	7.28435e-12	10	Psat1
4.26591e-09	0.329748	0.194	0.133	8.90849e-05	10	Cyp2j6
2.18437e-15	0.329173	0.173	0.096	4.56162e-11	10	Syde1
3.02874e-26	0.328819	0.198	0.092	6.32492e-22	10	Zfp329
2.16802e-35	0.328505	0.146	0.049	4.52747e-31	10	Troap
4.15523e-11	0.328255	0.237	0.17	8.67736e-07	10	Elp1
1.398e-24	0.327619	0.159	0.069	2.91944e-20	10	Kif18a
9.78979e-25	0.327075	0.19	0.09	2.0444e-20	10	Usp20
6.32192e-39	0.327065	0.167	0.058	1.32021e-34	10	Mmp17
6.90757e-10	0.326919	0.232	0.169	1.44251e-05	10	Mcm3ap
1.26427e-54	0.326827	0.124	0.027	2.64017e-50	10	Col5a3
2.13582e-16	0.326146	0.179	0.098	4.46023e-12	10	Miga1
3.85983e-29	0.325818	0.181	0.078	8.06049e-25	10	Fbf1
2.49147e-19	0.32558	0.167	0.081	5.20294e-15	10	Pou3f3
4.41934e-10	0.32517	0.232	0.169	9.22891e-06	10	Ubqln4
7.58549e-49	0.324547	0.133	0.033	1.58408e-44	10	Pdgfra
1.07418e-20	0.324004	0.203	0.108	2.2432e-16	10	Chaf1a
1.23694e-28	0.32325	0.151	0.058	2.5831e-24	10	Nkain2
1.90895e-12	0.323092	0.197	0.123	3.98647e-08	10	Rhou
1.18787e-19	0.322323	0.163	0.08	2.48063e-15	10	Zfp239
5.43001e-13	0.322122	0.229	0.146	1.13395e-08	10	Fam89a
3.587e-08	0.321729	0.237	0.186	0.000749074	10	Klhdc10
1.74002e-09	0.321593	0.188	0.129	3.63368e-05	10	Mdc1
5.39472e-48	0.321515	0.166	0.05	1.12658e-43	10	Eml5
6.6736e-11	0.321368	0.272	0.201	1.39365e-06	10	Smyd2
1.06764e-12	0.320491	0.271	0.189	2.22955e-08	10	Creb3l2
9.07552e-10	0.320255	0.206	0.143	1.89524e-05	10	Fbxo30
8.49774e-10	0.320064	0.211	0.148	1.77458e-05	10	Mex3d
3.43128e-25	0.319889	0.171	0.075	7.16554e-21	10	Sgo1
2.01371e-20	0.319687	0.175	0.088	4.20524e-16	10	Large1
3.40758e-08	0.31961	0.282	0.227	0.000711605	10	Gabpb2
5.57869e-33	0.319482	0.364	0.188	1.165e-28	10	Cst6
1.9833e-32	0.319009	0.173	0.067	4.14173e-28	10	Plcb1
3.92224e-27	0.318654	0.271	0.145	8.19082e-23	10	Slc1a3
1.86057e-25	0.318566	0.196	0.092	3.88542e-21	10	Efs
6.52656e-09	0.318338	0.275	0.208	0.000136294	10	Tyms
9.1144e-10	0.317566	0.262	0.199	1.90336e-05	10	Nmt2
2.98054e-09	0.316906	0.175	0.116	6.22425e-05	10	Maml3
2.41417e-11	0.316315	0.849	0.831	5.04151e-07	10	Hsp90b1
1.79692e-28	0.316114	0.168	0.07	3.7525e-24	10	Fam135a
2.04868e-10	0.315615	0.222	0.156	4.27826e-06	10	Spire1
2.98665e-09	0.314926	0.22	0.164	6.23703e-05	10	Zfp609
2.61447e-14	0.314804	0.202	0.124	5.4598e-10	10	Usp6nl
2.40454e-25	0.314695	0.224	0.11	5.0214e-21	10	Anks1b
5.72358e-25	0.314679	0.198	0.093	1.19525e-20	10	Rad51ap1
2.47885e-11	0.31461	0.171	0.106	5.17659e-07	10	Cd276
2.39183e-13	0.314377	0.506	0.413	4.99485e-09	10	Ccnd3
1.56505e-58	0.314196	0.142	0.033	3.26829e-54	10	Adamts5
5.85327e-21	0.314133	0.185	0.093	1.22234e-16	10	Tle6
4.21793e-17	0.314097	0.203	0.115	8.80831e-13	10	Shmt1
5.39362e-15	0.314078	0.153	0.082	1.12635e-10	10	Hdac6
9.1766e-45	0.314074	0.166	0.053	1.91635e-40	10	Plxna3
1.89265e-17	0.314012	0.177	0.095	3.95243e-13	10	Ercc2
3.19582e-18	0.313867	0.201	0.111	6.67384e-14	10	Rasal2
1.05951e-51	0.313635	0.126	0.03	2.21257e-47	10	Prtg
7.96132e-09	0.313054	0.567	0.551	0.000166256	10	Bin1
1.03945e-27	0.312807	0.343	0.179	2.17068e-23	10	Ppic
5.14373e-09	0.312796	0.198	0.138	0.000107416	10	D430042O09Rik
1.98374e-15	0.31259	0.192	0.11	4.14264e-11	10	Cuedc1
1.60285e-16	0.312216	0.223	0.136	3.34722e-12	10	Stxbp1
7.99823e-48	0.311703	0.146	0.04	1.67027e-43	10	Plcd3
9.04671e-13	0.311683	0.201	0.127	1.88922e-08	10	Kif13a
1.92731e-09	0.31131	0.318	0.247	4.0248e-05	10	Plpp2
8.68791e-11	0.310237	0.244	0.172	1.8143e-06	10	Xrcc5
2.44684e-08	0.310045	0.203	0.149	0.000510974	10	Prdm4
5.82125e-21	0.309628	0.184	0.091	1.21565e-16	10	Tead2
2.24795e-08	0.309259	0.211	0.155	0.000469439	10	Shfl
4.57669e-23	0.309221	0.151	0.066	9.5575e-19	10	Zfp512b
5.75829e-16	0.308706	0.183	0.103	1.2025e-11	10	Twnk
1.57857e-25	0.308457	0.171	0.076	3.29652e-21	10	Hoxa5
4.90456e-48	0.308259	0.155	0.045	1.02422e-43	10	Tle2
5.2555e-21	0.308245	0.147	0.066	1.09751e-16	10	Smtn
2.18038e-09	0.307733	0.419	0.345	4.55328e-05	10	Ptov1
5.91291e-17	0.307635	0.223	0.129	1.23479e-12	10	Fndc4
3.2883e-09	0.307585	0.302	0.242	6.86696e-05	10	Git1
2.20388e-30	0.307414	0.166	0.065	4.60235e-26	10	Zfp101
1.73902e-97	0.307347	0.142	0.022	3.63159e-93	10	Gm28187
3.48763e-14	0.307125	0.214	0.132	7.28321e-10	10	Wtip
1.47259e-17	0.307033	0.385	0.256	3.07521e-13	10	Cks1b
1.61397e-14	0.306971	0.181	0.106	3.37046e-10	10	Tbc1d31
5.77159e-14	0.30682	0.192	0.116	1.20528e-09	10	Zfp26
6.58047e-10	0.306454	0.641	0.653	1.3742e-05	10	Ddx3x
1.07516e-15	0.306285	0.218	0.132	2.24526e-11	10	Fam193b
2.36809e-25	0.306245	0.295	0.154	4.94528e-21	10	Pclaf
2.2846e-31	0.306125	0.123	0.04	4.77092e-27	10	Recql4
1.69972e-11	0.305447	0.551	0.481	3.54953e-07	10	Ppa1
6.86178e-25	0.305284	0.123	0.046	1.43295e-20	10	Gk5
6.30128e-10	0.305218	0.184	0.122	1.3159e-05	10	Tom1l2
4.67087e-10	0.305122	0.387	0.306	9.75419e-06	10	Bzw2
2.52125e-15	0.30502	0.232	0.141	5.26512e-11	10	Mpzl1
6.8785e-42	0.304888	0.149	0.046	1.43644e-37	10	Gli3
7.81969e-14	0.304836	0.159	0.09	1.63299e-09	10	Pomt1
1.24671e-24	0.30437	0.188	0.087	2.6035e-20	10	Kif22
5.92679e-52	0.304308	0.121	0.027	1.23769e-47	10	Col20a1
9.74082e-15	0.303822	0.21	0.13	2.03418e-10	10	Unk
6.49624e-29	0.303626	0.162	0.064	1.35661e-24	10	Cdca2
4.32088e-14	0.303001	0.173	0.099	9.0233e-10	10	Rcor3
4.12343e-16	0.302971	0.184	0.1	8.61095e-12	10	Kit
1.46125e-17	0.30255	0.229	0.138	3.05154e-13	10	Abi2
1.02033e-14	0.302036	0.163	0.09	2.13076e-10	10	Bace1
2.56953e-20	0.301846	0.145	0.066	5.36595e-16	10	Kank1
3.46309e-19	0.301809	0.156	0.076	7.23197e-15	10	Slc1a4
3.98205e-12	0.301586	0.249	0.171	8.31572e-08	10	Tfrc
3.80361e-13	0.301117	0.186	0.113	7.94307e-09	10	Phykpl
2.01389e-21	0.300982	0.211	0.111	4.20562e-17	10	Rgs12
4.03663e-14	0.300672	0.282	0.19	8.42969e-10	10	1700025G04Rik
2.26176e-25	0.300385	0.21	0.102	4.72324e-21	10	Gm9732
1.21981e-11	0.300275	0.163	0.098	2.54732e-07	10	Styx
3.02657e-08	0.300093	0.158	0.106	0.000632038	10	Cep68
1.96806e-09	0.299918	0.259	0.196	4.10991e-05	10	Bysl
1.71798e-58	0.299846	0.128	0.027	3.58765e-54	10	Gm43549
2.53071e-10	0.299496	0.193	0.129	5.28488e-06	10	Cdk2
6.07597e-47	0.298912	0.132	0.034	1.26884e-42	10	Irs1
4.63833e-25	0.298882	0.162	0.07	9.68623e-21	10	Brca2
3.44012e-27	0.298882	0.158	0.065	7.184e-23	10	Rtel1
1.31822e-13	0.298858	0.194	0.118	2.75284e-09	10	Ralgapa2
2.19722e-28	0.298611	0.223	0.105	4.58845e-24	10	Gja1
3.8888e-25	0.29816	0.159	0.068	8.12099e-21	10	Plekhh3
5.65066e-23	0.297404	0.132	0.053	1.18003e-18	10	Dync2h1
7.76911e-14	0.297244	0.192	0.113	1.62242e-09	10	Usp53
2.96518e-16	0.297067	0.194	0.109	6.19219e-12	10	Ndc80
4.36861e-09	0.296878	0.231	0.164	9.12298e-05	10	Otud7b
3.17465e-33	0.296699	0.132	0.043	6.62962e-29	10	Zfp941
8.62443e-10	0.296503	0.613	0.558	1.80104e-05	10	Zeb2
3.12637e-08	0.296146	0.389	0.34	0.000652879	10	Sae1
4.11163e-09	0.295804	0.203	0.145	8.58631e-05	10	Tubgcp5
1.39717e-08	0.295532	0.218	0.16	0.000291771	10	Uspl1
1.84576e-26	0.295411	0.166	0.07	3.8545e-22	10	Ankrd52
2.03878e-25	0.295407	0.149	0.061	4.25758e-21	10	Sh3tc2
2.01721e-09	0.295304	0.169	0.11	4.21255e-05	10	Aif1l
3.83994e-14	0.295211	0.181	0.106	8.01895e-10	10	Msantd2
5.73359e-12	0.295128	0.778	0.79	1.19735e-07	10	Set
1.18117e-19	0.294588	0.147	0.067	2.46664e-15	10	Pcdh10
7.2392e-19	0.293842	0.9	0.891	1.51176e-14	10	Hsp90aa1
3.36038e-26	0.293824	0.149	0.06	7.01749e-22	10	Cpt1c
1.37263e-14	0.29348	0.202	0.122	2.86647e-10	10	Bmpr1a
7.4434e-10	0.293206	0.194	0.132	1.55441e-05	10	Phkb
1.56424e-26	0.292942	0.188	0.084	3.26659e-22	10	Zfp182
5.46891e-18	0.292508	0.147	0.071	1.14207e-13	10	Traip
9.72112e-13	0.292356	0.227	0.151	2.03006e-08	10	Cdc23
3.54001e-35	0.29234	0.176	0.067	7.3926e-31	10	Fam185a
3.9579e-28	0.292319	0.149	0.058	8.26528e-24	10	Sema3b
6.79517e-23	0.29134	0.169	0.078	1.41904e-18	10	Xndc1
2.93827e-08	0.29003	0.215	0.158	0.0006136	10	Zbtb44
2.2231e-16	0.289357	0.186	0.104	4.64249e-12	10	Farp1
5.93758e-12	0.289348	0.276	0.19	1.23995e-07	10	Mcm5
6.72413e-09	0.288598	0.169	0.113	0.00014042	10	Timeless
1.31331e-28	0.288556	0.147	0.057	2.74258e-24	10	Obsl1
1.43276e-22	0.28764	0.138	0.058	2.99203e-18	10	Zic5
5.73507e-09	0.287158	0.193	0.134	0.000119765	10	Wdr13
8.44522e-10	0.286761	0.236	0.168	1.76362e-05	10	Mcm2
6.30678e-13	0.286515	0.158	0.09	1.31704e-08	10	Lrrk2
5.39109e-09	0.285985	0.475	0.451	0.000112582	10	Itgav
2.04111e-21	0.285728	0.106	0.039	4.26246e-17	10	Bdnf
2.82185e-11	0.28427	0.176	0.111	5.89287e-07	10	Sugp2
6.51311e-16	0.283993	0.166	0.089	1.36013e-11	10	Macrod2
9.05277e-14	0.283537	0.154	0.084	1.89049e-09	10	Atcay
8.23921e-25	0.283355	0.133	0.052	1.72059e-20	10	Meis1
1.89086e-19	0.282945	0.137	0.062	3.94868e-15	10	Irx5
6.94739e-13	0.281676	0.231	0.145	1.45082e-08	10	Bex2
4.0039e-23	0.281634	0.184	0.087	8.36134e-19	10	Cdan1
1.00365e-08	0.281247	0.215	0.157	0.000209592	10	Capn15
1.96322e-08	0.281182	0.146	0.095	0.000409979	10	Fpgs
2.80574e-59	0.280885	0.113	0.022	5.85923e-55	10	Gm3550
5.89409e-25	0.28014	0.146	0.06	1.23086e-20	10	Mybl1
1.03223e-17	0.280111	0.13	0.059	2.1556e-13	10	Kcnk2
1.26059e-08	0.280098	0.267	0.211	0.000263249	10	Agap3
8.43499e-19	0.279185	0.132	0.059	1.76148e-14	10	BC030867
2.43147e-14	0.27917	0.164	0.092	5.07764e-10	10	Pdss2
5.5581e-25	0.278794	0.14	0.055	1.1607e-20	10	Slc15a2
3.44139e-10	0.278756	0.202	0.137	7.18666e-06	10	Hectd4
2.51097e-11	0.278698	0.274	0.191	5.24366e-07	10	Csrp2
2.29558e-29	0.27868	0.171	0.068	4.79386e-25	10	Slfn4
6.05295e-23	0.278266	0.181	0.085	1.26404e-18	10	Zbtb10
1.61073e-25	0.277728	0.18	0.08	3.36369e-21	10	Neo1
1.86512e-08	0.276837	0.193	0.137	0.000389494	10	E2f6
6.56902e-12	0.27681	0.205	0.128	1.37181e-07	10	Dnph1
4.01547e-10	0.276323	0.205	0.141	8.38551e-06	10	Prr14l
4.0256e-08	0.275005	0.203	0.148	0.000840665	10	Usp42
1.58699e-27	0.274871	0.138	0.052	3.3141e-23	10	Tedc1
2.82617e-16	0.274418	0.163	0.086	5.90189e-12	10	Lrp11
1.06338e-12	0.274245	0.752	0.786	2.22066e-08	10	Anp32b
2.46811e-16	0.27392	0.181	0.096	5.15416e-12	10	Ccnb1
1.08564e-74	0.273817	0.136	0.025	2.26715e-70	10	Pcdhga12
4.59091e-23	0.273348	0.143	0.06	9.58721e-19	10	Esco2
5.08847e-20	0.272479	0.138	0.061	1.06263e-15	10	Srgap1
1.1736e-13	0.272472	0.188	0.114	2.45084e-09	10	Snx21
1.31558e-24	0.272467	0.134	0.053	2.74732e-20	10	Zfp7
2.56738e-58	0.272263	0.138	0.032	5.36147e-54	10	Wnk3
1.17748e-36	0.272097	0.117	0.033	2.45893e-32	10	Plce1
3.36603e-12	0.271993	0.167	0.1	7.02927e-08	10	Spats2
2.81284e-17	0.271937	0.141	0.068	5.87405e-13	10	Lmbr1
3.31999e-10	0.271376	0.229	0.16	6.93313e-06	10	Ctps
2.62413e-22	0.270415	0.147	0.064	5.47997e-18	10	Shroom2
5.59728e-34	0.269876	0.136	0.045	1.16888e-29	10	Fancd2
3.07925e-39	0.269398	0.136	0.041	6.43039e-35	10	Dzip1l
2.54328e-08	0.269164	0.166	0.112	0.000531114	10	Qser1
3.92515e-20	0.269	0.172	0.083	8.1969e-16	10	Fbxo5
4.16094e-28	0.268876	0.159	0.064	8.68929e-24	10	Fzd3
3.82674e-19	0.268236	0.138	0.062	7.99138e-15	10	Synpo
5.57448e-09	0.267684	0.202	0.139	0.000116412	10	Gm28791
2.14608e-14	0.26753	0.142	0.074	4.48165e-10	10	Urb1
2.39725e-28	0.266901	0.845	0.724	5.00617e-24	10	Lgals1
1.10371e-64	0.26677	0.112	0.02	2.30489e-60	10	Pcdhgc5
5.48917e-24	0.266099	0.252	0.126	1.1463e-19	10	Cdca3
1.5267e-08	0.265699	0.194	0.136	0.000318821	10	Pcgf6
7.49893e-10	0.2649	0.167	0.107	1.566e-05	10	Hgh1
4.01393e-12	0.26459	0.162	0.096	8.38228e-08	10	Nemp1
1.91034e-22	0.264353	0.134	0.055	3.98936e-18	10	Klf5
2.29579e-17	0.263383	0.134	0.063	4.7943e-13	10	Exo1
1.66289e-38	0.263301	0.124	0.035	3.4726e-34	10	Gm49085
4.43033e-16	0.262836	0.146	0.073	9.25185e-12	10	Tvp23a
4.09132e-15	0.262801	0.156	0.082	8.5439e-11	10	Zfp507
3.03097e-10	0.262216	0.181	0.118	6.32958e-06	10	Zfp160
6.25247e-16	0.262066	0.176	0.096	1.3057e-11	10	Trip13
8.42214e-13	0.262058	0.129	0.067	1.75879e-08	10	Sapcd2
5.2259e-17	0.262036	0.119	0.053	1.09132e-12	10	Lrig3
1.6908e-38	0.261245	0.36	0.176	3.5309e-34	10	Tm4sf1
1.99882e-11	0.260785	0.129	0.071	4.17414e-07	10	Snapc4
6.36936e-15	0.260767	0.233	0.139	1.33011e-10	10	3830403N18Rik
1.70935e-26	0.260388	0.13	0.048	3.56963e-22	10	Pcdhgc3
3.76654e-15	0.26037	0.291	0.175	7.86567e-11	10	Timp1
3.6406e-18	0.260369	0.866	0.87	7.60266e-14	10	Serbp1
3.89804e-12	0.26029	0.168	0.099	8.14028e-08	10	Rad18
5.68814e-12	0.259876	0.129	0.07	1.18785e-07	10	Tbc1d32
1.00107e-09	0.259333	0.4	0.319	2.09053e-05	10	Psph
2.96389e-11	0.25909	0.173	0.108	6.18948e-07	10	Utp25
1.38639e-23	0.25892	0.108	0.038	2.89521e-19	10	Osmr
1.65113e-15	0.257937	0.149	0.077	3.44806e-11	10	Hotairm1
1.72369e-33	0.257626	0.116	0.035	3.59959e-29	10	Zfp9
9.96761e-12	0.257364	0.183	0.115	2.08154e-07	10	Zfp282
5.02059e-10	0.257059	0.149	0.09	1.04845e-05	10	Tmem201
1.80411e-38	0.256759	0.129	0.038	3.76753e-34	10	Kifc5b
2.13211e-30	0.256722	0.116	0.037	4.45249e-26	10	4933407K13Rik
9.36818e-34	0.256208	0.137	0.046	1.95636e-29	10	D630045J12Rik
9.0309e-18	0.256181	0.179	0.091	1.88592e-13	10	Ccna2
3.63642e-18	0.254944	0.163	0.082	7.59393e-14	10	Slc37a1
1.36266e-34	0.254828	0.121	0.036	2.84564e-30	10	Pdzrn3
1.28094e-34	0.254391	0.132	0.042	2.67498e-30	10	Epb41l5
6.20264e-10	0.253966	0.168	0.108	1.2953e-05	10	Iqcb1
2.56265e-10	0.253767	0.19	0.125	5.35158e-06	10	Ankrd26
4.91446e-11	0.253555	0.164	0.101	1.02629e-06	10	Cul9
1.95192e-13	0.252469	0.147	0.079	4.0762e-09	10	Frmd6
3.44626e-10	0.252341	0.155	0.096	7.19683e-06	10	Pla2g6
8.987e-20	0.251815	0.138	0.062	1.87676e-15	10	Aasdh
1.31991e-17	0.251691	0.138	0.065	2.75636e-13	10	Pex1
2.59928e-21	0.251477	0.14	0.061	5.42808e-17	10	Pole
7.59244e-11	0.250898	0.155	0.092	1.58553e-06	10	Dlgap5
1.62846e-35	0.250884	0.108	0.029	3.40072e-31	10	Sema3e
7.99022e-19	0.250767	0.15	0.07	1.6686e-14	10	Slc2a3
1.03129e-10	0.250676	0.16	0.099	2.15363e-06	10	Enkd1
4.60643e-08	0.250633	0.173	0.12	0.000961961	10	Msh6
4.11474e-23	0.25027	0.147	0.063	8.59281e-19	10	Ankrd13b
1.27008e-10	0.250198	0.167	0.104	2.65231e-06	10	Zbtb41
1.37463e-28	0.250016	0.14	0.052	2.87064e-24	10	Ttk

[truncated: 2 more sheets: 10 GO BIOL, 10 Panglao]
