# Supplementary material for: Radio-chemotherapy and metformin selectively modulate the heterogeneous landscape of glioma with ribosome biogenesis, long non coding RNA and immune-escape markers as major player
Source: Int J Biol Sci. 2025 May 27;21(8):3527–54. doi: 10.7150/ijbs.103194 (PMC12160513; doi:10.7150/ijbs.103194)
Supplement: Supplementary file 8 — Supplementary data 7. [file ijbsv21p3527s8.xlsx]

## Sheet: 3 untr vs RT
Cluster	ID	Description	GeneRatio	BgRatio	pvalue	p.adjust	qvalue	geneID	Count
up	GO:0032956	regulation of actin cytoskeleton organization	14/62	364/23355	5.75167e-13	6.08346e-10	3.68411e-10	Pycard/Cotl1/Bin1/Ctsl/Capzb/Coro1a/Rac2/Cfl1/Actg1/Arpc2/Pfn1/Rhoa/Arpc3/Tmsb4x	14
up	GO:0006090	pyruvate metabolic process	10/62	121/23355	8.17762e-13	6.08346e-10	3.68411e-10	Gapdh/Pkm/Tpi1/Aldoa/Ldha/Eno1/Pgk1/Ldhb/Pgam1/Mif	10
up	GO:0030833	regulation of actin filament polymerization	11/62	172/23355	9.19415e-13	6.08346e-10	3.68411e-10	Pycard/Cotl1/Bin1/Capzb/Coro1a/Cfl1/Arpc2/Pfn1/Rhoa/Arpc3/Tmsb4x	11
up	GO:0030041	actin filament polymerization	11/62	188/23355	2.43639e-12	9.20128e-10	5.57224e-10	Pycard/Cotl1/Bin1/Capzb/Coro1a/Cfl1/Arpc2/Pfn1/Rhoa/Arpc3/Tmsb4x	11
up	GO:0008064	regulation of actin polymerization or depolymerization	11/62	190/23355	2.73489e-12	9.20128e-10	5.57224e-10	Pycard/Cotl1/Bin1/Capzb/Coro1a/Cfl1/Arpc2/Pfn1/Rhoa/Arpc3/Tmsb4x	11
up	GO:0032970	regulation of actin filament-based process	14/62	411/23355	2.95936e-12	9.20128e-10	5.57224e-10	Pycard/Cotl1/Bin1/Ctsl/Capzb/Coro1a/Rac2/Cfl1/Actg1/Arpc2/Pfn1/Rhoa/Arpc3/Tmsb4x	14
up	GO:0030832	regulation of actin filament length	11/62	193/23355	3.24478e-12	9.20128e-10	5.57224e-10	Pycard/Cotl1/Bin1/Capzb/Coro1a/Cfl1/Arpc2/Pfn1/Rhoa/Arpc3/Tmsb4x	11
up	GO:0016052	carbohydrate catabolic process	10/62	142/23355	4.11369e-12	1.02071e-09	6.18136e-10	Gapdh/Pkm/Tpi1/Aldoa/Ldha/Eno1/Pgk1/Pgam1/Hexb/Mif	10
up	GO:0110053	regulation of actin filament organization	12/62	276/23355	7.4643e-12	1.64629e-09	9.96985e-10	Pycard/Cotl1/Bin1/Capzb/Coro1a/Cfl1/Actg1/Arpc2/Pfn1/Rhoa/Arpc3/Tmsb4x	12
up	GO:0008154	actin polymerization or depolymerization	11/62	215/23355	1.04894e-11	2.08214e-09	1.26093e-09	Pycard/Cotl1/Bin1/Capzb/Coro1a/Cfl1/Arpc2/Pfn1/Rhoa/Arpc3/Tmsb4x	11
up	GO:0032271	regulation of protein polymerization	11/62	228/23355	1.97867e-11	3.57061e-09	2.16234e-09	Pycard/Cotl1/Bin1/Capzb/Coro1a/Cfl1/Arpc2/Pfn1/Rhoa/Arpc3/Tmsb4x	11
up	GO:0046034	ATP metabolic process	11/62	256/23355	6.87092e-11	1.13656e-08	6.88297e-09	Gapdh/Pkm/Tpi1/Aldoa/Ldha/Eno1/Pgk1/Tspo/Pgam1/Mif/Rhoa	11
up	GO:0007015	actin filament organization	13/62	445/23355	1.30448e-10	1.86898e-08	1.13184e-08	Pycard/Cotl1/Bin1/Capzb/Coro1a/Rac2/Cfl1/Actg1/Arpc2/Pfn1/Rhoa/Arpc3/Tmsb4x	13
up	GO:0006096	glycolytic process	8/62	93/23355	1.31817e-10	1.86898e-08	1.13184e-08	Gapdh/Pkm/Tpi1/Aldoa/Eno1/Pgk1/Pgam1/Mif	8
up	GO:0006757	ATP generation from ADP	8/62	94/23355	1.43783e-10	1.90272e-08	1.15228e-08	Gapdh/Pkm/Tpi1/Aldoa/Eno1/Pgk1/Pgam1/Mif	8
up	GO:0046031	ADP metabolic process	8/62	102/23355	2.78627e-10	3.43073e-08	2.07763e-08	Gapdh/Pkm/Tpi1/Aldoa/Eno1/Pgk1/Pgam1/Mif	8
up	GO:1902903	regulation of supramolecular fiber organization	12/62	380/23355	3.0091e-10	3.43073e-08	2.07763e-08	Pycard/Cotl1/Bin1/Capzb/Coro1a/Cfl1/Actg1/Arpc2/Pfn1/Rhoa/Arpc3/Tmsb4x	12
up	GO:0051258	protein polymerization	11/62	295/23355	3.11099e-10	3.43073e-08	2.07763e-08	Pycard/Cotl1/Bin1/Capzb/Coro1a/Cfl1/Arpc2/Pfn1/Rhoa/Arpc3/Tmsb4x	11
up	GO:0009135	purine nucleoside diphosphate metabolic process	8/62	106/23355	3.80029e-10	3.77179e-08	2.28417e-08	Gapdh/Pkm/Tpi1/Aldoa/Eno1/Pgk1/Pgam1/Mif	8
up	GO:0009179	purine ribonucleoside diphosphate metabolic process	8/62	106/23355	3.80029e-10	3.77179e-08	2.28417e-08	Gapdh/Pkm/Tpi1/Aldoa/Eno1/Pgk1/Pgam1/Mif	8
up	GO:0006165	nucleoside diphosphate phosphorylation	8/62	107/23355	4.09893e-10	3.87446e-08	2.34635e-08	Gapdh/Pkm/Tpi1/Aldoa/Eno1/Pgk1/Pgam1/Mif	8
up	GO:0046939	nucleotide phosphorylation	8/62	110/23355	5.12044e-10	4.62003e-08	2.79787e-08	Gapdh/Pkm/Tpi1/Aldoa/Eno1/Pgk1/Pgam1/Mif	8
up	GO:0009185	ribonucleoside diphosphate metabolic process	8/62	111/23355	5.50678e-10	4.75259e-08	2.87814e-08	Gapdh/Pkm/Tpi1/Aldoa/Eno1/Pgk1/Pgam1/Mif	8
up	GO:0006091	generation of precursor metabolites and energy	12/62	404/23355	6.04415e-10	4.99902e-08	3.02738e-08	Gapdh/Pkm/Tpi1/Aldoa/Ldha/Eno1/Pgk1/Pgam1/Mif/Gnas/Taldo1/Rhoa	12
up	GO:0009132	nucleoside diphosphate metabolic process	8/62	127/23355	1.61747e-09	1.24369e-07	7.53171e-08	Gapdh/Pkm/Tpi1/Aldoa/Eno1/Pgk1/Pgam1/Mif	8
up	GO:0043254	regulation of protein-containing complex assembly	12/62	441/23355	1.62901e-09	1.24369e-07	7.53171e-08	Pycard/Cotl1/Bin1/Capzb/Coro1a/Cfl1/Arpc2/Sh3glb1/Pfn1/Rhoa/Arpc3/Tmsb4x	12
up	GO:0050900	leukocyte migration	11/62	364/23355	2.83211e-09	2.08213e-07	1.26092e-07	Ccl2/Cd81/Pycard/Lgmn/Coro1a/Rac2/Mif/Cd9/Fcgr3/Rhoa/Fcer1g	11
up	GO:0030838	positive regulation of actin filament polymerization	7/62	97/23355	6.98325e-09	4.95062e-07	2.99807e-07	Pycard/Bin1/Coro1a/Arpc2/Pfn1/Rhoa/Arpc3	7
up	GO:0032535	regulation of cellular component size	11/62	417/23355	1.1572e-08	7.92086e-07	4.79683e-07	Pycard/Cotl1/Bin1/Capzb/Coro1a/Cfl1/Arpc2/Pfn1/Rhoa/Arpc3/Tmsb4x	11
up	GO:0022604	regulation of cell morphogenesis	10/62	328/23355	1.46618e-08	9.7012e-07	5.875e-07	Ccl2/Aldoa/Hexb/Capzb/Coro1a/Rac2/Cfl1/Arpc2/Sh3glb1/Rhoa	10
up	GO:0032273	positive regulation of protein polymerization	7/62	130/23355	5.36432e-08	3.4349e-06	2.08015e-06	Pycard/Bin1/Coro1a/Arpc2/Pfn1/Rhoa/Arpc3	7
up	GO:1902905	positive regulation of supramolecular fiber organization	8/62	203/23355	6.41738e-08	3.98078e-06	2.41074e-06	Pycard/Bin1/Coro1a/Cfl1/Arpc2/Pfn1/Rhoa/Arpc3	8
up	GO:0032103	positive regulation of response to external stimulus	10/62	405/23355	1.05981e-07	6.26276e-06	3.79269e-06	Ccl2/Cd81/Grn/Pycard/Lgmn/Ly86/Rac2/Mif/Fcgr3/Fcer1g	10
up	GO:0002685	regulation of leukocyte migration	8/62	217/23355	1.07271e-07	6.26276e-06	3.79269e-06	Ccl2/Cd81/Pycard/Lgmn/Rac2/Mif/Cd9/Rhoa	8
up	GO:0051495	positive regulation of cytoskeleton organization	8/62	221/23355	1.23424e-07	6.80545e-06	4.12134e-06	Pycard/Bin1/Coro1a/Cfl1/Arpc2/Pfn1/Rhoa/Arpc3	8
up	GO:0097529	myeloid leukocyte migration	8/62	221/23355	1.23424e-07	6.80545e-06	4.12134e-06	Ccl2/Cd81/Lgmn/Rac2/Mif/Cd9/Fcgr3/Fcer1g	8
up	GO:0008360	regulation of cell shape	7/62	154/23355	1.71522e-07	9.20191e-06	5.57263e-06	Ccl2/Aldoa/Hexb/Coro1a/Rac2/Cfl1/Rhoa	7
up	GO:0002274	myeloid leukocyte activation	8/62	238/23355	2.17601e-07	1.13668e-05	6.88367e-06	Cst7/Grn/Pycard/Rac2/Anxa3/Spi1/Fcgr3/Fcer1g	8
up	GO:0031334	positive regulation of protein-containing complex assembly	8/62	239/23355	2.24673e-07	1.14353e-05	6.92514e-06	Pycard/Bin1/Coro1a/Arpc2/Sh3glb1/Pfn1/Rhoa/Arpc3	8
up	GO:0009150	purine ribonucleotide metabolic process	9/62	335/23355	2.40107e-07	1.19153e-05	7.21586e-06	Gapdh/Pkm/Tpi1/Aldoa/Eno1/Pgk1/Pgam1/Mif/Rhoa	9
up	GO:0009259	ribonucleotide metabolic process	9/62	354/23355	3.81598e-07	1.84749e-05	1.11883e-05	Gapdh/Pkm/Tpi1/Aldoa/Eno1/Pgk1/Pgam1/Mif/Rhoa	9
up	GO:0006163	purine nucleotide metabolic process	9/62	360/23355	4.39225e-07	2.07515e-05	1.2567e-05	Gapdh/Pkm/Tpi1/Aldoa/Eno1/Pgk1/Pgam1/Mif/Rhoa	9
up	GO:0006909	phagocytosis	9/62	361/23355	4.49529e-07	2.07515e-05	1.2567e-05	Ccl2/Pycard/Bin2/Coro1a/Rac2/Anxa3/Irf8/Fcgr3/Fcer1g	9
up	GO:0019693	ribose phosphate metabolic process	9/62	365/23355	4.92875e-07	2.22354e-05	1.34656e-05	Gapdh/Pkm/Tpi1/Aldoa/Eno1/Pgk1/Pgam1/Mif/Rhoa	9
up	GO:0072521	purine-containing compound metabolic process	9/62	381/23355	7.04618e-07	3.10815e-05	1.88228e-05	Gapdh/Pkm/Tpi1/Aldoa/Eno1/Pgk1/Pgam1/Mif/Rhoa	9
up	GO:0030837	negative regulation of actin filament polymerization	5/62	68/23355	1.02519e-06	4.4239e-05	2.67909e-05	Capzb/Cfl1/Arpc2/Pfn1/Tmsb4x	5
up	GO:0048002	antigen processing and presentation of peptide antigen	5/62	72/23355	1.36488e-06	5.71074e-05	3.45839e-05	Pycard/Ifi30/Ctsl/Fcgr3/Fcer1g	5
up	GO:0060326	cell chemotaxis	8/62	304/23355	1.38093e-06	5.71074e-05	3.45839e-05	Ccl2/Lgmn/Bin2/Coro1a/Rac2/Mif/Fcgr3/Fcer1g	8
up	GO:0030595	leukocyte chemotaxis	7/62	220/23355	1.89519e-06	7.67747e-05	4.64943e-05	Ccl2/Lgmn/Coro1a/Rac2/Mif/Fcgr3/Fcer1g	7
up	GO:0009117	nucleotide metabolic process	9/62	440/23355	2.30955e-06	9.16893e-05	5.55265e-05	Gapdh/Pkm/Tpi1/Aldoa/Eno1/Pgk1/Pgam1/Mif/Rhoa	9
up	GO:0006753	nucleoside phosphate metabolic process	9/62	449/23355	2.72484e-06	0.000105728	6.4028e-05	Gapdh/Pkm/Tpi1/Aldoa/Eno1/Pgk1/Pgam1/Mif/Rhoa	9
up	GO:0032272	negative regulation of protein polymerization	5/62	83/23355	2.76969e-06	0.000105728	6.4028e-05	Capzb/Cfl1/Arpc2/Pfn1/Tmsb4x	5
up	GO:0010591	regulation of lamellipodium assembly	4/62	38/23355	3.10538e-06	0.000116305	7.04338e-05	Capzb/Rac2/Cfl1/Arpc2	4
up	GO:0032680	regulation of tumor necrosis factor production	6/62	168/23355	5.58005e-06	0.000205119	0.000124219	Ccl2/Pycard/Tspo/Mif/Fcgr3/Fcer1g	6
up	GO:1903555	regulation of tumor necrosis factor superfamily cytokine production	6/62	170/23355	5.97251e-06	0.000215553	0.000130538	Ccl2/Pycard/Tspo/Mif/Fcgr3/Fcer1g	6
up	GO:1905521	regulation of macrophage migration	4/62	45/23355	6.18167e-06	0.000218593	0.000132379	Ccl2/Cd81/Mif/Cd9	4
up	GO:0051494	negative regulation of cytoskeleton organization	6/62	172/23355	6.38711e-06	0.000218593	0.000132379	Capzb/Coro1a/Cfl1/Arpc2/Pfn1/Tmsb4x	6
up	GO:1902904	negative regulation of supramolecular fiber organization	6/62	172/23355	6.38711e-06	0.000218593	0.000132379	Capzb/Coro1a/Cfl1/Arpc2/Pfn1/Tmsb4x	6
up	GO:0002275	myeloid cell activation involved in immune response	5/62	99/23355	6.60454e-06	0.000222204	0.000134565	Grn/Pycard/Rac2/Anxa3/Fcer1g	5
up	GO:0032640	tumor necrosis factor production	6/62	174/23355	6.82478e-06	0.000225787	0.000136735	Ccl2/Pycard/Tspo/Mif/Fcgr3/Fcer1g	6
up	GO:0071706	tumor necrosis factor superfamily cytokine production	6/62	177/23355	7.52667e-06	0.000244748	0.000148218	Ccl2/Pycard/Tspo/Mif/Fcgr3/Fcer1g	6
up	GO:0032760	positive regulation of tumor necrosis factor production	5/62	102/23355	7.64452e-06	0.000244748	0.000148218	Ccl2/Pycard/Mif/Fcgr3/Fcer1g	5
up	GO:1903557	positive regulation of tumor necrosis factor superfamily cytokine production	5/62	103/23355	8.01824e-06	0.000248901	0.000150733	Ccl2/Pycard/Mif/Fcgr3/Fcer1g	5
up	GO:1902743	regulation of lamellipodium organization	4/62	48/23355	8.02501e-06	0.000248901	0.000150733	Capzb/Rac2/Cfl1/Arpc2	4
up	GO:0071404	cellular response to low-density lipoprotein particle stimulus	3/62	16/23355	9.73362e-06	0.000292746	0.000177285	Cd81/Cd9/Fcer1g	3
up	GO:0098885	modification of postsynaptic actin cytoskeleton	3/62	16/23355	9.73362e-06	0.000292746	0.000177285	Cfl1/Pfn1/Rhoa	3
up	GO:0031647	regulation of protein stability	7/62	292/23355	1.21396e-05	0.000359659	0.000217808	Gapdh/Cd81/Grn/Pycard/Ifi30/Pfn1/Serf2	7
up	GO:0002366	leukocyte activation involved in immune response	7/62	298/23355	1.38451e-05	0.000404155	0.000244754	Cd81/Grn/Pycard/Coro1a/Rac2/Anxa3/Fcer1g	7
up	GO:0002263	cell activation involved in immune response	7/62	302/23355	1.50888e-05	0.000434077	0.000262875	Cd81/Grn/Pycard/Coro1a/Rac2/Anxa3/Fcer1g	7
up	GO:0052547	regulation of peptidase activity	8/62	422/23355	1.53166e-05	0.000434334	0.00026303	Gapdh/Cst7/Timp2/Grn/Pycard/Bin1/Lgmn/Rhoa	8
up	GO:0019882	antigen processing and presentation	5/62	119/23355	1.61935e-05	0.000452734	0.000274173	Pycard/Ifi30/Ctsl/Fcgr3/Fcer1g	5
up	GO:1905517	macrophage migration	4/62	60/23355	1.96382e-05	0.000535163	0.000324092	Ccl2/Cd81/Mif/Cd9	4
up	GO:0002697	regulation of immune effector process	8/62	437/23355	1.96811e-05	0.000535163	0.000324092	Ccl2/Cd81/Grn/Pycard/Rac2/Mif/Fcgr3/Fcer1g	8
up	GO:0002495	antigen processing and presentation of peptide antigen via MHC class II	3/62	21/23355	2.28995e-05	0.000614262	0.000371994	Pycard/Ifi30/Fcer1g	3
up	GO:0001819	positive regulation of cytokine production	8/62	452/23355	2.50479e-05	0.000662935	0.00040147	Ccl2/Gapdh/Cd81/Pycard/Mif/Irf8/Fcgr3/Fcer1g	8
up	GO:0008347	glial cell migration	4/62	64/23355	2.53858e-05	0.000663038	0.000401532	Ccl2/Tspo/Hexb/Cd9	4
up	GO:0002504	antigen processing and presentation of peptide or polysaccharide antigen via MHC class II	3/62	22/23355	2.6465e-05	0.000664975	0.000402705	Pycard/Ifi30/Fcer1g	3
up	GO:0002863	positive regulation of inflammatory response to antigenic stimulus	3/62	22/23355	2.6465e-05	0.000664975	0.000402705	Cd81/Fcgr3/Fcer1g	3
up	GO:0071800	podosome assembly	3/62	22/23355	2.6465e-05	0.000664975	0.000402705	Bin2/Arpc2/Rhoa	3
up	GO:0071677	positive regulation of mononuclear cell migration	4/62	65/23355	2.69969e-05	0.000669861	0.000405664	Ccl2/Pycard/Lgmn/Rhoa	4
up	GO:0050729	positive regulation of inflammatory response	5/62	135/23355	2.97575e-05	0.000729242	0.000441625	Cd81/Grn/Mif/Fcgr3/Fcer1g	5
up	GO:0042063	gliogenesis	7/62	343/23355	3.40843e-05	0.000817905	0.000495319	Ccl2/Grn/Tspo/Bin1/Hexb/Cd9/Rhoa	7
up	GO:0031638	zymogen activation	4/62	69/23355	3.41995e-05	0.000817905	0.000495319	Pycard/Pgk1/Lgmn/Ctsz	4
up	GO:0050727	regulation of inflammatory response	7/62	344/23355	3.47205e-05	0.000820478	0.000496877	Cst7/Cd81/Grn/Pycard/Mif/Fcgr3/Fcer1g	7
up	GO:0048488	synaptic vesicle endocytosis	4/62	70/23355	3.62004e-05	0.000835556	0.000506008	Grn/Bin1/Actb/Actg1	4
up	GO:0140238	presynaptic endocytosis	4/62	70/23355	3.62004e-05	0.000835556	0.000506008	Grn/Bin1/Actb/Actg1	4
up	GO:0052548	regulation of endopeptidase activity	7/62	348/23355	3.73639e-05	0.000852499	0.000516269	Gapdh/Cst7/Timp2/Pycard/Bin1/Lgmn/Rhoa	7
up	GO:0030032	lamellipodium assembly	4/62	71/23355	3.82856e-05	0.000863602	0.000522993	Capzb/Rac2/Cfl1/Arpc2	4
up	GO:0016485	protein processing	6/62	238/23355	4.01236e-05	0.000894892	0.000541942	Cst7/Pycard/Pgk1/Lgmn/Ctsl/Ctsz	6
up	GO:0019318	hexose metabolic process	6/62	241/23355	4.3024e-05	0.000948918	0.00057466	Gapdh/Pkm/Tpi1/Aldoa/Ldha/Pgk1	6
up	GO:0055094	response to lipoprotein particle	3/62	26/23355	4.43441e-05	0.0009507	0.000575739	Cd81/Cd9/Fcer1g	3
up	GO:0099010	modification of postsynaptic structure	3/62	26/23355	4.43441e-05	0.0009507	0.000575739	Cfl1/Pfn1/Rhoa	3
up	GO:0031333	negative regulation of protein-containing complex assembly	5/62	147/23355	4.47321e-05	0.0009507	0.000575739	Capzb/Cfl1/Arpc2/Pfn1/Tmsb4x	5
up	GO:1903036	positive regulation of response to wounding	4/62	74/23355	4.50696e-05	0.0009507	0.000575739	Ccl2/Grn/Mif/Actg1	4
up	GO:0010639	negative regulation of organelle organization	7/62	359/23355	4.54995e-05	0.0009507	0.000575739	Tspo/Capzb/Coro1a/Cfl1/Arpc2/Pfn1/Tmsb4x	7
up	GO:0002821	positive regulation of adaptive immune response	5/62	148/23355	4.62023e-05	0.000955328	0.000578542	Cd81/Pycard/Mif/Fcgr3/Fcer1g	5
up	GO:0002478	antigen processing and presentation of exogenous peptide antigen	3/62	27/23355	4.97928e-05	0.00100363	0.00060779	Ifi30/Fcgr3/Fcer1g	3
up	GO:0045730	respiratory burst	3/62	27/23355	4.97928e-05	0.00100363	0.00060779	Grn/Pgam1/Rac2	3
up	GO:0043299	leukocyte degranulation	4/62	76/23355	5.00549e-05	0.00100363	0.00060779	Coro1a/Rac2/Anxa3/Fcer1g	4
up	GO:0002687	positive regulation of leukocyte migration	5/62	151/23355	5.08382e-05	0.00100914	0.000611129	Ccl2/Pycard/Lgmn/Rac2/Rhoa	5
up	GO:0051016	barbed-end actin filament capping	3/62	28/23355	5.56625e-05	0.00107587	0.000651542	Capzb/Cfl1/Arpc2	3
up	GO:0071402	cellular response to lipoprotein particle stimulus	3/62	28/23355	5.56625e-05	0.00107587	0.000651542	Cd81/Cd9/Fcer1g	3
up	GO:0031099	regeneration	5/62	154/23355	5.58261e-05	0.00107587	0.000651542	Pkm/Cd81/Grn/Mif/Cd9	5
up	GO:0036465	synaptic vesicle recycling	4/62	80/23355	6.12176e-05	0.00116843	0.000707596	Grn/Bin1/Actb/Actg1	4
up	GO:0010592	positive regulation of lamellipodium assembly	3/62	29/23355	6.19677e-05	0.00117148	0.000709445	Rac2/Cfl1/Arpc2	3
up	GO:0005996	monosaccharide metabolic process	6/62	258/23355	6.28017e-05	0.00117605	0.00071221	Gapdh/Pkm/Tpi1/Aldoa/Ldha/Pgk1	6
up	GO:0031349	positive regulation of defense response	6/62	259/23355	6.41592e-05	0.00119024	0.000720805	Cd81/Grn/Pycard/Mif/Fcgr3/Fcer1g	6
up	GO:0050766	positive regulation of phagocytosis	4/62	84/23355	7.40949e-05	0.00136184	0.000824721	Ccl2/Pycard/Fcgr3/Fcer1g	4
up	GO:0002699	positive regulation of immune effector process	6/62	268/23355	7.7464e-05	0.0014107	0.000854311	Ccl2/Cd81/Rac2/Mif/Fcgr3/Fcer1g	6
up	GO:1903829	positive regulation of cellular protein localization	6/62	272/23355	8.40427e-05	0.00151659	0.000918438	Ccl2/Cd81/Cfl1/Arpc2/Sh3glb1/Fcer1g	6
up	GO:1903034	regulation of response to wounding	5/62	170/23355	8.91428e-05	0.00159413	0.000965397	Ccl2/Grn/Mif/Cd9/Actg1	5
up	GO:0097581	lamellipodium organization	4/62	89/23355	9.28369e-05	0.00164537	0.000996426	Capzb/Rac2/Cfl1/Arpc2	4
up	GO:0014910	regulation of smooth muscle cell migration	4/62	90/23355	9.69626e-05	0.00170328	0.0010315	Mif/Arpc2/Rhoa/Tmsb4x	4
up	GO:0019884	antigen processing and presentation of exogenous antigen	3/62	34/23355	0.000100526	0.00173517	0.00105081	Ifi30/Fcgr3/Fcer1g	3
up	GO:0099563	modification of synaptic structure	3/62	34/23355	0.000100526	0.00173517	0.00105081	Cfl1/Pfn1/Rhoa	3
up	GO:1903578	regulation of ATP metabolic process	4/62	92/23355	0.000105612	0.00180723	0.00109445	Tspo/Pgam1/Mif/Rhoa	4
up	GO:0042119	neutrophil activation	3/62	35/23355	0.000109743	0.00186184	0.00112752	Grn/Anxa3/Fcer1g	3
up	GO:0007033	vacuole organization	5/62	178/23355	0.000110679	0.00186184	0.00112752	Grn/Eno1/Hexb/Coro1a/Sh3glb1	5
up	GO:0071222	cellular response to lipopolysaccharide	6/62	288/23355	0.000114954	0.00191751	0.00116123	Ccl2/Pycard/Ly86/Mif/Irf8/Rhoa	6
up	GO:0002675	positive regulation of acute inflammatory response	3/62	36/23355	0.000119494	0.00196029	0.00118714	Mif/Fcgr3/Fcer1g	3
up	GO:1902745	positive regulation of lamellipodium organization	3/62	36/23355	0.000119494	0.00196029	0.00118714	Rac2/Cfl1/Arpc2	3
up	GO:0030099	myeloid cell differentiation	7/62	422/23355	0.000124988	0.00203362	0.00123155	Cd81/Isg15/Spi1/Irf8/Gnas/C1qc/Fcer1g	7
up	GO:0071219	cellular response to molecule of bacterial origin	6/62	298/23355	0.000138459	0.00223448	0.00135319	Ccl2/Pycard/Ly86/Mif/Irf8/Rhoa	6
up	GO:0014909	smooth muscle cell migration	4/62	99/23355	0.000140325	0.00224633	0.00136036	Mif/Arpc2/Rhoa/Tmsb4x	4
up	GO:0051402	neuron apoptotic process	6/62	303/23355	0.000151561	0.00235066	0.00142355	Gapdh/Grn/Lgmn/Coro1a/Ctsz/Rhoa	6
up	GO:0051604	protein maturation	6/62	303/23355	0.000151561	0.00235066	0.00142355	Cst7/Pycard/Pgk1/Lgmn/Ctsl/Ctsz	6
up	GO:0030593	neutrophil chemotaxis	4/62	101/23355	0.000151598	0.00235066	0.00142355	Ccl2/Rac2/Fcgr3/Fcer1g	4
up	GO:0002861	regulation of inflammatory response to antigenic stimulus	3/62	39/23355	0.000152083	0.00235066	0.00142355	Cd81/Fcgr3/Fcer1g	3
up	GO:0031346	positive regulation of cell projection organization	7/62	436/23355	0.000152839	0.00235066	0.00142355	Grn/Rac2/Mif/Cfl1/Arpc2/Sh3glb1/Pfn1	7
up	GO:0043112	receptor metabolic process	5/62	191/23355	0.000153948	0.00235066	0.00142355	Cd81/Lgmn/Cd9/Sh3glb1/Fcer1g	5
up	GO:0045785	positive regulation of cell adhesion	7/62	442/23355	0.000166223	0.00251872	0.00152532	Ccl2/Cd81/Pycard/Coro1a/Cfl1/Arpc2/Rhoa	7
up	GO:1905475	regulation of protein localization to membrane	5/62	195/23355	0.000169563	0.00254987	0.00154419	Ccl2/Cd81/Actb/Arpc2/Sh3glb1	5
up	GO:0120032	regulation of plasma membrane bounded cell projection assembly	5/62	196/23355	0.00017365	0.00259169	0.00156951	Capzb/Rac2/Cfl1/Arpc2/Pfn1	5
up	GO:0036230	granulocyte activation	3/62	41/23355	0.000176725	0.00259851	0.00157365	Grn/Anxa3/Fcer1g	3
up	GO:0051693	actin filament capping	3/62	41/23355	0.000176725	0.00259851	0.00157365	Capzb/Cfl1/Arpc2	3
up	GO:0060491	regulation of cell projection assembly	5/62	198/23355	0.000182048	0.0026571	0.00160913	Capzb/Rac2/Cfl1/Arpc2/Pfn1	5
up	GO:0050870	positive regulation of T cell activation	5/62	201/23355	0.000195224	0.00282861	0.00171299	Ccl2/Cd81/Pycard/Coro1a/Rhoa	5
up	GO:0002444	myeloid leukocyte mediated immunity	4/62	109/23355	0.000203317	0.00290349	0.00175834	Rac2/Anxa3/Fcgr3/Fcer1g	4
up	GO:1905477	positive regulation of protein localization to membrane	4/62	109/23355	0.000203317	0.00290349	0.00175834	Ccl2/Cd81/Arpc2/Sh3glb1	4
up	GO:0071675	regulation of mononuclear cell migration	4/62	110/23355	0.000210573	0.00298562	0.00180807	Ccl2/Pycard/Lgmn/Rhoa	4
up	GO:0050863	regulation of T cell activation	6/62	323/23355	0.000214126	0.00299323	0.00181269	Ccl2/Cd81/Pycard/Coro1a/Rac2/Rhoa	6
up	GO:0071216	cellular response to biotic stimulus	6/62	323/23355	0.000214126	0.00299323	0.00181269	Ccl2/Pycard/Ly86/Mif/Irf8/Rhoa	6
up	GO:0032231	regulation of actin filament bundle assembly	4/62	111/23355	0.000218013	0.00301592	0.00182642	Cfl1/Actg1/Pfn1/Rhoa	4
up	GO:0099024	plasma membrane invagination	5/62	206/23355	0.000218787	0.00301592	0.00182642	Bin2/Rac2/Fcgr3/Rhoa/Fcer1g	5
up	GO:0120034	positive regulation of plasma membrane bounded cell projection assembly	4/62	112/23355	0.00022564	0.00308894	0.00187065	Rac2/Cfl1/Arpc2/Pfn1	4
up	GO:0014812	muscle cell migration	4/62	113/23355	0.000233459	0.00313141	0.00189636	Mif/Arpc2/Rhoa/Tmsb4x	4
up	GO:0071346	cellular response to interferon-gamma	4/62	113/23355	0.000233459	0.00313141	0.00189636	Ccl2/Gapdh/Actg1/Irf8	4
up	GO:0044088	regulation of vacuole organization	3/62	45/23355	0.000233475	0.00313141	0.00189636	Grn/Eno1/Sh3glb1	3
up	GO:0050764	regulation of phagocytosis	4/62	114/23355	0.00024147	0.0032169	0.00194813	Ccl2/Pycard/Fcgr3/Fcer1g	4
up	GO:0043403	skeletal muscle tissue regeneration	3/62	46/23355	0.000249293	0.00328454	0.0019891	Pkm/Cd81/Cd9	3
up	GO:0006006	glucose metabolic process	5/62	212/23355	0.000249856	0.00328454	0.0019891	Gapdh/Pkm/Tpi1/Ldha/Pgk1	5
up	GO:0010324	membrane invagination	5/62	213/23355	0.000255345	0.0033346	0.00201942	Bin2/Rac2/Fcgr3/Rhoa/Fcer1g	5
up	GO:0001776	leukocyte homeostasis	4/62	116/23355	0.000258083	0.00334833	0.00202773	Ccl2/Coro1a/Mif/Fcer1g	4
up	GO:0030835	negative regulation of actin filament depolymerization	3/62	47/23355	0.000265788	0.0034259	0.0020747	Capzb/Cfl1/Arpc2	3
up	GO:0002696	positive regulation of leukocyte activation	7/62	479/23355	0.000271341	0.00346563	0.00209876	Ccl2/Cd81/Pycard/Coro1a/Mif/Rhoa/Fcer1g	7
up	GO:0002819	regulation of adaptive immune response	5/62	216/23355	0.000272362	0.00346563	0.00209876	Cd81/Pycard/Mif/Fcgr3/Fcer1g	5
up	GO:0010810	regulation of cell-substrate adhesion	5/62	221/23355	0.000302623	0.00380912	0.00230678	Rac2/Cfl1/Actg1/Arpc2/Rhoa	5
up	GO:0002688	regulation of leukocyte chemotaxis	4/62	121/23355	0.000303195	0.00380912	0.00230678	Ccl2/Lgmn/Rac2/Mif	4
up	GO:1903039	positive regulation of leukocyte cell-cell adhesion	5/62	223/23355	0.000315416	0.00393774	0.00238468	Ccl2/Cd81/Pycard/Coro1a/Rhoa	5
up	GO:0050867	positive regulation of cell activation	7/62	494/23355	0.000326881	0.00405157	0.00245361	Ccl2/Cd81/Pycard/Coro1a/Mif/Rhoa/Fcer1g	7
up	GO:0002573	myeloid leukocyte differentiation	5/62	225/23355	0.000328616	0.00405157	0.00245361	Cd81/Spi1/Gnas/C1qc/Fcer1g	5
up	GO:0002474	antigen processing and presentation of peptide antigen via MHC class I	3/62	51/23355	0.000338783	0.00415114	0.00251391	Ifi30/Fcgr3/Fcer1g	3
up	GO:0007159	leukocyte cell-cell adhesion	6/62	353/23355	0.000344434	0.00419449	0.00254016	Ccl2/Cd81/Pycard/Coro1a/Rac2/Rhoa	6
up	GO:0071621	granulocyte chemotaxis	4/62	126/23355	0.000353704	0.00424428	0.00257031	Ccl2/Rac2/Fcgr3/Fcer1g	4
up	GO:1990266	neutrophil migration	4/62	126/23355	0.000353704	0.00424428	0.00257031	Ccl2/Rac2/Fcgr3/Fcer1g	4
up	GO:0048872	homeostasis of number of cells	6/62	355/23355	0.000354937	0.00424428	0.00257031	Ccl2/Isg15/Coro1a/Mif/Spi1/Fcer1g	6
up	GO:0045010	actin nucleation	3/62	52/23355	0.000358847	0.00426533	0.00258306	Coro1a/Arpc2/Arpc3	3
up	GO:0031589	cell-substrate adhesion	6/62	358/23355	0.000371161	0.00438545	0.0026558	Coro1a/Rac2/Cfl1/Actg1/Arpc2/Rhoa	6
up	GO:0050670	regulation of lymphocyte proliferation	5/62	232/23355	0.000378138	0.00443309	0.00268466	Cd81/Pycard/Coro1a/Rac2/Mif	5
up	GO:0002720	positive regulation of cytokine production involved in immune response	3/62	53/23355	0.00037966	0.00443309	0.00268466	Cd81/Mif/Fcer1g	3
up	GO:0032944	regulation of mononuclear cell proliferation	5/62	235/23355	0.000401009	0.00465499	0.00281904	Cd81/Pycard/Coro1a/Rac2/Mif	5
up	GO:0010632	regulation of epithelial cell migration	5/62	240/23355	0.000441434	0.00504513	0.0030553	Grn/Lgmn/Anxa3/Pfn1/Rhoa	5
up	GO:0002673	regulation of acute inflammatory response	3/62	56/23355	0.000446715	0.00504513	0.0030553	Mif/Fcgr3/Fcer1g	3
up	GO:0030834	regulation of actin filament depolymerization	3/62	56/23355	0.000446715	0.00504513	0.0030553	Capzb/Cfl1/Arpc2	3
up	GO:0042989	sequestering of actin monomers	2/62	12/23355	0.000449868	0.00504513	0.0030553	Pfn1/Tmsb4x	2
up	GO:0150079	negative regulation of neuroinflammatory response	2/62	12/23355	0.000449868	0.00504513	0.0030553	Cst7/Grn	2
up	GO:1905245	regulation of aspartic-type peptidase activity	2/62	12/23355	0.000449868	0.00504513	0.0030553	Grn/Bin1	2
up	GO:0032496	response to lipopolysaccharide	6/62	372/23355	0.000454721	0.00507091	0.00307092	Ccl2/Pycard/Ly86/Mif/Irf8/Rhoa	6
up	GO:0034341	response to interferon-gamma	4/62	137/23355	0.000485612	0.00538514	0.00326121	Ccl2/Gapdh/Actg1/Irf8	4
up	GO:0050671	positive regulation of lymphocyte proliferation	4/62	138/23355	0.000499121	0.00550419	0.00333331	Cd81/Pycard/Coro1a/Mif	4
up	GO:0032946	positive regulation of mononuclear cell proliferation	4/62	140/23355	0.000526938	0.00572579	0.00346751	Cd81/Pycard/Coro1a/Mif	4
up	GO:0006098	pentose-phosphate shunt	2/62	13/23355	0.000530753	0.00572579	0.00346751	Pgam1/Taldo1	2
up	GO:0044090	positive regulation of vacuole organization	2/62	13/23355	0.000530753	0.00572579	0.00346751	Grn/Sh3glb1	2
up	GO:0060179	male mating behavior	2/62	13/23355	0.000530753	0.00572579	0.00346751	Grn/Hexb	2
up	GO:0030042	actin filament depolymerization	3/62	60/23355	0.000547318	0.005841	0.00353728	Capzb/Cfl1/Arpc2	3
up	GO:0072678	T cell migration	3/62	60/23355	0.000547318	0.005841	0.00353728	Ccl2/Pycard/Rhoa	3
up	GO:0070663	regulation of leukocyte proliferation	5/62	252/23355	0.000550982	0.00584866	0.00354191	Cd81/Pycard/Coro1a/Rac2/Mif	5
up	GO:0090316	positive regulation of intracellular protein transport	4/62	142/23355	0.000555843	0.00586887	0.00355416	Ccl2/Cd81/Arpc2/Sh3glb1	4
up	GO:0014911	positive regulation of smooth muscle cell migration	3/62	62/23355	0.000602619	0.00622861	0.00377201	Mif/Arpc2/Tmsb4x	3
up	GO:0032613	interleukin-10 production	3/62	62/23355	0.000602619	0.00622861	0.00377201	Isg15/Pycard/Fcer1g	3
up	GO:0002237	response to molecule of bacterial origin	6/62	393/23355	0.000606862	0.00622861	0.00377201	Ccl2/Pycard/Ly86/Mif/Irf8/Rhoa	6
up	GO:0002885	positive regulation of hypersensitivity	2/62	14/23355	0.000618154	0.00622861	0.00377201	Fcgr3/Fcer1g	2
up	GO:0006740	NADPH regeneration	2/62	14/23355	0.000618154	0.00622861	0.00377201	Pgam1/Taldo1	2
up	GO:0045792	negative regulation of cell size	2/62	14/23355	0.000618154	0.00622861	0.00377201	Cfl1/Rhoa	2
up	GO:0060263	regulation of respiratory burst	2/62	14/23355	0.000618154	0.00622861	0.00377201	Grn/Rac2	2
up	GO:0071803	positive regulation of podosome assembly	2/62	14/23355	0.000618154	0.00622861	0.00377201	Arpc2/Rhoa	2
up	GO:0097202	activation of cysteine-type endopeptidase activity	2/62	14/23355	0.000618154	0.00622861	0.00377201	Pycard/Lgmn	2
up	GO:0006081	cellular aldehyde metabolic process	3/62	63/23355	0.000631557	0.00633152	0.00383433	Tpi1/Aldoa/Taldo1	3
up	GO:0007043	cell-cell junction assembly	4/62	148/23355	0.000649315	0.00647684	0.00392234	Cd9/Actb/Actg1/Rhoa	4
up	GO:0045055	regulated exocytosis	5/62	263/23355	0.00066831	0.00663297	0.00401689	Coro1a/Rac2/Anxa3/Syngr1/Fcer1g	5
up	GO:0002703	regulation of leukocyte mediated immunity	5/62	264/23355	0.000679835	0.00671379	0.00406584	Ccl2/Cd81/Rac2/Fcgr3/Fcer1g	5
up	GO:0043031	negative regulation of macrophage activation	2/62	15/23355	0.000712035	0.00694753	0.00420739	Cst7/Grn	2
up	GO:0048680	positive regulation of axon regeneration	2/62	15/23355	0.000712035	0.00694753	0.00420739	Grn/Mif	2
up	GO:0022409	positive regulation of cell-cell adhesion	5/62	267/23355	0.000715306	0.00694753	0.00420739	Ccl2/Cd81/Pycard/Coro1a/Rhoa	5
up	GO:0070665	positive regulation of leukocyte proliferation	4/62	152/23355	0.000717503	0.00694753	0.00420739	Cd81/Pycard/Coro1a/Mif	4
up	GO:0042692	muscle cell differentiation	6/62	410/23355	0.000756831	0.00729276	0.00441646	Cd81/Bin1/Capzb/Cd9/Actg1/Tmsb4x	6
up	GO:0010634	positive regulation of epithelial cell migration	4/62	155/23355	0.000771865	0.00736612	0.00446088	Grn/Lgmn/Anxa3/Pfn1	4
up	GO:0097530	granulocyte migration	4/62	155/23355	0.000771865	0.00736612	0.00446088	Ccl2/Rac2/Fcgr3/Fcer1g	4
up	GO:0043523	regulation of neuron apoptotic process	5/62	272/23355	0.000777483	0.00738423	0.00447185	Grn/Lgmn/Coro1a/Ctsz/Rhoa	5
up	GO:0032507	maintenance of protein location in cell	3/62	68/23355	0.000789558	0.0074027	0.00448303	Tspo/Pfn1/Tmsb4x	3
up	GO:0042246	tissue regeneration	3/62	68/23355	0.000789558	0.0074027	0.00448303	Pkm/Cd81/Cd9	3
up	GO:0002833	positive regulation of response to biotic stimulus	4/62	156/23355	0.000790615	0.0074027	0.00448303	Grn/Pycard/Ly86/Mif	4
up	GO:0002866	positive regulation of acute inflammatory response to antigenic stimulus	2/62	16/23355	0.000812364	0.00746548	0.00452105	Fcgr3/Fcer1g	2
up	GO:0019886	antigen processing and presentation of exogenous peptide antigen via MHC class II	2/62	16/23355	0.000812364	0.00746548	0.00452105	Ifi30/Fcer1g	2
up	GO:0070572	positive regulation of neuron projection regeneration	2/62	16/23355	0.000812364	0.00746548	0.00452105	Grn/Mif	2
up	GO:1903978	regulation of microglial cell activation	2/62	16/23355	0.000812364	0.00746548	0.00452105	Cst7/Grn	2
up	GO:0051251	positive regulation of lymphocyte activation	6/62	417/23355	0.000826326	0.00755879	0.00457756	Ccl2/Cd81/Pycard/Coro1a/Mif/Rhoa	6
up	GO:0070997	neuron death	6/62	422/23355	0.000878916	0.00800297	0.00484655	Gapdh/Grn/Lgmn/Coro1a/Ctsz/Rhoa	6
up	GO:0040015	negative regulation of multicellular organism growth	2/62	17/23355	0.000919107	0.00833071	0.00504504	Lgmn/Gnas	2
up	GO:0071900	regulation of protein serine/threonine kinase activity	6/62	427/23355	0.000934056	0.00842773	0.00510379	Cd81/Pycard/Erp29/Mif/Actb/Rhoa	6
up	GO:0002437	inflammatory response to antigenic stimulus	3/62	73/23355	0.000970683	0.0086793	0.00525614	Cd81/Fcgr3/Fcer1g	3
up	GO:0002886	regulation of myeloid leukocyte mediated immunity	3/62	73/23355	0.000970683	0.0086793	0.00525614	Rac2/Fcgr3/Fcer1g	3
up	GO:0022407	regulation of cell-cell adhesion	6/62	432/23355	0.000991831	0.00882803	0.00534621	Ccl2/Cd81/Pycard/Coro1a/Cd9/Rhoa	6
up	GO:0002705	positive regulation of leukocyte mediated immunity	4/62	166/23355	0.000996211	0.00882803	0.00534621	Ccl2/Cd81/Fcgr3/Fcer1g	4
up	GO:1902117	positive regulation of organelle assembly	3/62	74/23355	0.00100979	0.00890862	0.00539501	Arpc2/Sh3glb1/Rhoa	3
up	GO:0001820	serotonin secretion	2/62	18/23355	0.00103223	0.00894748	0.00541855	Fcgr3/Fcer1g	2
up	GO:0002883	regulation of hypersensitivity	2/62	18/23355	0.00103223	0.00894748	0.00541855	Fcgr3/Fcer1g	2
up	GO:0046184	aldehyde biosynthetic process	2/62	18/23355	0.00103223	0.00894748	0.00541855	Tpi1/Aldoa	2
up	GO:0071801	regulation of podosome assembly	2/62	18/23355	0.00103223	0.00894748	0.00541855	Arpc2/Rhoa	2
up	GO:0007040	lysosome organization	3/62	75/23355	0.00104989	0.00898288	0.00543998	Grn/Hexb/Coro1a	3
up	GO:0009988	cell-cell recognition	3/62	75/23355	0.00104989	0.00898288	0.00543998	Cd81/Aldoa/Cd9	3
up	GO:0080171	lytic vacuole organization	3/62	75/23355	0.00104989	0.00898288	0.00543998	Grn/Hexb/Coro1a	3
up	GO:0051017	actin filament bundle assembly	4/62	169/23355	0.00106458	0.00906949	0.00549244	Cfl1/Actg1/Pfn1/Rhoa	4
up	GO:0001667	ameboidal-type cell migration	6/62	439/23355	0.0010773	0.00913864	0.00553431	Grn/Lgmn/Anxa3/Cfl1/Pfn1/Rhoa	6
up	GO:2001242	regulation of intrinsic apoptotic signaling pathway	4/62	170/23355	0.00108808	0.00919084	0.00556593	Pycard/Erp29/Mif/Sh3glb1	4
up	GO:0010594	regulation of endothelial cell migration	4/62	171/23355	0.00111195	0.00931318	0.00564001	Grn/Lgmn/Anxa3/Rhoa	4
up	GO:0071674	mononuclear cell migration	4/62	171/23355	0.00111195	0.00931318	0.00564001	Ccl2/Pycard/Lgmn/Rhoa	4
up	GO:0061572	actin filament bundle organization	4/62	172/23355	0.00113618	0.00944677	0.00572091	Cfl1/Actg1/Pfn1/Rhoa	4
up	GO:0006089	lactate metabolic process	2/62	19/23355	0.0011517	0.00944677	0.00572091	Ldha/Ldhb	2
up	GO:0006590	thyroid hormone generation	2/62	19/23355	0.0011517	0.00944677	0.00572091	Ctsl/Ctsb	2
up	GO:0007039	protein catabolic process in the vacuole	2/62	19/23355	0.0011517	0.00944677	0.00572091	Cd81/Grn	2
up	GO:0097320	plasma membrane tubulation	2/62	19/23355	0.0011517	0.00944677	0.00572091	Bin2/Sh3glb1	2
up	GO:0045765	regulation of angiogenesis	5/62	298/23355	0.00116818	0.00952942	0.00577097	Ccl2/Pkm/Grn/Pgk1/Anxa3	5
up	GO:0006094	gluconeogenesis	3/62	78/23355	0.00117618	0.00952942	0.00577097	Gapdh/Tpi1/Pgk1	3
up	GO:0072332	intrinsic apoptotic signaling pathway by p53 class mediator	3/62	78/23355	0.00117618	0.00952942	0.00577097	Pycard/Mif/Sh3glb1	3
up	GO:0010952	positive regulation of peptidase activity	4/62	174/23355	0.00118576	0.009568	0.00579433	Grn/Pycard/Lgmn/Rhoa	4
up	GO:0009205	purine ribonucleoside triphosphate metabolic process	3/62	79/23355	0.0012203	0.00976735	0.00591505	Pkm/Aldoa/Rhoa	3
up	GO:0045576	mast cell activation	3/62	79/23355	0.0012203	0.00976735	0.00591505	Rac2/Fcgr3/Fcer1g	3
up	GO:0042129	regulation of T cell proliferation	4/62	176/23355	0.00123683	0.00983944	0.00595871	Cd81/Pycard/Coro1a/Rac2	4
up	GO:1901342	regulation of vasculature development	5/62	302/23355	0.00123922	0.00983944	0.00595871	Ccl2/Pkm/Grn/Pgk1/Anxa3	5
up	GO:0071347	cellular response to interleukin-1	3/62	80/23355	0.00126546	0.0098669	0.00597534	Ccl2/Pycard/Cfl1	3
up	GO:0010631	epithelial cell migration	5/62	304/23355	0.00127592	0.0098669	0.00597534	Grn/Lgmn/Anxa3/Pfn1/Rhoa	5
up	GO:0002283	neutrophil activation involved in immune response	2/62	20/23355	0.00127748	0.0098669	0.00597534	Anxa3/Fcer1g	2
up	GO:0002524	hypersensitivity	2/62	20/23355	0.00127748	0.0098669	0.00597534	Fcgr3/Fcer1g	2
up	GO:0031664	regulation of lipopolysaccharide-mediated signaling pathway	2/62	20/23355	0.00127748	0.0098669	0.00597534	Ly86/Mif	2
up	GO:0033033	negative regulation of myeloid cell apoptotic process	2/62	20/23355	0.00127748	0.0098669	0.00597534	Mif/Fcer1g	2
up	GO:0061081	positive regulation of myeloid leukocyte cytokine production involved in immune response	2/62	20/23355	0.00127748	0.0098669	0.00597534	Mif/Fcer1g	2
up	GO:0019319	hexose biosynthetic process	3/62	81/23355	0.00131166	0.00993479	0.00601646	Gapdh/Tpi1/Pgk1	3
up	GO:0043525	positive regulation of neuron apoptotic process	3/62	81/23355	0.00131166	0.00993479	0.00601646	Grn/Ctsz/Rhoa	3
up	GO:1901880	negative regulation of protein depolymerization	3/62	81/23355	0.00131166	0.00993479	0.00601646	Capzb/Cfl1/Arpc2	3
up	GO:0051271	negative regulation of cellular component movement	5/62	306/23355	0.00131342	0.00993479	0.00601646	Bin1/Mif/Cd9/Cfl1/Rhoa	5
up	GO:0090132	epithelium migration	5/62	306/23355	0.00131342	0.00993479	0.00601646	Grn/Lgmn/Anxa3/Pfn1/Rhoa	5
up	GO:0010951	negative regulation of endopeptidase activity	4/62	179/23355	0.0013163	0.00993479	0.00601646	Gapdh/Cst7/Timp2/Bin1	4
up	GO:0090130	tissue migration	5/62	308/23355	0.00135172	0.0101635	0.00615497	Grn/Lgmn/Anxa3/Pfn1/Rhoa	5
up	GO:0009199	ribonucleoside triphosphate metabolic process	3/62	82/23355	0.00135891	0.010179	0.00616436	Pkm/Aldoa/Rhoa	3
up	GO:0032388	positive regulation of intracellular transport	4/62	181/23355	0.00137122	0.0101943	0.0061736	Ccl2/Cd81/Arpc2/Sh3glb1	4
up	GO:0050821	protein stabilization	4/62	181/23355	0.00137122	0.0101943	0.0061736	Gapdh/Grn/Ifi30/Pfn1	4
up	GO:0002718	regulation of cytokine production involved in immune response	3/62	83/23355	0.00140722	0.0103245	0.00625245	Cd81/Mif/Fcer1g	3
up	GO:0046697	decidualization	2/62	21/23355	0.00140954	0.0103245	0.00625245	Ctsl/Ctsb	2
up	GO:0090026	positive regulation of monocyte chemotaxis	2/62	21/23355	0.00140954	0.0103245	0.00625245	Ccl2/Lgmn	2
up	GO:1902254	negative regulation of intrinsic apoptotic signaling pathway by p53 class mediator	2/62	21/23355	0.00140954	0.0103245	0.00625245	Mif/Sh3glb1	2
up	GO:0043524	negative regulation of neuron apoptotic process	4/62	184/23355	0.00145658	0.0105859	0.00641077	Grn/Lgmn/Coro1a/Rhoa	4
up	GO:0002532	production of molecular mediator involved in inflammatory response	3/62	84/23355	0.00145659	0.0105859	0.00641077	Grn/Pycard/Fcer1g	3
up	GO:0042742	defense response to bacterium	6/62	466/23355	0.00146123	0.0105859	0.00641077	Isg15/Grn/Pycard/Anxa3/Irf8/Fcer1g	6
up	GO:1903037	regulation of leukocyte cell-cell adhesion	5/62	314/23355	0.00147161	0.0106223	0.00643282	Ccl2/Cd81/Pycard/Coro1a/Rhoa	5
up	GO:0030168	platelet activation	3/62	85/23355	0.00150705	0.0108387	0.00656386	Cd9/Gnas/Fcer1g	3
up	GO:0002363	alpha-beta T cell lineage commitment	2/62	22/23355	0.00154785	0.011092	0.00671724	Ctsl/Rhoa	2
up	GO:0046651	lymphocyte proliferation	5/62	320/23355	0.00159916	0.0114185	0.00691498	Cd81/Pycard/Coro1a/Rac2/Mif	5
up	GO:0001738	morphogenesis of a polarized epithelium	3/62	87/23355	0.00161121	0.0114223	0.0069173	Actb/Actg1/Rhoa	3
up	GO:0046364	monosaccharide biosynthetic process	3/62	87/23355	0.00161121	0.0114223	0.0069173	Gapdh/Tpi1/Pgk1	3
up	GO:0009144	purine nucleoside triphosphate metabolic process	3/62	88/23355	0.00166494	0.0117264	0.00710143	Pkm/Aldoa/Rhoa	3
up	GO:0032943	mononuclear cell proliferation	5/62	323/23355	0.00166591	0.0117264	0.00710143	Cd81/Pycard/Coro1a/Rac2/Mif	5
up	GO:0051235	maintenance of location	5/62	324/23355	0.00168861	0.0117733	0.00712986	Tspo/Hexb/Coro1a/Pfn1/Tmsb4x	5
up	GO:0019674	NAD metabolic process	2/62	23/23355	0.00169237	0.0117733	0.00712986	Ldha/Ldhb	2
up	GO:0051156	glucose 6-phosphate metabolic process	2/62	23/23355	0.00169237	0.0117733	0.00712986	Pgam1/Taldo1	2
up	GO:0002262	myeloid cell homeostasis	4/62	192/23355	0.00170224	0.0117733	0.00712986	Ccl2/Isg15/Spi1/Fcer1g	4
up	GO:0072330	monocarboxylic acid biosynthetic process	4/62	192/23355	0.00170224	0.0117733	0.00712986	Pkm/Ldha/Ldhb/Mif	4
up	GO:0050808	synapse organization	6/62	486/23355	0.00180725	0.0124563	0.00754344	Lgmn/Cfl1/Actb/Pfn1/C1qc/Rhoa	6
up	GO:0043242	negative regulation of protein-containing complex disassembly	3/62	91/23355	0.00183283	0.0125291	0.00758754	Capzb/Cfl1/Arpc2	3
up	GO:0002864	regulation of acute inflammatory response to antigenic stimulus	2/62	24/23355	0.00184307	0.0125291	0.00758754	Fcgr3/Fcer1g	2
up	GO:0031639	plasminogen activation	2/62	24/23355	0.00184307	0.0125291	0.00758754	Pgk1/Ctsz	2
up	GO:0150105	protein localization to cell-cell junction	2/62	24/23355	0.00184307	0.0125291	0.00758754	Actb/Actg1	2
up	GO:0006911	phagocytosis, engulfment	4/62	197/23355	0.00186962	0.0125803	0.00761856	Bin2/Rac2/Fcgr3/Fcer1g	4
up	GO:0030307	positive regulation of cell growth	4/62	197/23355	0.00186962	0.0125803	0.00761856	Cd81/Cfl1/Sh3glb1/Rhoa	4
up	GO:0044706	multi-multicellular organism process	4/62	197/23355	0.00186962	0.0125803	0.00761856	Grn/Ctsl/Hexb/Ctsb	4
up	GO:0043902	positive regulation of multi-organism process	2/62	25/23355	0.00199992	0.0134116	0.008122	Ly86/Mif	2
up	GO:0002690	positive regulation of leukocyte chemotaxis	3/62	95/23355	0.0020726	0.0138057	0.00836067	Ccl2/Lgmn/Rac2	3
up	GO:1901879	regulation of protein depolymerization	3/62	95/23355	0.0020726	0.0138057	0.00836067	Capzb/Cfl1/Arpc2	3
up	GO:0007229	integrin-mediated signaling pathway	3/62	96/23355	0.00213544	0.0140483	0.00850758	Isg15/Rhoa/Fcer1g	3
up	GO:0051492	regulation of stress fiber assembly	3/62	96/23355	0.00213544	0.0140483	0.00850758	Actg1/Pfn1/Rhoa	3
up	GO:0070555	response to interleukin-1	3/62	96/23355	0.00213544	0.0140483	0.00850758	Ccl2/Pycard/Cfl1	3
up	GO:0045861	negative regulation of proteolysis	5/62	342/23355	0.00213732	0.0140483	0.00850758	Gapdh/Cst7/Timp2/Bin1/Ctsz	5
up	GO:0001906	cell killing	4/62	205/23355	0.00216066	0.0141548	0.00857207	Ccl2/Gapdh/Coro1a/Fcgr3	4
up	GO:0045862	positive regulation of proteolysis	5/62	345/23355	0.00221982	0.0144946	0.00877783	Grn/Pycard/Lgmn/Cfl1/Rhoa	5
up	GO:0045216	cell-cell junction organization	4/62	208/23355	0.00227743	0.014822	0.0089761	Cd9/Actb/Actg1/Rhoa	4
up	GO:0070661	leukocyte proliferation	5/62	348/23355	0.00230462	0.0148839	0.00901359	Cd81/Pycard/Coro1a/Rac2/Mif	5
up	GO:0031345	negative regulation of cell projection organization	4/62	209/23355	0.0023173	0.0148839	0.00901359	Capzb/Cfl1/Ctsz/Rhoa	4
up	GO:0045185	maintenance of protein location	3/62	99/23355	0.00233103	0.0148839	0.00901359	Tspo/Pfn1/Tmsb4x	3
up	GO:0010955	negative regulation of protein processing	2/62	27/23355	0.00233193	0.0148839	0.00901359	Cst7/Ctsz	2
up	GO:0150077	regulation of neuroinflammatory response	2/62	27/23355	0.00233193	0.0148839	0.00901359	Cst7/Grn	2
up	GO:1903318	negative regulation of protein maturation	2/62	27/23355	0.00233193	0.0148839	0.00901359	Cst7/Ctsz	2
up	GO:0042102	positive regulation of T cell proliferation	3/62	100/23355	0.00239861	0.0152604	0.00924162	Cd81/Pycard/Coro1a	3
up	GO:0090025	regulation of monocyte chemotaxis	2/62	28/23355	0.00250703	0.0158486	0.00959781	Ccl2/Lgmn	2
up	GO:2000310	regulation of NMDA receptor activity	2/62	28/23355	0.00250703	0.0158486	0.00959781	Ccl2/Cfl1	2
up	GO:0042098	T cell proliferation	4/62	215/23355	0.00256671	0.0161641	0.00978891	Cd81/Pycard/Coro1a/Rac2	4
up	GO:0042060	wound healing	5/62	357/23355	0.00257323	0.0161641	0.00978891	Ccl2/Cd9/Actg1/Gnas/Fcer1g	5
up	GO:0051651	maintenance of location in cell	4/62	216/23355	0.00261	0.0163434	0.00989745	Tspo/Coro1a/Pfn1/Tmsb4x	4
up	GO:0002367	cytokine production involved in immune response	3/62	104/23355	0.00268106	0.0164184	0.00994287	Cd81/Mif/Fcer1g	3
up	GO:0050886	endocrine process	3/62	104/23355	0.00268106	0.0164184	0.00994287	Mif/Gnas/Rhoa	3
up	GO:0072676	lymphocyte migration	3/62	104/23355	0.00268106	0.0164184	0.00994287	Ccl2/Pycard/Rhoa	3
up	GO:0002888	positive regulation of myeloid leukocyte mediated immunity	2/62	29/23355	0.00268814	0.0164184	0.00994287	Fcgr3/Fcer1g	2
up	GO:0006837	serotonin transport	2/62	29/23355	0.00268814	0.0164184	0.00994287	Fcgr3/Fcer1g	2
up	GO:0032801	receptor catabolic process	2/62	29/23355	0.00268814	0.0164184	0.00994287	Lgmn/Sh3glb1	2
up	GO:0042403	thyroid hormone metabolic process	2/62	29/23355	0.00268814	0.0164184	0.00994287	Ctsl/Ctsb	2
up	GO:0090314	positive regulation of protein targeting to membrane	2/62	29/23355	0.00268814	0.0164184	0.00994287	Ccl2/Arpc2	2
up	GO:0043542	endothelial cell migration	4/62	218/23355	0.00269808	0.0164285	0.009949	Grn/Lgmn/Anxa3/Rhoa	4
up	GO:0015844	monoamine transport	3/62	105/23355	0.00275473	0.0167222	0.0101268	Actb/Fcgr3/Fcer1g	3
up	GO:0033157	regulation of intracellular protein transport	4/62	220/23355	0.00278818	0.0168736	0.0102186	Ccl2/Cd81/Arpc2/Sh3glb1	4
up	GO:0070633	transepithelial transport	2/62	30/23355	0.00287524	0.0172733	0.0104606	Actb/Actg1	2
up	GO:0120033	negative regulation of plasma membrane bounded cell projection assembly	2/62	30/23355	0.00287524	0.0172733	0.0104606	Capzb/Cfl1	2
up	GO:0045637	regulation of myeloid cell differentiation	4/62	222/23355	0.00288033	0.0172733	0.0104606	Isg15/Spi1/Gnas/C1qc	4
up	GO:0031532	actin cytoskeleton reorganization	3/62	107/23355	0.00290581	0.0173736	0.0105214	Ctsl/Arpc2/Rhoa	3
up	GO:0007163	establishment or maintenance of cell polarity	4/62	224/23355	0.00297454	0.0175198	0.0106099	Rac2/Cfl1/Actb/Rhoa	4
up	GO:0050920	regulation of chemotaxis	4/62	224/23355	0.00297454	0.0175198	0.0106099	Ccl2/Lgmn/Rac2/Mif	4
up	GO:0002702	positive regulation of production of molecular mediator of immune response	3/62	108/23355	0.00298323	0.0175198	0.0106099	Cd81/Mif/Fcer1g	3
up	GO:0009141	nucleoside triphosphate metabolic process	3/62	108/23355	0.00298323	0.0175198	0.0106099	Pkm/Aldoa/Rhoa	3
up	GO:0010595	positive regulation of endothelial cell migration	3/62	108/23355	0.00298323	0.0175198	0.0106099	Grn/Lgmn/Anxa3	3
up	GO:0110020	regulation of actomyosin structure organization	3/62	108/23355	0.00298323	0.0175198	0.0106099	Actg1/Pfn1/Rhoa	3
up	GO:0002360	T cell lineage commitment	2/62	31/23355	0.0030683	0.0178609	0.0108165	Ctsl/Rhoa	2
up	GO:0061082	myeloid leukocyte cytokine production	2/62	31/23355	0.0030683	0.0178609	0.0108165	Mif/Fcer1g	2
up	GO:1902253	regulation of intrinsic apoptotic signaling pathway by p53 class mediator	2/62	31/23355	0.0030683	0.0178609	0.0108165	Mif/Sh3glb1	2
up	GO:0099504	synaptic vesicle cycle	4/62	228/23355	0.00316927	0.0183947	0.0111398	Grn/Bin1/Actb/Actg1	4
up	GO:0030316	osteoclast differentiation	3/62	111/23355	0.00322307	0.0185982	0.011263	Cd81/Gnas/Fcer1g	3
up	GO:0032963	collagen metabolic process	3/62	111/23355	0.00322307	0.0185982	0.011263	Ccl2/Ctsl/Ctsb	3
up	GO:0001893	maternal placenta development	2/62	32/23355	0.00326728	0.0186366	0.0112862	Ctsl/Ctsb	2
up	GO:0071354	cellular response to interleukin-6	2/62	32/23355	0.00326728	0.0186366	0.0112862	Cfl1/Spi1	2
up	GO:1901797	negative regulation of signal transduction by p53 class mediator	2/62	32/23355	0.00326728	0.0186366	0.0112862	Mif/Sh3glb1	2
up	GO:1903579	negative regulation of ATP metabolic process	2/62	32/23355	0.00326728	0.0186366	0.0112862	Tspo/Rhoa	2
up	GO:0002526	acute inflammatory response	3/62	112/23355	0.00330556	0.018801	0.0113858	Mif/Fcgr3/Fcer1g	3
up	GO:1901214	regulation of neuron death	5/62	380/23355	0.00336251	0.0190591	0.0115421	Grn/Lgmn/Coro1a/Ctsz/Rhoa	5
up	GO:2000116	regulation of cysteine-type endopeptidase activity	4/62	232/23355	0.00337254	0.0190591	0.0115421	Cst7/Pycard/Lgmn/Rhoa	4
up	GO:0030038	contractile actin filament bundle assembly	3/62	113/23355	0.00338935	0.0190591	0.0115421	Actg1/Pfn1/Rhoa	3
up	GO:0043149	stress fiber assembly	3/62	113/23355	0.00338935	0.0190591	0.0115421	Actg1/Pfn1/Rhoa	3
up	GO:0002438	acute inflammatory response to antigenic stimulus	2/62	33/23355	0.00347215	0.0193186	0.0116992	Fcgr3/Fcer1g	2
up	GO:0003081	regulation of systemic arterial blood pressure by renin-angiotensin	2/62	33/23355	0.00347215	0.0193186	0.0116992	Mif/Rhoa	2
up	GO:0007617	mating behavior	2/62	33/23355	0.00347215	0.0193186	0.0116992	Grn/Hexb	2
up	GO:0003014	renal system process	3/62	114/23355	0.00347443	0.0193186	0.0116992	Lgmn/Gnas/Rhoa	3
up	GO:0022411	cellular component disassembly	5/62	385/23355	0.00355487	0.0196886	0.0119233	Tspo/Capzb/Cfl1/Arpc2/C1qc	5
up	GO:0032649	regulation of interferon-gamma production	3/62	115/23355	0.0035608	0.0196886	0.0119233	Isg15/Pycard/Irf8	3
up	GO:0010758	regulation of macrophage chemotaxis	2/62	34/23355	0.00368287	0.0200288	0.0121293	Ccl2/Mif	2
up	GO:0033032	regulation of myeloid cell apoptotic process	2/62	34/23355	0.00368287	0.0200288	0.0121293	Mif/Fcer1g	2
up	GO:0044275	cellular carbohydrate catabolic process	2/62	34/23355	0.00368287	0.0200288	0.0121293	Tpi1/Pgam1	2
up	GO:0070741	response to interleukin-6	2/62	34/23355	0.00368287	0.0200288	0.0121293	Cfl1/Spi1	2
up	GO:0090218	positive regulation of lipid kinase activity	2/62	34/23355	0.00368287	0.0200288	0.0121293	Cd81/Sh3glb1	2
up	GO:2000406	positive regulation of T cell migration	2/62	34/23355	0.00368287	0.0200288	0.0121293	Pycard/Rhoa	2
up	GO:0007009	plasma membrane organization	3/62	117/23355	0.00373748	0.0202702	0.0122755	Bin1/Bin2/Sh3glb1	3
up	GO:0044403	biological process involved in symbiotic interaction	5/62	390/23355	0.00375504	0.0203099	0.0122996	Gapdh/Isg15/Ctsb/Cfl1/Pfn1	5
up	GO:0006887	exocytosis	5/62	391/23355	0.00379602	0.0204758	0.0124001	Coro1a/Rac2/Anxa3/Syngr1/Fcer1g	5
up	GO:0050832	defense response to fungus	2/62	35/23355	0.00389942	0.0209199	0.012669	Gapdh/Cotl1	2
up	GO:0150076	neuroinflammatory response	2/62	35/23355	0.00389942	0.0209199	0.012669	Cst7/Grn	2
up	GO:1903706	regulation of hemopoiesis	5/62	396/23355	0.0040058	0.0214326	0.0129795	Isg15/Spi1/Gnas/C1qc/Rhoa	5
up	GO:0010466	negative regulation of peptidase activity	4/62	244/23355	0.00403538	0.0215329	0.0130402	Gapdh/Cst7/Timp2/Bin1	4
up	GO:0006898	receptor-mediated endocytosis	4/62	245/23355	0.00409431	0.0217888	0.0131952	Cd81/Cd9/Clta/Fcer1g	4
up	GO:0048679	regulation of axon regeneration	2/62	36/23355	0.00412177	0.0218179	0.0132128	Grn/Mif	2
up	GO:0090313	regulation of protein targeting to membrane	2/62	36/23355	0.00412177	0.0218179	0.0132128	Ccl2/Arpc2	2
up	GO:0001773	myeloid dendritic cell activation	2/62	37/23355	0.00434989	0.0228427	0.0138334	Pycard/Spi1	2
up	GO:0030574	collagen catabolic process	2/62	37/23355	0.00434989	0.0228427	0.0138334	Ctsl/Ctsb	2
up	GO:0032232	negative regulation of actin filament bundle assembly	2/62	37/23355	0.00434989	0.0228427	0.0138334	Cfl1/Pfn1	2
up	GO:0051261	protein depolymerization	3/62	124/23355	0.00439767	0.023006	0.0139323	Capzb/Cfl1/Arpc2	3
up	GO:0051346	negative regulation of hydrolase activity	5/62	405/23355	0.00440417	0.023006	0.0139323	Gapdh/Cst7/Timp2/Grn/Bin1	5
up	GO:0010821	regulation of mitochondrion organization	3/62	125/23355	0.00449737	0.0234312	0.0141898	Pycard/Tspo/Sh3glb1	3
up	GO:0010543	regulation of platelet activation	2/62	38/23355	0.00458373	0.0234503	0.0142014	Cd9/Fcer1g	2
up	GO:0032733	positive regulation of interleukin-10 production	2/62	38/23355	0.00458373	0.0234503	0.0142014	Pycard/Fcer1g	2
up	GO:0034314	Arp2/3 complex-mediated actin nucleation	2/62	38/23355	0.00458373	0.0234503	0.0142014	Arpc2/Arpc3	2
up	GO:0043304	regulation of mast cell degranulation	2/62	38/23355	0.00458373	0.0234503	0.0142014	Rac2/Fcer1g	2
up	GO:0070528	protein kinase C signaling	2/62	38/23355	0.00458373	0.0234503	0.0142014	Capzb/Arpc2	2
up	GO:1903427	negative regulation of reactive oxygen species biosynthetic process	2/62	38/23355	0.00458373	0.0234503	0.0142014	Tspo/Rhoa	2
up	GO:2000249	regulation of actin cytoskeleton reorganization	2/62	38/23355	0.00458373	0.0234503	0.0142014	Ctsl/Arpc2	2
up	GO:1901216	positive regulation of neuron death	3/62	126/23355	0.00459844	0.023465	0.0142103	Grn/Ctsz/Rhoa	3
up	GO:1901215	negative regulation of neuron death	4/62	254/23355	0.00465114	0.0236731	0.0143363	Grn/Lgmn/Coro1a/Rhoa	4
up	GO:0006739	NADP metabolic process	2/62	39/23355	0.00482328	0.0243619	0.0147534	Pgam1/Taldo1	2
up	GO:0033028	myeloid cell apoptotic process	2/62	39/23355	0.00482328	0.0243619	0.0147534	Mif/Fcer1g	2
up	GO:2000403	positive regulation of lymphocyte migration	2/62	39/23355	0.00482328	0.0243619	0.0147534	Pycard/Rhoa	2
up	GO:0099003	vesicle-mediated transport in synapse	4/62	257/23355	0.00484753	0.0244222	0.01479	Grn/Bin1/Actb/Actg1	4
up	GO:0032609	interferon-gamma production	3/62	129/23355	0.00490987	0.0244877	0.0148296	Isg15/Pycard/Irf8	3
up	GO:0043244	regulation of protein-containing complex disassembly	3/62	129/23355	0.00490987	0.0244877	0.0148296	Capzb/Cfl1/Arpc2	3
up	GO:0048640	negative regulation of developmental growth	3/62	129/23355	0.00490987	0.0244877	0.0148296	Lgmn/Cfl1/Gnas	3
up	GO:0061041	regulation of wound healing	3/62	129/23355	0.00490987	0.0244877	0.0148296	Ccl2/Cd9/Actg1	3
up	GO:0002683	negative regulation of immune system process	5/62	417/23355	0.00497841	0.0247673	0.0149989	Cst7/Grn/Mif/C1qc/Fcer1g	5
up	GO:0030851	granulocyte differentiation	2/62	40/23355	0.0050685	0.0250273	0.0151564	Spi1/C1qc	2
up	GO:0033006	regulation of mast cell activation involved in immune response	2/62	40/23355	0.0050685	0.0250273	0.0151564	Rac2/Fcer1g	2
up	GO:0070570	regulation of neuron projection regeneration	2/62	40/23355	0.0050685	0.0250273	0.0151564	Grn/Mif	2
up	GO:0031623	receptor internalization	3/62	132/23355	0.00523377	0.0257792	0.0156118	Cd81/Cd9/Fcer1g	3
up	GO:0038179	neurotrophin signaling pathway	2/62	41/23355	0.00531936	0.0260072	0.0157498	Coro1a/Sh3glb1	2
up	GO:0071364	cellular response to epidermal growth factor stimulus	2/62	41/23355	0.00531936	0.0260072	0.0157498	Cfl1/Arpc2	2
up	GO:0097028	dendritic cell differentiation	2/62	41/23355	0.00531936	0.0260072	0.0157498	Spi1/Irf8	2
up	GO:0016064	immunoglobulin mediated immune response	4/62	267/23355	0.0055424	0.0270311	0.0163699	Cd81/Fcgr3/C1qc/Fcer1g	4
up	GO:0072331	signal transduction by p53 class mediator	3/62	135/23355	0.00557027	0.0270612	0.0163881	Pycard/Mif/Sh3glb1	3
up	GO:0030225	macrophage differentiation	2/62	42/23355	0.00557583	0.0270612	0.0163881	Spi1/C1qc	2
up	GO:0034329	cell junction assembly	5/62	432/23355	0.00576883	0.0279296	0.016914	Cd9/Cfl1/Actb/Actg1/Rhoa	5
up	GO:0042771	intrinsic apoptotic signaling pathway in response to DNA damage by p53 class mediator	2/62	43/23355	0.00583788	0.0280595	0.0169927	Pycard/Mif	2
up	GO:0098927	vesicle-mediated transport between endosomal compartments	2/62	43/23355	0.00583788	0.0280595	0.0169927	Coro1a/Sh3glb1	2
up	GO:0019724	B cell mediated immunity	4/62	271/23355	0.00583807	0.0280595	0.0169927	Cd81/Fcgr3/C1qc/Fcer1g	4
up	GO:0090407	organophosphate biosynthetic process	5/62	434/23355	0.00588055	0.0281954	0.017075	Pkm/Tpi1/Aldoa/Hexb/Sh3glb1	5
up	GO:0043467	regulation of generation of precursor metabolites and energy	3/62	138/23355	0.0059195	0.0283138	0.0171467	Pgam1/Mif/Rhoa	3
up	GO:0002449	lymphocyte mediated immunity	5/62	435/23355	0.00593697	0.0283291	0.0171559	Cd81/Coro1a/Fcgr3/C1qc/Fcer1g	5
up	GO:0046394	carboxylic acid biosynthetic process	4/62	273/23355	0.00598978	0.0285125	0.017267	Pkm/Ldha/Ldhb/Mif	4
up	GO:0071902	positive regulation of protein serine/threonine kinase activity	4/62	274/23355	0.00606662	0.0287871	0.0174333	Cd81/Erp29/Mif/Rhoa	4
up	GO:0006040	amino sugar metabolic process	2/62	44/23355	0.00610548	0.0287871	0.0174333	Npl/Hexb	2
up	GO:0070849	response to epidermal growth factor	2/62	44/23355	0.00610548	0.0287871	0.0174333	Cfl1/Arpc2	2
up	GO:2000273	positive regulation of signaling receptor activity	2/62	44/23355	0.00610548	0.0287871	0.0174333	Ccl2/Cfl1	2
up	GO:0002824	positive regulation of adaptive immune response based on somatic recombination of immune receptors built from immunoglobulin superfamily domains	3/62	141/23355	0.0062816	0.0295473	0.0178937	Cd81/Fcgr3/Fcer1g	3
up	GO:0030890	positive regulation of B cell proliferation	2/62	45/23355	0.0063786	0.0299327	0.0181271	Cd81/Mif	2
up	GO:1901136	carbohydrate derivative catabolic process	3/62	142/23355	0.00640518	0.0299865	0.0181597	Npl/Ctsl/Hexb	3
up	GO:0016053	organic acid biosynthetic process	4/62	280/23355	0.00654147	0.0304808	0.018459	Pkm/Ldha/Ldhb/Mif	4
up	GO:0051924	regulation of calcium ion transport	4/62	280/23355	0.00654147	0.0304808	0.018459	Tspo/Bin1/Coro1a/Rhoa	4
up	GO:2001056	positive regulation of cysteine-type endopeptidase activity	3/62	144/23355	0.00665668	0.0306602	0.0185676	Pycard/Lgmn/Rhoa	3
up	GO:0001774	microglial cell activation	2/62	46/23355	0.0066572	0.0306602	0.0185676	Cst7/Grn	2
up	GO:0043124	negative regulation of I-kappaB kinase/NF-kappaB signaling	2/62	46/23355	0.0066572	0.0306602	0.0185676	Pycard/Rhoa	2
up	GO:0048246	macrophage chemotaxis	2/62	46/23355	0.0066572	0.0306602	0.0185676	Ccl2/Mif	2
up	GO:2000404	regulation of T cell migration	2/62	46/23355	0.0066572	0.0306602	0.0185676	Pycard/Rhoa	2
up	GO:0001909	leukocyte mediated cytotoxicity	3/62	145/23355	0.00678461	0.031031	0.0187922	Ccl2/Coro1a/Fcgr3	3
up	GO:0002708	positive regulation of lymphocyte mediated immunity	3/62	145/23355	0.00678461	0.031031	0.0187922	Cd81/Fcgr3/Fcer1g	3
up	GO:0043624	cellular protein complex disassembly	3/62	145/23355	0.00678461	0.031031	0.0187922	Capzb/Cfl1/Arpc2	3
up	GO:0050921	positive regulation of chemotaxis	3/62	146/23355	0.006914	0.0315295	0.0190941	Ccl2/Lgmn/Rac2	3
up	GO:0001990	regulation of systemic arterial blood pressure by hormone	2/62	47/23355	0.00694126	0.0315295	0.0190941	Mif/Rhoa	2
up	GO:0060135	maternal process involved in female pregnancy	2/62	47/23355	0.00694126	0.0315295	0.0190941	Ctsl/Ctsb	2
up	GO:0008037	cell recognition	4/62	287/23355	0.00712598	0.0322947	0.0195575	Cd81/Aldoa/Cd9/Fcgr3	4
up	GO:0007520	myoblast fusion	2/62	48/23355	0.00723075	0.0326206	0.0197548	Cd81/Cd9	2
up	GO:0043277	apoptotic cell clearance	2/62	48/23355	0.00723075	0.0326206	0.0197548	Ccl2/Rac2	2
up	GO:0010959	regulation of metal ion transport	4/62	291/23355	0.00747503	0.033645	0.0203753	Tspo/Bin1/Coro1a/Rhoa	4
up	GO:0006110	regulation of glycolytic process	2/62	49/23355	0.00752564	0.033645	0.0203753	Pgam1/Mif	2
up	GO:0019098	reproductive behavior	2/62	49/23355	0.00752564	0.033645	0.0203753	Grn/Hexb	2
up	GO:0045646	regulation of erythrocyte differentiation	2/62	49/23355	0.00752564	0.033645	0.0203753	Isg15/Spi1	2
up	GO:0070527	platelet aggregation	2/62	50/23355	0.0078259	0.0349088	0.0211406	Cd9/Gnas	2
up	GO:0002831	regulation of response to biotic stimulus	4/62	297/23355	0.00801951	0.0356211	0.021572	Grn/Pycard/Ly86/Mif	4
up	GO:1903131	mononuclear cell differentiation	5/62	468/23355	0.00802148	0.0356211	0.021572	Ctsl/Spi1/Irf8/Rhoa/Fcer1g	5
up	GO:0097193	intrinsic apoptotic signaling pathway	4/62	298/23355	0.00811273	0.0359278	0.0217577	Pycard/Erp29/Mif/Sh3glb1	4
up	GO:0031663	lipopolysaccharide-mediated signaling pathway	2/62	51/23355	0.0081315	0.0359278	0.0217577	Ly86/Mif	2
up	GO:0007338	single fertilization	3/62	155/23355	0.00814484	0.0359278	0.0217577	Aldoa/Hexb/Cd9	3
up	GO:0009620	response to fungus	2/62	52/23355	0.0084424	0.0369123	0.0223539	Gapdh/Cotl1	2
up	GO:0043550	regulation of lipid kinase activity	2/62	52/23355	0.0084424	0.0369123	0.0223539	Cd81/Sh3glb1	2
up	GO:0043900	regulation of multi-organism process	2/62	52/23355	0.0084424	0.0369123	0.0223539	Ly86/Mif	2
up	GO:0051489	regulation of filopodium assembly	2/62	52/23355	0.0084424	0.0369123	0.0223539	Capzb/Arpc2	2
up	GO:0002700	regulation of production of molecular mediator of immune response	3/62	158/23355	0.00858195	0.0374399	0.0226734	Cd81/Mif/Fcer1g	3
up	GO:0002714	positive regulation of B cell mediated immunity	2/62	53/23355	0.00875859	0.0378776	0.0229384	Fcgr3/Fcer1g	2
up	GO:0002891	positive regulation of immunoglobulin mediated immune response	2/62	53/23355	0.00875859	0.0378776	0.0229384	Fcgr3/Fcer1g	2
up	GO:0031103	axon regeneration	2/62	53/23355	0.00875859	0.0378776	0.0229384	Grn/Mif	2
up	GO:0043303	mast cell degranulation	2/62	53/23355	0.00875859	0.0378776	0.0229384	Rac2/Fcer1g	2
up	GO:0000910	cytokinesis	3/62	160/23355	0.00888089	0.038323	0.0232082	Cfl1/Sh3glb1/Rhoa	3
up	GO:0002448	mast cell mediated immunity	2/62	54/23355	0.00908003	0.0389284	0.0235748	Rac2/Fcer1g	2
up	GO:0006754	ATP biosynthetic process	2/62	54/23355	0.00908003	0.0389284	0.0235748	Pkm/Aldoa	2
up	GO:0043300	regulation of leukocyte degranulation	2/62	54/23355	0.00908003	0.0389284	0.0235748	Rac2/Fcer1g	2
up	GO:0016358	dendrite development	4/62	309/23355	0.00918551	0.0392112	0.0237461	Grn/Cfl1/Sh3glb1/Rhoa	4
up	GO:0051222	positive regulation of protein transport	4/62	309/23355	0.00918551	0.0392112	0.0237461	Ccl2/Cd81/Arpc2/Sh3glb1	4
up	GO:0002279	mast cell activation involved in immune response	2/62	55/23355	0.00940668	0.0400692	0.0242657	Rac2/Fcer1g	2
up	GO:0045927	positive regulation of growth	4/62	312/23355	0.00949339	0.040352	0.0244369	Cd81/Cfl1/Sh3glb1/Rhoa	4
up	GO:0010950	positive regulation of endopeptidase activity	3/62	165/23355	0.00965481	0.0406113	0.024594	Pycard/Lgmn/Rhoa	3
up	GO:0002548	monocyte chemotaxis	2/62	56/23355	0.00973854	0.0406113	0.024594	Ccl2/Lgmn	2
up	GO:0003044	regulation of systemic arterial blood pressure mediated by a chemical signal	2/62	56/23355	0.00973854	0.0406113	0.024594	Mif/Rhoa	2
up	GO:0007618	mating	2/62	56/23355	0.00973854	0.0406113	0.024594	Grn/Hexb	2
up	GO:0035036	sperm-egg recognition	2/62	56/23355	0.00973854	0.0406113	0.024594	Aldoa/Cd9	2
up	GO:0051496	positive regulation of stress fiber assembly	2/62	56/23355	0.00973854	0.0406113	0.024594	Pfn1/Rhoa	2
up	GO:0071622	regulation of granulocyte chemotaxis	2/62	56/23355	0.00973854	0.0406113	0.024594	Ccl2/Rac2	2
up	GO:0090303	positive regulation of wound healing	2/62	56/23355	0.00973854	0.0406113	0.024594	Ccl2/Actg1	2
up	GO:1903533	regulation of protein targeting	2/62	56/23355	0.00973854	0.0406113	0.024594	Ccl2/Arpc2	2
up	GO:0007565	female pregnancy	3/62	166/23355	0.00981417	0.0408409	0.024733	Grn/Ctsl/Ctsb	3
up	GO:0043030	regulation of macrophage activation	2/62	57/23355	0.0100755	0.0418409	0.0253386	Cst7/Grn	2
up	GO:0043087	regulation of GTPase activity	4/62	318/23355	0.0101292	0.0418955	0.0253717	Ccl2/Pycard/Bin1/Gnas	4
up	GO:0007596	blood coagulation	3/62	168/23355	0.0101375	0.0418955	0.0253717	Cd9/Gnas/Fcer1g	3
up	GO:0055074	calcium ion homeostasis	5/62	496/23355	0.010152	0.0418955	0.0253717	Ccl2/Cd52/Hexb/Coro1a/Gnas	5
up	GO:0032653	regulation of interleukin-10 production	2/62	58/23355	0.0104177	0.0427255	0.0258743	Pycard/Fcer1g	2
up	GO:0033003	regulation of mast cell activation	2/62	58/23355	0.0104177	0.0427255	0.0258743	Rac2/Fcer1g	2
up	GO:0045058	T cell selection	2/62	58/23355	0.0104177	0.0427255	0.0258743	Ctsl/Rhoa	2
up	GO:0007599	hemostasis	3/62	170/23355	0.010467	0.0427509	0.0258897	Cd9/Gnas/Fcer1g	3
up	GO:0071356	cellular response to tumor necrosis factor	3/62	170/23355	0.010467	0.0427509	0.0258897	Ccl2/Pycard/Cfl1	3
up	GO:0016032	viral process	4/62	322/23355	0.0105681	0.0429872	0.0260328	Isg15/Ctsb/Cfl1/Pfn1	4
up	GO:0051146	striated muscle cell differentiation	4/62	322/23355	0.0105681	0.0429872	0.0260328	Cd81/Capzb/Cd9/Actg1	4
up	GO:0042552	myelination	3/62	171/23355	0.010634	0.0429909	0.0260351	Cst7/Hexb/Cd9	3
up	GO:0046631	alpha-beta T cell activation	3/62	171/23355	0.010634	0.0429909	0.0260351	Cd81/Ctsl/Rhoa	3
up	GO:0050817	coagulation	3/62	171/23355	0.010634	0.0429909	0.0260351	Cd9/Gnas/Fcer1g	3
up	GO:0043470	regulation of carbohydrate catabolic process	2/62	59/23355	0.010765	0.0434318	0.026302	Pgam1/Mif	2
up	GO:1904951	positive regulation of establishment of protein localization	4/62	325/23355	0.0109053	0.0439088	0.0265909	Ccl2/Cd81/Arpc2/Sh3glb1	4
up	GO:0032386	regulation of intracellular transport	4/62	326/23355	0.0110192	0.0442777	0.0268143	Ccl2/Cd81/Arpc2/Sh3glb1	4
up	GO:0071156	regulation of cell cycle arrest	2/62	60/23355	0.0111173	0.0444212	0.0269013	Bin1/Mif	2
up	GO:2000401	regulation of lymphocyte migration	2/62	60/23355	0.0111173	0.0444212	0.0269013	Pycard/Rhoa	2
up	GO:0007272	ensheathment of neurons	3/62	174/23355	0.0111445	0.0444212	0.0269013	Cst7/Hexb/Cd9	3
up	GO:0008366	axon ensheathment	3/62	174/23355	0.0111445	0.0444212	0.0269013	Cst7/Hexb/Cd9	3
up	GO:0045766	positive regulation of angiogenesis	3/62	175/23355	0.0113177	0.0449314	0.0272102	Pkm/Grn/Anxa3	3
up	GO:1904018	positive regulation of vasculature development	3/62	175/23355	0.0113177	0.0449314	0.0272102	Pkm/Grn/Anxa3	3
up	GO:0031102	neuron projection regeneration	2/62	62/23355	0.0118371	0.0468994	0.028402	Grn/Mif	2
up	GO:0030865	cortical cytoskeleton organization	2/62	63/23355	0.0122045	0.047972	0.0290516	Rac2/Rhoa	2
up	GO:0051893	regulation of focal adhesion assembly	2/62	63/23355	0.0122045	0.047972	0.0290516	Cfl1/Actg1	2
up	GO:0060999	positive regulation of dendritic spine development	2/62	63/23355	0.0122045	0.047972	0.0290516	Grn/Cfl1	2
up	GO:0090109	regulation of cell-substrate junction assembly	2/62	63/23355	0.0122045	0.047972	0.0290516	Cfl1/Actg1	2
up	GO:0009206	purine ribonucleoside triphosphate biosynthetic process	2/62	64/23355	0.0125768	0.0490471	0.0297027	Pkm/Aldoa	2
up	GO:0010822	positive regulation of mitochondrion organization	2/62	64/23355	0.0125768	0.0490471	0.0297027	Pycard/Sh3glb1	2
up	GO:0070613	regulation of protein processing	2/62	64/23355	0.0125768	0.0490471	0.0297027	Cst7/Ctsz	2
up	GO:0072665	protein localization to vacuole	2/62	64/23355	0.0125768	0.0490471	0.0297027	Cd81/Sh3glb1	2
down	GO:0007162	negative regulation of cell adhesion	9/52	293/23355	1.56192e-08	2.10859e-05	1.41559e-05	H2-Ab1/Cd74/H2-Aa/Gpnmb/Lgals1/Rgcc/Cd300a/Apod/Anxa1	9
down	GO:0019886	antigen processing and presentation of exogenous peptide antigen via MHC class II	4/52	16/23355	3.89787e-08	2.63106e-05	1.76635e-05	H2-Eb1/H2-Ab1/Cd74/H2-Aa	4
down	GO:0002495	antigen processing and presentation of peptide antigen via MHC class II	4/52	21/23355	1.2713e-07	5.23549e-05	3.51482e-05	H2-Eb1/H2-Ab1/Cd74/H2-Aa	4
down	GO:0002504	antigen processing and presentation of peptide or polysaccharide antigen via MHC class II	4/52	22/23355	1.55126e-07	5.23549e-05	3.51482e-05	H2-Eb1/H2-Ab1/Cd74/H2-Aa	4
down	GO:0022408	negative regulation of cell-cell adhesion	7/52	194/23355	2.38777e-07	6.22901e-05	4.18181e-05	H2-Ab1/Cd74/H2-Aa/Gpnmb/Rgcc/Cd300a/Anxa1	7
down	GO:0002683	negative regulation of immune system process	9/52	417/23355	3.15651e-07	6.22901e-05	4.18181e-05	Tmem176b/H2-Ab1/Cd74/H2-Aa/Tmem176a/Gpnmb/Cd300a/Apod/Anxa1	9
down	GO:0050868	negative regulation of T cell activation	6/52	124/23355	3.30618e-07	6.22901e-05	4.18181e-05	H2-Ab1/Cd74/H2-Aa/Gpnmb/Cd300a/Anxa1	6
down	GO:0002478	antigen processing and presentation of exogenous peptide antigen	4/52	27/23355	3.69126e-07	6.22901e-05	4.18181e-05	H2-Eb1/H2-Ab1/Cd74/H2-Aa	4
down	GO:0050866	negative regulation of cell activation	7/52	213/23355	4.49125e-07	6.69667e-05	4.49577e-05	Apoe/H2-Ab1/Cd74/H2-Aa/Gpnmb/Cd300a/Anxa1	7
down	GO:0048002	antigen processing and presentation of peptide antigen	5/52	72/23355	5.6144e-07	6.69667e-05	4.49577e-05	H2-Eb1/H2-Ab1/Cd74/H2-Aa/H2-M2	5
down	GO:1903038	negative regulation of leukocyte cell-cell adhesion	6/52	136/23355	5.70153e-07	6.69667e-05	4.49577e-05	H2-Ab1/Cd74/H2-Aa/Gpnmb/Cd300a/Anxa1	6
down	GO:0034341	response to interferon-gamma	6/52	137/23355	5.95259e-07	6.69667e-05	4.49577e-05	H2-Eb1/H2-Ab1/Cd74/H2-Aa/Ccl8/Vim	6
down	GO:0019884	antigen processing and presentation of exogenous antigen	4/52	34/23355	9.64256e-07	0.000100134	6.72246e-05	H2-Eb1/H2-Ab1/Cd74/H2-Aa	4
down	GO:0051250	negative regulation of lymphocyte activation	6/52	160/23355	1.47648e-06	0.000142375	9.55828e-05	H2-Ab1/Cd74/H2-Aa/Gpnmb/Cd300a/Anxa1	6
down	GO:0002695	negative regulation of leukocyte activation	6/52	192/23355	4.24381e-06	0.000381943	0.000256416	H2-Ab1/Cd74/H2-Aa/Gpnmb/Cd300a/Anxa1	6
down	GO:0022407	regulation of cell-cell adhesion	8/52	432/23355	4.73974e-06	0.000399916	0.000268482	H2-Ab1/Cd74/H2-Aa/Gpnmb/Lgals1/Rgcc/Cd300a/Anxa1	8
down	GO:1903037	regulation of leukocyte cell-cell adhesion	7/52	314/23355	5.91572e-06	0.000469778	0.000315383	H2-Ab1/Cd74/H2-Aa/Gpnmb/Lgals1/Cd300a/Anxa1	7
down	GO:0019882	antigen processing and presentation	5/52	119/23355	6.77327e-06	0.000505477	0.000339349	H2-Eb1/H2-Ab1/Cd74/H2-Aa/H2-M2	5
down	GO:0050863	regulation of T cell activation	7/52	323/23355	7.11412e-06	0.000505477	0.000339349	H2-Ab1/Cd74/H2-Aa/Gpnmb/Lgals1/Cd300a/Anxa1	7
down	GO:0050670	regulation of lymphocyte proliferation	6/52	232/23355	1.2516e-05	0.000813977	0.00054646	H2-Ab1/Cd74/H2-Aa/Gpnmb/Cd300a/Anxa1	6
down	GO:0007159	leukocyte cell-cell adhesion	7/52	353/23355	1.26619e-05	0.000813977	0.00054646	H2-Ab1/Cd74/H2-Aa/Gpnmb/Lgals1/Cd300a/Anxa1	7
down	GO:0032944	regulation of mononuclear cell proliferation	6/52	235/23355	1.3462e-05	0.000826075	0.000554581	H2-Ab1/Cd74/H2-Aa/Gpnmb/Cd300a/Anxa1	6
down	GO:0070663	regulation of leukocyte proliferation	6/52	252/23355	1.99767e-05	0.00117255	0.000787183	H2-Ab1/Cd74/H2-Aa/Gpnmb/Cd300a/Anxa1	6
down	GO:0050672	negative regulation of lymphocyte proliferation	4/52	89/23355	4.63812e-05	0.00260894	0.0017515	H2-Ab1/H2-Aa/Gpnmb/Cd300a	4
down	GO:0032945	negative regulation of mononuclear cell proliferation	4/52	90/23355	4.84589e-05	0.00261678	0.00175676	H2-Ab1/H2-Aa/Gpnmb/Cd300a	4
down	GO:0002181	cytoplasmic translation	4/52	92/23355	5.28172e-05	0.00274243	0.00184112	Rpl30/Rps23/Rpl36/Rps21	4
down	GO:0070664	negative regulation of leukocyte proliferation	4/52	95/23355	5.98822e-05	0.00299411	0.00201008	H2-Ab1/H2-Aa/Gpnmb/Cd300a	4
down	GO:0046651	lymphocyte proliferation	6/52	320/23355	7.56267e-05	0.00354442	0.00237953	H2-Ab1/Cd74/H2-Aa/Gpnmb/Cd300a/Anxa1	6
down	GO:1903131	mononuclear cell differentiation	7/52	468/23355	7.61395e-05	0.00354442	0.00237953	Tmem176b/H2-Ab1/Cd74/H2-Aa/Tmem176a/Lgals1/Anxa1	7
down	GO:0032943	mononuclear cell proliferation	6/52	323/23355	7.96122e-05	0.00358255	0.00240513	H2-Ab1/Cd74/H2-Aa/Gpnmb/Cd300a/Anxa1	6
down	GO:0050870	positive regulation of T cell activation	5/52	201/23355	8.40571e-05	0.00366055	0.00245749	H2-Ab1/Cd74/H2-Aa/Lgals1/Anxa1	5
down	GO:1902106	negative regulation of leukocyte differentiation	4/52	105/23355	8.84528e-05	0.0037316	0.00250519	Tmem176b/Cd74/Tmem176a/Anxa1	4
down	GO:1903707	negative regulation of hemopoiesis	4/52	107/23355	9.51786e-05	0.00385297	0.00258667	Tmem176b/Cd74/Tmem176a/Anxa1	4
down	GO:0042092	type 2 immune response	3/52	40/23355	9.70378e-05	0.00385297	0.00258667	Cd74/Crlf2/Anxa1	3
down	GO:0070661	leukocyte proliferation	6/52	348/23355	0.000119773	0.0046198	0.00310148	H2-Ab1/Cd74/H2-Aa/Gpnmb/Cd300a/Anxa1	6
down	GO:1903039	positive regulation of leukocyte cell-cell adhesion	5/52	223/23355	0.000136863	0.00513237	0.00344559	H2-Ab1/Cd74/H2-Aa/Lgals1/Anxa1	5
down	GO:1903792	negative regulation of anion transport	5/52	249/23355	0.00022852	0.00833788	0.0055976	Apoe/Cd74/Cd300a/Apod/Anxa1	5
down	GO:0046598	positive regulation of viral entry into host cell	2/52	11/23355	0.000264007	0.00891023	0.00598184	Cd74/Lgals1	2
down	GO:0075294	positive regulation by symbiont of entry into host	2/52	11/23355	0.000264007	0.00891023	0.00598184	Cd74/Lgals1	2
down	GO:2001280	positive regulation of unsaturated fatty acid biosynthetic process	2/52	11/23355	0.000264007	0.00891023	0.00598184	Cd74/Anxa1	2
down	GO:0022409	positive regulation of cell-cell adhesion	5/52	267/23355	0.000315208	0.00993213	0.00666788	H2-Ab1/Cd74/H2-Aa/Lgals1/Anxa1	5
down	GO:0002579	positive regulation of antigen processing and presentation	2/52	12/23355	0.000316357	0.00993213	0.00666788	H2-Ab1/Cd74	2
down	GO:0031392	regulation of prostaglandin biosynthetic process	2/52	12/23355	0.000316357	0.00993213	0.00666788	Cd74/Anxa1	2
down	GO:0001818	negative regulation of cytokine production	5/52	270/23355	0.00033179	0.0101799	0.00683424	Gpnmb/Acp5/Rgcc/Apod/Anxa1	5
down	GO:0042255	ribosome assembly	3/52	64/23355	0.000394082	0.0115727	0.00776927	Rpl23a/Rps27/Rpl5	3
down	GO:0097530	granulocyte migration	4/52	155/23355	0.000394329	0.0115727	0.00776927	Cd74/Ccl8/Cd300a/Anxa1	4
down	GO:0030336	negative regulation of cell migration	5/52	284/23355	0.000418091	0.0119832	0.00804487	Apoe/Cd74/Rgcc/Cd300a/Apod	5
down	GO:0045785	positive regulation of cell adhesion	6/52	442/23355	0.000432977	0.0119832	0.00804487	H2-Ab1/Cd74/H2-Aa/Lgals1/S100a10/Anxa1	6
down	GO:2001279	regulation of unsaturated fatty acid biosynthetic process	2/52	14/23355	0.000434946	0.0119832	0.00804487	Cd74/Anxa1	2
down	GO:0001819	positive regulation of cytokine production	6/52	452/23355	0.000487254	0.0131559	0.00883212	Cd74/Crlf2/Rgcc/Cybb/Mndal/Anxa1	6
down	GO:2000146	negative regulation of cell motility	5/52	297/23355	0.000512506	0.0135663	0.0091077	Apoe/Cd74/Rgcc/Cd300a/Apod	5
down	GO:0043407	negative regulation of MAP kinase activity	3/52	72/23355	0.000557079	0.0144626	0.00970941	Apoe/Cd300a/Uchl1	3
down	GO:0051271	negative regulation of cellular component movement	5/52	306/23355	0.000586713	0.0148158	0.00994651	Apoe/Cd74/Rgcc/Cd300a/Apod	5
down	GO:1902105	regulation of leukocyte differentiation	5/52	307/23355	0.000595431	0.0148158	0.00994651	Tmem176b/Cd74/H2-Aa/Tmem176a/Anxa1	5
down	GO:0042130	negative regulation of T cell proliferation	3/52	74/23355	0.000603606	0.0148158	0.00994651	H2-Ab1/H2-Aa/Gpnmb	3
down	GO:0042129	regulation of T cell proliferation	4/52	176/23355	0.000636346	0.0153405	0.0102988	H2-Ab1/H2-Aa/Gpnmb/Anxa1	4
down	GO:0002696	positive regulation of leukocyte activation	6/52	479/23355	0.000660622	0.0156463	0.0105041	H2-Ab1/Cd74/H2-Aa/Lgals1/Crlf2/Anxa1	6
down	GO:0045088	regulation of innate immune response	4/52	184/23355	0.000751422	0.01749	0.0117418	Apoe/Cd74/Mndal/Ifi203	4
down	GO:0050867	positive regulation of cell activation	6/52	494/23355	0.000775742	0.01775	0.0119164	H2-Ab1/Cd74/H2-Aa/Lgals1/Crlf2/Anxa1	6
down	GO:0040013	negative regulation of locomotion	5/52	332/23355	0.000846767	0.0190523	0.0127906	Apoe/Cd74/Rgcc/Cd300a/Apod	5
down	GO:0002577	regulation of antigen processing and presentation	2/52	21/23355	0.000993758	0.021993	0.0147649	H2-Ab1/Cd74	2
down	GO:0051048	negative regulation of secretion	4/52	204/23355	0.00110241	0.024004	0.016115	Apoe/Cd74/Cd300a/Anxa1	4
down	GO:0072677	eosinophil migration	2/52	23/23355	0.00119384	0.0251238	0.0168668	Ccl8/Cd300a	2
down	GO:0043271	negative regulation of ion transport	5/52	359/23355	0.00119938	0.0251238	0.0168668	Apoe/Cd74/Cd300a/Apod/Anxa1	5
down	GO:0043535	regulation of blood vessel endothelial cell migration	3/52	94/23355	0.00120967	0.0251238	0.0168668	Apoe/Rgcc/Anxa1	3
down	GO:0002792	negative regulation of peptide secretion	3/52	95/23355	0.00124716	0.0254086	0.017058	Apoe/Cd74/Anxa1	3
down	GO:0050900	leukocyte migration	5/52	364/23355	0.00127507	0.0254086	0.017058	Cd74/Ccl8/Cd300a/Apod/Anxa1	5
down	GO:0042098	T cell proliferation	4/52	215/23355	0.00133793	0.0254086	0.017058	H2-Ab1/H2-Aa/Gpnmb/Anxa1	4
down	GO:0002819	regulation of adaptive immune response	4/52	216/23355	0.00136095	0.0254086	0.017058	H2-Ab1/Cd74/H2-M2/Anxa1	4
down	GO:0002685	regulation of leukocyte migration	4/52	217/23355	0.00138424	0.0254086	0.017058	Cd74/Cd300a/Apod/Anxa1	4
down	GO:0032652	regulation of interleukin-1 production	3/52	99/23355	0.00140444	0.0254086	0.017058	Acp5/Mndal/Anxa1	3
down	GO:0045582	positive regulation of T cell differentiation	3/52	99/23355	0.00140444	0.0254086	0.017058	Cd74/H2-Aa/Anxa1	3
down	GO:0046889	positive regulation of lipid biosynthetic process	3/52	99/23355	0.00140444	0.0254086	0.017058	Apoe/Cd74/Anxa1	3
down	GO:0070374	positive regulation of ERK1 and ERK2 cascade	4/52	218/23355	0.00140781	0.0254086	0.017058	Apoe/Cd74/Ccl8/Gpnmb	4
down	GO:1902230	negative regulation of intrinsic apoptotic signaling pathway in response to DNA damage	2/52	25/23355	0.00141159	0.0254086	0.017058	Cd74/Tpt1	2
down	GO:0097529	myeloid leukocyte migration	4/52	221/23355	0.00148022	0.0262933	0.0176519	Cd74/Ccl8/Cd300a/Anxa1	4
down	GO:0045723	positive regulation of fatty acid biosynthetic process	2/52	26/23355	0.00152705	0.0267729	0.0179739	Cd74/Anxa1	2
down	GO:0046634	regulation of alpha-beta T cell activation	3/52	105/23355	0.00166286	0.0287803	0.0193215	H2-Ab1/Cd300a/Anxa1	3
down	GO:0000027	ribosomal large subunit assembly	2/52	28/23355	0.00177103	0.0302644	0.0203178	Rpl23a/Rpl5	2
down	GO:1903706	regulation of hemopoiesis	5/52	396/23355	0.00184621	0.0311548	0.0209156	Tmem176b/Cd74/H2-Aa/Tmem176a/Anxa1	5
down	GO:0001516	prostaglandin biosynthetic process	2/52	29/23355	0.00189951	0.0312724	0.0209946	Cd74/Anxa1	2
down	GO:0046457	prostanoid biosynthetic process	2/52	29/23355	0.00189951	0.0312724	0.0209946	Cd74/Anxa1	2
down	GO:0032612	interleukin-1 production	3/52	111/23355	0.00194924	0.0317045	0.0212847	Acp5/Mndal/Anxa1	3
down	GO:0002825	regulation of T-helper 1 type immune response	2/52	30/23355	0.00203229	0.0321974	0.0216156	H2-Ab1/Anxa1	2
down	GO:0010922	positive regulation of phosphatase activity	2/52	30/23355	0.00203229	0.0321974	0.0216156	Cd300a/Rpl5	2
down	GO:0071346	cellular response to interferon-gamma	3/52	113/23355	0.0020511	0.0321974	0.0216156	H2-Ab1/Ccl8/Vim	3
down	GO:0045621	positive regulation of lymphocyte differentiation	3/52	115/23355	0.00215621	0.0325405	0.0218459	Cd74/H2-Aa/Anxa1	3
down	GO:0002828	regulation of type 2 immune response	2/52	31/23355	0.00216936	0.0325405	0.0218459	Cd74/Anxa1	2
down	GO:0032967	positive regulation of collagen biosynthetic process	2/52	31/23355	0.00216936	0.0325405	0.0218459	Vim/Rgcc	2
down	GO:0045920	negative regulation of exocytosis	2/52	31/23355	0.00216936	0.0325405	0.0218459	Cd300a/Anxa1	2
down	GO:0045089	positive regulation of innate immune response	3/52	116/23355	0.00221	0.0327857	0.0220105	Cd74/Mndal/Ifi203	3
down	GO:2000045	regulation of G1/S transition of mitotic cell cycle	3/52	117/23355	0.00226462	0.0332308	0.0223093	Gpnmb/Rgcc/Anxa1	3
down	GO:0051251	positive regulation of lymphocyte activation	5/52	417/23355	0.00231116	0.0335245	0.0225065	H2-Ab1/Cd74/H2-Aa/Lgals1/Anxa1	5
down	GO:0043534	blood vessel endothelial cell migration	3/52	119/23355	0.00237635	0.0335245	0.0225065	Apoe/Rgcc/Anxa1	3
down	GO:0071901	negative regulation of protein serine/threonine kinase activity	3/52	119/23355	0.00237635	0.0335245	0.0225065	Apoe/Cd300a/Uchl1	3
down	GO:0002253	activation of immune response	5/52	420/23355	0.00238396	0.0335245	0.0225065	H2-Ab1/Rgcc/Cd300a/Mndal/Ifi203	5
down	GO:1903902	positive regulation of viral life cycle	2/52	33/23355	0.00245628	0.033866	0.0227358	Cd74/Lgals1	2
down	GO:0030098	lymphocyte differentiation	5/52	423/23355	0.00245842	0.033866	0.0227358	H2-Ab1/Cd74/H2-Aa/Lgals1/Anxa1	5
down	GO:0071900	regulation of protein serine/threonine kinase activity	5/52	427/23355	0.00256032	0.0348339	0.0233856	Apoe/Cd74/Rgcc/Cd300a/Uchl1	5
down	GO:0010714	positive regulation of collagen metabolic process	2/52	34/23355	0.00260609	0.0348339	0.0233856	Vim/Rgcc	2
down	GO:0043537	negative regulation of blood vessel endothelial cell migration	2/52	34/23355	0.00260609	0.0348339	0.0233856	Apoe/Rgcc	2
down	GO:0042493	response to drug	4/52	259/23355	0.00263499	0.0348748	0.023413	Mgst1/Cybb/Uchl1/Anxa1	4
down	GO:0071621	granulocyte chemotaxis	3/52	126/23355	0.00279417	0.0366226	0.0245864	Cd74/Ccl8/Anxa1	3
down	GO:0051348	negative regulation of transferase activity	4/52	265/23355	0.00286118	0.0371403	0.024934	Apoe/Cd300a/Uchl1/Rpl5	4
down	GO:0002699	positive regulation of immune effector process	4/52	268/23355	0.00297913	0.0383031	0.0257146	Cd74/H2-M2/Cd300a/Anxa1	4
down	GO:1902229	regulation of intrinsic apoptotic signaling pathway in response to DNA damage	2/52	37/23355	0.0030807	0.0392353	0.0263404	Cd74/Tpt1	2
down	GO:0014002	astrocyte development	2/52	38/23355	0.00324723	0.0404785	0.0271751	Vim/Plp1	2
down	GO:1900087	positive regulation of G1/S transition of mitotic cell cycle	2/52	38/23355	0.00324723	0.0404785	0.0271751	Rgcc/Anxa1	2
down	GO:0002460	adaptive immune response based on somatic recombination of immune receptors built from immunoglobulin superfamily domains	5/52	452/23355	0.00326827	0.0404785	0.0271751	H2-Ab1/Cd74/Crlf2/H2-M2/Anxa1	5
down	GO:0002218	activation of innate immune response	2/52	39/23355	0.0034179	0.0419469	0.0281609	Mndal/Ifi203	2
down	GO:1902806	regulation of cell cycle G1/S phase transition	3/52	136/23355	0.00346539	0.0421467	0.028295	Gpnmb/Rgcc/Anxa1	3
down	GO:0006636	unsaturated fatty acid biosynthetic process	2/52	40/23355	0.00359268	0.0429214	0.0288151	Cd74/Anxa1	2
down	GO:0042554	superoxide anion generation	2/52	40/23355	0.00359268	0.0429214	0.0288151	Acp5/Cybb	2
down	GO:0097028	dendritic cell differentiation	2/52	41/23355	0.00377156	0.04463	0.0299622	Tmem176b/Tmem176a	2
down	GO:0043405	regulation of MAP kinase activity	4/52	287/23355	0.0038044	0.04463	0.0299622	Apoe/Cd74/Cd300a/Uchl1	4
down	GO:0051224	negative regulation of protein transport	3/52	141/23355	0.00383488	0.04463	0.0299622	Apoe/Apod/Anxa1	3
down	GO:0002686	negative regulation of leukocyte migration	2/52	42/23355	0.00395452	0.045629	0.0306328	Cd300a/Apod	2
down	GO:0050728	negative regulation of inflammatory response	3/52	144/23355	0.00406767	0.0462344	0.0310392	Apoe/Acp5/Aoah	3
down	GO:0042304	regulation of fatty acid biosynthetic process	2/52	43/23355	0.00414153	0.0462344	0.0310392	Cd74/Anxa1	2
down	GO:0046636	negative regulation of alpha-beta T cell activation	2/52	43/23355	0.00414153	0.0462344	0.0310392	Cd300a/Anxa1	2
down	GO:0042254	ribosome biogenesis	4/52	294/23355	0.00414397	0.0462344	0.0310392	Rpl23a/Rps27/Rpl5/Rps21	4
down	GO:0006633	fatty acid biosynthetic process	3/52	146/23355	0.00422755	0.0463999	0.0311504	Cd74/Plp1/Anxa1	3
down	GO:1904950	negative regulation of establishment of protein localization	3/52	146/23355	0.00422755	0.0463999	0.0311504	Apoe/Apod/Anxa1	3
down	GO:0002831	regulation of response to biotic stimulus	4/52	297/23355	0.00429559	0.0467665	0.0313965	Apoe/Cd74/Mndal/Ifi203	4
down	GO:0002366	leukocyte activation involved in immune response	4/52	298/23355	0.00434696	0.0469471	0.0315177	Cd74/Lgals1/Cd300a/Anxa1	4
down	GO:0002821	positive regulation of adaptive immune response	3/52	148/23355	0.00439121	0.0470486	0.0315859	H2-Ab1/Cd74/H2-M2	3
down	GO:0001937	negative regulation of endothelial cell proliferation	2/52	45/23355	0.00452768	0.0480576	0.0322632	Apoe/Rgcc	2
down	GO:0002263	cell activation involved in immune response	4/52	302/23355	0.00455657	0.0480576	0.0322632	Cd74/Lgals1/Cd300a/Anxa1	4
down	GO:0051051	negative regulation of transport	5/52	492/23355	0.00468064	0.048342	0.0324541	Apoe/Cd74/Cd300a/Apod/Anxa1	5
down	GO:0006692	prostanoid metabolic process	2/52	46/23355	0.00472677	0.048342	0.0324541	Cd74/Anxa1	2
down	GO:0006693	prostaglandin metabolic process	2/52	46/23355	0.00472677	0.048342	0.0324541	Cd74/Anxa1	2
down	GO:0045923	positive regulation of fatty acid metabolic process	2/52	46/23355	0.00472677	0.048342	0.0324541	Cd74/Anxa1	2

## Sheet: 3 RT vs RT+TMZ
Cluster	ID	Description	GeneRatio	BgRatio	pvalue	p.adjust	qvalue	geneID	Count
up	GO:0002181	cytoplasmic translation	7/40	92/23355	1.95662e-10	2.48294e-07	1.56529e-07	Rplp0/Rpl8/Rps2/Rpsa/Rpl15/Rpl18/Rpl19	7
up	GO:0022613	ribonucleoprotein complex biogenesis	10/40	408/23355	1.25996e-09	5.77179e-07	3.63864e-07	Ran/Cdkn2a/Hsp90aa1/Npm1/Rplp0/Rps2/Rpsa/Rpl14/Rps5/Rpl7a	10
up	GO:0042254	ribosome biogenesis	9/40	294/23355	1.36449e-09	5.77179e-07	3.63864e-07	Ran/Cdkn2a/Npm1/Rplp0/Rps2/Rpsa/Rpl14/Rps5/Rpl7a	9
up	GO:0010458	exit from mitosis	4/40	28/23355	1.46577e-07	4.65015e-05	2.93153e-05	Ube2c/Rgcc/Ube2s/Birc5	4
up	GO:0090068	positive regulation of cell cycle process	7/40	261/23355	2.73331e-07	6.93713e-05	4.37329e-05	Ube2c/Rgcc/Cdkn2a/Pebp1/Npm1/Birc5/Cdk1	7
up	GO:1900182	positive regulation of protein localization to nucleus	5/40	94/23355	5.58326e-07	0.000118086	7.44435e-05	Ran/Cdkn2a/Hsp90aa1/Npm1/Cdk1	5
up	GO:1901989	positive regulation of cell cycle phase transition	5/40	102/23355	8.38775e-07	0.000152058	9.586e-05	Ube2c/Rgcc/Npm1/Birc5/Cdk1	5
up	GO:0031396	regulation of protein ubiquitination	6/40	205/23355	1.27219e-06	0.000201801	0.000127219	Ube2s/Cdkn2a/Hsp90aa1/Npm1/Ppia/Rps2	6
up	GO:0045787	positive regulation of cell cycle	7/40	365/23355	2.57136e-06	0.000362561	0.000228565	Ube2c/Rgcc/Cdkn2a/Pebp1/Npm1/Birc5/Cdk1	7
up	GO:0007096	regulation of exit from mitosis	3/40	17/23355	3.11248e-06	0.000365637	0.000230504	Ube2c/Rgcc/Birc5	3
up	GO:1903320	regulation of protein modification by small protein conjugation or removal	6/40	240/23355	3.16943e-06	0.000365637	0.000230504	Ube2s/Cdkn2a/Hsp90aa1/Npm1/Ppia/Rps2	6
up	GO:1900180	regulation of protein localization to nucleus	5/40	142/23355	4.29219e-06	0.000424725	0.000267754	Ran/Cdkn2a/Hsp90aa1/Npm1/Cdk1	5
up	GO:0042255	ribosome assembly	4/40	64/23355	4.35101e-06	0.000424725	0.000267754	Rplp0/Rps2/Rpsa/Rps5	4
up	GO:0000028	ribosomal small subunit assembly	3/40	21/23355	6.05877e-06	0.000491804	0.000310042	Rps2/Rpsa/Rps5	3
up	GO:1903829	positive regulation of cellular protein localization	6/40	272/23355	6.50078e-06	0.000491804	0.000310042	Ran/Cdkn2a/Hsp90aa1/Npm1/Cdk1/Rack1	6
up	GO:0044770	cell cycle phase transition	7/40	424/23355	6.87492e-06	0.000491804	0.000310042	Ube2c/Rgcc/Ube2s/Cdkn2a/Npm1/Birc5/Cdk1	7
up	GO:0140014	mitotic nuclear division	6/40	275/23355	6.9212e-06	0.000491804	0.000310042	Ube2c/Rgcc/Ran/Ube2s/Pebp1/Birc5	6
up	GO:0042273	ribosomal large subunit biogenesis	4/40	72/23355	6.97594e-06	0.000491804	0.000310042	Npm1/Rplp0/Rpl14/Rpl7a	4
up	GO:0042274	ribosomal small subunit biogenesis	4/40	73/23355	7.37125e-06	0.000492322	0.000310368	Npm1/Rps2/Rpsa/Rps5	4
up	GO:0022618	ribonucleoprotein complex assembly	5/40	171/23355	1.06112e-05	0.000673282	0.000424449	Hsp90aa1/Rplp0/Rps2/Rpsa/Rps5	5
up	GO:1901987	regulation of cell cycle phase transition	6/40	305/23355	1.24746e-05	0.00074326	0.000468564	Ube2c/Rgcc/Cdkn2a/Npm1/Birc5/Cdk1	6
up	GO:0071826	ribonucleoprotein complex subunit organization	5/40	178/23355	1.28855e-05	0.00074326	0.000468564	Hsp90aa1/Rplp0/Rps2/Rpsa/Rps5	5
up	GO:1901992	positive regulation of mitotic cell cycle phase transition	4/40	88/23355	1.55031e-05	0.000855368	0.000539239	Ube2c/Rgcc/Birc5/Cdk1	4
up	GO:0001933	negative regulation of protein phosphorylation	6/40	355/23355	2.9338e-05	0.00155125	0.000977934	Cdkn2a/Pebp1/Uchl1/Npm1/Ppia/Rack1	6
up	GO:0050678	regulation of epithelial cell proliferation	6/40	377/23355	4.10408e-05	0.00208323	0.0013133	Rgcc/Hmgb2/Cdkn2a/Npm1/Birc5/Nme2	6
up	GO:0044772	mitotic cell cycle phase transition	6/40	383/23355	4.48092e-05	0.00218703	0.00137874	Ube2c/Rgcc/Ube2s/Cdkn2a/Birc5/Cdk1	6
up	GO:0046822	regulation of nucleocytoplasmic transport	4/40	122/23355	5.59991e-05	0.00262004	0.00165172	Ran/Cdkn2a/Hsp90aa1/Cdk1	4
up	GO:0045931	positive regulation of mitotic cell cycle	4/40	123/23355	5.78102e-05	0.00262004	0.00165172	Ube2c/Rgcc/Birc5/Cdk1	4
up	GO:0042326	negative regulation of phosphorylation	6/40	408/23355	6.36175e-05	0.00278381	0.00175496	Cdkn2a/Pebp1/Uchl1/Npm1/Ppia/Rack1	6
up	GO:0051438	regulation of ubiquitin-protein transferase activity	3/40	50/23355	8.62651e-05	0.00354545	0.00223512	Ube2s/Cdkn2a/Rps2	3
up	GO:1903322	positive regulation of protein modification by small protein conjugation or removal	4/40	137/23355	8.78989e-05	0.00354545	0.00223512	Ube2s/Cdkn2a/Npm1/Rps2	4
up	GO:0000280	nuclear division	6/40	434/23355	8.94047e-05	0.00354545	0.00223512	Ube2c/Rgcc/Ran/Ube2s/Pebp1/Birc5	6
up	GO:1901990	regulation of mitotic cell cycle phase transition	5/40	271/23355	9.56893e-05	0.00362152	0.00228307	Ube2c/Rgcc/Cdkn2a/Birc5/Cdk1	5
up	GO:0044839	cell cycle G2/M phase transition	4/40	141/23355	9.82625e-05	0.00362152	0.00228307	Cdkn2a/Npm1/Birc5/Cdk1	4
up	GO:0050673	epithelial cell proliferation	6/40	443/23355	0.000100058	0.00362152	0.00228307	Rgcc/Hmgb2/Cdkn2a/Npm1/Birc5/Nme2	6
up	GO:0042307	positive regulation of protein import into nucleus	3/40	53/23355	0.000102738	0.00362152	0.00228307	Ran/Hsp90aa1/Cdk1	3
up	GO:0007346	regulation of mitotic cell cycle	6/40	453/23355	0.000113057	0.00387755	0.00244448	Ube2c/Rgcc/Cdkn2a/Pebp1/Birc5/Cdk1	6
up	GO:1904591	positive regulation of protein import	3/40	59/23355	0.000141562	0.0046073	0.00290452	Ran/Hsp90aa1/Cdk1	3
up	GO:0007569	cell aging	4/40	155/23355	0.000141595	0.0046073	0.00290452	Cdkn2a/Npm1/Cdk1/Ybx1	4
up	GO:0034504	protein localization to nucleus	5/40	301/23355	0.000156381	0.00496118	0.00312761	Ran/Cdkn2a/Hsp90aa1/Npm1/Cdk1	5
up	GO:0006913	nucleocytoplasmic transport	5/40	307/23355	0.000171424	0.00509552	0.0032123	Ran/Cdkn2a/Hsp90aa1/Npm1/Cdk1	5
up	GO:0051169	nuclear transport	5/40	307/23355	0.000171424	0.00509552	0.0032123	Ran/Cdkn2a/Hsp90aa1/Npm1/Cdk1	5
up	GO:0048285	organelle fission	6/40	490/23355	0.00017331	0.00509552	0.0032123	Ube2c/Rgcc/Ran/Ube2s/Pebp1/Birc5	6
up	GO:0051222	positive regulation of protein transport	5/40	309/23355	0.000176677	0.00509552	0.0032123	Ran/Hsp90aa1/Cdk1/Ppia/Rack1	5
up	GO:1904951	positive regulation of establishment of protein localization	5/40	325/23355	0.000223265	0.00629607	0.00396915	Ran/Hsp90aa1/Cdk1/Ppia/Rack1	5
up	GO:0046824	positive regulation of nucleocytoplasmic transport	3/40	71/23355	0.000245368	0.00676895	0.00426727	Ran/Hsp90aa1/Cdk1	3
up	GO:1902570	protein localization to nucleolus	2/40	15/23355	0.000296107	0.00793169	0.00500028	Ran/Npm1	2
up	GO:0042306	regulation of protein import into nucleus	3/40	76/23355	0.000300017	0.00793169	0.00500028	Ran/Hsp90aa1/Cdk1	3
up	GO:0000054	ribosomal subunit export from nucleus	2/40	16/23355	0.000338041	0.00857949	0.00540866	Ran/Npm1	2
up	GO:0033750	ribosome localization	2/40	16/23355	0.000338041	0.00857949	0.00540866	Ran/Npm1	2
up	GO:1904589	regulation of protein import	3/40	82/23355	0.000375267	0.0091631	0.00577658	Ran/Hsp90aa1/Cdk1	3
up	GO:0031145	anaphase-promoting complex-dependent catabolic process	2/40	17/23355	0.000382699	0.0091631	0.00577658	Ube2c/Ube2s	2
up	GO:0071428	rRNA-containing ribonucleoprotein complex export from nucleus	2/40	17/23355	0.000382699	0.0091631	0.00577658	Ran/Npm1	2
up	GO:0006364	rRNA processing	4/40	207/23355	0.000426677	0.0100269	0.00632115	Cdkn2a/Npm1/Rpl14/Rpl7a	4
up	GO:0006469	negative regulation of protein kinase activity	4/40	209/23355	0.000442443	0.0102084	0.00643553	Cdkn2a/Uchl1/Npm1/Ppia	4
up	GO:0016072	rRNA metabolic process	4/40	216/23355	0.000500908	0.0113509	0.00715583	Cdkn2a/Npm1/Rpl14/Rpl7a	4
up	GO:0033157	regulation of intracellular protein transport	4/40	220/23355	0.000536685	0.0119483	0.00753242	Ran/Cdkn2a/Hsp90aa1/Cdk1	4
up	GO:0051656	establishment of organelle localization	5/40	399/23355	0.000570979	0.0124926	0.00787557	Ran/Syt4/Uchl1/Npm1/Birc5	5
up	GO:0010948	negative regulation of cell cycle process	4/40	230/23355	0.000634048	0.0136374	0.00859726	Rgcc/Npm1/Birc5/Cdk1	4
up	GO:0033673	negative regulation of kinase activity	4/40	232/23355	0.000654929	0.0138517	0.00873238	Cdkn2a/Uchl1/Npm1/Ppia	4
up	GO:1902749	regulation of cell cycle G2/M phase transition	3/40	101/23355	0.000690456	0.0141183	0.00890042	Cdkn2a/Npm1/Cdk1	3
up	GO:1904666	regulation of ubiquitin protein ligase activity	2/40	23/23355	0.000707319	0.0141183	0.00890042	Ube2s/Cdkn2a	2
up	GO:0000209	protein polyubiquitination	4/40	237/23355	0.000709261	0.0141183	0.00890042	Ube2c/Ube2s/Cdkn2a/Ppia	4
up	GO:0019439	aromatic compound catabolic process	5/40	419/23355	0.000712034	0.0141183	0.00890042	Moxd1/Cdkn2a/Npm1/Hint1/Ybx1	5
up	GO:0051882	mitochondrial depolarization	2/40	24/23355	0.000770786	0.0150481	0.00948659	Cdkn2a/Rack1	2
up	GO:0048024	regulation of mRNA splicing, via spliceosome	3/40	107/23355	0.000816535	0.0156997	0.00989739	Malat1/Npm1/Rbm3	3
up	GO:0007088	regulation of mitotic nuclear division	3/40	108/23355	0.000838871	0.0158885	0.0100164	Rgcc/Pebp1/Birc5	3
up	GO:0007568	aging	4/40	249/23355	0.000852593	0.0159109	0.0100305	Cdkn2a/Npm1/Cdk1/Ybx1	4
up	GO:0046039	GTP metabolic process	2/40	26/23355	0.000905664	0.0166563	0.0105005	Ran/Nme2	2
up	GO:1901361	organic cyclic compound catabolic process	5/40	446/23355	0.000942092	0.0167134	0.0105364	Moxd1/Cdkn2a/Npm1/Hint1/Ybx1	5
up	GO:0032069	regulation of nuclease activity	2/40	27/23355	0.000977059	0.0167134	0.0105364	Hmgb2/Npm1	2
up	GO:0051443	positive regulation of ubiquitin-protein transferase activity	2/40	27/23355	0.000977059	0.0167134	0.0105364	Ube2s/Rps2	2
up	GO:0031398	positive regulation of protein ubiquitination	3/40	114/23355	0.000981071	0.0167134	0.0105364	Ube2s/Npm1/Rps2	3
up	GO:1903311	regulation of mRNA metabolic process	4/40	259/23355	0.00098677	0.0167134	0.0105364	Malat1/Npm1/Rbm3/Ybx1	4
up	GO:0045786	negative regulation of cell cycle	5/40	452/23355	0.000999971	0.0167134	0.0105364	Rgcc/Cdkn2a/Npm1/Birc5/Cdk1	5
up	GO:0051091	positive regulation of DNA-binding transcription factor activity	4/40	260/23355	0.00100096	0.0167134	0.0105364	Rgcc/Cdkn2a/Npm1/Ppia	4
up	GO:0070979	protein K11-linked ubiquitination	2/40	28/23355	0.00105108	0.0173223	0.0109203	Ube2c/Ube2s	2
up	GO:0051348	negative regulation of transferase activity	4/40	265/23355	0.00107406	0.0174742	0.011016	Cdkn2a/Uchl1/Npm1/Ppia	4
up	GO:0042133	neurotransmitter metabolic process	2/40	29/23355	0.00112772	0.0178884	0.0112772	Moxd1/Pebp1	2
up	GO:0071353	cellular response to interleukin-4	2/40	29/23355	0.00112772	0.0178884	0.0112772	Rplp0/Rps2	2
up	GO:0000086	G2/M transition of mitotic cell cycle	3/40	122/23355	0.00119321	0.0182337	0.0114949	Cdkn2a/Birc5/Cdk1	3
up	GO:0000470	maturation of LSU-rRNA	2/40	30/23355	0.00120696	0.0182337	0.0114949	Npm1/Rpl7a	2
up	GO:0009303	rRNA transcription	2/40	30/23355	0.00120696	0.0182337	0.0114949	Cdkn2a/Npm1	2
up	GO:1902751	positive regulation of cell cycle G2/M phase transition	2/40	30/23355	0.00120696	0.0182337	0.0114949	Npm1/Cdk1	2
up	GO:0006611	protein export from nucleus	3/40	125/23355	0.00127964	0.0190173	0.0119889	Ran/Cdkn2a/Npm1	3
up	GO:0070670	response to interleukin-4	2/40	31/23355	0.0012888	0.0190173	0.0119889	Rplp0/Rps2	2
up	GO:0072331	signal transduction by p53 class mediator	3/40	135/23355	0.0015959	0.0232782	0.014675	Cdkn2a/Npm1/Hint1	3
up	GO:0043516	regulation of DNA damage response, signal transduction by p53 class mediator	2/40	35/23355	0.00164199	0.0236783	0.0149272	Cdkn2a/Npm1	2
up	GO:0032728	positive regulation of interferon-beta production	2/40	36/23355	0.0017367	0.0247626	0.0156108	Hmgb2/Hsp90aa1	2
up	GO:0071158	positive regulation of cell cycle arrest	2/40	37/23355	0.00183395	0.024894	0.0156936	Rgcc/Cdkn2a	2
up	GO:1901068	guanosine-containing compound metabolic process	2/40	37/23355	0.00183395	0.024894	0.0156936	Ran/Nme2	2
up	GO:0051168	nuclear export	3/40	142/23355	0.001844	0.024894	0.0156936	Ran/Cdkn2a/Npm1	3
up	GO:0051783	regulation of nuclear division	3/40	142/23355	0.001844	0.024894	0.0156936	Rgcc/Pebp1/Birc5	3
up	GO:0090316	positive regulation of intracellular protein transport	3/40	142/23355	0.001844	0.024894	0.0156936	Ran/Hsp90aa1/Cdk1	3
up	GO:0050684	regulation of mRNA processing	3/40	145/23355	0.00195728	0.0261451	0.0164823	Malat1/Npm1/Rbm3	3
up	GO:0050680	negative regulation of epithelial cell proliferation	3/40	148/23355	0.00207481	0.0274265	0.0172901	Rgcc/Cdkn2a/Npm1	3
up	GO:1901991	negative regulation of mitotic cell cycle phase transition	3/40	149/23355	0.00211495	0.0276688	0.0174429	Rgcc/Birc5/Cdk1	3
up	GO:0043484	regulation of RNA splicing	3/40	151/23355	0.00219666	0.0284445	0.0179319	Malat1/Npm1/Rbm3	3
up	GO:0032386	regulation of intracellular transport	4/40	326/23355	0.00229222	0.0291492	0.0183762	Ran/Cdkn2a/Hsp90aa1/Cdk1	4
up	GO:0000070	mitotic sister chromatid segregation	3/40	154/23355	0.00232288	0.0291492	0.0183762	Ube2c/Ran/Birc5	3
up	GO:2000772	regulation of cellular senescence	2/40	42/23355	0.00235814	0.0291492	0.0183762	Cdkn2a/Ybx1	2
up	GO:0050657	nucleic acid transport	3/40	155/23355	0.00236593	0.0291492	0.0183762	Ran/Npm1/Ybx1	3
up	GO:0050658	RNA transport	3/40	155/23355	0.00236593	0.0291492	0.0183762	Ran/Npm1/Ybx1	3
up	GO:0051236	establishment of RNA localization	3/40	158/23355	0.00249805	0.030481	0.0192158	Ran/Npm1/Ybx1	3
up	GO:0006338	chromatin remodeling	3/40	162/23355	0.00268121	0.0323556	0.0203975	Cdkn2a/Npm1/Ptma	3
up	GO:0045840	positive regulation of mitotic nuclear division	2/40	45/23355	0.00270267	0.0323556	0.0203975	Rgcc/Pebp1	2
up	GO:0045740	positive regulation of DNA replication	2/40	46/23355	0.00282247	0.033474	0.0211026	Npm1/Cdk1	2
up	GO:1901988	negative regulation of cell cycle phase transition	3/40	166/23355	0.00287247	0.0337516	0.0212776	Rgcc/Birc5/Cdk1	3
up	GO:0006606	protein import into nucleus	3/40	168/23355	0.00297118	0.0345911	0.0218068	Ran/Hsp90aa1/Cdk1	3
up	GO:0034470	ncRNA processing	4/40	355/23355	0.00311541	0.0359405	0.0226575	Cdkn2a/Npm1/Rpl14/Rpl7a	4
up	GO:0051170	import into nucleus	3/40	172/23355	0.00317483	0.0362187	0.0228329	Ran/Hsp90aa1/Cdk1	3
up	GO:0090342	regulation of cell aging	2/40	49/23355	0.00319661	0.0362187	0.0228329	Cdkn2a/Ybx1	2
up	GO:0098781	ncRNA transcription	2/40	50/23355	0.0033262	0.0373536	0.0235483	Cdkn2a/Npm1	2
up	GO:0031648	protein destabilization	2/40	51/23355	0.00345823	0.0384956	0.0242683	Cdkn2a/Npm1	2
up	GO:0043409	negative regulation of MAPK cascade	3/40	178/23355	0.00349606	0.0385783	0.0243204	Pebp1/Uchl1/Ppia	3
up	GO:0006403	RNA localization	3/40	180/23355	0.0036074	0.0394023	0.0248399	Ran/Npm1/Ybx1	3
up	GO:0032388	positive regulation of intracellular transport	3/40	181/23355	0.00366388	0.0394023	0.0248399	Ran/Hsp90aa1/Cdk1	3
up	GO:0050821	protein stabilization	3/40	181/23355	0.00366388	0.0394023	0.0248399	Cdkn2a/Hsp90aa1/Npm1	3
up	GO:0034655	nucleobase-containing compound catabolic process	4/40	373/23355	0.00371719	0.0394399	0.0248636	Cdkn2a/Npm1/Hint1/Ybx1	4
up	GO:1903202	negative regulation of oxidative stress-induced cell death	2/40	53/23355	0.00372954	0.0394399	0.0248636	Ppia/Rack1	2
up	GO:0000819	sister chromatid segregation	3/40	184/23355	0.00383656	0.0402363	0.0253657	Ube2c/Ran/Birc5	3
up	GO:0032481	positive regulation of type I interferon production	2/40	55/23355	0.00401047	0.0413763	0.0260843	Hmgb2/Hsp90aa1	2
up	GO:0032648	regulation of interferon-beta production	2/40	55/23355	0.00401047	0.0413763	0.0260843	Hmgb2/Hsp90aa1	2
up	GO:0030071	regulation of mitotic metaphase/anaphase transition	2/40	56/23355	0.00415451	0.0421766	0.0265889	Ube2c/Birc5	2
up	GO:0046128	purine ribonucleoside metabolic process	2/40	56/23355	0.00415451	0.0421766	0.0265889	Ran/Nme2	2
up	GO:0032608	interferon-beta production	2/40	57/23355	0.00430094	0.0429756	0.0270926	Hmgb2/Hsp90aa1	2
up	GO:0070534	protein K63-linked ubiquitination	2/40	57/23355	0.00430094	0.0429756	0.0270926	Ube2s/Cdkn2a	2
up	GO:0008380	RNA splicing	4/40	393/23355	0.00447371	0.043587	0.027478	Malat1/Npm1/Rbm3/Ybx1	4
up	GO:0051098	regulation of binding	4/40	396/23355	0.00459551	0.043587	0.027478	Ran/Hmgb2/Cdkn2a/Rack1	4
up	GO:1903706	regulation of hemopoiesis	4/40	396/23355	0.00459551	0.043587	0.027478	Hmgb2/Cdkn2a/Hsp90aa1/Nme2	4
up	GO:0007091	metaphase/anaphase transition of mitotic cell cycle	2/40	59/23355	0.00460091	0.043587	0.027478	Ube2c/Birc5	2
up	GO:1902099	regulation of metaphase/anaphase transition of cell cycle	2/40	59/23355	0.00460091	0.043587	0.027478	Ube2c/Birc5	2
up	GO:0006323	DNA packaging	3/40	197/23355	0.00464201	0.043587	0.027478	Cdkn2a/Npm1/Cdk1	3
up	GO:0044270	cellular nitrogen compound catabolic process	4/40	399/23355	0.00471953	0.043587	0.027478	Cdkn2a/Npm1/Hint1/Ybx1	4
up	GO:0010965	regulation of mitotic sister chromatid separation	2/40	60/23355	0.00475443	0.043587	0.027478	Ube2c/Birc5	2
up	GO:0042278	purine nucleoside metabolic process	2/40	60/23355	0.00475443	0.043587	0.027478	Ran/Nme2	2
up	GO:0071156	regulation of cell cycle arrest	2/40	60/23355	0.00475443	0.043587	0.027478	Rgcc/Cdkn2a	2
up	GO:0046700	heterocycle catabolic process	4/40	400/23355	0.00476137	0.043587	0.027478	Cdkn2a/Npm1/Hint1/Ybx1	4
up	GO:0015931	nucleobase-containing compound transport	3/40	199/23355	0.0047743	0.043587	0.027478	Ran/Npm1/Ybx1	3
up	GO:0009119	ribonucleoside metabolic process	2/40	62/23355	0.0050685	0.0449785	0.0283553	Ran/Nme2	2
up	GO:0010812	negative regulation of cell-substrate adhesion	2/40	62/23355	0.0050685	0.0449785	0.0283553	Lgals1/Cdkn2a	2
up	GO:0030330	DNA damage response, signal transduction by p53 class mediator	2/40	62/23355	0.0050685	0.0449785	0.0283553	Cdkn2a/Npm1	2
up	GO:0044784	metaphase/anaphase transition of cell cycle	2/40	62/23355	0.0050685	0.0449785	0.0283553	Ube2c/Birc5	2
up	GO:0051306	mitotic sister chromatid separation	2/40	63/23355	0.00522904	0.0457631	0.0288499	Ube2c/Birc5	2
up	GO:0051785	positive regulation of nuclear division	2/40	63/23355	0.00522904	0.0457631	0.0288499	Rgcc/Pebp1	2
up	GO:0043281	regulation of cysteine-type endopeptidase activity involved in apoptotic process	3/40	207/23355	0.0053263	0.046295	0.0291852	Cdkn2a/Birc5/Rack1	3
up	GO:0070936	protein K48-linked ubiquitination	2/40	64/23355	0.0053919	0.0464673	0.0292938	Ube2c/Ppia	2
up	GO:0051090	regulation of DNA-binding transcription factor activity	4/40	415/23355	0.00541935	0.0464673	0.0292938	Rgcc/Cdkn2a/Npm1/Ppia	4
up	GO:0048524	positive regulation of viral process	2/40	66/23355	0.00572456	0.0482918	0.030444	Lgals1/Ppia	2
up	GO:0090398	cellular senescence	2/40	66/23355	0.00572456	0.0482918	0.030444	Cdkn2a/Ybx1	2
up	GO:0052547	regulation of peptidase activity	4/40	422/23355	0.00574631	0.0482918	0.030444	Cdkn2a/Pebp1/Birc5/Rack1	4
up	GO:0033045	regulation of sister chromatid segregation	2/40	67/23355	0.00589434	0.0488884	0.0308201	Ube2c/Birc5	2
up	GO:1905818	regulation of chromosome separation	2/40	67/23355	0.00589434	0.0488884	0.0308201	Ube2c/Birc5	2
up	GO:0071900	regulation of protein serine/threonine kinase activity	4/40	427/23355	0.00598779	0.0493409	0.0311054	Rgcc/Cdkn2a/Uchl1/Ppia	4
down	GO:0002181	cytoplasmic translation	3/10	92/23355	6.95779e-06	0.00265092	0.00107663	Rps29/Rps21/Rpl39	3
down	GO:0002478	antigen processing and presentation of exogenous peptide antigen	2/10	27/23355	5.75875e-05	0.0109704	0.00445546	H2-T23/Ctss	2
down	GO:0019884	antigen processing and presentation of exogenous antigen	2/10	34/23355	9.18946e-05	0.0116706	0.00473982	H2-T23/Ctss	2
down	GO:0002720	positive regulation of cytokine production involved in immune response	2/10	53/23355	0.000224746	0.021407	0.00869411	Laptm5/H2-T23	2
down	GO:0048002	antigen processing and presentation of peptide antigen	2/10	72/23355	0.000415067	0.027093	0.0110034	H2-T23/Ctss	2
down	GO:0042274	ribosomal small subunit biogenesis	2/10	73/23355	0.000426661	0.027093	0.0110034	Rps27/Rps21	2
down	GO:0002718	regulation of cytokine production involved in immune response	2/10	83/23355	0.000551223	0.0300023	0.0121849	Laptm5/H2-T23	2
down	GO:0002367	cytokine production involved in immune response	2/10	104/23355	0.00086342	0.0354558	0.0143998	Laptm5/H2-T23	2
down	GO:0019731	antibacterial humoral response	2/10	104/23355	0.00086342	0.0354558	0.0143998	H2-T23/Rpl39	2
down	GO:0002702	positive regulation of production of molecular mediator of immune response	2/10	108/23355	0.000930598	0.0354558	0.0143998	Laptm5/H2-T23	2
down	GO:0019882	antigen processing and presentation	2/10	119/23355	0.00112796	0.0390683	0.0158669	H2-T23/Ctss	2
down	GO:0050729	positive regulation of inflammatory response	2/10	135/23355	0.00144782	0.0459682	0.0186692	H2-T23/Ctss	2
down	GO:0050830	defense response to Gram-positive bacterium	2/10	151/23355	0.00180616	0.0497582	0.0202085	H2-T23/Rpl39	2
down	GO:0002700	regulation of production of molecular mediator of immune response	2/10	158/23355	0.00197492	0.0497582	0.0202085	Laptm5/H2-T23	2
down	GO:0019730	antimicrobial humoral response	2/10	166/23355	0.00217666	0.0497582	0.0202085	H2-T23/Rpl39	2
down	GO:0042129	regulation of T cell proliferation	2/10	176/23355	0.00244206	0.0497582	0.0202085	Laptm5/H2-T23	2
down	GO:0042098	T cell proliferation	2/10	215/23355	0.00361566	0.0497582	0.0202085	Laptm5/H2-T23	2
down	GO:0050670	regulation of lymphocyte proliferation	2/10	232/23355	0.00419515	0.0497582	0.0202085	Laptm5/H2-T23	2
down	GO:0031125	rRNA 3'-end processing	1/10	10/23355	0.00427432	0.0497582	0.0202085	Rps21	1
down	GO:1903265	positive regulation of tumor necrosis factor-mediated signaling pathway	1/10	10/23355	0.00427432	0.0497582	0.0202085	Laptm5	1
down	GO:0032944	regulation of mononuclear cell proliferation	2/10	235/23355	0.00430164	0.0497582	0.0202085	Laptm5/H2-T23	2
down	GO:0060907	positive regulation of macrophage cytokine production	1/10	11/23355	0.00470085	0.0497582	0.0202085	Laptm5	1
down	GO:0090160	Golgi to lysosome transport	1/10	11/23355	0.00470085	0.0497582	0.0202085	Laptm5	1
down	GO:0070663	regulation of leukocyte proliferation	2/10	252/23355	0.00492875	0.0497582	0.0202085	Laptm5/H2-T23	2
down	GO:1901298	regulation of hydrogen peroxide-mediated programmed cell death	1/10	12/23355	0.00512721	0.0497582	0.0202085	Hk3	1
down	GO:2000644	regulation of receptor catabolic process	1/10	12/23355	0.00512721	0.0497582	0.0202085	Laptm5	1
down	GO:0031349	positive regulation of defense response	2/10	259/23355	0.00519861	0.0497582	0.0202085	H2-T23/Ctss	2
down	GO:0001787	natural killer cell proliferation	1/10	13/23355	0.00555341	0.0497582	0.0202085	H2-T23	1
down	GO:0002699	positive regulation of immune effector process	2/10	268/23355	0.00555546	0.0497582	0.0202085	Laptm5/H2-T23	2
down	GO:0002885	positive regulation of hypersensitivity	1/10	14/23355	0.00597944	0.0497582	0.0202085	H2-T23	1
down	GO:0006002	fructose 6-phosphate metabolic process	1/10	14/23355	0.00597944	0.0497582	0.0202085	Hk3	1
down	GO:0010421	hydrogen peroxide-mediated programmed cell death	1/10	14/23355	0.00597944	0.0497582	0.0202085	Hk3	1
down	GO:0032736	positive regulation of interleukin-13 production	1/10	14/23355	0.00597944	0.0497582	0.0202085	H2-T23	1
down	GO:0046007	negative regulation of activated T cell proliferation	1/10	14/23355	0.00597944	0.0497582	0.0202085	Laptm5	1
down	GO:0048102	autophagic cell death	1/10	14/23355	0.00597944	0.0497582	0.0202085	Laptm5	1
down	GO:0000478	endonucleolytic cleavage involved in rRNA processing	1/10	15/23355	0.00640531	0.0497582	0.0202085	Rps21	1
down	GO:0000479	endonucleolytic cleavage of tricistronic rRNA transcript (SSU-rRNA, 5.8S rRNA, LSU-rRNA)	1/10	15/23355	0.00640531	0.0497582	0.0202085	Rps21	1
down	GO:0097468	programmed cell death in response to reactive oxygen species	1/10	15/23355	0.00640531	0.0497582	0.0202085	Hk3	1
down	GO:0042254	ribosome biogenesis	2/10	294/23355	0.00664826	0.0497582	0.0202085	Rps27/Rps21	2
down	GO:0002866	positive regulation of acute inflammatory response to antigenic stimulus	1/10	16/23355	0.00683101	0.0497582	0.0202085	H2-T23	1
down	GO:0010935	regulation of macrophage cytokine production	1/10	16/23355	0.00683101	0.0497582	0.0202085	Laptm5	1
down	GO:0019886	antigen processing and presentation of exogenous peptide antigen via MHC class II	1/10	16/23355	0.00683101	0.0497582	0.0202085	Ctss	1
down	GO:1903037	regulation of leukocyte cell-cell adhesion	2/10	314/23355	0.00755059	0.0497582	0.0202085	Laptm5/H2-T23	2
down	GO:0002883	regulation of hypersensitivity	1/10	18/23355	0.00768193	0.0497582	0.0202085	H2-T23	1
down	GO:0006144	purine nucleobase metabolic process	1/10	18/23355	0.00768193	0.0497582	0.0202085	Ttr	1
down	GO:0010934	macrophage cytokine production	1/10	18/23355	0.00768193	0.0497582	0.0202085	Laptm5	1
down	GO:2001185	regulation of CD8-positive, alpha-beta T cell activation	1/10	18/23355	0.00768193	0.0497582	0.0202085	H2-T23	1
down	GO:0046651	lymphocyte proliferation	2/10	320/23355	0.00783163	0.0497582	0.0202085	Laptm5/H2-T23	2
down	GO:0032943	mononuclear cell proliferation	2/10	323/23355	0.00797392	0.0497582	0.0202085	Laptm5/H2-T23	2
down	GO:0050863	regulation of T cell activation	2/10	323/23355	0.00797392	0.0497582	0.0202085	Laptm5/H2-T23	2
down	GO:0006622	protein targeting to lysosome	1/10	19/23355	0.00810714	0.0497582	0.0202085	Laptm5	1
down	GO:0032656	regulation of interleukin-13 production	1/10	19/23355	0.00810714	0.0497582	0.0202085	H2-T23	1
down	GO:0002524	hypersensitivity	1/10	20/23355	0.00853219	0.0497582	0.0202085	H2-T23	1
down	GO:0006896	Golgi to vacuole transport	1/10	20/23355	0.00853219	0.0497582	0.0202085	Laptm5	1
down	GO:0061081	positive regulation of myeloid leukocyte cytokine production involved in immune response	1/10	20/23355	0.00853219	0.0497582	0.0202085	Laptm5	1
down	GO:0000028	ribosomal small subunit assembly	1/10	21/23355	0.00895707	0.0497582	0.0202085	Rps27	1
down	GO:0002495	antigen processing and presentation of peptide antigen via MHC class II	1/10	21/23355	0.00895707	0.0497582	0.0202085	Ctss	1
down	GO:0010447	response to acidic pH	1/10	21/23355	0.00895707	0.0497582	0.0202085	Ctss	1
down	GO:0045953	negative regulation of natural killer cell mediated cytotoxicity	1/10	21/23355	0.00895707	0.0497582	0.0202085	H2-T23	1
down	GO:0050727	regulation of inflammatory response	2/10	344/23355	0.00900287	0.0497582	0.0202085	H2-T23/Ctss	2
down	GO:0070661	leukocyte proliferation	2/10	348/23355	0.00920534	0.0497582	0.0202085	Laptm5/H2-T23	2
down	GO:0002504	antigen processing and presentation of peptide or polysaccharide antigen via MHC class II	1/10	22/23355	0.00938179	0.0497582	0.0202085	Ctss	1
down	GO:0002716	negative regulation of natural killer cell mediated immunity	1/10	22/23355	0.00938179	0.0497582	0.0202085	H2-T23	1
down	GO:0002863	positive regulation of inflammatory response to antigenic stimulus	1/10	22/23355	0.00938179	0.0497582	0.0202085	H2-T23	1
down	GO:0032616	interleukin-13 production	1/10	22/23355	0.00938179	0.0497582	0.0202085	H2-T23	1
down	GO:0046641	positive regulation of alpha-beta T cell proliferation	1/10	22/23355	0.00938179	0.0497582	0.0202085	H2-T23	1
down	GO:0007159	leukocyte cell-cell adhesion	2/10	353/23355	0.00946133	0.0497582	0.0202085	Laptm5/H2-T23	2
down	GO:0042572	retinol metabolic process	1/10	23/23355	0.00980635	0.0497582	0.0202085	Ttr	1
down	GO:0050860	negative regulation of T cell receptor signaling pathway	1/10	23/23355	0.00980635	0.0497582	0.0202085	Laptm5	1
down	GO:0051156	glucose 6-phosphate metabolic process	1/10	23/23355	0.00980635	0.0497582	0.0202085	Hk3	1
down	GO:0002440	production of molecular mediator of immune response	2/10	361/23355	0.00987757	0.0497582	0.0202085	Laptm5/H2-T23	2
down	GO:0000466	maturation of 5.8S rRNA from tricistronic rRNA transcript (SSU-rRNA, 5.8S rRNA, LSU-rRNA)	1/10	24/23355	0.0102307	0.0497582	0.0202085	Rps21	1
down	GO:0002864	regulation of acute inflammatory response to antigenic stimulus	1/10	24/23355	0.0102307	0.0497582	0.0202085	H2-T23	1
down	GO:0001911	negative regulation of leukocyte mediated cytotoxicity	1/10	25/23355	0.010655	0.0497582	0.0202085	H2-T23	1
down	GO:0032753	positive regulation of interleukin-4 production	1/10	25/23355	0.010655	0.0497582	0.0202085	H2-T23	1
down	GO:1901032	negative regulation of response to reactive oxygen species	1/10	25/23355	0.010655	0.0497582	0.0202085	Hk3	1
down	GO:1903206	negative regulation of hydrogen peroxide-induced cell death	1/10	25/23355	0.010655	0.0497582	0.0202085	Hk3	1
down	GO:0072521	purine-containing compound metabolic process	2/10	381/23355	0.0109538	0.0497582	0.0202085	Ttr/Hk3	2
down	GO:0032703	negative regulation of interleukin-2 production	1/10	26/23355	0.011079	0.0497582	0.0202085	Laptm5	1
down	GO:0000469	cleavage involved in rRNA processing	1/10	27/23355	0.0115029	0.0497582	0.0202085	Rps21	1
down	GO:0032103	positive regulation of response to external stimulus	2/10	405/23355	0.0123114	0.0497582	0.0202085	H2-T23/Ctss	2
down	GO:0002888	positive regulation of myeloid leukocyte mediated immunity	1/10	29/23355	0.0123503	0.0497582	0.0202085	H2-T23	1
down	GO:0031342	negative regulation of cell killing	1/10	29/23355	0.0123503	0.0497582	0.0202085	H2-T23	1
down	GO:0032801	receptor catabolic process	1/10	29/23355	0.0123503	0.0497582	0.0202085	Laptm5	1
down	GO:0045954	positive regulation of natural killer cell mediated cytotoxicity	1/10	29/23355	0.0123503	0.0497582	0.0202085	H2-T23	1
down	GO:0006959	humoral immune response	2/10	407/23355	0.0124278	0.0497582	0.0202085	H2-T23/Rpl39	2
down	GO:0022613	ribonucleoprotein complex biogenesis	2/10	408/23355	0.0124861	0.0497582	0.0202085	Rps27/Rps21	2
down	GO:0002347	response to tumor cell	1/10	30/23355	0.0127737	0.0497582	0.0202085	Laptm5	1
down	GO:0002507	tolerance induction	1/10	30/23355	0.0127737	0.0497582	0.0202085	H2-T23	1
down	GO:0002717	positive regulation of natural killer cell mediated immunity	1/10	30/23355	0.0127737	0.0497582	0.0202085	H2-T23	1
down	GO:0032816	positive regulation of natural killer cell activation	1/10	30/23355	0.0127737	0.0497582	0.0202085	H2-T23	1
down	GO:0050858	negative regulation of antigen receptor-mediated signaling pathway	1/10	30/23355	0.0127737	0.0497582	0.0202085	Laptm5	1
down	GO:0071711	basement membrane organization	1/10	30/23355	0.0127737	0.0497582	0.0202085	Ctss	1
down	GO:0090502	RNA phosphodiester bond hydrolysis, endonucleolytic	1/10	30/23355	0.0127737	0.0497582	0.0202085	Rps21	1
down	GO:0002683	negative regulation of immune system process	2/10	417/23355	0.0130169	0.0497582	0.0202085	Laptm5/H2-T23	2
down	GO:0036037	CD8-positive, alpha-beta T cell activation	1/10	31/23355	0.0131969	0.0497582	0.0202085	H2-T23	1
down	GO:0061082	myeloid leukocyte cytokine production	1/10	31/23355	0.0131969	0.0497582	0.0202085	Laptm5	1
down	GO:1902883	negative regulation of response to oxidative stress	1/10	31/23355	0.0131969	0.0497582	0.0202085	Hk3	1
down	GO:0009112	nucleobase metabolic process	1/10	32/23355	0.01362	0.0497582	0.0202085	Ttr	1
down	GO:0010803	regulation of tumor necrosis factor-mediated signaling pathway	1/10	32/23355	0.01362	0.0497582	0.0202085	Laptm5	1
down	GO:0032673	regulation of interleukin-4 production	1/10	32/23355	0.01362	0.0497582	0.0202085	H2-T23	1
down	GO:0022407	regulation of cell-cell adhesion	2/10	432/23355	0.0139236	0.0497582	0.0202085	Laptm5/H2-T23	2
down	GO:0002438	acute inflammatory response to antigenic stimulus	1/10	33/23355	0.0140429	0.0497582	0.0202085	H2-T23	1
down	GO:0002486	antigen processing and presentation of endogenous peptide antigen via MHC class I via ER pathway, TAP-independent	1/10	33/23355	0.0140429	0.0497582	0.0202085	H2-T23	1
down	GO:0022617	extracellular matrix disassembly	1/10	33/23355	0.0140429	0.0497582	0.0202085	Ctss	1
down	GO:1903205	regulation of hydrogen peroxide-induced cell death	1/10	33/23355	0.0140429	0.0497582	0.0202085	Hk3	1
down	GO:0002697	regulation of immune effector process	2/10	437/23355	0.0142318	0.0497582	0.0202085	Laptm5/H2-T23	2
down	GO:0002476	antigen processing and presentation of endogenous peptide antigen via MHC class Ib	1/10	34/23355	0.0144657	0.0497582	0.0202085	H2-T23	1
down	GO:0002484	antigen processing and presentation of endogenous peptide antigen via MHC class I via ER pathway	1/10	34/23355	0.0144657	0.0497582	0.0202085	H2-T23	1
down	GO:0000460	maturation of 5.8S rRNA	1/10	35/23355	0.0148883	0.0497582	0.0202085	Rps21	1
down	GO:0000462	maturation of SSU-rRNA from tricistronic rRNA transcript (SSU-rRNA, 5.8S rRNA, LSU-rRNA)	1/10	35/23355	0.0148883	0.0497582	0.0202085	Rps21	1
down	GO:0002428	antigen processing and presentation of peptide antigen via MHC class Ib	1/10	35/23355	0.0148883	0.0497582	0.0202085	H2-T23	1
down	GO:0006623	protein targeting to vacuole	1/10	35/23355	0.0148883	0.0497582	0.0202085	Laptm5	1
down	GO:0032689	negative regulation of interferon-gamma production	1/10	35/23355	0.0148883	0.0497582	0.0202085	Laptm5	1
down	GO:0001819	positive regulation of cytokine production	2/10	452/23355	0.0151746	0.0498579	0.020249	Laptm5/H2-T23	2
down	GO:0002675	positive regulation of acute inflammatory response	1/10	36/23355	0.0153107	0.0498579	0.020249	H2-T23	1
down	GO:0050869	negative regulation of B cell activation	1/10	36/23355	0.0153107	0.0498579	0.020249	Laptm5	1

## Sheet: 3 RT+TMZ vs RT+TMZ+MET
Cluster	ID	Description	GeneRatio	BgRatio	pvalue	p.adjust	qvalue	geneID	Count
up	GO:0050729	positive regulation of inflammatory response	2/4	135/23355	0.00019749	0.0256737	0.00540499	Tgm2/Ctss	2
up	GO:0048771	tissue remodeling	2/4	198/23355	0.000424297	0.026513	0.00558169	Tgm2/Ctss	2
up	GO:0031349	positive regulation of defense response	2/4	259/23355	0.00072433	0.026513	0.00558169	Tgm2/Ctss	2
up	GO:0050727	regulation of inflammatory response	2/4	344/23355	0.00127276	0.026513	0.00558169	Tgm2/Ctss	2
up	GO:0032103	positive regulation of response to external stimulus	2/4	405/23355	0.00175875	0.026513	0.00558169	Tgm2/Ctss	2
up	GO:0051561	positive regulation of mitochondrial calcium ion concentration	1/4	11/23355	0.00188276	0.026513	0.00558169	Tgm2	1
up	GO:0019886	antigen processing and presentation of exogenous peptide antigen via MHC class II	1/4	16/23355	0.00273767	0.026513	0.00558169	Ctss	1
up	GO:0006144	purine nucleobase metabolic process	1/4	18/23355	0.00307949	0.026513	0.00558169	Ttr	1
up	GO:0048245	eosinophil chemotaxis	1/4	19/23355	0.00325036	0.026513	0.00558169	Ccl8	1
up	GO:1901741	positive regulation of myoblast fusion	1/4	19/23355	0.00325036	0.026513	0.00558169	Ccl8	1
up	GO:0002495	antigen processing and presentation of peptide antigen via MHC class II	1/4	21/23355	0.00359204	0.026513	0.00558169	Ctss	1
up	GO:0010447	response to acidic pH	1/4	21/23355	0.00359204	0.026513	0.00558169	Ctss	1
up	GO:0002504	antigen processing and presentation of peptide or polysaccharide antigen via MHC class II	1/4	22/23355	0.00376285	0.026513	0.00558169	Ctss	1
up	GO:0042572	retinol metabolic process	1/4	23/23355	0.00393364	0.026513	0.00558169	Ttr	1
up	GO:0072677	eosinophil migration	1/4	23/23355	0.00393364	0.026513	0.00558169	Ccl8	1
up	GO:1901739	regulation of myoblast fusion	1/4	23/23355	0.00393364	0.026513	0.00558169	Ccl8	1
up	GO:0002478	antigen processing and presentation of exogenous peptide antigen	1/4	27/23355	0.00461656	0.026513	0.00558169	Ctss	1
up	GO:0018149	peptide cross-linking	1/4	27/23355	0.00461656	0.026513	0.00558169	Tgm2	1
up	GO:0060143	positive regulation of syncytium formation by plasma membrane fusion	1/4	27/23355	0.00461656	0.026513	0.00558169	Ccl8	1
up	GO:0032469	endoplasmic reticulum calcium ion homeostasis	1/4	28/23355	0.00478724	0.026513	0.00558169	Tgm2	1
up	GO:0045663	positive regulation of myoblast differentiation	1/4	28/23355	0.00478724	0.026513	0.00558169	Ccl8	1
up	GO:0051560	mitochondrial calcium ion homeostasis	1/4	28/23355	0.00478724	0.026513	0.00558169	Tgm2	1
up	GO:0060445	branching involved in salivary gland morphogenesis	1/4	28/23355	0.00478724	0.026513	0.00558169	Tgm2	1
up	GO:0071711	basement membrane organization	1/4	30/23355	0.00512852	0.026513	0.00558169	Ctss	1
up	GO:0009112	nucleobase metabolic process	1/4	32/23355	0.00546972	0.026513	0.00558169	Ttr	1
up	GO:0022617	extracellular matrix disassembly	1/4	33/23355	0.00564029	0.026513	0.00558169	Ctss	1
up	GO:0060142	regulation of syncytium formation by plasma membrane fusion	1/4	33/23355	0.00564029	0.026513	0.00558169	Ccl8	1
up	GO:0019884	antigen processing and presentation of exogenous antigen	1/4	34/23355	0.00581083	0.026513	0.00558169	Ctss	1
up	GO:0007435	salivary gland morphogenesis	1/4	37/23355	0.00632233	0.026513	0.00558169	Tgm2	1
up	GO:0030574	collagen catabolic process	1/4	37/23355	0.00632233	0.026513	0.00558169	Ctss	1
up	GO:0051482	positive regulation of cytosolic calcium ion concentration involved in phospholipase C-activating G protein-coupled signaling pathway	1/4	37/23355	0.00632233	0.026513	0.00558169	Tgm2	1
up	GO:0007431	salivary gland development	1/4	41/23355	0.00700403	0.0282628	0.00595006	Tgm2	1
up	GO:0009268	response to pH	1/4	42/23355	0.0071744	0.0282628	0.00595006	Ctss	1
up	GO:0007520	myoblast fusion	1/4	48/23355	0.00819615	0.0297089	0.00625451	Ccl8	1
up	GO:0043277	apoptotic cell clearance	1/4	48/23355	0.00819615	0.0297089	0.00625451	Tgm2	1
up	GO:0048247	lymphocyte chemotaxis	1/4	52/23355	0.00887688	0.0297089	0.00625451	Ccl8	1
up	GO:0001974	blood vessel remodeling	1/4	53/23355	0.00904701	0.0297089	0.00625451	Tgm2	1
up	GO:0035272	exocrine system development	1/4	54/23355	0.00921712	0.0297089	0.00625451	Tgm2	1
up	GO:0001523	retinoid metabolic process	1/4	56/23355	0.00955726	0.0297089	0.00625451	Ttr	1
up	GO:0002548	monocyte chemotaxis	1/4	56/23355	0.00955726	0.0297089	0.00625451	Ccl8	1
up	GO:0051930	regulation of sensory perception of pain	1/4	57/23355	0.00972731	0.0297089	0.00625451	Ctss	1
up	GO:0016101	diterpenoid metabolic process	1/4	58/23355	0.00989732	0.0297089	0.00625451	Ttr	1
up	GO:0051931	regulation of sensory perception	1/4	58/23355	0.00989732	0.0297089	0.00625451	Ctss	1
up	GO:0070098	chemokine-mediated signaling pathway	1/4	61/23355	0.0104072	0.0297089	0.00625451	Ccl8	1
up	GO:0006721	terpenoid metabolic process	1/4	63/23355	0.0107471	0.0297089	0.00625451	Ttr	1
up	GO:0045661	regulation of myoblast differentiation	1/4	63/23355	0.0107471	0.0297089	0.00625451	Ccl8	1
up	GO:0000768	syncytium formation by plasma membrane fusion	1/4	65/23355	0.0110868	0.0297089	0.00625451	Ccl8	1
up	GO:0140253	cell-cell fusion	1/4	65/23355	0.0110868	0.0297089	0.00625451	Ccl8	1
up	GO:0034308	primary alcohol metabolic process	1/4	66/23355	0.0112567	0.0297089	0.00625451	Ttr	1
up	GO:0006949	syncytium formation	1/4	67/23355	0.0114265	0.0297089	0.00625451	Ccl8	1
up	GO:1990868	response to chemokine	1/4	71/23355	0.0121056	0.0301092	0.00633878	Ccl8	1
up	GO:1990869	cellular response to chemokine	1/4	71/23355	0.0121056	0.0301092	0.00633878	Ccl8	1
up	GO:0048002	antigen processing and presentation of peptide antigen	1/4	72/23355	0.0122753	0.0301092	0.00633878	Ctss	1
up	GO:0045453	bone resorption	1/4	78/23355	0.0132931	0.0320019	0.00673724	Ctss	1
up	GO:0071347	cellular response to interleukin-1	1/4	80/23355	0.0136322	0.0322216	0.00678348	Ccl8	1
up	GO:2001259	positive regulation of cation channel activity	1/4	82/23355	0.0139712	0.0322507	0.00678961	Ctss	1
up	GO:0006720	isoprenoid metabolic process	1/4	83/23355	0.0141407	0.0322507	0.00678961	Ttr	1
up	GO:0045445	myoblast differentiation	1/4	94/23355	0.0160034	0.0358697	0.00755152	Ccl8	1
up	GO:0070555	response to interleukin-1	1/4	96/23355	0.0163418	0.0360074	0.00758051	Ccl8	1
up	GO:0007200	phospholipase C-activating G protein-coupled receptor signaling pathway	1/4	99/23355	0.0168493	0.0365067	0.00768562	Tgm2	1
up	GO:0030593	neutrophil chemotaxis	1/4	101/23355	0.0171874	0.036629	0.00771136	Ccl8	1
up	GO:0072676	lymphocyte migration	1/4	104/23355	0.0176945	0.0368613	0.00776026	Ccl8	1
up	GO:0046849	bone remodeling	1/4	105/23355	0.0178635	0.0368613	0.00776026	Ctss	1
up	GO:0048661	positive regulation of smooth muscle cell proliferation	1/4	108/23355	0.0183704	0.0372822	0.00784889	Tgm2	1
up	GO:0032963	collagen metabolic process	1/4	111/23355	0.018877	0.0372822	0.00784889	Ctss	1
up	GO:0034754	cellular hormone metabolic process	1/4	113/23355	0.0192147	0.0372822	0.00784889	Ttr	1
up	GO:0071346	cellular response to interferon-gamma	1/4	113/23355	0.0192147	0.0372822	0.00784889	Ccl8	1
up	GO:0019882	antigen processing and presentation	1/4	119/23355	0.0202271	0.0384268	0.00808986	Ctss	1
up	GO:0032414	positive regulation of ion transmembrane transporter activity	1/4	120/23355	0.0203958	0.0384268	0.00808986	Ctss	1
up	GO:0043123	positive regulation of I-kappaB kinase/NF-kappaB signaling	1/4	122/23355	0.0207331	0.0384954	0.0081043	Tgm2	1
up	GO:0071621	granulocyte chemotaxis	1/4	126/23355	0.0214073	0.0384954	0.0081043	Ccl8	1
up	GO:1990266	neutrophil migration	1/4	126/23355	0.0214073	0.0384954	0.0081043	Ccl8	1
up	GO:0032411	positive regulation of transporter activity	1/4	128/23355	0.0217443	0.0384954	0.0081043	Ctss	1
up	GO:0014902	myotube differentiation	1/4	129/23355	0.0219128	0.0384954	0.0081043	Ccl8	1
up	GO:0034341	response to interferon-gamma	1/4	137/23355	0.0232598	0.0403169	0.00848777	Ccl8	1
up	GO:0019233	sensory perception of pain	1/4	148/23355	0.0251096	0.0429506	0.00904222	Ctss	1
up	GO:0022612	gland morphogenesis	1/4	154/23355	0.0261174	0.0438089	0.00922293	Tgm2	1
up	GO:0097530	granulocyte migration	1/4	155/23355	0.0262853	0.0438089	0.00922293	Ccl8	1
up	GO:1904064	positive regulation of cation transmembrane transport	1/4	168/23355	0.0284661	0.0459262	0.00966868	Ctss	1
up	GO:0071356	cellular response to tumor necrosis factor	1/4	170/23355	0.0288013	0.0459262	0.00966868	Ccl8	1
up	GO:0048660	regulation of smooth muscle cell proliferation	1/4	171/23355	0.0289688	0.0459262	0.00966868	Tgm2	1
up	GO:0071674	mononuclear cell migration	1/4	171/23355	0.0289688	0.0459262	0.00966868	Ccl8	1
up	GO:0048659	smooth muscle cell proliferation	1/4	177/23355	0.0299737	0.0468661	0.00986655	Tgm2	1
up	GO:2001257	regulation of cation channel activity	1/4	179/23355	0.0303085	0.0468661	0.00986655	Ctss	1
up	GO:0043122	regulation of I-kappaB kinase/NF-kappaB signaling	1/4	181/23355	0.0306432	0.0468661	0.00986655	Tgm2	1
up	GO:0035148	tube formation	1/4	184/23355	0.0311451	0.0470798	0.00991154	Tgm2	1
up	GO:0031644	regulation of nervous system process	1/4	187/23355	0.0316468	0.0472883	0.00995544	Ctss	1
up	GO:0034612	response to tumor necrosis factor	1/4	190/23355	0.0321483	0.0474918	0.00999828	Ccl8	1
down	GO:0009636	response to toxic substance	2/4	115/23355	0.000143287	0.00831065	0.00165911	Mbp/Mt1	2
down	GO:0034115	negative regulation of heterotypic cell-cell adhesion	1/4	11/23355	0.00188276	0.0158785	0.00316994	Mbp	1
down	GO:0070587	regulation of cell-cell adhesion involved in gastrulation	1/4	11/23355	0.00188276	0.0158785	0.00316994	Mbp	1
down	GO:0070586	cell-cell adhesion involved in gastrulation	1/4	12/23355	0.00205378	0.0158785	0.00316994	Mbp	1
down	GO:2000343	positive regulation of chemokine (C-X-C motif) ligand 2 production	1/4	12/23355	0.00205378	0.0158785	0.00316994	Mbp	1
down	GO:1905048	regulation of metallopeptidase activity	1/4	13/23355	0.00222479	0.0158785	0.00316994	Mbp	1
down	GO:0071294	cellular response to zinc ion	1/4	14/23355	0.00239577	0.0158785	0.00316994	Mt1	1
down	GO:0071280	cellular response to copper ion	1/4	15/23355	0.00256673	0.0158785	0.00316994	Mt1	1
down	GO:0072567	chemokine (C-X-C motif) ligand 2 production	1/4	16/23355	0.00273767	0.0158785	0.00316994	Mbp	1
down	GO:2000341	regulation of chemokine (C-X-C motif) ligand 2 production	1/4	16/23355	0.00273767	0.0158785	0.00316994	Mbp	1
down	GO:0035633	maintenance of blood-brain barrier	1/4	18/23355	0.00307949	0.0162373	0.00324157	Mbp	1
down	GO:0034114	regulation of heterotypic cell-cell adhesion	1/4	25/23355	0.00427514	0.0169152	0.00337689	Mbp	1
down	GO:0046688	response to copper ion	1/4	25/23355	0.00427514	0.0169152	0.00337689	Mt1	1
down	GO:0007263	nitric oxide mediated signal transduction	1/4	26/23355	0.00444586	0.0169152	0.00337689	Mt1	1
down	GO:0071276	cellular response to cadmium ion	1/4	27/23355	0.00461656	0.0169152	0.00337689	Mt1	1
down	GO:0006882	cellular zinc ion homeostasis	1/4	28/23355	0.00478724	0.0169152	0.00337689	Mt1	1
down	GO:0055069	zinc ion homeostasis	1/4	29/23355	0.00495789	0.0169152	0.00337689	Mt1	1
down	GO:0010043	response to zinc ion	1/4	35/23355	0.00598136	0.0192733	0.00384766	Mt1	1
down	GO:0046686	response to cadmium ion	1/4	39/23355	0.00666323	0.0203404	0.00406069	Mt1	1
down	GO:0098754	detoxification	1/4	50/23355	0.00853656	0.024756	0.00494222	Mt1	1
down	GO:0034113	heterotypic cell-cell adhesion	1/4	54/23355	0.00921712	0.0254568	0.00508212	Mbp	1
down	GO:0032722	positive regulation of chemokine production	1/4	68/23355	0.0115963	0.0305721	0.00610332	Mbp	1
down	GO:0006414	translational elongation	1/4	74/23355	0.0126146	0.0318108	0.00635062	Rplp2	1
down	GO:0032642	regulation of chemokine production	1/4	93/23355	0.0158342	0.038266	0.0076393	Mbp	1
down	GO:0032602	chemokine production	1/4	101/23355	0.0171874	0.0387183	0.00772961	Mbp	1
down	GO:0032755	positive regulation of interleukin-6 production	1/4	102/23355	0.0173565	0.0387183	0.00772961	Mbp	1
down	GO:0046916	cellular transition metal ion homeostasis	1/4	109/23355	0.0185393	0.0398251	0.00795057	Mt1	1
down	GO:0055076	transition metal ion homeostasis	1/4	136/23355	0.0230915	0.0469858	0.00938011	Mt1	1
down	GO:0032675	regulation of interleukin-6 production	1/4	157/23355	0.0266211	0.0469858	0.00938011	Mbp	1
down	GO:0071248	cellular response to metal ion	1/4	162/23355	0.0274601	0.0469858	0.00938011	Mt1	1
down	GO:0010950	positive regulation of endopeptidase activity	1/4	165/23355	0.0279632	0.0469858	0.00938011	Mbp	1
down	GO:0032635	interleukin-6 production	1/4	169/23355	0.0286337	0.0469858	0.00938011	Mbp	1
down	GO:0042552	myelination	1/4	171/23355	0.0289688	0.0469858	0.00938011	Mbp	1
down	GO:0007272	ensheathment of neurons	1/4	174/23355	0.0294714	0.0469858	0.00938011	Mbp	1
down	GO:0008366	axon ensheathment	1/4	174/23355	0.0294714	0.0469858	0.00938011	Mbp	1
down	GO:0010952	positive regulation of peptidase activity	1/4	174/23355	0.0294714	0.0469858	0.00938011	Mbp	1
down	GO:0007369	gastrulation	1/4	177/23355	0.0299737	0.0469858	0.00938011	Mbp	1
down	GO:0043524	negative regulation of neuron apoptotic process	1/4	184/23355	0.0311451	0.0475373	0.0094902	Mt1	1
down	GO:0022408	negative regulation of cell-cell adhesion	1/4	194/23355	0.0328167	0.0488043	0.00974314	Mbp	1

## Sheet: 12 RT vs RT+TMZ
Cluster	ID	Description	GeneRatio	BgRatio	pvalue	p.adjust	qvalue	geneID	Count
up	GO:0022613	ribonucleoprotein complex biogenesis	16/37	408/23355	5.17378e-19	4.55293e-16	3.14784e-16	Rplp0/Rpl23a/Cdkn2a/Rpl10/Rps5/Rps10/Rpl5/Rpsa/Rps7/Rps2/Rpl24/Rpl7/Hsp90ab1/Rpl13a/Rps16/Rps24	16
up	GO:0042254	ribosome biogenesis	14/37	294/23355	8.67133e-18	3.81539e-15	2.63791e-15	Rplp0/Rpl23a/Cdkn2a/Rpl10/Rps5/Rps10/Rpl5/Rpsa/Rps7/Rps2/Rpl24/Rpl7/Rps16/Rps24	14
up	GO:0002181	cytoplasmic translation	10/37	92/23355	1.73484e-16	5.08885e-14	3.51837e-14	Rplp0/Rpl8/Rpl15/Rpl19/Rpsa/Rpl18a/Rps2/Rpl24/Rpl13a/Rpl9	10
up	GO:0042255	ribosome assembly	9/37	64/23355	5.67549e-16	1.24861e-13	8.63272e-14	Rplp0/Rpl23a/Rpl10/Rps5/Rps10/Rpl5/Rpsa/Rps2/Rpl24	9
up	GO:0022618	ribonucleoprotein complex assembly	11/37	171/23355	1.69811e-15	2.98867e-13	2.06633e-13	Rplp0/Rpl23a/Rpl10/Rps5/Rps10/Rpl5/Rpsa/Rps2/Rpl24/Hsp90ab1/Rpl13a	11
up	GO:0071826	ribonucleoprotein complex subunit organization	11/37	178/23355	2.65601e-15	3.89549e-13	2.69329e-13	Rplp0/Rpl23a/Rpl10/Rps5/Rps10/Rpl5/Rpsa/Rps2/Rpl24/Hsp90ab1/Rpl13a	11
up	GO:0042274	ribosomal small subunit biogenesis	7/37	73/23355	2.0728e-11	2.6058e-09	1.80162e-09	Rps5/Rps10/Rpsa/Rps7/Rps2/Rps16/Rps24	7
up	GO:0000027	ribosomal large subunit assembly	5/37	28/23355	7.20945e-10	7.9304e-08	5.48298e-08	Rplp0/Rpl23a/Rpl10/Rpl5/Rpl24	5
up	GO:0042273	ribosomal large subunit biogenesis	6/37	72/23355	1.49572e-09	1.46249e-07	1.01114e-07	Rplp0/Rpl23a/Rpl10/Rpl5/Rpl24/Rpl7	6
up	GO:0031396	regulation of protein ubiquitination	7/37	205/23355	2.98377e-08	2.50292e-06	1.73049e-06	Cdkn2a/Rpl5/Ppia/Rps7/Rps2/Hsp90ab1/Rps3	7
up	GO:0000028	ribosomal small subunit assembly	4/37	21/23355	3.12865e-08	2.50292e-06	1.73049e-06	Rps5/Rps10/Rpsa/Rps2	4
up	GO:1903320	regulation of protein modification by small protein conjugation or removal	7/37	240/23355	8.77836e-08	6.43746e-06	4.45078e-06	Cdkn2a/Rpl5/Ppia/Rps7/Rps2/Hsp90ab1/Rps3	7
up	GO:0031397	negative regulation of protein ubiquitination	5/37	80/23355	1.66173e-07	1.12487e-05	7.77718e-06	Cdkn2a/Rpl5/Ppia/Rps7/Rps3	5
up	GO:1903321	negative regulation of protein modification by small protein conjugation or removal	5/37	91/23355	3.17439e-07	1.99533e-05	1.37955e-05	Cdkn2a/Rpl5/Ppia/Rps7/Rps3	5
up	GO:1904667	negative regulation of ubiquitin protein ligase activity	3/37	10/23355	4.35862e-07	2.55705e-05	1.76792e-05	Cdkn2a/Rpl5/Rps7	3
up	GO:0006364	rRNA processing	6/37	207/23355	8.33532e-07	4.58443e-05	3.16961e-05	Cdkn2a/Rpl5/Rps7/Rpl7/Rps16/Rps24	6
up	GO:0016072	rRNA metabolic process	6/37	216/23355	1.0683e-06	5.53004e-05	3.8234e-05	Cdkn2a/Rpl5/Rps7/Rpl7/Rps16/Rps24	6
up	GO:0051438	regulation of ubiquitin-protein transferase activity	4/37	50/23355	1.16505e-06	5.6958e-05	3.938e-05	Cdkn2a/Rpl5/Rps7/Rps2	4
up	GO:2000059	negative regulation of ubiquitin-dependent protein catabolic process	4/37	53/23355	1.47634e-06	6.83777e-05	4.72755e-05	Cdkn2a/Rpl5/Rps7/Hsp90ab1	4
up	GO:0051444	negative regulation of ubiquitin-protein transferase activity	3/37	18/23355	2.93808e-06	0.000129275	8.93794e-05	Cdkn2a/Rpl5/Rps7	3
up	GO:1903051	negative regulation of proteolysis involved in cellular protein catabolic process	4/37	67/23355	3.80369e-06	0.000159393	0.000110202	Cdkn2a/Rpl5/Rps7/Hsp90ab1	4
up	GO:2000058	regulation of ubiquitin-dependent protein catabolic process	5/37	162/23355	5.49858e-06	0.000219943	0.000152066	Rack1/Cdkn2a/Rpl5/Rps7/Hsp90ab1	5
up	GO:1904666	regulation of ubiquitin protein ligase activity	3/37	23/23355	6.34192e-06	0.000242647	0.000167763	Cdkn2a/Rpl5/Rps7	3
up	GO:2001242	regulation of intrinsic apoptotic signaling pathway	5/37	170/23355	6.95397e-06	0.000246091	0.000170144	Rack1/Ppia/Rps7/Tpt1/Rps3	5
up	GO:1903363	negative regulation of cellular protein catabolic process	4/37	78/23355	6.99123e-06	0.000246091	0.000170144	Cdkn2a/Rpl5/Rps7/Hsp90ab1	4
up	GO:0071353	cellular response to interleukin-4	3/37	29/23355	1.29995e-05	0.000439982	0.000304198	Rplp0/Rps2/Hsp90ab1	3
up	GO:0070670	response to interleukin-4	3/37	31/23355	1.59566e-05	0.000520065	0.000359567	Rplp0/Rps2/Hsp90ab1	3
up	GO:0006417	regulation of translation	6/37	350/23355	1.70447e-05	0.000535692	0.00037037	Rack1/Rpl10/Rpl5/Rpl13a/Rps9/Rps3	6
up	GO:0034470	ncRNA processing	6/37	355/23355	1.84643e-05	0.000560297	0.000387382	Cdkn2a/Rpl5/Rps7/Rpl7/Rps16/Rps24	6
up	GO:1903050	regulation of proteolysis involved in cellular protein catabolic process	5/37	214/23355	2.11615e-05	0.000620738	0.00042917	Rack1/Cdkn2a/Rpl5/Rps7/Hsp90ab1	5
up	GO:0034248	regulation of cellular amide metabolic process	6/37	409/23355	4.08246e-05	0.0011552	0.000798688	Rack1/Rpl10/Rpl5/Rpl13a/Rps9/Rps3	6
up	GO:1903362	regulation of cellular protein catabolic process	5/37	247/23355	4.20071e-05	0.0011552	0.000798688	Rack1/Cdkn2a/Rpl5/Rps7/Hsp90ab1	5
up	GO:0042177	negative regulation of protein catabolic process	4/37	124/23355	4.36509e-05	0.00116402	0.000804792	Cdkn2a/Rpl5/Rps7/Hsp90ab1	4
up	GO:0034660	ncRNA metabolic process	6/37	445/23355	6.51851e-05	0.00168714	0.00116647	Cdkn2a/Rpl5/Rps7/Rpl7/Rps16/Rps24	6
up	GO:0035306	positive regulation of dephosphorylation	3/37	56/23355	9.57544e-05	0.00240754	0.00166454	Rpl5/Ppia/Hsp90ab1	3
up	GO:0097193	intrinsic apoptotic signaling pathway	5/37	298/23355	0.000102008	0.00249354	0.001724	Rack1/Ppia/Rps7/Tpt1/Rps3	5
up	GO:0006450	regulation of translational fidelity	2/37	10/23355	0.000109019	0.00259289	0.00179269	Rps5/Rps9	2
up	GO:2000434	regulation of protein neddylation	2/37	11/23355	0.000133113	0.00308261	0.00213128	Cdkn2a/Rpl5	2
up	GO:2001244	positive regulation of intrinsic apoptotic signaling pathway	3/37	68/23355	0.000170868	0.00385549	0.00266563	Rack1/Rps7/Rps3	3
up	GO:0001731	formation of translation preinitiation complex	2/37	13/23355	0.000188401	0.00405037	0.00280037	Rps2/Rpl13a	2
up	GO:0050821	protein stabilization	4/37	181/23355	0.00018871	0.00405037	0.00280037	Cdkn2a/Rpl5/Rps7/Hsp90ab1	4
up	GO:1901796	regulation of signal transduction by p53 class mediator	3/37	71/23355	0.000194231	0.00406961	0.00281368	Cdkn2a/Rpl5/Rps7	3
up	GO:0042176	regulation of protein catabolic process	5/37	390/23355	0.000355352	0.00719086	0.00497167	Rack1/Cdkn2a/Rpl5/Rps7/Hsp90ab1	5
up	GO:2001233	regulation of apoptotic signaling pathway	5/37	391/23355	0.000359543	0.00719086	0.00497167	Rack1/Ppia/Rps7/Tpt1/Rps3	5
up	GO:0070301	cellular response to hydrogen peroxide	3/37	89/23355	0.000378434	0.00740049	0.00511661	Rack1/Cdkn2a/Rps3	3
up	GO:0045116	protein neddylation	2/37	19/23355	0.000410567	0.00785433	0.00543038	Cdkn2a/Rpl5	2
up	GO:0031330	negative regulation of cellular catabolic process	4/37	246/23355	0.000603705	0.0113034	0.00781504	Cdkn2a/Rpl5/Rps7/Hsp90ab1	4
up	GO:0051882	mitochondrial depolarization	2/37	24/23355	0.000659372	0.0120885	0.00835783	Rack1/Cdkn2a	2
up	GO:0002183	cytoplasmic translational initiation	2/37	25/23355	0.000715994	0.0126015	0.00871251	Rps2/Rpl13a	2
up	GO:1901798	positive regulation of signal transduction by p53 class mediator	2/37	25/23355	0.000715994	0.0126015	0.00871251	Cdkn2a/Rps7	2
up	GO:0051348	negative regulation of transferase activity	4/37	265/23355	0.000797136	0.0137545	0.00950969	Cdkn2a/Rpl5/Ppia/Rps7	4
up	GO:0034599	cellular response to oxidative stress	4/37	274/23355	0.000902551	0.0152739	0.0105602	Rack1/Cdkn2a/Ppia/Rps3	4
up	GO:0042542	response to hydrogen peroxide	3/37	121/23355	0.000926808	0.0153885	0.0106394	Rack1/Cdkn2a/Rps3	3
up	GO:0010922	positive regulation of phosphatase activity	2/37	30/23355	0.00103303	0.0168345	0.0116392	Rpl5/Hsp90ab1	2
up	GO:0043280	positive regulation of cysteine-type endopeptidase activity involved in apoptotic process	3/37	127/23355	0.00106593	0.0170548	0.0117915	Rack1/Cdkn2a/Rps3	3
up	GO:0031647	regulation of protein stability	4/37	292/23355	0.00114231	0.0179506	0.0124108	Cdkn2a/Rpl5/Rps7/Hsp90ab1	4
up	GO:0072331	signal transduction by p53 class mediator	3/37	135/23355	0.00127103	0.019623	0.0135671	Cdkn2a/Rpl5/Rps7	3
up	GO:0009895	negative regulation of catabolic process	4/37	310/23355	0.00142369	0.0216008	0.0149345	Cdkn2a/Rpl5/Rps7/Hsp90ab1	4
up	GO:2001056	positive regulation of cysteine-type endopeptidase activity	3/37	144/23355	0.0015297	0.0228159	0.0157746	Rack1/Cdkn2a/Rps3	3
up	GO:1902229	regulation of intrinsic apoptotic signaling pathway in response to DNA damage	2/37	37/23355	0.0015706	0.0229568	0.0158721	Tpt1/Rps3	2
up	GO:0017148	negative regulation of translation	3/37	146/23355	0.00159133	0.0229568	0.0158721	Rack1/Rpl13a/Rps3	3
up	GO:0034614	cellular response to reactive oxygen species	3/37	147/23355	0.00162272	0.0230321	0.0159241	Rack1/Cdkn2a/Rps3	3
up	GO:0062197	cellular response to chemical stress	4/37	331/23355	0.00180945	0.0252749	0.0174748	Rack1/Cdkn2a/Ppia/Rps3	4
up	GO:2001235	positive regulation of apoptotic signaling pathway	3/37	156/23355	0.00192281	0.0260762	0.0180288	Rack1/Rps7/Rps3	3
up	GO:0035307	positive regulation of protein dephosphorylation	2/37	41/23355	0.00192608	0.0260762	0.0180288	Ppia/Hsp90ab1	2
up	GO:0045861	negative regulation of proteolysis	4/37	342/23355	0.00203806	0.0271741	0.0187878	Cdkn2a/Rpl5/Rps7/Hsp90ab1	4
up	GO:0010950	positive regulation of endopeptidase activity	3/37	165/23355	0.00225544	0.0296237	0.0204815	Rack1/Cdkn2a/Rps3	3
up	GO:0034249	negative regulation of cellular amide metabolic process	3/37	169/23355	0.00241403	0.0312405	0.0215993	Rack1/Rpl13a/Rps3	3
up	GO:0035303	regulation of dephosphorylation	3/37	171/23355	0.00249586	0.0318313	0.0220077	Rpl5/Ppia/Hsp90ab1	3
up	GO:0010952	positive regulation of peptidase activity	3/37	174/23355	0.00262179	0.0329597	0.0227879	Rack1/Cdkn2a/Rps3	3
up	GO:1903202	negative regulation of oxidative stress-induced cell death	2/37	53/23355	0.00319833	0.0396412	0.0274074	Rack1/Ppia	2
up	GO:0000302	response to reactive oxygen species	3/37	200/23355	0.00387953	0.0471473	0.0325971	Rack1/Cdkn2a/Rps3	3
up	GO:0006979	response to oxidative stress	4/37	410/23355	0.00391108	0.0471473	0.0325971	Rack1/Cdkn2a/Ppia/Rps3	4
up	GO:0071156	regulation of cell cycle arrest	2/37	60/23355	0.00407965	0.0485148	0.0335425	Cdkn2a/Hsp90ab1	2
down	GO:0006144	purine nucleobase metabolic process	1/1	18/23355	0.000770713	0.00524819		Ttr	1
down	GO:0042572	retinol metabolic process	1/1	23/23355	0.0009848	0.00524819		Ttr	1
down	GO:0009112	nucleobase metabolic process	1/1	32/23355	0.00137016	0.00524819		Ttr	1
down	GO:0001523	retinoid metabolic process	1/1	56/23355	0.00239777	0.00524819		Ttr	1
down	GO:0016101	diterpenoid metabolic process	1/1	58/23355	0.00248341	0.00524819		Ttr	1
down	GO:0006721	terpenoid metabolic process	1/1	63/23355	0.0026975	0.00524819		Ttr	1
down	GO:0034308	primary alcohol metabolic process	1/1	66/23355	0.00282595	0.00524819		Ttr	1
down	GO:0006720	isoprenoid metabolic process	1/1	83/23355	0.00355384	0.00577499		Ttr	1
down	GO:0034754	cellular hormone metabolic process	1/1	113/23355	0.00483836	0.00698875		Ttr	1
down	GO:0042445	hormone metabolic process	1/1	203/23355	0.00869193	0.0112995		Ttr	1
down	GO:0006066	alcohol metabolic process	1/1	324/23355	0.0138728	0.0163134		Ttr	1
down	GO:0009914	hormone transport	1/1	376/23355	0.0160993	0.0163134		Ttr	1
down	GO:0072521	purine-containing compound metabolic process	1/1	381/23355	0.0163134	0.0163134		Ttr	1

## Sheet: 12 RT vs RT+TMZ+MET
Cluster	ID	Description	GeneRatio	BgRatio	pvalue	p.adjust	qvalue	geneID	Count
up	GO:2000288	positive regulation of myoblast proliferation	1/2	12/23355	0.00102738	0.011812		Malat1	1
up	GO:2000291	regulation of myoblast proliferation	1/2	17/23355	0.00145529	0.011812		Malat1	1
up	GO:0006144	purine nucleobase metabolic process	1/2	18/23355	0.00154086	0.011812		Ttr	1
up	GO:0042572	retinol metabolic process	1/2	23/23355	0.00196867	0.011812		Ttr	1
up	GO:0051450	myoblast proliferation	1/2	23/23355	0.00196867	0.011812		Malat1	1
up	GO:0009112	nucleobase metabolic process	1/2	32/23355	0.00273849	0.0136925		Ttr	1
up	GO:0001523	retinoid metabolic process	1/2	56/23355	0.0047899	0.0153928		Ttr	1
up	GO:0000381	regulation of alternative mRNA splicing, via spliceosome	1/2	57/23355	0.00487533	0.0153928		Malat1	1
up	GO:0016101	diterpenoid metabolic process	1/2	58/23355	0.00496076	0.0153928		Ttr	1
up	GO:0006721	terpenoid metabolic process	1/2	63/23355	0.00538783	0.0153928		Ttr	1
up	GO:0034308	primary alcohol metabolic process	1/2	66/23355	0.00564403	0.0153928		Ttr	1
up	GO:0000380	alternative mRNA splicing, via spliceosome	1/2	73/23355	0.0062417	0.0156043		Malat1	1
up	GO:0006720	isoprenoid metabolic process	1/2	83/23355	0.00709521	0.0163736		Ttr	1
up	GO:0048024	regulation of mRNA splicing, via spliceosome	1/2	107/23355	0.00914213	0.0193071		Malat1	1
up	GO:0034754	cellular hormone metabolic process	1/2	113/23355	0.00965353	0.0193071		Ttr	1
up	GO:0050684	regulation of mRNA processing	1/2	145/23355	0.0123788	0.0227459		Malat1	1
up	GO:0043484	regulation of RNA splicing	1/2	151/23355	0.0128893	0.0227459		Malat1	1
up	GO:0042445	hormone metabolic process	1/2	203/23355	0.0173087	0.0288478		Ttr	1
up	GO:1903311	regulation of mRNA metabolic process	1/2	259/23355	0.0220569	0.0294758		Malat1	1
up	GO:0050807	regulation of synapse organization	1/2	261/23355	0.0222263	0.0294758		Malat1	1
up	GO:0050803	regulation of synapse structure or activity	1/2	273/23355	0.0232422	0.0294758		Malat1	1
up	GO:0000375	RNA splicing, via transesterification reactions	1/2	277/23355	0.0235807	0.0294758		Malat1	1
up	GO:0000377	RNA splicing, via transesterification reactions with bulged adenosine as nucleophile	1/2	277/23355	0.0235807	0.0294758		Malat1	1
up	GO:0000398	mRNA splicing, via spliceosome	1/2	277/23355	0.0235807	0.0294758		Malat1	1
up	GO:0006066	alcohol metabolic process	1/2	324/23355	0.0275538	0.0330646		Ttr	1
up	GO:0009914	hormone transport	1/2	376/23355	0.0319402	0.0357557		Ttr	1
up	GO:0072521	purine-containing compound metabolic process	1/2	381/23355	0.0323614	0.0357557		Ttr	1
up	GO:0008380	RNA splicing	1/2	393/23355	0.033372	0.0357557		Malat1	1
up	GO:0006397	mRNA processing	1/2	466/23355	0.0395085	0.0408709		Malat1	1
up	GO:0050808	synapse organization	1/2	486/23355	0.0411863	0.0411863		Malat1	1
down	GO:0061684	chaperone-mediated autophagy	1/4	10/23355	0.00171171	0.0260029	0.00615858	Gfap	1
down	GO:0014010	Schwann cell proliferation	1/4	11/23355	0.00188276	0.0260029	0.00615858	Gfap	1
down	GO:0034115	negative regulation of heterotypic cell-cell adhesion	1/4	11/23355	0.00188276	0.0260029	0.00615858	Mbp	1
down	GO:0060020	Bergmann glial cell differentiation	1/4	11/23355	0.00188276	0.0260029	0.00615858	Gfap	1
down	GO:0070587	regulation of cell-cell adhesion involved in gastrulation	1/4	11/23355	0.00188276	0.0260029	0.00615858	Mbp	1
down	GO:0006880	intracellular sequestering of iron ion	1/4	12/23355	0.00205378	0.0260029	0.00615858	Fth1	1
down	GO:0070586	cell-cell adhesion involved in gastrulation	1/4	12/23355	0.00205378	0.0260029	0.00615858	Mbp	1
down	GO:2000343	positive regulation of chemokine (C-X-C motif) ligand 2 production	1/4	12/23355	0.00205378	0.0260029	0.00615858	Mbp	1
down	GO:0097577	sequestering of iron ion	1/4	13/23355	0.00222479	0.0260029	0.00615858	Fth1	1
down	GO:1905048	regulation of metallopeptidase activity	1/4	13/23355	0.00222479	0.0260029	0.00615858	Mbp	1
down	GO:0072567	chemokine (C-X-C motif) ligand 2 production	1/4	16/23355	0.00273767	0.0260029	0.00615858	Mbp	1
down	GO:2000341	regulation of chemokine (C-X-C motif) ligand 2 production	1/4	16/23355	0.00273767	0.0260029	0.00615858	Mbp	1
down	GO:0035633	maintenance of blood-brain barrier	1/4	18/23355	0.00307949	0.0260029	0.00615858	Mbp	1
down	GO:0051580	regulation of neurotransmitter uptake	1/4	18/23355	0.00307949	0.0260029	0.00615858	Gfap	1
down	GO:0051238	sequestering of metal ion	1/4	19/23355	0.00325036	0.0260029	0.00615858	Fth1	1
down	GO:0060252	positive regulation of glial cell proliferation	1/4	21/23355	0.00359204	0.0265613	0.00629083	Gfap	1
down	GO:0006120	mitochondrial electron transport, NADH to ubiquinone	1/4	22/23355	0.00376285	0.0265613	0.00629083	Ndufb9	1
down	GO:0034114	regulation of heterotypic cell-cell adhesion	1/4	25/23355	0.00427514	0.0285009	0.00675022	Mbp	1
down	GO:0015740	C4-dicarboxylate transport	1/4	27/23355	0.00461656	0.0291572	0.00690566	Gfap	1
down	GO:0045109	intermediate filament organization	1/4	29/23355	0.00495789	0.0297473	0.00704542	Gfap	1
down	GO:0048147	negative regulation of fibroblast proliferation	1/4	35/23355	0.00598136	0.0336193	0.00796248	Fth1	1
down	GO:0014002	astrocyte development	1/4	38/23355	0.00649279	0.0336193	0.00796248	Gfap	1
down	GO:0140354	lipid import into cell	1/4	39/23355	0.00666323	0.0336193	0.00796248	Gfap	1
down	GO:0060251	regulation of glial cell proliferation	1/4	40/23355	0.00683364	0.0336193	0.00796248	Gfap	1
down	GO:0001504	neurotransmitter uptake	1/4	41/23355	0.00700403	0.0336193	0.00796248	Gfap	1
down	GO:0089718	amino acid import across plasma membrane	1/4	47/23355	0.00802592	0.0337315	0.00798904	Gfap	1
down	GO:0010257	NADH dehydrogenase complex assembly	1/4	49/23355	0.00836637	0.0337315	0.00798904	Ndufb9	1
down	GO:0032981	mitochondrial respiratory chain complex I assembly	1/4	49/23355	0.00836637	0.0337315	0.00798904	Ndufb9	1
down	GO:0045104	intermediate filament cytoskeleton organization	1/4	52/23355	0.00887688	0.0337315	0.00798904	Gfap	1
down	GO:0045103	intermediate filament-based process	1/4	53/23355	0.00904701	0.0337315	0.00798904	Gfap	1
down	GO:0034113	heterotypic cell-cell adhesion	1/4	54/23355	0.00921712	0.0337315	0.00798904	Mbp	1
down	GO:0043090	amino acid import	1/4	54/23355	0.00921712	0.0337315	0.00798904	Gfap	1
down	GO:0006826	iron ion transport	1/4	56/23355	0.00955726	0.0337315	0.00798904	Fth1	1
down	GO:0014009	glial cell proliferation	1/4	56/23355	0.00955726	0.0337315	0.00798904	Gfap	1
down	GO:0042775	mitochondrial ATP synthesis coupled electron transport	1/4	58/23355	0.00989732	0.0339337	0.00803692	Ndufb9	1
down	GO:0031102	neuron projection regeneration	1/4	62/23355	0.0105772	0.0343044	0.00812472	Gfap	1
down	GO:0042773	ATP synthesis coupled electron transport	1/4	62/23355	0.0105772	0.0343044	0.00812472	Ndufb9	1
down	GO:0006879	cellular iron ion homeostasis	1/4	68/23355	0.0115963	0.0356809	0.00845075	Fth1	1
down	GO:0032722	positive regulation of chemokine production	1/4	68/23355	0.0115963	0.0356809	0.00845075	Mbp	1
down	GO:0022904	respiratory electron transport chain	1/4	80/23355	0.0136322	0.0395855	0.00937551	Ndufb9	1
down	GO:0014015	positive regulation of gliogenesis	1/4	81/23355	0.0138017	0.0395855	0.00937551	Gfap	1
down	GO:0022900	electron transport chain	1/4	84/23355	0.0143101	0.0395855	0.00937551	Ndufb9	1
down	GO:0033108	mitochondrial respiratory chain complex assembly	1/4	84/23355	0.0143101	0.0395855	0.00937551	Ndufb9	1
down	GO:0048708	astrocyte differentiation	1/4	86/23355	0.014649	0.0395855	0.00937551	Gfap	1
down	GO:0006835	dicarboxylic acid transport	1/4	90/23355	0.0153264	0.0395855	0.00937551	Gfap	1
down	GO:0003333	amino acid transmembrane transport	1/4	91/23355	0.0154957	0.0395855	0.00937551	Gfap	1
down	GO:0032642	regulation of chemokine production	1/4	93/23355	0.0158342	0.0395855	0.00937551	Mbp	1
down	GO:0055072	iron ion homeostasis	1/4	93/23355	0.0158342	0.0395855	0.00937551	Fth1	1
down	GO:0032602	chemokine production	1/4	101/23355	0.0171874	0.0404493	0.00958011	Mbp	1
down	GO:0032755	positive regulation of interleukin-6 production	1/4	102/23355	0.0173565	0.0404493	0.00958011	Mbp	1
down	GO:0006119	oxidative phosphorylation	1/4	107/23355	0.0182014	0.0404493	0.00958011	Ndufb9	1
down	GO:0048145	regulation of fibroblast proliferation	1/4	107/23355	0.0182014	0.0404493	0.00958011	Fth1	1
down	GO:0000041	transition metal ion transport	1/4	108/23355	0.0183704	0.0404493	0.00958011	Fth1	1
down	GO:0046916	cellular transition metal ion homeostasis	1/4	109/23355	0.0185393	0.0404493	0.00958011	Fth1	1
down	GO:0048144	fibroblast proliferation	1/4	109/23355	0.0185393	0.0404493	0.00958011	Fth1	1
down	GO:0009636	response to toxic substance	1/4	115/23355	0.0195522	0.0418977	0.00992313	Mbp	1
down	GO:0021782	glial cell development	1/4	119/23355	0.0202271	0.0425834	0.0100855	Gfap	1
down	GO:0014013	regulation of gliogenesis	1/4	125/23355	0.0212388	0.0439423	0.0104074	Gfap	1
down	GO:1905039	carboxylic acid transmembrane transport	1/4	134/23355	0.0227548	0.0454258	0.0107587	Gfap	1
down	GO:1903825	organic acid transmembrane transport	1/4	135/23355	0.0229231	0.0454258	0.0107587	Gfap	1
down	GO:0055076	transition metal ion homeostasis	1/4	136/23355	0.0230915	0.0454258	0.0107587	Fth1	1
down	GO:0051588	regulation of neurotransmitter transport	1/4	140/23355	0.0237645	0.0459958	0.0108937	Gfap	1
down	GO:0031099	regeneration	1/4	154/23355	0.0261174	0.047958	0.0113585	Gfap	1
down	GO:0032675	regulation of interleukin-6 production	1/4	157/23355	0.0266211	0.047958	0.0113585	Mbp	1
down	GO:0045333	cellular respiration	1/4	159/23355	0.0269567	0.047958	0.0113585	Ndufb9	1
down	GO:0006865	amino acid transport	1/4	164/23355	0.0277955	0.047958	0.0113585	Gfap	1
down	GO:0010977	negative regulation of neuron projection development	1/4	164/23355	0.0277955	0.047958	0.0113585	Gfap	1
down	GO:0010950	positive regulation of endopeptidase activity	1/4	165/23355	0.0279632	0.047958	0.0113585	Mbp	1
down	GO:0032635	interleukin-6 production	1/4	169/23355	0.0286337	0.047958	0.0113585	Mbp	1
down	GO:0042552	myelination	1/4	171/23355	0.0289688	0.047958	0.0113585	Mbp	1
down	GO:0007272	ensheathment of neurons	1/4	174/23355	0.0294714	0.047958	0.0113585	Mbp	1
down	GO:0008366	axon ensheathment	1/4	174/23355	0.0294714	0.047958	0.0113585	Mbp	1
down	GO:0010952	positive regulation of peptidase activity	1/4	174/23355	0.0294714	0.047958	0.0113585	Mbp	1
down	GO:0098739	import across plasma membrane	1/4	175/23355	0.0296389	0.047958	0.0113585	Gfap	1
down	GO:0007369	gastrulation	1/4	177/23355	0.0299737	0.047958	0.0113585	Mbp	1
down	GO:0015718	monocarboxylic acid transport	1/4	184/23355	0.0311451	0.0491765	0.0116471	Gfap	1

## Sheet: 15 untr vs RT
Cluster	ID	Description	GeneRatio	BgRatio	pvalue	p.adjust	qvalue	geneID	Count
up	GO:0016052	carbohydrate catabolic process	12/102	142/23355	1.34809e-12	3.01568e-09	2.22648e-09	Gapdh/Pkm/Ldha/Mif/Tpi1/Eno1/Aldoa/Pgk1/Gusb/Pgam1/Gm2a/Ppp1ca	12
up	GO:0006090	pyruvate metabolic process	10/102	121/23355	1.36231e-10	1.52374e-07	1.12498e-07	Gapdh/Pkm/Ldha/Mif/Tpi1/Eno1/Aldoa/Pgk1/Pgam1/Ldhb	10
up	GO:0032103	positive regulation of response to external stimulus	14/102	405/23355	2.64815e-09	1.89744e-06	1.40088e-06	Cd81/Fn1/Grn/Mif/Irf7/Pdgfb/Calr/C5ar1/Lag3/Ifi35/Ly86/Lgmn/Rac2/Lgals9	14
up	GO:0030595	leukocyte chemotaxis	11/102	220/23355	3.39282e-09	1.89744e-06	1.40088e-06	Coro1a/Mif/Bsg/Pdgfb/Calr/C5ar1/Cxcl16/Ppib/Lgmn/Itgb2/Rac2	11
up	GO:0050900	leukocyte migration	13/102	364/23355	6.93438e-09	2.53281e-06	1.86998e-06	Cd81/Coro1a/Mif/Bsg/Pdgfb/Calr/C5ar1/Cxcl16/Ppib/Lgmn/Itgb2/Rac2/Lgals9	13
up	GO:0006096	glycolytic process	8/102	93/23355	7.5101e-09	2.53281e-06	1.86998e-06	Gapdh/Pkm/Mif/Tpi1/Eno1/Aldoa/Pgk1/Pgam1	8
up	GO:0006757	ATP generation from ADP	8/102	94/23355	8.17935e-09	2.53281e-06	1.86998e-06	Gapdh/Pkm/Mif/Tpi1/Eno1/Aldoa/Pgk1/Pgam1	8
up	GO:0060326	cell chemotaxis	12/102	304/23355	9.0579e-09	2.53281e-06	1.86998e-06	Coro1a/Mif/Bsg/Pdgfb/Calr/C5ar1/Cxcl16/Ppib/Bin2/Lgmn/Itgb2/Rac2	12
up	GO:0046031	ADP metabolic process	8/102	102/23355	1.56584e-08	3.66288e-06	2.70431e-06	Gapdh/Pkm/Mif/Tpi1/Eno1/Aldoa/Pgk1/Pgam1	8
up	GO:0046034	ATP metabolic process	11/102	256/23355	1.63741e-08	3.66288e-06	2.70431e-06	Gapdh/Pkm/Ldha/Mif/Tpi1/Eno1/Aldoa/Pgk1/Tspo/Pgam1/Atp5g1	11
up	GO:0009135	purine nucleoside diphosphate metabolic process	8/102	106/23355	2.12273e-08	3.93379e-06	2.90432e-06	Gapdh/Pkm/Mif/Tpi1/Eno1/Aldoa/Pgk1/Pgam1	8
up	GO:0009179	purine ribonucleoside diphosphate metabolic process	8/102	106/23355	2.12273e-08	3.93379e-06	2.90432e-06	Gapdh/Pkm/Mif/Tpi1/Eno1/Aldoa/Pgk1/Pgam1	8
up	GO:0006165	nucleoside diphosphate phosphorylation	8/102	107/23355	2.28606e-08	3.93379e-06	2.90432e-06	Gapdh/Pkm/Mif/Tpi1/Eno1/Aldoa/Pgk1/Pgam1	8
up	GO:0046939	nucleotide phosphorylation	8/102	110/23355	2.84277e-08	4.54235e-06	3.35362e-06	Gapdh/Pkm/Mif/Tpi1/Eno1/Aldoa/Pgk1/Pgam1	8
up	GO:0009185	ribonucleoside diphosphate metabolic process	8/102	111/23355	3.05262e-08	4.55247e-06	3.36109e-06	Gapdh/Pkm/Mif/Tpi1/Eno1/Aldoa/Pgk1/Pgam1	8
up	GO:0010499	proteasomal ubiquitin-independent protein catabolic process	5/102	22/23355	3.5727e-08	4.99508e-06	3.68787e-06	Psmb6/Psma4/Psmb2/Psmb5/Psmb7	5
up	GO:0031647	regulation of protein stability	11/102	292/23355	6.28614e-08	8.27182e-06	6.10709e-06	Cd81/Gapdh/Ifi30/Grn/Calr/Ppib/Pfn1/Ddost/Serf2/Glmp/Ctsh	11
up	GO:0009132	nucleoside diphosphate metabolic process	8/102	127/23355	8.75067e-08	1.08751e-05	8.02912e-06	Gapdh/Pkm/Mif/Tpi1/Eno1/Aldoa/Pgk1/Pgam1	8
up	GO:0006091	generation of precursor metabolites and energy	12/102	404/23355	2.02898e-07	2.38885e-05	1.76369e-05	Gapdh/Pkm/Ldha/Mif/Tpi1/Eno1/Aldoa/Pgk1/Pgam1/Gnas/Taldo1/Ppp1ca	12
up	GO:0010634	positive regulation of epithelial cell migration	8/102	155/23355	4.06124e-07	4.5425e-05	3.35373e-05	Sparc/Grn/Bsg/Pdgfb/Calr/Pfn1/Lgmn/Ctsh	8
up	GO:0001667	ameboidal-type cell migration	12/102	439/23355	4.91459e-07	5.23521e-05	3.86516e-05	Sparc/Fn1/Grn/Bsg/Pdgfb/Calr/Cfl1/Pfn1/Lgmn/Itgb2/Arhgdib/Ctsh	12
up	GO:0097529	myeloid leukocyte migration	9/102	221/23355	5.52476e-07	5.61768e-05	4.14754e-05	Cd81/Mif/Bsg/Pdgfb/C5ar1/Ppib/Lgmn/Itgb2/Rac2	9
up	GO:0007159	leukocyte cell-cell adhesion	10/102	353/23355	3.40435e-06	0.00033111	0.000244459	Cd81/Coro1a/Lag3/Itgb2/Rac2/Ptpn6/Lgals9/Prdx2/Fermt3/Cd244a	10
up	GO:0042098	T cell proliferation	8/102	215/23355	4.72895e-06	0.000440778	0.000325427	Cd81/Coro1a/Itgb2/Rac2/Ptpn6/Lgals9/Prdx2/Cd244a	8
up	GO:0045730	respiratory burst	4/102	27/23355	5.57021e-06	0.000484129	0.000357433	Grn/Pgam1/Rac2/Prdx2	4
up	GO:0002833	positive regulation of response to biotic stimulus	7/102	156/23355	5.62689e-06	0.000484129	0.000357433	Grn/Mif/Irf7/Lag3/Ifi35/Ly86/Lgals9	7
up	GO:0002366	leukocyte activation involved in immune response	9/102	298/23355	6.44676e-06	0.00051505	0.000380262	Cd81/Grn/Coro1a/Ifi35/Itgb2/Lat2/Rac2/Lgals9/Cd244a	9
up	GO:0045765	regulation of angiogenesis	9/102	298/23355	6.44676e-06	0.00051505	0.000380262	Sparc/Grn/Pkm/Pgk1/C5ar1/Itgax/Itgb2/Rnh1/Ctsh	9
up	GO:0002263	cell activation involved in immune response	9/102	302/23355	7.17677e-06	0.000535147	0.0003951	Cd81/Grn/Coro1a/Ifi35/Itgb2/Lat2/Rac2/Lgals9/Cd244a	9
up	GO:1901342	regulation of vasculature development	9/102	302/23355	7.17677e-06	0.000535147	0.0003951	Sparc/Grn/Pkm/Pgk1/C5ar1/Itgax/Itgb2/Rnh1/Ctsh	9
up	GO:0010631	epithelial cell migration	9/102	304/23355	7.56758e-06	0.000537147	0.000396576	Sparc/Grn/Bsg/Pdgfb/Calr/Pfn1/Lgmn/Itgb2/Ctsh	9
up	GO:0090132	epithelium migration	9/102	306/23355	7.97649e-06	0.000537147	0.000396576	Sparc/Grn/Bsg/Pdgfb/Calr/Pfn1/Lgmn/Itgb2/Ctsh	9
up	GO:0010595	positive regulation of endothelial cell migration	6/102	108/23355	7.98562e-06	0.000537147	0.000396576	Sparc/Grn/Bsg/Pdgfb/Calr/Lgmn	6
up	GO:0044403	biological process involved in symbiotic interaction	10/102	390/23355	8.17499e-06	0.000537147	0.000396576	Isg15/Gapdh/Fn1/Bsg/Ifitm3/Spint1/Ppib/Cfl1/Pfn1/Ctsb	10
up	GO:0090130	tissue migration	9/102	308/23355	8.40417e-06	0.000537147	0.000396576	Sparc/Grn/Bsg/Pdgfb/Calr/Pfn1/Lgmn/Itgb2/Ctsh	9
up	GO:0002274	myeloid leukocyte activation	8/102	238/23355	9.94785e-06	0.000618148	0.000456379	Grn/C5ar1/Ifi35/Itgb2/Lat2/Rac2/Lgals9/Cd244a	8
up	GO:0010632	regulation of epithelial cell migration	8/102	240/23355	1.05714e-05	0.00063914	0.000471878	Sparc/Grn/Bsg/Pdgfb/Calr/Pfn1/Lgmn/Ctsh	8
up	GO:0046651	lymphocyte proliferation	9/102	320/23355	1.14056e-05	0.000671428	0.000495716	Cd81/Coro1a/Mif/Itgb2/Rac2/Ptpn6/Lgals9/Prdx2/Cd244a	9
up	GO:0032943	mononuclear cell proliferation	9/102	323/23355	1.2285e-05	0.000704654	0.000520247	Cd81/Coro1a/Mif/Itgb2/Rac2/Ptpn6/Lgals9/Prdx2/Cd244a	9
up	GO:0044275	cellular carbohydrate catabolic process	4/102	34/23355	1.43778e-05	0.000804078	0.000593651	Tpi1/Gusb/Pgam1/Ppp1ca	4
up	GO:0050821	protein stabilization	7/102	181/23355	1.48543e-05	0.000810464	0.000598366	Gapdh/Ifi30/Grn/Calr/Ppib/Pfn1/Glmp	7
up	GO:0009150	purine ribonucleotide metabolic process	9/102	335/23355	1.64063e-05	0.000873832	0.000645151	Gapdh/Pkm/Mif/Tpi1/Eno1/Aldoa/Pgk1/Pgam1/Atp5g1	9
up	GO:0043299	leukocyte degranulation	5/102	76/23355	2.07952e-05	0.00108183	0.000798717	Coro1a/Itgb2/Lat2/Rac2/Lgals9	5
up	GO:0070661	leukocyte proliferation	9/102	348/23355	2.21477e-05	0.00112601	0.000831334	Cd81/Coro1a/Mif/Itgb2/Rac2/Ptpn6/Lgals9/Prdx2/Cd244a	9
up	GO:0045785	positive regulation of cell adhesion	10/102	442/23355	2.40342e-05	0.00119477	0.000882099	Cd81/Fn1/Coro1a/Pdgfb/Calr/Cfl1/Itgb2/Ptpn6/Lgals9/Cd244a	10
up	GO:0009259	ribonucleotide metabolic process	9/102	354/23355	2.5326e-05	0.00123161	0.000909301	Gapdh/Pkm/Mif/Tpi1/Eno1/Aldoa/Pgk1/Pgam1/Atp5g1	9
up	GO:0006163	purine nucleotide metabolic process	9/102	360/23355	2.88839e-05	0.00137475	0.00101498	Gapdh/Pkm/Mif/Tpi1/Eno1/Aldoa/Pgk1/Pgam1/Atp5g1	9
up	GO:0019693	ribose phosphate metabolic process	9/102	365/23355	3.21647e-05	0.00149901	0.00110672	Gapdh/Pkm/Mif/Tpi1/Eno1/Aldoa/Pgk1/Pgam1/Atp5g1	9
up	GO:0030168	platelet activation	5/102	85/23355	3.57922e-05	0.00163402	0.0012064	Fn1/Pdgfb/Gnas/Ptpn6/Fermt3	5
up	GO:0050921	positive regulation of chemotaxis	6/102	146/23355	4.4267e-05	0.00196813	0.00145307	Fn1/Pdgfb/Calr/C5ar1/Lgmn/Rac2	6
up	GO:0072521	purine-containing compound metabolic process	9/102	381/23355	4.48703e-05	0.00196813	0.00145307	Gapdh/Pkm/Mif/Tpi1/Eno1/Aldoa/Pgk1/Pgam1/Atp5g1	9
up	GO:0002685	regulation of leukocyte migration	7/102	217/23355	4.74626e-05	0.00202421	0.00149448	Cd81/Mif/Calr/C5ar1/Lgmn/Rac2/Lgals9	7
up	GO:0002831	regulation of response to biotic stimulus	8/102	297/23355	4.8518e-05	0.00202421	0.00149448	Grn/Mif/Irf7/Lag3/Ifi35/Ly86/Lgals9/Prdx2	8
up	GO:0043542	endothelial cell migration	7/102	218/23355	4.88634e-05	0.00202421	0.00149448	Sparc/Grn/Bsg/Pdgfb/Calr/Lgmn/Itgb2	7
up	GO:0050808	synapse organization	10/102	486/23355	5.34939e-05	0.00217574	0.00160635	Sparc/Pdgfb/C5ar1/Srgn/Cfl1/Pfn1/Lgmn/Actb/C1qc/C1qb	10
up	GO:0050920	regulation of chemotaxis	7/102	224/23355	5.7999e-05	0.00231685	0.00171054	Fn1/Mif/Pdgfb/Calr/C5ar1/Lgmn/Rac2	7
up	GO:0007229	integrin-mediated signaling pathway	5/102	96/23355	6.42145e-05	0.00252014	0.00186062	Isg15/Fn1/Itgax/Itgb2/Fermt3	5
up	GO:0070527	platelet aggregation	4/102	50/23355	6.76733e-05	0.00261009	0.00192703	Fn1/Gnas/Ptpn6/Fermt3	4
up	GO:1903037	regulation of leukocyte cell-cell adhesion	8/102	314/23355	7.16412e-05	0.002696	0.00199046	Cd81/Coro1a/Lag3/Itgb2/Ptpn6/Lgals9/Prdx2/Cd244a	8
up	GO:0050670	regulation of lymphocyte proliferation	7/102	232/23355	7.23111e-05	0.002696	0.00199046	Cd81/Coro1a/Mif/Rac2/Ptpn6/Lgals9/Cd244a	7
up	GO:0002275	myeloid cell activation involved in immune response	5/102	99/23355	7.43664e-05	0.00272718	0.00201348	Grn/Ifi35/Itgb2/Lat2/Rac2	5
up	GO:0032944	regulation of mononuclear cell proliferation	7/102	235/23355	7.83707e-05	0.00282767	0.00208767	Cd81/Coro1a/Mif/Rac2/Ptpn6/Lgals9/Cd244a	7
up	GO:0030593	neutrophil chemotaxis	5/102	101/23355	8.17919e-05	0.00290426	0.00214422	Bsg/C5ar1/Ppib/Itgb2/Rac2	5
up	GO:0016032	viral process	8/102	322/23355	8.53374e-05	0.00296064	0.00218584	Isg15/Bsg/Ifitm3/Spint1/Ppib/Cfl1/Pfn1/Ctsb	8
up	GO:0050863	regulation of T cell activation	8/102	323/23355	8.71927e-05	0.00296064	0.00218584	Cd81/Coro1a/Lag3/Rac2/Ptpn6/Lgals9/Prdx2/Cd244a	8
up	GO:0031664	regulation of lipopolysaccharide-mediated signaling pathway	3/102	20/23355	8.73502e-05	0.00296064	0.00218584	Mif/Ly86/Prdx2	3
up	GO:0051235	maintenance of location	8/102	324/23355	8.90814e-05	0.00297029	0.00219297	Coro1a/Tspo/Srgn/Pfn1/Gm2a/Calm3/Ptpn6/Lgals9	8
up	GO:0007565	female pregnancy	6/102	166/23355	9.02903e-05	0.00297029	0.00219297	Grn/Calr/Ctsl/Ctsb/Lgals9/Arhgdib	6
up	GO:0019318	hexose metabolic process	7/102	241/23355	9.1736e-05	0.00297411	0.00219579	Gapdh/Pkm/Ldha/Tpi1/Aldoa/Pgk1/Ppp1ca	7
up	GO:0007596	blood coagulation	6/102	168/23355	9.64451e-05	0.00308211	0.00227552	Fn1/Pdgfb/Gnas/Ptpn6/Prdx2/Fermt3	6
up	GO:0070997	neuron death	9/102	422/23355	9.80856e-05	0.00309039	0.00228164	Gapdh/Grn/Coro1a/C5ar1/Ctsz/Lgmn/Atp5g1/Prdx2/Ubb	9
up	GO:0007599	hemostasis	6/102	170/23355	0.000102929	0.00317053	0.00234081	Fn1/Pdgfb/Gnas/Ptpn6/Prdx2/Fermt3	6
up	GO:0010594	regulation of endothelial cell migration	6/102	171/23355	0.000106299	0.00317053	0.00234081	Sparc/Grn/Bsg/Pdgfb/Calr/Lgmn	6
up	GO:0050817	coagulation	6/102	171/23355	0.000106299	0.00317053	0.00234081	Fn1/Pdgfb/Gnas/Ptpn6/Prdx2/Fermt3	6
up	GO:0071674	mononuclear cell migration	6/102	171/23355	0.000106299	0.00317053	0.00234081	Pdgfb/Calr/C5ar1/Cxcl16/Lgmn/Lgals9	6
up	GO:0022407	regulation of cell-cell adhesion	9/102	432/23355	0.000117068	0.00342772	0.00253069	Cd81/Coro1a/Lag3/Itgb2/Ptpn6/Lgals9/Prdx2/Fermt3/Cd244a	9
up	GO:0045766	positive regulation of angiogenesis	6/102	175/23355	0.000120664	0.00342772	0.00253069	Grn/Pkm/C5ar1/Itgax/Itgb2/Ctsh	6
up	GO:1904018	positive regulation of vasculature development	6/102	175/23355	0.000120664	0.00342772	0.00253069	Grn/Pkm/C5ar1/Itgax/Itgb2/Ctsh	6
up	GO:0070663	regulation of leukocyte proliferation	7/102	252/23355	0.00012105	0.00342772	0.00253069	Cd81/Coro1a/Mif/Rac2/Ptpn6/Lgals9/Cd244a	7
up	GO:0002449	lymphocyte mediated immunity	9/102	435/23355	0.00012333	0.00343796	0.00253825	Cd81/Coro1a/Irf7/Lag3/Ptpn6/Lgals9/C1qc/C1qb/Ctsh	9
up	GO:0042129	regulation of T cell proliferation	6/102	176/23355	0.000124486	0.00343796	0.00253825	Cd81/Coro1a/Rac2/Ptpn6/Lgals9/Cd244a	6
up	GO:0002697	regulation of immune effector process	9/102	437/23355	0.000127658	0.00348257	0.00257119	Cd81/Grn/Mif/Lag3/Itgb2/Rac2/Ptpn6/Lgals9/Cd244a	9
up	GO:0009117	nucleotide metabolic process	9/102	440/23355	0.000134389	0.00362203	0.00267414	Gapdh/Pkm/Mif/Tpi1/Eno1/Aldoa/Pgk1/Pgam1/Atp5g1	9
up	GO:0042267	natural killer cell mediated cytotoxicity	4/102	60/23355	0.000138577	0.00368439	0.00272019	Coro1a/Lag3/Ptpn6/Lgals9	4
up	GO:0005996	monosaccharide metabolic process	7/102	258/23355	0.000139997	0.00368439	0.00272019	Gapdh/Pkm/Ldha/Tpi1/Aldoa/Pgk1/Ppp1ca	7
up	GO:0031349	positive regulation of defense response	7/102	259/23355	0.000143377	0.00372946	0.00275347	Cd81/Grn/Mif/Irf7/Lag3/Ifi35/Lgals9	7
up	GO:0006753	nucleoside phosphate metabolic process	9/102	449/23355	0.00015639	0.00400305	0.00295546	Gapdh/Pkm/Mif/Tpi1/Eno1/Aldoa/Pgk1/Pgam1/Atp5g1	9
up	GO:0002228	natural killer cell mediated immunity	4/102	62/23355	0.000157474	0.00400305	0.00295546	Coro1a/Lag3/Ptpn6/Lgals9	4
up	GO:0031589	cell-substrate adhesion	8/102	358/23355	0.00017676	0.00444284	0.00328015	Fn1/Coro1a/Pdgfb/Calr/Cfl1/Itgb2/Rac2/Fermt3	8
up	GO:0001818	negative regulation of cytokine production	7/102	270/23355	0.000185121	0.00460128	0.00339713	Fn1/Tspo/Lag3/Srgn/Nav3/Ptpn6/Lgals9	7
up	GO:0002688	regulation of leukocyte chemotaxis	5/102	121/23355	0.000191615	0.00471037	0.00347767	Mif/Calr/C5ar1/Lgmn/Rac2	5
up	GO:0032956	regulation of actin cytoskeleton organization	8/102	364/23355	0.000197878	0.00481145	0.0035523	Coro1a/Bin1/Cfl1/Pfn1/Ctsl/Cotl1/Rac2/Arhgdib	8
up	GO:0044706	multi-multicellular organism process	6/102	197/23355	0.000229568	0.00544864	0.00402274	Grn/Calr/Ctsl/Ctsb/Lgals9/Arhgdib	6
up	GO:0071621	granulocyte chemotaxis	5/102	126/23355	0.000231391	0.00544864	0.00402274	Bsg/C5ar1/Ppib/Itgb2/Rac2	5
up	GO:1990266	neutrophil migration	5/102	126/23355	0.000231391	0.00544864	0.00402274	Bsg/C5ar1/Ppib/Itgb2/Rac2	5
up	GO:0031638	zymogen activation	4/102	69/23355	0.000238398	0.00555518	0.00410139	Pgk1/Ctsz/Lgmn/Ctsh	4
up	GO:0016051	carbohydrate biosynthetic process	6/102	200/23355	0.000249022	0.00574291	0.00423999	Gapdh/Tpi1/Pgk1/Pdgfb/Ppp1ca/Cd244a	6
up	GO:1901214	regulation of neuron death	8/102	380/23355	0.000264536	0.00603844	0.00445819	Grn/Coro1a/C5ar1/Ctsz/Lgmn/Atp5g1/Prdx2/Ubb	8
up	GO:0043405	regulation of MAP kinase activity	7/102	287/23355	0.00026851	0.00606725	0.00447945	Dusp2/Cd81/Mif/Pdgfb/Erp29/Ptpn6/Prdx2	7
up	GO:0001906	cell killing	6/102	205/23355	0.000284307	0.00635995	0.00469555	Gapdh/Coro1a/Lag3/Ptpn6/Lgals9/Ctsh	6
up	GO:2000377	regulation of reactive oxygen species metabolic process	6/102	207/23355	0.000299474	0.0066329	0.00489707	Tspo/Pdgfb/Itgb2/Eif5a/Atp5g1/Prdx2	6
up	GO:0060562	epithelial tube morphogenesis	8/102	393/23355	0.000331351	0.00726697	0.00536521	Bsg/Ctsz/Spint1/Itgax/Cfl1/Pfn1/Ppp1ca/Ctsh	8
up	GO:0006006	glucose metabolic process	6/102	212/23355	0.000340179	0.00738816	0.00545468	Gapdh/Pkm/Ldha/Tpi1/Pgk1/Ppp1ca	6
up	GO:0050866	negative regulation of cell activation	6/102	213/23355	0.000348817	0.00750291	0.0055394	Grn/Pdgfb/Lag3/Ptpn6/Lgals9/Prdx2	6
up	GO:0014068	positive regulation of phosphatidylinositol 3-kinase signaling	4/102	77/23355	0.000363351	0.00766808	0.00566135	Fn1/Pdgfb/Pik3ap1/Ptpn6	4
up	GO:0034109	homotypic cell-cell adhesion	4/102	77/23355	0.000363351	0.00766808	0.00566135	Fn1/Gnas/Ptpn6/Fermt3	4
up	GO:0051402	neuron apoptotic process	7/102	303/23355	0.000372381	0.00778319	0.00574634	Gapdh/Grn/Coro1a/C5ar1/Ctsz/Lgmn/Prdx2	7
up	GO:0051651	maintenance of location in cell	6/102	216/23355	0.000375764	0.00778319	0.00574634	Coro1a/Tspo/Srgn/Pfn1/Calm3/Ptpn6	6
up	GO:0051271	negative regulation of cellular component movement	7/102	306/23355	0.000395027	0.00810711	0.00598549	Mif/Bin1/Pdgfb/Calr/Cfl1/Nav3/Arhgdib	7
up	GO:0034248	regulation of cellular amide metabolic process	8/102	409/23355	0.000431895	0.00878317	0.00648462	Gapdh/Pkm/Bin1/Calr/Pgam1/Eif5a/Eif4e2/Ppp1ca	8
up	GO:0001909	leukocyte mediated cytotoxicity	5/102	145/23355	0.000442173	0.00890889	0.00657744	Coro1a/Lag3/Ptpn6/Lgals9/Ctsh	5
up	GO:0032970	regulation of actin filament-based process	8/102	411/23355	0.000446042	0.00890889	0.00657744	Coro1a/Bin1/Cfl1/Pfn1/Ctsl/Cotl1/Rac2/Arhgdib	8
up	GO:0032271	regulation of protein polymerization	6/102	228/23355	0.000500252	0.00990321	0.00731155	Coro1a/Bin1/Cfl1/Nav3/Pfn1/Cotl1	6
up	GO:0002687	positive regulation of leukocyte migration	5/102	151/23355	0.000531991	0.0104242	0.00769617	Calr/C5ar1/Lgmn/Rac2/Lgals9	5
up	GO:0019058	viral life cycle	6/102	231/23355	0.000535887	0.0104242	0.00769617	Isg15/Bsg/Ifitm3/Spint1/Ppib/Ctsb	6
up	GO:0046718	viral entry into host cell	4/102	86/23355	0.000553312	0.0106703	0.00787792	Bsg/Ifitm3/Spint1/Ctsb	4
up	GO:0071900	regulation of protein serine/threonine kinase activity	8/102	427/23355	0.000573342	0.0109621	0.00809333	Dusp2/Cd81/Mif/Pdgfb/Erp29/Actb/Ptpn6/Prdx2	8
up	GO:0008360	regulation of cell shape	5/102	154/23355	0.000581731	0.0110282	0.00814216	Fn1/Coro1a/Aldoa/Cfl1/Rac2	5
up	GO:0022604	regulation of cell morphogenesis	7/102	328/23355	0.000596923	0.0111675	0.00824499	Sparc/Fn1/Coro1a/Aldoa/Calr/Cfl1/Rac2	7
up	GO:0097530	granulocyte migration	5/102	155/23355	0.000599063	0.0111675	0.00824499	Bsg/C5ar1/Ppib/Itgb2/Rac2	5
up	GO:0046640	regulation of alpha-beta T cell proliferation	3/102	38/23355	0.000610541	0.0112874	0.00833353	Cd81/Lgals9/Cd244a	3
up	GO:0016485	protein processing	6/102	238/23355	0.000626729	0.0114917	0.00848436	Pgk1/Srgn/Ctsz/Ctsl/Lgmn/Ctsh	6
up	GO:0070371	ERK1 and ERK2 cascade	7/102	332/23355	0.000641156	0.0116607	0.00860911	Fn1/Mif/Pdgfb/C5ar1/Ptpn6/Atp6v0c/Ctsh	7
up	GO:0044409	entry into host	4/102	90/23355	0.000656963	0.0118518	0.00875021	Bsg/Ifitm3/Spint1/Ctsb	4
up	GO:0051702	biological process involved in interaction with symbiont	4/102	91/23355	0.000684883	0.0122567	0.00904911	Gapdh/Fn1/Ppib/Cfl1	4
up	GO:0002323	natural killer cell activation involved in immune response	3/102	40/23355	0.000710538	0.0126149	0.00931357	Coro1a/Lgals9/Cd244a	3
up	GO:0006898	receptor-mediated endocytosis	6/102	245/23355	0.000729099	0.0128425	0.00948161	Cd81/Ifitm3/Cxcl16/Siglech/Itgb2/Clta	6
up	GO:0042063	gliogenesis	7/102	343/23355	0.000776354	0.013568	0.0100173	Fn1/Grn/Bin1/Tspo/Pdgfb/C5ar1/Spint1	7
up	GO:0002690	positive regulation of leukocyte chemotaxis	4/102	95/23355	0.000805002	0.0139596	0.0103064	Calr/C5ar1/Lgmn/Rac2	4
up	GO:0046633	alpha-beta T cell proliferation	3/102	42/23355	0.000820399	0.0141172	0.0104227	Cd81/Lgals9/Cd244a	3
up	GO:0001819	positive regulation of cytokine production	8/102	452/23355	0.000829858	0.0141709	0.0104624	Cd81/Gapdh/Mif/Bsg/Irf7/C5ar1/Lgals9/Cd244a	8
up	GO:0045185	maintenance of protein location	4/102	99/23355	0.000939283	0.015918	0.0117523	Tspo/Srgn/Pfn1/Lgals9	4
up	GO:0030833	regulation of actin filament polymerization	5/102	172/23355	0.000957098	0.0160979	0.0118851	Coro1a/Bin1/Cfl1/Pfn1/Cotl1	5
up	GO:0030101	natural killer cell activation	4/102	100/23355	0.000975169	0.0161589	0.0119301	Coro1a/Itgb2/Lgals9/Cd244a	4
up	GO:0042116	macrophage activation	4/102	100/23355	0.000975169	0.0161589	0.0119301	Grn/C5ar1/Ifi35/Lgals9	4
up	GO:1905521	regulation of macrophage migration	3/102	45/23355	0.00100449	0.0165224	0.0121985	Cd81/Mif/C5ar1	3
up	GO:0002679	respiratory burst involved in defense response	2/102	11/23355	0.00101247	0.0165321	0.0122057	Grn/Prdx2	2
up	GO:0034340	response to type I interferon	3/102	46/23355	0.00107118	0.0172661	0.0127476	Isg15/Irf7/Ifitm3	3
up	GO:0002703	regulation of leukocyte mediated immunity	6/102	264/23355	0.00107286	0.0172661	0.0127476	Cd81/Lag3/Itgb2/Rac2/Ptpn6/Lgals9	6
up	GO:0014066	regulation of phosphatidylinositol 3-kinase signaling	4/102	103/23355	0.00108861	0.0173944	0.0128423	Fn1/Pdgfb/Pik3ap1/Ptpn6	4
up	GO:0010498	proteasomal protein catabolic process	8/102	475/23355	0.00114075	0.0180982	0.0133619	Psmb6/Hsp90b1/Psma4/Psmb2/Psmb5/Psmc5/Psmb7/Ubb	8
up	GO:0002699	positive regulation of immune effector process	6/102	268/23355	0.00115889	0.0182565	0.0134788	Cd81/Mif/Lag3/Itgb2/Rac2/Cd244a	6
up	GO:0007042	lysosomal lumen acidification	2/102	12/23355	0.00121151	0.0184364	0.0136116	Grn/Atp6v0c	2
up	GO:0046689	response to mercury ion	2/102	12/23355	0.00121151	0.0184364	0.0136116	Fn1/Gatm	2
up	GO:1900426	positive regulation of defense response to bacterium	2/102	12/23355	0.00121151	0.0184364	0.0136116	Grn/Lgals9	2
up	GO:1905245	regulation of aspartic-type peptidase activity	2/102	12/23355	0.00121151	0.0184364	0.0136116	Grn/Bin1	2
up	GO:2000561	regulation of CD4-positive, alpha-beta T cell proliferation	2/102	12/23355	0.00121151	0.0184364	0.0136116	Cd81/Lgals9	2
up	GO:0043523	regulation of neuron apoptotic process	6/102	272/23355	0.00125011	0.0188247	0.0138983	Grn/Coro1a/C5ar1/Ctsz/Lgmn/Prdx2	6
up	GO:0048145	regulation of fibroblast proliferation	4/102	107/23355	0.00125386	0.0188247	0.0138983	Fn1/Ifi30/Mif/Pdgfb	4
up	GO:0043524	negative regulation of neuron apoptotic process	5/102	184/23355	0.00129189	0.0191388	0.0141302	Grn/Coro1a/C5ar1/Lgmn/Prdx2	5
up	GO:0045088	regulation of innate immune response	5/102	184/23355	0.00129189	0.0191388	0.0141302	Grn/Irf7/Lag3/Ifi35/Lgals9	5
up	GO:0048144	fibroblast proliferation	4/102	109/23355	0.00134273	0.0197611	0.0145896	Fn1/Ifi30/Mif/Pdgfb	4
up	GO:0071675	regulation of mononuclear cell migration	4/102	110/23355	0.00138877	0.0200083	0.0147721	Calr/C5ar1/Lgmn/Lgals9	4
up	GO:0030041	actin filament polymerization	5/102	188/23355	0.00142065	0.0200083	0.0147721	Coro1a/Bin1/Cfl1/Pfn1/Cotl1	5
up	GO:0006098	pentose-phosphate shunt	2/102	13/23355	0.00142771	0.0200083	0.0147721	Pgam1/Taldo1	2
up	GO:0035739	CD4-positive, alpha-beta T cell proliferation	2/102	13/23355	0.00142771	0.0200083	0.0147721	Cd81/Lgals9	2
up	GO:0043471	regulation of cellular carbohydrate catabolic process	2/102	13/23355	0.00142771	0.0200083	0.0147721	Pgam1/Ppp1ca	2
up	GO:1901163	regulation of trophoblast cell migration	2/102	13/23355	0.00142771	0.0200083	0.0147721	Calr/Arhgdib	2
up	GO:0032963	collagen metabolic process	4/102	111/23355	0.00143591	0.0200083	0.0147721	Fn1/Pdgfb/Ctsl/Ctsb	4
up	GO:2000379	positive regulation of reactive oxygen species metabolic process	4/102	111/23355	0.00143591	0.0200083	0.0147721	Tspo/Pdgfb/Itgb2/Eif5a	4
up	GO:0031663	lipopolysaccharide-mediated signaling pathway	3/102	51/23355	0.0014465	0.0200083	0.0147721	Mif/Ly86/Prdx2	3
up	GO:0051924	regulation of calcium ion transport	6/102	280/23355	0.00144897	0.0200083	0.0147721	Coro1a/Bin1/Tspo/Pdgfb/Calm3/Ptpn6	6
up	GO:0052126	movement in host environment	4/102	112/23355	0.00148415	0.0203031	0.0149898	Bsg/Ifitm3/Spint1/Ctsb	4
up	GO:0008064	regulation of actin polymerization or depolymerization	5/102	190/23355	0.00148847	0.0203031	0.0149898	Coro1a/Bin1/Cfl1/Pfn1/Cotl1	5
up	GO:0043900	regulation of multi-organism process	3/102	52/23355	0.00153022	0.0206655	0.0152573	Mif/Ly86/Prdx2	3
up	GO:0002224	toll-like receptor signaling pathway	4/102	113/23355	0.00153351	0.0206655	0.0152573	Irf7/Ifi35/Pik3ap1/Lgals9	4
up	GO:0002695	negative regulation of leukocyte activation	5/102	192/23355	0.00155865	0.0207542	0.0153228	Grn/Lag3/Ptpn6/Lgals9/Prdx2	5
up	GO:0072330	monocarboxylic acid biosynthetic process	5/102	192/23355	0.00155865	0.0207542	0.0153228	Pkm/Gatm/Ldha/Mif/Ldhb	5
up	GO:0030832	regulation of actin filament length	5/102	193/23355	0.00159464	0.0211077	0.0155838	Coro1a/Bin1/Cfl1/Pfn1/Cotl1	5
up	GO:0006740	NADPH regeneration	2/102	14/23355	0.00166092	0.0214768	0.0158563	Pgam1/Taldo1	2
up	GO:0060263	regulation of respiratory burst	2/102	14/23355	0.00166092	0.0214768	0.0158563	Grn/Rac2	2
up	GO:0061450	trophoblast cell migration	2/102	14/23355	0.00166092	0.0214768	0.0158563	Calr/Arhgdib	2
up	GO:1902563	regulation of neutrophil activation	2/102	14/23355	0.00166092	0.0214768	0.0158563	Grn/Itgb2	2
up	GO:0045089	positive regulation of innate immune response	4/102	116/23355	0.00168844	0.0216918	0.0160151	Irf7/Lag3/Ifi35/Lgals9	4
up	GO:0006754	ATP biosynthetic process	3/102	54/23355	0.00170664	0.0216918	0.0160151	Pkm/Aldoa/Atp5g1	3
up	GO:0043300	regulation of leukocyte degranulation	3/102	54/23355	0.00170664	0.0216918	0.0160151	Itgb2/Rac2/Lgals9	3
up	GO:0030307	positive regulation of cell growth	5/102	197/23355	0.00174473	0.0220506	0.01628	Cd81/Fn1/Cxcl16/Cfl1/Atp5g1	5
up	GO:0010959	regulation of metal ion transport	6/102	291/23355	0.00176079	0.0221285	0.0163375	Coro1a/Bin1/Tspo/Pdgfb/Calm3/Ptpn6	6
up	GO:1903706	regulation of hemopoiesis	7/102	396/23355	0.00177496	0.022182	0.016377	Isg15/Lag3/Gnas/Ptpn6/Lgals9/Prdx2/C1qc	7
up	GO:0006109	regulation of carbohydrate metabolic process	5/102	199/23355	0.00182354	0.0226626	0.0167318	Mif/Pdgfb/Pgam1/Ppp1ca/Cd244a	5
up	GO:0051258	protein polymerization	6/102	295/23355	0.00188597	0.023309	0.017209	Coro1a/Bin1/Cfl1/Nav3/Pfn1/Cotl1	6
up	GO:0048680	positive regulation of axon regeneration	2/102	15/23355	0.001911	0.0234885	0.0173416	Grn/Mif	2
up	GO:2000146	negative regulation of cell motility	6/102	297/23355	0.00195104	0.0238496	0.0176082	Mif/Pdgfb/Calr/Cfl1/Nav3/Arhgdib	6
up	GO:1902905	positive regulation of supramolecular fiber organization	5/102	203/23355	0.00198897	0.0241811	0.0178529	Coro1a/Bin1/Cfl1/Nav3/Pfn1	5
up	GO:0009615	response to virus	6/102	300/23355	0.00205182	0.0248104	0.0183175	Isg15/Ifi27l2a/Irf7/Ifitm3/Itgax/Lgals9	6
up	GO:0072593	reactive oxygen species metabolic process	6/102	301/23355	0.00208627	0.0250914	0.018525	Tspo/Pdgfb/Itgb2/Eif5a/Atp5g1/Prdx2	6
up	GO:0043161	proteasome-mediated ubiquitin-dependent protein catabolic process	7/102	409/23355	0.00212919	0.0253736	0.0187333	Psmb6/Hsp90b1/Psma4/Psmb2/Psmb5/Psmc5/Psmb7	7
up	GO:0050868	negative regulation of T cell activation	4/102	124/23355	0.0021542	0.0253736	0.0187333	Lag3/Ptpn6/Lgals9/Prdx2	4
up	GO:0051604	protein maturation	6/102	303/23355	0.00215649	0.0253736	0.0187333	Pgk1/Srgn/Ctsz/Ctsl/Lgmn/Ctsh	6
up	GO:0070572	positive regulation of neuron projection regeneration	2/102	16/23355	0.00217779	0.0253736	0.0187333	Grn/Mif	2
up	GO:0071404	cellular response to low-density lipoprotein particle stimulus	2/102	16/23355	0.00217779	0.0253736	0.0187333	Cd81/Itgb2	2
up	GO:0098885	modification of postsynaptic actin cytoskeleton	2/102	16/23355	0.00217779	0.0253736	0.0187333	Cfl1/Pfn1	2
up	GO:0043470	regulation of carbohydrate catabolic process	3/102	59/23355	0.00220179	0.0255203	0.0188416	Mif/Pgam1/Ppp1ca	3
up	GO:1902105	regulation of leukocyte differentiation	6/102	307/23355	0.00230228	0.0262352	0.0193694	Lag3/Gnas/Ptpn6/Lgals9/Prdx2/C1qc	6
up	GO:0043406	positive regulation of MAP kinase activity	5/102	210/23355	0.0023045	0.0262352	0.0193694	Cd81/Mif/Pdgfb/Erp29/Prdx2	5
up	GO:0071156	regulation of cell cycle arrest	3/102	60/23355	0.00231038	0.0262352	0.0193694	Mif/Bin1/Calr	3
up	GO:1905517	macrophage migration	3/102	60/23355	0.00231038	0.0262352	0.0193694	Cd81/Mif/C5ar1	3
up	GO:0002683	negative regulation of immune system process	7/102	417/23355	0.00237294	0.0266748	0.019694	Grn/Mif/Lag3/Ptpn6/Lgals9/Prdx2/C1qc	7
up	GO:0032535	regulation of cellular component size	7/102	417/23355	0.00237294	0.0266748	0.019694	Fn1/Coro1a/Bin1/Cfl1/Pfn1/Cotl1/Atp5g1	7
up	GO:0003159	morphogenesis of an endothelium	2/102	17/23355	0.00246115	0.0266896	0.0197049	Bsg/Itgax	2
up	GO:0040015	negative regulation of multicellular organism growth	2/102	17/23355	0.00246115	0.0266896	0.0197049	Gnas/Lgmn	2
up	GO:0044794	positive regulation by host of viral process	2/102	17/23355	0.00246115	0.0266896	0.0197049	Ppib/Cfl1	2
up	GO:0061154	endothelial tube morphogenesis	2/102	17/23355	0.00246115	0.0266896	0.0197049	Bsg/Itgax	2
up	GO:0072010	glomerular epithelium development	2/102	17/23355	0.00246115	0.0266896	0.0197049	Pdgfb/Basp1	2
up	GO:1900424	regulation of defense response to bacterium	2/102	17/23355	0.00246115	0.0266896	0.0197049	Grn/Lgals9	2
up	GO:2001028	positive regulation of endothelial cell chemotaxis	2/102	17/23355	0.00246115	0.0266896	0.0197049	Pdgfb/Lgmn	2
up	GO:0002253	activation of immune response	7/102	420/23355	0.00246971	0.0266896	0.0197049	Cd81/Cfb/C5ar1/Lat2/Ptpn6/C1qc/C1qb	7
up	GO:0045927	positive regulation of growth	6/102	312/23355	0.00249482	0.026703	0.0197148	Cd81/Fn1/Cxcl16/Ppib/Cfl1/Atp5g1	6
up	GO:0070372	regulation of ERK1 and ERK2 cascade	6/102	312/23355	0.00249482	0.026703	0.0197148	Fn1/Mif/Pdgfb/C5ar1/Ptpn6/Atp6v0c	6
up	GO:0008154	actin polymerization or depolymerization	5/102	215/23355	0.00255119	0.0271083	0.0200141	Coro1a/Bin1/Cfl1/Pfn1/Cotl1	5
up	GO:0032273	positive regulation of protein polymerization	4/102	130/23355	0.00255693	0.0271083	0.0200141	Coro1a/Bin1/Nav3/Pfn1	4
up	GO:0006081	cellular aldehyde metabolic process	3/102	63/23355	0.00265589	0.0280246	0.0206906	Tpi1/Aldoa/Taldo1	3
up	GO:0035751	regulation of lysosomal lumen pH	2/102	18/23355	0.00276093	0.0287677	0.0212392	Grn/Atp6v0c	2
up	GO:0046184	aldehyde biosynthetic process	2/102	18/23355	0.00276093	0.0287677	0.0212392	Tpi1/Aldoa	2
up	GO:0010811	positive regulation of cell-substrate adhesion	4/102	133/23355	0.00277647	0.0287677	0.0212392	Fn1/Pdgfb/Calr/Cfl1	4
up	GO:0009206	purine ribonucleoside triphosphate biosynthetic process	3/102	64/23355	0.00277774	0.0287677	0.0212392	Pkm/Aldoa/Atp5g1	3
up	GO:0010810	regulation of cell-substrate adhesion	5/102	221/23355	0.0028719	0.0294699	0.0217577	Fn1/Pdgfb/Calr/Cfl1/Rac2	5
up	GO:0051495	positive regulation of cytoskeleton organization	5/102	221/23355	0.0028719	0.0294699	0.0217577	Coro1a/Bin1/Cfl1/Nav3/Pfn1	5
up	GO:0009145	purine nucleoside triphosphate biosynthetic process	3/102	65/23355	0.002903	0.0295182	0.0217933	Pkm/Aldoa/Atp5g1	3
up	GO:0071677	positive regulation of mononuclear cell migration	3/102	65/23355	0.002903	0.0295182	0.0217933	Calr/Lgmn/Lgals9	3
up	GO:0014065	phosphatidylinositol 3-kinase signaling	4/102	135/23355	0.0029298	0.0295224	0.0217964	Fn1/Pdgfb/Pik3ap1/Ptpn6	4
up	GO:0050729	positive regulation of inflammatory response	4/102	135/23355	0.0029298	0.0295224	0.0217964	Cd81/Grn/Mif/Ifi35	4
up	GO:0090407	organophosphate biosynthetic process	7/102	434/23355	0.0029622	0.029715	0.0219386	Ckb/Pkm/Tpi1/Aldoa/Pdgfb/Atp5g1/Cd244a	7
up	GO:1903039	positive regulation of leukocyte cell-cell adhesion	5/102	223/23355	0.00298501	0.0298102	0.0220089	Cd81/Coro1a/Itgb2/Lgals9/Cd244a	5
up	GO:1903038	negative regulation of leukocyte cell-cell adhesion	4/102	136/23355	0.0030086	0.0299122	0.0220842	Lag3/Ptpn6/Lgals9/Prdx2	4
up	GO:0031346	positive regulation of cell projection organization	7/102	436/23355	0.0030383	0.029927	0.0220951	Fn1/Grn/Mif/Cfl1/Pfn1/Atp5g1/Rac2	7
up	GO:0006089	lactate metabolic process	2/102	19/23355	0.00307698	0.029927	0.0220951	Ldha/Ldhb	2
up	GO:0006590	thyroid hormone generation	2/102	19/23355	0.00307698	0.029927	0.0220951	Ctsl/Ctsb	2
up	GO:0007039	protein catabolic process in the vacuole	2/102	19/23355	0.00307698	0.029927	0.0220951	Cd81/Grn	2
up	GO:0048143	astrocyte activation	2/102	19/23355	0.00307698	0.029927	0.0220951	Grn/C5ar1	2
up	GO:0061138	morphogenesis of a branching epithelium	5/102	225/23355	0.00310131	0.0300331	0.0221734	Pdgfb/Ctsz/Spint1/Ppp1ca/Ctsh	5
up	GO:0009201	ribonucleoside triphosphate biosynthetic process	3/102	67/23355	0.00316381	0.0304397	0.0224737	Pkm/Aldoa/Atp5g1	3
up	GO:0050671	positive regulation of lymphocyte proliferation	4/102	138/23355	0.00317052	0.0304397	0.0224737	Cd81/Coro1a/Mif/Cd244a	4
up	GO:0043254	regulation of protein-containing complex assembly	7/102	441/23355	0.0032351	0.030927	0.0228334	Coro1a/Bin1/Cfl1/Nav3/Pfn1/Cotl1/Psmc5	7
up	GO:0007566	embryo implantation	3/102	68/23355	0.00329943	0.0311427	0.0229927	Grn/Calr/Arhgdib	3
up	GO:0032507	maintenance of protein location in cell	3/102	68/23355	0.00329943	0.0311427	0.0229927	Tspo/Srgn/Pfn1	3
up	GO:0034121	regulation of toll-like receptor signaling pathway	3/102	68/23355	0.00329943	0.0311427	0.0229927	Irf7/Ifi35/Pik3ap1	3
up	GO:0032946	positive regulation of mononuclear cell proliferation	4/102	140/23355	0.00333829	0.0313771	0.0231657	Cd81/Coro1a/Mif/Cd244a	4
up	GO:0040013	negative regulation of locomotion	6/102	332/23355	0.00338844	0.031384	0.0231708	Mif/Pdgfb/Calr/Cfl1/Nav3/Arhgdib	6
up	GO:0007015	actin filament organization	7/102	445/23355	0.00339945	0.031384	0.0231708	Coro1a/Bin1/Cfl1/Hsp90b1/Pfn1/Cotl1/Rac2	7
up	GO:0002281	macrophage activation involved in immune response	2/102	20/23355	0.00340916	0.031384	0.0231708	Grn/Ifi35	2
up	GO:0071157	negative regulation of cell cycle arrest	2/102	20/23355	0.00340916	0.031384	0.0231708	Mif/Calr	2
up	GO:0150146	cell junction disassembly	2/102	20/23355	0.00340916	0.031384	0.0231708	C1qc/C1qb	2
up	GO:0048146	positive regulation of fibroblast proliferation	3/102	69/23355	0.00343857	0.0313969	0.0231803	Fn1/Mif/Pdgfb	3
up	GO:0007204	positive regulation of cytosolic calcium ion concentration	6/102	333/23355	0.00343864	0.0313969	0.0231803	Coro1a/Cd52/C5ar1/Eif5a/Calm3/Ptpn6	6
up	GO:0033627	cell adhesion mediated by integrin	3/102	70/23355	0.00358125	0.0323035	0.0238497	Itgb2/Ptpn6/Fermt3	3
up	GO:0048488	synaptic vesicle endocytosis	3/102	70/23355	0.00358125	0.0323035	0.0238497	Grn/Bin1/Actb	3
up	GO:0140238	presynaptic endocytosis	3/102	70/23355	0.00358125	0.0323035	0.0238497	Grn/Bin1/Actb	3
up	GO:0046697	decidualization	2/102	21/23355	0.00375733	0.0336206	0.0248221	Ctsl/Ctsb	2
up	GO:0046782	regulation of viral transcription	2/102	21/23355	0.00375733	0.0336206	0.0248221	Ifitm3/Pfn1	2
up	GO:0048002	antigen processing and presentation of peptide antigen	3/102	72/23355	0.00387736	0.0344224	0.0254141	Ifi30/Calr/Ctsl	3
up	GO:0051701	biological process involved in interaction with host	4/102	146/23355	0.00387771	0.0344224	0.0254141	Bsg/Ifitm3/Spint1/Ctsb	4
up	GO:0031334	positive regulation of protein-containing complex assembly	5/102	239/23355	0.00400896	0.0354468	0.0261704	Coro1a/Bin1/Nav3/Pfn1/Psmc5	5
up	GO:0050727	regulation of inflammatory response	6/102	344/23355	0.00402812	0.035476	0.026192	Cd81/Grn/Mif/Ifi35/Pik3ap1/Lgals9	6
up	GO:0007035	vacuolar acidification	2/102	22/23355	0.00412134	0.0358733	0.0264853	Grn/Atp6v0c	2
up	GO:0046641	positive regulation of alpha-beta T cell proliferation	2/102	22/23355	0.00412134	0.0358733	0.0264853	Cd81/Cd244a	2
up	GO:2001026	regulation of endothelial cell chemotaxis	2/102	22/23355	0.00412134	0.0358733	0.0264853	Pdgfb/Lgmn	2
up	GO:1903036	positive regulation of response to wounding	3/102	74/23355	0.00418797	0.036312	0.0268092	Grn/Mif/Prdx2	3
up	GO:0007040	lysosome organization	3/102	75/23355	0.00434878	0.0373941	0.0276081	Grn/Coro1a/Atp6v0c	3
up	GO:0080171	lytic vacuole organization	3/102	75/23355	0.00434878	0.0373941	0.0276081	Grn/Coro1a/Atp6v0c	3
up	GO:0001763	morphogenesis of a branching structure	5/102	244/23355	0.0043749	0.0373941	0.0276081	Pdgfb/Ctsz/Spint1/Ppp1ca/Ctsh	5
up	GO:0006417	regulation of translation	6/102	350/23355	0.00437964	0.0373941	0.0276081	Gapdh/Pkm/Calr/Eif5a/Eif4e2/Ppp1ca	6
up	GO:0070665	positive regulation of leukocyte proliferation	4/102	152/23355	0.00447337	0.0379956	0.0280522	Cd81/Coro1a/Mif/Cd244a	4
up	GO:0019674	NAD metabolic process	2/102	23/23355	0.00450105	0.0379956	0.0280522	Ldha/Ldhb	2
up	GO:0051156	glucose 6-phosphate metabolic process	2/102	23/23355	0.00450105	0.0379956	0.0280522	Pgam1/Taldo1	2
up	GO:0009142	nucleoside triphosphate biosynthetic process	3/102	77/23355	0.00468153	0.0392512	0.0289792	Pkm/Aldoa/Atp5g1	3
up	GO:0031099	regeneration	4/102	154/23355	0.00468487	0.0392512	0.0289792	Cd81/Grn/Pkm/Mif	4
up	GO:0042060	wound healing	6/102	357/23355	0.00481785	0.0402147	0.0296905	Fn1/Pdgfb/Gnas/Ptpn6/Prdx2/Fermt3	6
up	GO:0006094	gluconeogenesis	3/102	78/23355	0.00485353	0.0403619	0.0297992	Gapdh/Tpi1/Pgk1	3
up	GO:0031639	plasminogen activation	2/102	24/23355	0.00489631	0.0405668	0.0299505	Pgk1/Ctsz	2
up	GO:0002221	pattern recognition receptor signaling pathway	4/102	157/23355	0.0050146	0.0412107	0.0304259	Irf7/Ifi35/Pik3ap1/Lgals9	4
up	GO:0050878	regulation of body fluid levels	6/102	360/23355	0.00501523	0.0412107	0.0304259	Fn1/Pdgfb/Gnas/Ptpn6/Prdx2/Fermt3	6
up	GO:0009205	purine ribonucleoside triphosphate metabolic process	3/102	79/23355	0.0050293	0.0412107	0.0304259	Pkm/Aldoa/Atp5g1	3
up	GO:0006457	protein folding	4/102	158/23355	0.00512787	0.0418652	0.0309091	Grn/Calr/Ppib/Hsp90b1	4
up	GO:1901215	negative regulation of neuron death	5/102	254/23355	0.00517734	0.0419145	0.0309455	Grn/Coro1a/C5ar1/Lgmn/Prdx2	5
up	GO:0036465	synaptic vesicle recycling	3/102	80/23355	0.00520886	0.0419145	0.0309455	Grn/Bin1/Actb	3
up	GO:0038034	signal transduction in absence of ligand	3/102	80/23355	0.00520886	0.0419145	0.0309455	Ppp1ca/Prdx2/Itm2b	3
up	GO:0097192	extrinsic apoptotic signaling pathway in absence of ligand	3/102	80/23355	0.00520886	0.0419145	0.0309455	Ppp1ca/Prdx2/Itm2b	3
up	GO:0010001	glial cell differentiation	5/102	255/23355	0.00526294	0.0421764	0.0311389	Grn/Bin1/Pdgfb/C5ar1/Spint1	5
up	GO:0002183	cytoplasmic translational initiation	2/102	25/23355	0.00530699	0.0421764	0.0311389	Eif4a1/Rps2	2
up	GO:0043902	positive regulation of multi-organism process	2/102	25/23355	0.00530699	0.0421764	0.0311389	Mif/Ly86	2
up	GO:0051250	negative regulation of lymphocyte activation	4/102	160/23355	0.00535956	0.0421764	0.0311389	Lag3/Ptpn6/Lgals9/Prdx2	4
up	GO:0014015	positive regulation of gliogenesis	3/102	81/23355	0.00539225	0.0421764	0.0311389	Bin1/Tspo/Spint1	3
up	GO:0019319	hexose biosynthetic process	3/102	81/23355	0.00539225	0.0421764	0.0311389	Gapdh/Tpi1/Pgk1	3
up	GO:0051279	regulation of release of sequestered calcium ion into cytosol	3/102	81/23355	0.00539225	0.0421764	0.0311389	Coro1a/Calm3/Ptpn6	3
up	GO:0051881	regulation of mitochondrial membrane potential	3/102	81/23355	0.00539225	0.0421764	0.0311389	Tspo/Atp5g1/Ubb	3
up	GO:0010720	positive regulation of cell development	6/102	368/23355	0.00557064	0.0431879	0.0318856	Fn1/Bin1/Tspo/Calr/Spint1/Atp5g1	6
up	GO:0009199	ribonucleoside triphosphate metabolic process	3/102	82/23355	0.00557948	0.0431879	0.0318856	Pkm/Aldoa/Atp5g1	3
up	GO:0045913	positive regulation of carbohydrate metabolic process	3/102	82/23355	0.00557948	0.0431879	0.0318856	Mif/Pdgfb/Cd244a	3
up	GO:0010575	positive regulation of vascular endothelial growth factor production	2/102	26/23355	0.00573296	0.04377	0.0323155	Bsg/C5ar1	2
up	GO:0032703	negative regulation of interleukin-2 production	2/102	26/23355	0.00573296	0.04377	0.0323155	Lag3/Nav3	2
up	GO:0055094	response to lipoprotein particle	2/102	26/23355	0.00573296	0.04377	0.0323155	Cd81/Itgb2	2
up	GO:0099010	modification of postsynaptic structure	2/102	26/23355	0.00573296	0.04377	0.0323155	Cfl1/Pfn1	2
up	GO:0050867	positive regulation of cell activation	7/102	494/23355	0.00597294	0.0452254	0.03339	Cd81/Coro1a/Mif/Pdgfb/Itgb2/Lgals9/Cd244a	7
up	GO:0045055	regulated exocytosis	5/102	263/23355	0.00598423	0.0452254	0.03339	Coro1a/Itgb2/Lat2/Rac2/Lgals9	5
up	GO:0050730	regulation of peptidyl-tyrosine phosphorylation	5/102	263/23355	0.00598423	0.0452254	0.03339	Cd81/Mif/Pdgfb/Itgb2/Ptpn6	5
up	GO:0055074	calcium ion homeostasis	7/102	496/23355	0.00610232	0.0459626	0.0339342	Coro1a/Cd52/C5ar1/Gnas/Eif5a/Calm3/Ptpn6	7
up	GO:0033622	integrin activation	2/102	27/23355	0.00617406	0.0461918	0.0341035	Fn1/Fermt3	2
up	GO:0090023	positive regulation of neutrophil chemotaxis	2/102	27/23355	0.00617406	0.0461918	0.0341035	C5ar1/Rac2	2
up	GO:0051480	regulation of cytosolic calcium ion concentration	6/102	377/23355	0.00624797	0.046589	0.0343967	Coro1a/Cd52/C5ar1/Eif5a/Calm3/Ptpn6	6
up	GO:0001894	tissue homeostasis	5/102	266/23355	0.00627185	0.0466117	0.0344134	Coro1a/Bsg/Gnas/Rac2/Ctsh	5
up	GO:0032680	regulation of tumor necrosis factor production	4/102	168/23355	0.00635627	0.0467191	0.0344928	Mif/Tspo/Ptpn6/Lgals9	4
up	GO:0048708	astrocyte differentiation	3/102	86/23355	0.00636725	0.0467191	0.0344928	Grn/Bin1/C5ar1	3
up	GO:0016064	immunoglobulin mediated immune response	5/102	267/23355	0.00636984	0.0467191	0.0344928	Cd81/Irf7/Ptpn6/C1qc/C1qb	5
up	GO:0022409	positive regulation of cell-cell adhesion	5/102	267/23355	0.00636984	0.0467191	0.0344928	Cd81/Coro1a/Itgb2/Lgals9/Cd244a	5
up	GO:1902903	regulation of supramolecular fiber organization	6/102	380/23355	0.00648655	0.0472825	0.0349087	Coro1a/Bin1/Cfl1/Nav3/Pfn1/Cotl1	6
up	GO:0034249	negative regulation of cellular amide metabolic process	4/102	169/23355	0.00648892	0.0472825	0.0349087	Gapdh/Bin1/Calr/Eif4e2	4
up	GO:0046364	monosaccharide biosynthetic process	3/102	87/23355	0.00657401	0.0475374	0.0350969	Gapdh/Tpi1/Pgk1	3
up	GO:0048015	phosphatidylinositol-mediated signaling	4/102	170/23355	0.00662339	0.0475374	0.0350969	Fn1/Pdgfb/Pik3ap1/Ptpn6	4
up	GO:1903034	regulation of response to wounding	4/102	170/23355	0.00662339	0.0475374	0.0350969	Grn/Mif/Pdgfb/Prdx2	4
up	GO:1903555	regulation of tumor necrosis factor superfamily cytokine production	4/102	170/23355	0.00662339	0.0475374	0.0350969	Mif/Tspo/Ptpn6/Lgals9	4
up	GO:0071402	cellular response to lipoprotein particle stimulus	2/102	28/23355	0.00663016	0.0475374	0.0350969	Cd81/Itgb2	2
up	GO:0006575	cellular modified amino acid metabolic process	4/102	171/23355	0.0067597	0.0477278	0.0352375	Ckb/Gatm/Ctsl/Ctsb	4
up	GO:0046631	alpha-beta T cell activation	4/102	171/23355	0.0067597	0.0477278	0.0352375	Cd81/Ctsl/Lgals9/Cd244a	4
up	GO:0050792	regulation of viral process	4/102	171/23355	0.0067597	0.0477278	0.0352375	Isg15/Bsg/Ifitm3/Pfn1	4
up	GO:1903169	regulation of calcium ion transmembrane transport	4/102	171/23355	0.0067597	0.0477278	0.0352375	Coro1a/Bin1/Calm3/Ptpn6	4
up	GO:0019724	B cell mediated immunity	5/102	271/23355	0.00677261	0.0477278	0.0352375	Cd81/Irf7/Ptpn6/C1qc/C1qb	5
up	GO:0009144	purine nucleoside triphosphate metabolic process	3/102	88/23355	0.00678473	0.0477278	0.0352375	Pkm/Aldoa/Atp5g1	3
up	GO:0051494	negative regulation of cytoskeleton organization	4/102	172/23355	0.00689786	0.0480769	0.0354952	Coro1a/Cfl1/Nav3/Pfn1	4
up	GO:1902904	negative regulation of supramolecular fiber organization	4/102	172/23355	0.00689786	0.0480769	0.0354952	Coro1a/Cfl1/Nav3/Pfn1	4
up	GO:0022411	cellular component disassembly	6/102	385/23355	0.00689883	0.0480769	0.0354952	Tspo/Cfl1/Nav3/Eif5a/C1qc/C1qb	6
up	GO:0046394	carboxylic acid biosynthetic process	5/102	273/23355	0.00698054	0.0482833	0.0356476	Pkm/Gatm/Ldha/Mif/Ldhb	5
up	GO:0048017	inositol lipid-mediated signaling	4/102	173/23355	0.00703788	0.0482833	0.0356476	Fn1/Pdgfb/Pik3ap1/Ptpn6	4
up	GO:0071902	positive regulation of protein serine/threonine kinase activity	5/102	274/23355	0.00708617	0.0482833	0.0356476	Cd81/Mif/Pdgfb/Erp29/Prdx2	5
up	GO:0010592	positive regulation of lamellipodium assembly	2/102	29/23355	0.00710113	0.0482833	0.0356476	Cfl1/Rac2	2
up	GO:0034123	positive regulation of toll-like receptor signaling pathway	2/102	29/23355	0.00710113	0.0482833	0.0356476	Ifi35/Pik3ap1	2
up	GO:0042403	thyroid hormone metabolic process	2/102	29/23355	0.00710113	0.0482833	0.0356476	Ctsl/Ctsb	2
up	GO:0071353	cellular response to interleukin-4	2/102	29/23355	0.00710113	0.0482833	0.0356476	Coro1a/Rps2	2
up	GO:0071624	positive regulation of granulocyte chemotaxis	2/102	29/23355	0.00710113	0.0482833	0.0356476	C5ar1/Rac2	2
up	GO:0001890	placenta development	4/102	174/23355	0.00717976	0.048523	0.0358246	Pdgfb/Spint1/Ctsl/Ctsb	4
up	GO:0032640	tumor necrosis factor production	4/102	174/23355	0.00717976	0.048523	0.0358246	Mif/Tspo/Ptpn6/Lgals9	4
up	GO:0110053	regulation of actin filament organization	5/102	276/23355	0.00730078	0.0491923	0.0363187	Coro1a/Bin1/Cfl1/Pfn1/Cotl1	5
up	GO:2001233	regulation of apoptotic signaling pathway	6/102	391/23355	0.00741834	0.0498343	0.0367927	Mif/Erp29/Ppp1ca/Prdx2/Ubb/Ctsh	6
up	GO:0040014	regulation of multicellular organism growth	3/102	91/23355	0.00744087	0.049836	0.0367939	Ppib/Gnas/Lgmn	3
down	GO:0042274	ribosomal small subunit biogenesis	9/66	73/23355	5.48713e-13	7.99475e-10	6.61344e-10	Rps27/Rps21/Rpl38/Rps15/Rps28/Rps24/Rps14/Rps17/Rps10	9
down	GO:0002181	cytoplasmic translation	9/66	92/23355	4.70902e-12	3.43052e-09	2.8378e-09	Rps21/Rpl30/Rplp1/Rpl38/Rps28/Rps23/Rps29/Rpl18a/Rpl36	9
down	GO:0042255	ribosome assembly	8/66	64/23355	1.02431e-11	4.97473e-09	4.11521e-09	Rpl23a/Rps27/Rpl38/Rps15/Rpl5/Rps28/Rps14/Rps10	8
down	GO:0000028	ribosomal small subunit assembly	6/66	21/23355	2.11762e-11	7.71342e-09	6.38071e-09	Rps27/Rpl38/Rps15/Rps28/Rps14/Rps10	6
down	GO:0042254	ribosome biogenesis	12/66	294/23355	3.4e-11	9.90759e-09	8.19578e-09	Rpl23a/Rps27/Rps21/Rpl38/Rps15/Rpl5/Rps28/Nsa2/Rps24/Rps14/Rps17/Rps10	12
down	GO:0022613	ribonucleoprotein complex biogenesis	13/66	408/23355	1.03215e-10	2.50641e-08	2.07336e-08	Rpl23a/Rps27/Rps21/Mbnl1/Rpl38/Rps15/Rpl5/Rps28/Nsa2/Rps24/Rps14/Rps17/Rps10	13
down	GO:0022618	ribonucleoprotein complex assembly	9/66	171/23355	1.26657e-09	2.63627e-07	2.18078e-07	Rpl23a/Rps27/Mbnl1/Rpl38/Rps15/Rpl5/Rps28/Rps14/Rps10	9
down	GO:0071826	ribonucleoprotein complex subunit organization	9/66	178/23355	1.80491e-09	3.28719e-07	2.71924e-07	Rpl23a/Rps27/Mbnl1/Rpl38/Rps15/Rpl5/Rps28/Rps14/Rps10	9
down	GO:0006364	rRNA processing	8/66	207/23355	1.22945e-07	1.99035e-05	1.64646e-05	Rps21/Rps15/Rpl5/Rps28/Nsa2/Rps24/Rps14/Rps17	8
down	GO:0016072	rRNA metabolic process	8/66	216/23355	1.70384e-07	2.4825e-05	2.05358e-05	Rps21/Rps15/Rpl5/Rps28/Nsa2/Rps24/Rps14/Rps17	8
down	GO:0034368	protein-lipid complex remodeling	4/66	25/23355	7.03522e-07	8.54193e-05	7.06608e-05	Apoe/Lpl/Pla2g7/Pltp	4
down	GO:0034369	plasma lipoprotein particle remodeling	4/66	25/23355	7.03522e-07	8.54193e-05	7.06608e-05	Apoe/Lpl/Pla2g7/Pltp	4
down	GO:0034367	protein-containing complex remodeling	4/66	27/23355	9.71896e-07	0.000108927	9.01069e-05	Apoe/Lpl/Pla2g7/Pltp	4
down	GO:0071827	plasma lipoprotein particle organization	4/66	39/23355	4.44037e-06	0.000462116	0.000382272	Apoe/Lpl/Pla2g7/Pltp	4
down	GO:0071825	protein-lipid complex subunit organization	4/66	43/23355	6.60605e-06	0.000639211	0.00052877	Apoe/Lpl/Pla2g7/Pltp	4
down	GO:0034470	ncRNA processing	8/66	355/23355	7.01948e-06	0.000639211	0.00052877	Rps21/Rps15/Rpl5/Rps28/Nsa2/Rps24/Rps14/Rps17	8
down	GO:0034660	ncRNA metabolic process	8/66	445/23355	3.56197e-05	0.00297415	0.00246028	Rps21/Rps15/Rpl5/Rps28/Nsa2/Rps24/Rps14/Rps17	8
down	GO:0097006	regulation of plasma lipoprotein particle levels	4/66	66/23355	3.67431e-05	0.00297415	0.00246028	Apoe/Lpl/Pla2g7/Pltp	4
down	GO:0042273	ribosomal large subunit biogenesis	4/66	72/23355	5.17863e-05	0.00397119	0.00328506	Rpl23a/Rpl38/Rpl5/Nsa2	4
down	GO:0000027	ribosomal large subunit assembly	3/66	28/23355	6.71326e-05	0.00489061	0.00404562	Rpl23a/Rpl38/Rpl5	3
down	GO:0055090	acylglycerol homeostasis	3/66	35/23355	0.000132239	0.00875782	0.00724467	Apoe/Lpl/Apoc4	3
down	GO:0070328	triglyceride homeostasis	3/66	35/23355	0.000132239	0.00875782	0.00724467	Apoe/Lpl/Apoc4	3
down	GO:0034370	triglyceride-rich lipoprotein particle remodeling	2/66	10/23355	0.000348802	0.0210905	0.0174465	Apoe/Lpl	2
down	GO:1904667	negative regulation of ubiquitin protein ligase activity	2/66	10/23355	0.000348802	0.0210905	0.0174465	Rpl5/Rpl23	2
down	GO:0030490	maturation of SSU-rRNA	3/66	49/23355	0.000361882	0.0210905	0.0174465	Rps21/Rps28/Rps14	3
down	GO:1905907	negative regulation of amyloid fibril formation	2/66	11/23355	0.000425536	0.0238464	0.0197263	Apoe/Pfdn5	2
down	GO:1905954	positive regulation of lipid localization	4/66	128/23355	0.000477015	0.0257412	0.0212937	Apoe/Lpl/Pltp/Apoc4	4
down	GO:0034375	high-density lipoprotein particle remodeling	2/66	12/23355	0.000509712	0.0265232	0.0219406	Apoe/Pltp	2
down	GO:0002548	monocyte chemotaxis	3/66	56/23355	0.000536847	0.0269719	0.0223118	Ccl8/Pla2g7/Flt1	3
down	GO:0034374	low-density lipoprotein particle remodeling	2/66	13/23355	0.000601289	0.0292026	0.024157	Apoe/Pla2g7	2
down	GO:0010889	regulation of sequestering of triglyceride	2/66	14/23355	0.000700225	0.0318821	0.0263736	Lpl/Apoc4	2
down	GO:1905906	regulation of amyloid fibril formation	2/66	14/23355	0.000700225	0.0318821	0.0263736	Apoe/Pfdn5	2
down	GO:0030730	sequestering of triglyceride	2/66	17/23355	0.00104078	0.0433623	0.0358703	Lpl/Apoc4	2
down	GO:0033194	response to hydroperoxide	2/66	17/23355	0.00104078	0.0433623	0.0358703	Mgst1/Cd38	2
down	GO:0034248	regulation of cellular amide metabolic process	6/66	409/23355	0.00104165	0.0433623	0.0358703	Apoe/Igf1/Rplp1/Rpl38/Vim/Rpl5	6
down	GO:0051444	negative regulation of ubiquitin-protein transferase activity	2/66	18/23355	0.00116874	0.0473017	0.039129	Rpl5/Rpl23	2
down	GO:0050810	regulation of steroid biosynthetic process	3/66	76/23355	0.00130778	0.0491603	0.0406665	Apoe/Igf1/Asah1	3
down	GO:0043405	regulation of MAP kinase activity	5/66	287/23355	0.00131176	0.0491603	0.0406665	Apoe/Igf1/Sash1/Flt1/Mdfic	5
down	GO:0032680	regulation of tumor necrosis factor production	4/66	168/23355	0.00131589	0.0491603	0.0406665	Gpnmb/Igf1/Lpl/Cybb	4

## Sheet: 18 untr vs RT
Cluster	ID	Description	GeneRatio	BgRatio	pvalue	p.adjust	qvalue	geneID	Count
up	GO:0051258	protein polymerization	6/26	295/23355	7.18451e-07	0.000457046	0.000248061	Pycard/Pfn1/Cfl1/Coro1a/Aif1/Rps3	6
up	GO:0030041	actin filament polymerization	5/26	188/23355	1.83745e-06	0.000457046	0.000248061	Pycard/Pfn1/Cfl1/Coro1a/Aif1	5
up	GO:0032956	regulation of actin cytoskeleton organization	6/26	364/23355	2.433e-06	0.000457046	0.000248061	Pycard/Pfn1/Bst2/Arhgdib/Cfl1/Coro1a	6
up	GO:1902905	positive regulation of supramolecular fiber organization	5/26	203/23355	2.67757e-06	0.000457046	0.000248061	Pycard/Pfn1/Cfl1/Coro1a/Rps3	5
up	GO:0008154	actin polymerization or depolymerization	5/26	215/23355	3.54606e-06	0.000457046	0.000248061	Pycard/Pfn1/Cfl1/Coro1a/Aif1	5
up	GO:0042098	T cell proliferation	5/26	215/23355	3.54606e-06	0.000457046	0.000248061	Pycard/Coro1a/Aif1/Rps3/Rps6	5
up	GO:0051495	positive regulation of cytoskeleton organization	5/26	221/23355	4.05612e-06	0.000457046	0.000248061	Pycard/Pfn1/Cfl1/Coro1a/Rps3	5
up	GO:0071353	cellular response to interleukin-4	3/26	29/23355	4.39002e-06	0.000457046	0.000248061	Rps2/Rplp0/Coro1a	3
up	GO:0042102	positive regulation of T cell proliferation	4/26	100/23355	4.39971e-06	0.000457046	0.000248061	Pycard/Coro1a/Aif1/Rps3	4
up	GO:0032103	positive regulation of response to external stimulus	6/26	405/23355	4.49685e-06	0.000457046	0.000248061	Grn/Pycard/Ly86/Irf7/Lgmn/Aif1	6
up	GO:0032271	regulation of protein polymerization	5/26	228/23355	4.72225e-06	0.000457046	0.000248061	Pycard/Pfn1/Cfl1/Coro1a/Rps3	5
up	GO:0032970	regulation of actin filament-based process	6/26	411/23355	4.89255e-06	0.000457046	0.000248061	Pycard/Pfn1/Bst2/Arhgdib/Cfl1/Coro1a	6
up	GO:0070670	response to interleukin-4	3/26	31/23355	5.39245e-06	0.000464995	0.000252375	Rps2/Rplp0/Coro1a	3
up	GO:0032273	positive regulation of protein polymerization	4/26	130/23355	1.24598e-05	0.000997672	0.000541485	Pycard/Pfn1/Coro1a/Rps3	4
up	GO:0031647	regulation of protein stability	5/26	292/23355	1.56566e-05	0.00110049	0.00059729	Ifi30/Grn/Gapdh/Pycard/Pfn1	5
up	GO:0050671	positive regulation of lymphocyte proliferation	4/26	138/23355	1.57694e-05	0.00110049	0.00059729	Pycard/Coro1a/Aif1/Rps3	4
up	GO:0032946	positive regulation of mononuclear cell proliferation	4/26	140/23355	1.6689e-05	0.00110049	0.00059729	Pycard/Coro1a/Aif1/Rps3	4
up	GO:0009615	response to virus	5/26	300/23355	1.78309e-05	0.00110356	0.000598955	Ifi27l2a/Pycard/Irf7/Ifitm3/Bst2	5
up	GO:0051402	neuron apoptotic process	5/26	303/23355	1.87044e-05	0.00110356	0.000598955	Grn/Gapdh/Ctsz/Coro1a/Lgmn	5
up	GO:0070665	positive regulation of leukocyte proliferation	4/26	152/23355	2.30597e-05	0.00124449	0.000675445	Pycard/Coro1a/Aif1/Rps3	4
up	GO:0046651	lymphocyte proliferation	5/26	320/23355	2.43046e-05	0.00124449	0.000675445	Pycard/Coro1a/Aif1/Rps3/Rps6	5
up	GO:0032943	mononuclear cell proliferation	5/26	323/23355	2.54155e-05	0.00124449	0.000675445	Pycard/Coro1a/Aif1/Rps3/Rps6	5
up	GO:0002833	positive regulation of response to biotic stimulus	4/26	156/23355	2.55337e-05	0.00124449	0.000675445	Grn/Pycard/Ly86/Irf7	4
up	GO:0045862	positive regulation of proteolysis	5/26	345/23355	3.48216e-05	0.00161323	0.000875576	Grn/Pycard/Cfl1/Lgmn/Rps3	5
up	GO:0070661	leukocyte proliferation	5/26	348/23355	3.62892e-05	0.00161323	0.000875576	Pycard/Coro1a/Aif1/Rps3/Rps6	5
up	GO:0030833	regulation of actin filament polymerization	4/26	172/23355	3.74165e-05	0.00161323	0.000875576	Pycard/Pfn1/Cfl1/Coro1a	4
up	GO:0010952	positive regulation of peptidase activity	4/26	174/23355	3.91442e-05	0.00162521	0.00088208	Grn/Pycard/Lgmn/Rps3	4
up	GO:0042129	regulation of T cell proliferation	4/26	176/23355	4.09297e-05	0.00163865	0.000889374	Pycard/Coro1a/Aif1/Rps3	4
up	GO:0050821	protein stabilization	4/26	181/23355	4.56539e-05	0.00176476	0.000957821	Ifi30/Grn/Gapdh/Pfn1	4
up	GO:0042255	ribosome assembly	3/26	64/23355	4.87791e-05	0.00182271	0.000989275	Rps2/Rpsa/Rplp0	3
up	GO:0071677	positive regulation of mononuclear cell migration	3/26	65/23355	5.11017e-05	0.0018479	0.00100295	Pycard/Lgmn/Aif1	3
up	GO:1902903	regulation of supramolecular fiber organization	5/26	380/23355	5.51296e-05	0.00187332	0.00101674	Pycard/Pfn1/Cfl1/Coro1a/Rps3	5
up	GO:0008064	regulation of actin polymerization or depolymerization	4/26	190/23355	5.51468e-05	0.00187332	0.00101674	Pycard/Pfn1/Cfl1/Coro1a	4
up	GO:0030832	regulation of actin filament length	4/26	193/23355	5.86094e-05	0.00193239	0.0010488	Pycard/Pfn1/Cfl1/Coro1a	4
up	GO:0031638	zymogen activation	3/26	69/23355	6.11155e-05	0.0019414	0.00105369	Pycard/Ctsz/Lgmn	3
up	GO:0044403	biological process involved in symbiotic interaction	5/26	390/23355	6.23464e-05	0.0019414	0.00105369	Gapdh/Ifitm3/Pfn1/Bst2/Cfl1	5
up	GO:0050870	positive regulation of T cell activation	4/26	201/23355	6.86191e-05	0.00207897	0.00112836	Pycard/Coro1a/Aif1/Rps3	4
up	GO:0042274	ribosomal small subunit biogenesis	3/26	73/23355	7.23353e-05	0.00213389	0.00115817	Rps2/Rpsa/Rps6	3
up	GO:0052547	regulation of peptidase activity	5/26	422/23355	9.04529e-05	0.00247909	0.00134552	Grn/Gapdh/Pycard/Lgmn/Rps3	5
up	GO:0070997	neuron death	5/26	422/23355	9.04529e-05	0.00247909	0.00134552	Grn/Gapdh/Ctsz/Coro1a/Lgmn	5
up	GO:0051651	maintenance of location in cell	4/26	216/23355	9.06715e-05	0.00247909	0.00134552	Tspo/Pfn1/Coro1a/Ftl1	4
up	GO:1903039	positive regulation of leukocyte cell-cell adhesion	4/26	223/23355	0.000102557	0.00273729	0.00148566	Pycard/Coro1a/Aif1/Rps3	4
up	GO:0097202	activation of cysteine-type endopeptidase activity	2/26	14/23355	0.000107558	0.00273991	0.00148708	Pycard/Lgmn	2
up	GO:0001667	ameboidal-type cell migration	5/26	439/23355	0.000108897	0.00273991	0.00148708	Grn/Pfn1/Arhgdib/Cfl1/Lgmn	5
up	GO:0043254	regulation of protein-containing complex assembly	5/26	441/23355	0.000111244	0.00273991	0.00148708	Pycard/Pfn1/Cfl1/Coro1a/Rps3	5
up	GO:0045785	positive regulation of cell adhesion	5/26	442/23355	0.000112432	0.00273991	0.00148708	Pycard/Cfl1/Coro1a/Aif1/Rps3	5
up	GO:0007015	actin filament organization	5/26	445/23355	0.000116054	0.00276802	0.00150234	Pycard/Pfn1/Cfl1/Coro1a/Aif1	5
up	GO:0050670	regulation of lymphocyte proliferation	4/26	232/23355	0.000119455	0.00278978	0.00151415	Pycard/Coro1a/Aif1/Rps3	4
up	GO:0001819	positive regulation of cytokine production	5/26	452/23355	0.000124857	0.00281399	0.00152729	Gapdh/Pycard/Irf7/Aif1/Rps3	5
up	GO:0032944	regulation of mononuclear cell proliferation	4/26	235/23355	0.000125512	0.00281399	0.00152729	Pycard/Coro1a/Aif1/Rps3	4
up	GO:0070301	cellular response to hydrogen peroxide	3/26	89/23355	0.000130527	0.00286903	0.00155716	Cfl1/Rps3/Psap	3
up	GO:0031334	positive regulation of protein-containing complex assembly	4/26	239/23355	0.000133932	0.00288726	0.00156706	Pycard/Pfn1/Coro1a/Rps3	4
up	GO:0098885	modification of postsynaptic actin cytoskeleton	2/26	16/23355	0.000141641	0.00298971	0.00162266	Pfn1/Cfl1	2
up	GO:0002181	cytoplasmic translation	3/26	92/23355	0.000144018	0.00298971	0.00162266	Rps2/Rpsa/Rplp0	3
up	GO:0051607	defense response to virus	4/26	246/23355	0.000149641	0.0029955	0.0016258	Pycard/Irf7/Ifitm3/Bst2	4
up	GO:0140546	defense response to symbiont	4/26	246/23355	0.000149641	0.0029955	0.0016258	Pycard/Irf7/Ifitm3/Bst2	4
up	GO:1905146	lysosomal protein catabolic process	2/26	17/23355	0.000160416	0.00315485	0.00171229	Grn/Psap	2
up	GO:0070663	regulation of leukocyte proliferation	4/26	252/23355	0.000164135	0.00317234	0.00172178	Pycard/Coro1a/Aif1/Rps3	4
up	GO:0030838	positive regulation of actin filament polymerization	3/26	97/23355	0.000168465	0.00320084	0.00173725	Pycard/Pfn1/Coro1a	3
up	GO:0007039	protein catabolic process in the vacuole	2/26	19/23355	0.000201424	0.00376326	0.00204251	Grn/Psap	2
up	GO:0022409	positive regulation of cell-cell adhesion	4/26	267/23355	0.000204793	0.00376349	0.00204263	Pycard/Coro1a/Aif1/Rps3	4
up	GO:0043523	regulation of neuron apoptotic process	4/26	272/23355	0.00021983	0.00397468	0.00215725	Grn/Ctsz/Coro1a/Lgmn	4
up	GO:0034599	cellular response to oxidative stress	4/26	274/23355	0.000226063	0.00401324	0.00217818	Cfl1/Aif1/Rps3/Psap	4
up	GO:0110053	regulation of actin filament organization	4/26	276/23355	0.000232422	0.00401324	0.00217818	Pycard/Pfn1/Cfl1/Coro1a	4
up	GO:0071675	regulation of mononuclear cell migration	3/26	110/23355	0.000244243	0.00401324	0.00217818	Pycard/Lgmn/Aif1	3
up	GO:0000028	ribosomal small subunit assembly	2/26	21/23355	0.000247024	0.00401324	0.00217818	Rps2/Rpsa	2
up	GO:0002495	antigen processing and presentation of peptide antigen via MHC class II	2/26	21/23355	0.000247024	0.00401324	0.00217818	Ifi30/Pycard	2
up	GO:0046782	regulation of viral transcription	2/26	21/23355	0.000247024	0.00401324	0.00217818	Ifitm3/Pfn1	2
up	GO:0090026	positive regulation of monocyte chemotaxis	2/26	21/23355	0.000247024	0.00401324	0.00217818	Lgmn/Aif1	2
up	GO:0002504	antigen processing and presentation of peptide or polysaccharide antigen via MHC class II	2/26	22/23355	0.00027154	0.00434852	0.00236015	Ifi30/Pycard	2
up	GO:0042254	ribosome biogenesis	4/26	294/23355	0.000295607	0.00466725	0.00253314	Rps2/Rpsa/Rplp0/Rps6	4
up	GO:0002831	regulation of response to biotic stimulus	4/26	297/23355	0.000307226	0.00471382	0.00255842	Grn/Pycard/Ly86/Irf7	4
up	GO:0019882	antigen processing and presentation	3/26	119/23355	0.000307829	0.00471382	0.00255842	Ifi30/Pycard/Psap	3
up	GO:0002366	leukocyte activation involved in immune response	4/26	298/23355	0.000311171	0.00471382	0.00255842	Grn/Pycard/Coro1a/Rps6	4
up	GO:0042542	response to hydrogen peroxide	3/26	121/23355	0.000323272	0.00476521	0.00258631	Cfl1/Rps3/Psap	3
up	GO:0035455	response to interferon-alpha	2/26	24/23355	0.000323994	0.00476521	0.00258631	Ifitm3/Bst2	2
up	GO:0002263	cell activation involved in immune response	4/26	302/23355	0.000327316	0.00476521	0.00258631	Grn/Pycard/Coro1a/Rps6	4
up	GO:1903037	regulation of leukocyte cell-cell adhesion	4/26	314/23355	0.000379365	0.00533866	0.00289755	Pycard/Coro1a/Aif1/Rps3	4
up	GO:0042104	positive regulation of activated T cell proliferation	2/26	26/23355	0.000380992	0.00533866	0.00289755	Pycard/Rps3	2
up	GO:0099010	modification of postsynaptic structure	2/26	26/23355	0.000380992	0.00533866	0.00289755	Pfn1/Cfl1	2
up	GO:0016032	viral process	4/26	322/23355	0.000417203	0.00576802	0.00313058	Ifitm3/Pfn1/Bst2/Cfl1	4
up	GO:0050863	regulation of T cell activation	4/26	323/23355	0.000422116	0.00576802	0.00313058	Pycard/Coro1a/Aif1/Rps3	4
up	GO:0051235	maintenance of location	4/26	324/23355	0.00042707	0.00576802	0.00313058	Tspo/Pfn1/Coro1a/Ftl1	4
up	GO:0090025	regulation of monocyte chemotaxis	2/26	28/23355	0.000442517	0.00583602	0.00316749	Lgmn/Aif1	2
up	GO:1903901	negative regulation of viral life cycle	2/26	28/23355	0.000442517	0.00583602	0.00316749	Ifitm3/Bst2	2
up	GO:0062197	cellular response to chemical stress	4/26	331/23355	0.000462922	0.00599252	0.00325243	Cfl1/Aif1/Rps3/Psap	4
up	GO:0034341	response to interferon-gamma	3/26	137/23355	0.000465075	0.00599252	0.00325243	Gapdh/Ifitm3/Bst2	3
up	GO:2001056	positive regulation of cysteine-type endopeptidase activity	3/26	144/23355	0.000537867	0.00685169	0.00371875	Pycard/Lgmn/Rps3	3
up	GO:0052548	regulation of endopeptidase activity	4/26	348/23355	0.000558892	0.00703953	0.0038207	Gapdh/Pycard/Lgmn/Rps3	4
up	GO:0034614	cellular response to reactive oxygen species	3/26	147/23355	0.00057117	0.00711425	0.00386125	Cfl1/Rps3/Psap	3
up	GO:0007159	leukocyte cell-cell adhesion	4/26	353/23355	0.000589628	0.00726344	0.00394222	Pycard/Coro1a/Aif1/Rps3	4
up	GO:0002687	positive regulation of leukocyte migration	3/26	151/23355	0.000617592	0.00752522	0.0040843	Pycard/Lgmn/Aif1	3
up	GO:0010639	negative regulation of organelle organization	4/26	359/23355	0.000628079	0.00757072	0.004109	Tspo/Pfn1/Cfl1/Coro1a	4
up	GO:0099563	modification of synaptic structure	2/26	34/23355	0.000654061	0.00770094	0.00417968	Pfn1/Cfl1	2
up	GO:2000406	positive regulation of T cell migration	2/26	34/23355	0.000654061	0.00770094	0.00417968	Pycard/Aif1	2
up	GO:0050900	leukocyte migration	4/26	364/23355	0.00066146	0.00770094	0.00417968	Pycard/Coro1a/Lgmn/Aif1	4
up	GO:0010634	positive regulation of epithelial cell migration	3/26	155/23355	0.000666362	0.00770094	0.00417968	Grn/Pfn1/Lgmn	3
up	GO:1990089	response to nerve growth factor	2/26	35/23355	0.000693226	0.00784956	0.00426034	Coro1a/Rps3	2
up	GO:1990090	cellular response to nerve growth factor stimulus	2/26	35/23355	0.000693226	0.00784956	0.00426034	Coro1a/Rps3	2
up	GO:0032232	negative regulation of actin filament bundle assembly	2/26	37/23355	0.000774887	0.00862136	0.00467923	Pfn1/Cfl1	2
up	GO:1901214	regulation of neuron death	4/26	380/23355	0.000776768	0.00862136	0.00467923	Grn/Ctsz/Coro1a/Lgmn	4
up	GO:0010950	positive regulation of endopeptidase activity	3/26	165/23355	0.000798878	0.00877983	0.00476524	Pycard/Lgmn/Rps3	3
up	GO:0051017	actin filament bundle assembly	3/26	169/23355	0.000856243	0.00898451	0.00487633	Pfn1/Cfl1/Aif1	3
up	GO:2000403	positive regulation of lymphocyte migration	2/26	39/23355	0.00086097	0.00898451	0.00487633	Pycard/Aif1	2
up	GO:0071356	cellular response to tumor necrosis factor	3/26	170/23355	0.000870983	0.00898451	0.00487633	Pycard/Cfl1/Rps3	3
up	GO:0022618	ribonucleoprotein complex assembly	3/26	171/23355	0.000885883	0.00898451	0.00487633	Rps2/Rpsa/Rplp0	3
up	GO:0050792	regulation of viral process	3/26	171/23355	0.000885883	0.00898451	0.00487633	Ifitm3/Pfn1/Bst2	3
up	GO:0071674	mononuclear cell migration	3/26	171/23355	0.000885883	0.00898451	0.00487633	Pycard/Lgmn/Aif1	3
up	GO:0051494	negative regulation of cytoskeleton organization	3/26	172/23355	0.000900944	0.00898451	0.00487633	Pfn1/Cfl1/Coro1a	3
up	GO:0061572	actin filament bundle organization	3/26	172/23355	0.000900944	0.00898451	0.00487633	Pfn1/Cfl1/Aif1	3
up	GO:1902904	negative regulation of supramolecular fiber organization	3/26	172/23355	0.000900944	0.00898451	0.00487633	Pfn1/Cfl1/Coro1a	3
up	GO:0060337	type I interferon signaling pathway	2/26	40/23355	0.000905664	0.00898451	0.00487633	Irf7/Ifitm3	2
up	GO:0071357	cellular response to type I interferon	2/26	40/23355	0.000905664	0.00898451	0.00487633	Irf7/Ifitm3	2
up	GO:0046006	regulation of activated T cell proliferation	2/26	41/23355	0.000951458	0.009356	0.00507796	Pycard/Rps3	2
up	GO:0071826	ribonucleoprotein complex subunit organization	3/26	178/23355	0.000994742	0.00969657	0.0052628	Rps2/Rpsa/Rplp0	3
up	GO:0022613	ribonucleoprotein complex biogenesis	4/26	408/23355	0.0010118	0.00977779	0.00530688	Rps2/Rpsa/Rplp0/Rps6	4
up	GO:0006979	response to oxidative stress	4/26	410/23355	0.0010303	0.0098715	0.00535774	Cfl1/Aif1/Rps3/Psap	4
up	GO:0043524	negative regulation of neuron apoptotic process	3/26	184/23355	0.00109452	0.0100793	0.00547053	Grn/Coro1a/Lgmn	3
up	GO:0043903	regulation of biological process involved in symbiotic interaction	3/26	184/23355	0.00109452	0.0100793	0.00547053	Ifitm3/Pfn1/Bst2	3
up	GO:0045088	regulation of innate immune response	3/26	184/23355	0.00109452	0.0100793	0.00547053	Grn/Pycard/Irf7	3
up	GO:0032535	regulation of cellular component size	4/26	417/23355	0.00109695	0.0100793	0.00547053	Pycard/Pfn1/Cfl1/Coro1a	4
up	GO:0051251	positive regulation of lymphocyte activation	4/26	417/23355	0.00109695	0.0100793	0.00547053	Pycard/Coro1a/Aif1/Rps3	4
up	GO:0097178	ruffle assembly	2/26	45/23355	0.00114557	0.0104405	0.00566659	Pfn1/Aif1	2
up	GO:0001774	microglial cell activation	2/26	46/23355	0.00119683	0.0105959	0.00575093	Grn/Aif1	2
up	GO:0034340	response to type I interferon	2/26	46/23355	0.00119683	0.0105959	0.00575093	Irf7/Ifitm3	2
up	GO:2000404	regulation of T cell migration	2/26	46/23355	0.00119683	0.0105959	0.00575093	Pycard/Aif1	2
up	GO:0034612	response to tumor necrosis factor	3/26	190/23355	0.00120043	0.0105959	0.00575093	Pycard/Cfl1/Rps3	3
up	GO:0043029	T cell homeostasis	2/26	47/23355	0.00124916	0.0108616	0.00589511	Coro1a/Rps6	2
up	GO:0022407	regulation of cell-cell adhesion	4/26	432/23355	0.00124991	0.0108616	0.00589511	Pycard/Coro1a/Aif1/Rps3	4
up	GO:0019083	viral transcription	2/26	48/23355	0.00130258	0.0112323	0.00609631	Ifitm3/Pfn1	2
up	GO:0050798	activated T cell proliferation	2/26	49/23355	0.00135709	0.0116129	0.0063029	Pycard/Rps3	2
up	GO:0000302	response to reactive oxygen species	3/26	200/23355	0.00139096	0.0118126	0.00641127	Cfl1/Rps3/Psap	3
up	GO:0099173	postsynapse organization	3/26	203/23355	0.00145161	0.012235	0.00664051	Cfl1/Lgmn/Actb	3
up	GO:0045071	negative regulation of viral genome replication	2/26	51/23355	0.00146932	0.0122918	0.00667138	Ifitm3/Bst2	2
up	GO:0031396	regulation of protein ubiquitination	3/26	205/23355	0.00149295	0.012397	0.00672847	Tspo/Rps2/Rps3	3
up	GO:0043900	regulation of multi-organism process	2/26	52/23355	0.00152705	0.0125869	0.00683153	Ly86/Bst2	2
up	GO:0032648	regulation of interferon-beta production	2/26	55/23355	0.00170665	0.0139647	0.0075793	Pycard/Irf7	2
up	GO:0002685	regulation of leukocyte migration	3/26	217/23355	0.00175663	0.0141619	0.00768633	Pycard/Lgmn/Aif1	3
up	GO:0002548	monocyte chemotaxis	2/26	56/23355	0.00176865	0.0141619	0.00768633	Lgmn/Aif1	2
up	GO:0031529	ruffle organization	2/26	56/23355	0.00176865	0.0141619	0.00768633	Pfn1/Aif1	2
up	GO:0002696	positive regulation of leukocyte activation	4/26	479/23355	0.00182588	0.0143591	0.00779339	Pycard/Coro1a/Aif1/Rps3	4
up	GO:0030595	leukocyte chemotaxis	3/26	220/23355	0.0018268	0.0143591	0.00779339	Coro1a/Lgmn/Aif1	3
up	GO:0032608	interferon-beta production	2/26	57/23355	0.00183172	0.0143591	0.00779339	Pycard/Irf7	2
up	GO:0035456	response to interferon-beta	2/26	58/23355	0.00189584	0.0147586	0.00801019	Ifitm3/Bst2	2
up	GO:0050808	synapse organization	4/26	486/23355	0.00192513	0.0148832	0.00807785	Pfn1/Cfl1/Lgmn/Actb	4
up	GO:0072678	T cell migration	2/26	60/23355	0.00202725	0.0154595	0.00839064	Pycard/Aif1	2
up	GO:2000401	regulation of lymphocyte migration	2/26	60/23355	0.00202725	0.0154595	0.00839064	Pycard/Aif1	2
up	GO:0050867	positive regulation of cell activation	4/26	494/23355	0.00204309	0.015475	0.00839904	Pycard/Coro1a/Aif1/Rps3	4
up	GO:2000116	regulation of cysteine-type endopeptidase activity	3/26	232/23355	0.002125	0.0159874	0.00867716	Pycard/Lgmn/Rps3	3
up	GO:0060999	positive regulation of dendritic spine development	2/26	63/23355	0.00223227	0.0166825	0.00905441	Grn/Cfl1	2
up	GO:0002274	myeloid leukocyte activation	3/26	238/23355	0.00228481	0.0168505	0.00914559	Grn/Pycard/Aif1	3
up	GO:0016485	protein processing	3/26	238/23355	0.00228481	0.0168505	0.00914559	Pycard/Ctsz/Lgmn	3
up	GO:0010632	regulation of epithelial cell migration	3/26	240/23355	0.0023397	0.0170312	0.00924366	Grn/Pfn1/Lgmn	3
up	GO:1903320	regulation of protein modification by small protein conjugation or removal	3/26	240/23355	0.0023397	0.0170312	0.00924366	Tspo/Rps2/Rps3	3
up	GO:0019080	viral gene expression	2/26	65/23355	0.00237419	0.0171707	0.00931939	Ifitm3/Pfn1	2
up	GO:0007566	embryo implantation	2/26	68/23355	0.00259487	0.0182946	0.00992939	Grn/Arhgdib	2
up	GO:0030837	negative regulation of actin filament polymerization	2/26	68/23355	0.00259487	0.0182946	0.00992939	Pfn1/Cfl1	2
up	GO:0032507	maintenance of protein location in cell	2/26	68/23355	0.00259487	0.0182946	0.00992939	Tspo/Pfn1	2
up	GO:0032722	positive regulation of chemokine production	2/26	68/23355	0.00259487	0.0182946	0.00992939	Pycard/Aif1	2
up	GO:0045428	regulation of nitric oxide biosynthetic process	2/26	69/23355	0.0026705	0.0187102	0.0101549	Tspo/Aif1	2
up	GO:1901215	negative regulation of neuron death	3/26	254/23355	0.00274697	0.0188931	0.0102542	Grn/Coro1a/Lgmn	3
up	GO:0048488	synaptic vesicle endocytosis	2/26	70/23355	0.00274717	0.0188931	0.0102542	Grn/Actb	2
up	GO:0140238	presynaptic endocytosis	2/26	70/23355	0.00274717	0.0188931	0.0102542	Grn/Actb	2
up	GO:0080164	regulation of nitric oxide metabolic process	2/26	71/23355	0.00282487	0.019309	0.0104799	Tspo/Aif1	2
up	GO:0031349	positive regulation of defense response	3/26	259/23355	0.00290238	0.019608	0.0106422	Grn/Pycard/Irf7	3
up	GO:0048002	antigen processing and presentation of peptide antigen	2/26	72/23355	0.0029036	0.019608	0.0106422	Ifi30/Pycard	2
up	GO:0007040	lysosome organization	2/26	75/23355	0.00314593	0.0209916	0.0113932	Grn/Coro1a	2
up	GO:0080171	lytic vacuole organization	2/26	75/23355	0.00314593	0.0209916	0.0113932	Grn/Coro1a	2
up	GO:0002260	lymphocyte homeostasis	2/26	79/23355	0.00348331	0.0231053	0.0125403	Coro1a/Rps6	2
up	GO:0006809	nitric oxide biosynthetic process	2/26	80/23355	0.00357019	0.023134	0.0125559	Tspo/Aif1	2
up	GO:0031397	negative regulation of protein ubiquitination	2/26	80/23355	0.00357019	0.023134	0.0125559	Tspo/Rps3	2
up	GO:0036465	synaptic vesicle recycling	2/26	80/23355	0.00357019	0.023134	0.0125559	Grn/Actb	2
up	GO:0071347	cellular response to interleukin-1	2/26	80/23355	0.00357019	0.023134	0.0125559	Pycard/Cfl1	2
up	GO:0043525	positive regulation of neuron apoptotic process	2/26	81/23355	0.00365807	0.0235672	0.0127911	Grn/Ctsz	2
up	GO:0060998	regulation of dendritic spine development	2/26	82/23355	0.00374697	0.024002	0.013027	Grn/Cfl1	2
up	GO:0032272	negative regulation of protein polymerization	2/26	83/23355	0.00383687	0.0243001	0.0131889	Pfn1/Cfl1	2
up	GO:0045069	regulation of viral genome replication	2/26	83/23355	0.00383687	0.0243001	0.0131889	Ifitm3/Bst2	2
up	GO:0002532	production of molecular mediator involved in inflammatory response	2/26	84/23355	0.00392777	0.0245979	0.0133505	Grn/Pycard	2
up	GO:0046209	nitric oxide metabolic process	2/26	84/23355	0.00392777	0.0245979	0.0133505	Tspo/Aif1	2
up	GO:0032479	regulation of type I interferon production	2/26	86/23355	0.00411257	0.0256122	0.013901	Pycard/Irf7	2
up	GO:2001057	reactive nitrogen species metabolic process	2/26	87/23355	0.00420646	0.0260522	0.0141398	Tspo/Aif1	2
up	GO:2000146	negative regulation of cell motility	3/26	297/23355	0.0042622	0.0262523	0.0142484	Arhgdib/Cfl1/Aif1	3
up	GO:0051604	protein maturation	3/26	303/23355	0.00450675	0.0273298	0.0148332	Pycard/Ctsz/Lgmn	3
up	GO:0010631	epithelial cell migration	3/26	304/23355	0.00454833	0.0273298	0.0148332	Grn/Pfn1/Lgmn	3
up	GO:0060326	cell chemotaxis	3/26	304/23355	0.00454833	0.0273298	0.0148332	Coro1a/Lgmn/Aif1	3
up	GO:0048525	negative regulation of viral process	2/26	91/23355	0.00459196	0.0273298	0.0148332	Ifitm3/Bst2	2
up	GO:0051702	biological process involved in interaction with symbiont	2/26	91/23355	0.00459196	0.0273298	0.0148332	Gapdh/Cfl1	2
up	GO:1903321	negative regulation of protein modification by small protein conjugation or removal	2/26	91/23355	0.00459196	0.0273298	0.0148332	Tspo/Rps3	2
up	GO:0051271	negative regulation of cellular component movement	3/26	306/23355	0.00463217	0.0273298	0.0148332	Arhgdib/Cfl1/Aif1	3
up	GO:0090132	epithelium migration	3/26	306/23355	0.00463217	0.0273298	0.0148332	Grn/Pfn1/Lgmn	3
up	GO:0032606	type I interferon production	2/26	92/23355	0.0046908	0.0275308	0.0149423	Pycard/Irf7	2
up	GO:0090130	tissue migration	3/26	308/23355	0.00471696	0.0275401	0.0149474	Grn/Pfn1/Lgmn	3
up	GO:0032642	regulation of chemokine production	2/26	93/23355	0.00479063	0.0278254	0.0151022	Pycard/Aif1	2
up	GO:0002690	positive regulation of leukocyte chemotaxis	2/26	95/23355	0.00499322	0.0288526	0.0156597	Lgmn/Aif1	2
up	GO:0070555	response to interleukin-1	2/26	96/23355	0.00509599	0.0292954	0.0159	Pycard/Cfl1	2
up	GO:0002275	myeloid cell activation involved in immune response	2/26	99/23355	0.00541011	0.0307855	0.0167088	Grn/Pycard	2
up	GO:0045185	maintenance of protein location	2/26	99/23355	0.00541011	0.0307855	0.0167088	Tspo/Pfn1	2
up	GO:0042116	macrophage activation	2/26	100/23355	0.00551676	0.0312338	0.0169521	Grn/Aif1	2
up	GO:0007041	lysosomal transport	2/26	101/23355	0.00562438	0.0313678	0.0170248	Grn/Psap	2
up	GO:0032602	chemokine production	2/26	101/23355	0.00562438	0.0313678	0.0170248	Pycard/Aif1	2
up	GO:0097061	dendritic spine organization	2/26	101/23355	0.00562438	0.0313678	0.0170248	Cfl1/Lgmn	2
up	GO:0032755	positive regulation of interleukin-6 production	2/26	102/23355	0.00573296	0.0318151	0.0172676	Pycard/Aif1	2
up	GO:0040013	negative regulation of locomotion	3/26	332/23355	0.0058086	0.032076	0.0174092	Arhgdib/Cfl1/Aif1	3
up	GO:0032091	negative regulation of protein binding	2/26	103/23355	0.0058425	0.0321051	0.017425	Ctsz/Actb	2
up	GO:0072676	lymphocyte migration	2/26	104/23355	0.005953	0.0325527	0.0176679	Pycard/Aif1	2
up	GO:0010595	positive regulation of endothelial cell migration	2/26	108/23355	0.00640455	0.0348519	0.0189158	Grn/Lgmn	2
up	GO:0106027	neuron projection organization	2/26	109/23355	0.00651982	0.0351381	0.0190711	Cfl1/Lgmn	2
up	GO:1903426	regulation of reactive oxygen species biosynthetic process	2/26	109/23355	0.00651982	0.0351381	0.0190711	Tspo/Aif1	2
up	GO:0008630	intrinsic apoptotic signaling pathway in response to DNA damage	2/26	111/23355	0.00675319	0.0358783	0.0194729	Pycard/Rps3	2
up	GO:0032231	regulation of actin filament bundle assembly	2/26	111/23355	0.00675319	0.0358783	0.0194729	Pfn1/Cfl1	2
up	GO:2000379	positive regulation of reactive oxygen species metabolic process	2/26	111/23355	0.00675319	0.0358783	0.0194729	Tspo/Aif1	2
up	GO:0001959	regulation of cytokine-mediated signaling pathway	2/26	112/23355	0.00687129	0.036163	0.0196274	Pycard/Irf7	2
up	GO:0120034	positive regulation of plasma membrane bounded cell projection assembly	2/26	112/23355	0.00687129	0.036163	0.0196274	Pfn1/Cfl1	2
up	GO:0003014	renal system process	2/26	114/23355	0.00711032	0.0372461	0.0202153	Lgmn/Psap	2
up	GO:0006909	phagocytosis	3/26	361/23355	0.00731551	0.0378111	0.0205219	Pycard/Coro1a/Aif1	3
up	GO:0001776	leukocyte homeostasis	2/26	116/23355	0.00735309	0.0378111	0.0205219	Coro1a/Rps6	2
up	GO:0019079	viral genome replication	2/26	116/23355	0.00735309	0.0378111	0.0205219	Ifitm3/Bst2	2
up	GO:0045089	positive regulation of innate immune response	2/26	116/23355	0.00735309	0.0378111	0.0205219	Pycard/Irf7	2
up	GO:0014020	primary neural tube formation	2/26	120/23355	0.00784981	0.040181	0.0218082	Pfn1/Cfl1	2
up	GO:0019221	cytokine-mediated signaling pathway	3/26	372/23355	0.00794239	0.040459	0.0219591	Pycard/Irf7/Ifitm3	3
up	GO:0002688	regulation of leukocyte chemotaxis	2/26	121/23355	0.00797631	0.040459	0.0219591	Lgmn/Aif1	2
up	GO:0060759	regulation of response to cytokine stimulus	2/26	122/23355	0.00810373	0.0409202	0.0222094	Pycard/Irf7	2
up	GO:0045931	positive regulation of mitotic cell cycle	2/26	123/23355	0.00823207	0.0413818	0.0224599	Lgmn/Aif1	2
up	GO:0010821	regulation of mitochondrion organization	2/26	125/23355	0.0084915	0.0424954	0.0230643	Tspo/Pycard	2
up	GO:1901216	positive regulation of neuron death	2/26	126/23355	0.00862259	0.0429596	0.0233163	Grn/Ctsz	2
up	GO:0043280	positive regulation of cysteine-type endopeptidase activity involved in apoptotic process	2/26	127/23355	0.00875459	0.0434243	0.0235685	Pycard/Rps3	2
up	GO:0060996	dendritic spine development	2/26	128/23355	0.0088875	0.0438894	0.0238209	Grn/Cfl1	2
up	GO:0048640	negative regulation of developmental growth	2/26	129/23355	0.00902132	0.0443548	0.0240735	Cfl1/Lgmn	2
up	GO:0060562	epithelial tube morphogenesis	3/26	393/23355	0.00922558	0.045161	0.0245111	Pfn1/Cfl1/Ctsz	3
up	GO:1903409	reactive oxygen species biosynthetic process	2/26	131/23355	0.00929167	0.0452868	0.0245793	Tspo/Aif1	2
up	GO:0001841	neural tube formation	2/26	135/23355	0.00984318	0.0477671	0.0259255	Pfn1/Cfl1	2
down	GO:0050807	regulation of synapse organization	2/3	261/23355	0.000370485	0.0168637	0.00139509	Apoe/Malat1	2
down	GO:0050803	regulation of synapse structure or activity	2/3	273/23355	0.000405265	0.0168637	0.00139509	Apoe/Malat1	2
down	GO:0050808	synapse organization	2/3	486/23355	0.00127854	0.0168637	0.00139509	Apoe/Malat1	2
down	GO:0006707	cholesterol catabolic process	1/3	10/23355	0.00128403	0.0168637	0.00139509	Apoe	1
down	GO:0016127	sterol catabolic process	1/3	10/23355	0.00128403	0.0168637	0.00139509	Apoe	1
down	GO:0034370	triglyceride-rich lipoprotein particle remodeling	1/3	10/23355	0.00128403	0.0168637	0.00139509	Apoe	1
down	GO:0034380	high-density lipoprotein particle assembly	1/3	10/23355	0.00128403	0.0168637	0.00139509	Apoe	1
down	GO:1903365	regulation of fear response	1/3	11/23355	0.00141237	0.0168637	0.00139509	Apoe	1
down	GO:1905907	negative regulation of amyloid fibril formation	1/3	11/23355	0.00141237	0.0168637	0.00139509	Apoe	1
down	GO:2000822	regulation of behavioral fear response	1/3	11/23355	0.00141237	0.0168637	0.00139509	Apoe	1
down	GO:0010872	regulation of cholesterol esterification	1/3	12/23355	0.0015407	0.0168637	0.00139509	Apoe	1
down	GO:0033700	phospholipid efflux	1/3	12/23355	0.0015407	0.0168637	0.00139509	Apoe	1
down	GO:0034375	high-density lipoprotein particle remodeling	1/3	12/23355	0.0015407	0.0168637	0.00139509	Apoe	1
down	GO:0090209	negative regulation of triglyceride metabolic process	1/3	12/23355	0.0015407	0.0168637	0.00139509	Apoe	1
down	GO:0097113	AMPA glutamate receptor clustering	1/3	12/23355	0.0015407	0.0168637	0.00139509	Apoe	1
down	GO:1900272	negative regulation of long-term synaptic potentiation	1/3	12/23355	0.0015407	0.0168637	0.00139509	Apoe	1
down	GO:1902947	regulation of tau-protein kinase activity	1/3	12/23355	0.0015407	0.0168637	0.00139509	Apoe	1
down	GO:2000288	positive regulation of myoblast proliferation	1/3	12/23355	0.0015407	0.0168637	0.00139509	Malat1	1
down	GO:2000644	regulation of receptor catabolic process	1/3	12/23355	0.0015407	0.0168637	0.00139509	Apoe	1
down	GO:2001140	positive regulation of phospholipid transport	1/3	12/23355	0.0015407	0.0168637	0.00139509	Apoe	1
down	GO:0032372	negative regulation of sterol transport	1/3	13/23355	0.00166902	0.0168637	0.00139509	Apoe	1
down	GO:0032375	negative regulation of cholesterol transport	1/3	13/23355	0.00166902	0.0168637	0.00139509	Apoe	1
down	GO:0032488	Cdc42 protein signal transduction	1/3	13/23355	0.00166902	0.0168637	0.00139509	Apoe	1
down	GO:0034374	low-density lipoprotein particle remodeling	1/3	13/23355	0.00166902	0.0168637	0.00139509	Apoe	1
down	GO:0043691	reverse cholesterol transport	1/3	13/23355	0.00166902	0.0168637	0.00139509	Apoe	1
down	GO:0097090	presynaptic membrane organization	1/3	13/23355	0.00166902	0.0168637	0.00139509	Apoe	1
down	GO:0097688	glutamate receptor clustering	1/3	13/23355	0.00166902	0.0168637	0.00139509	Apoe	1
down	GO:2001138	regulation of phospholipid transport	1/3	13/23355	0.00166902	0.0168637	0.00139509	Apoe	1
down	GO:1902931	negative regulation of alcohol biosynthetic process	1/3	14/23355	0.00179733	0.0168637	0.00139509	Apoe	1
down	GO:1902950	regulation of dendritic spine maintenance	1/3	14/23355	0.00179733	0.0168637	0.00139509	Apoe	1
down	GO:1905809	negative regulation of synapse organization	1/3	14/23355	0.00179733	0.0168637	0.00139509	Apoe	1
down	GO:1905906	regulation of amyloid fibril formation	1/3	14/23355	0.00179733	0.0168637	0.00139509	Apoe	1
down	GO:0034433	steroid esterification	1/3	15/23355	0.00192563	0.0168637	0.00139509	Apoe	1
down	GO:0034434	sterol esterification	1/3	15/23355	0.00192563	0.0168637	0.00139509	Apoe	1
down	GO:0034435	cholesterol esterification	1/3	15/23355	0.00192563	0.0168637	0.00139509	Apoe	1
down	GO:0042159	lipoprotein catabolic process	1/3	16/23355	0.00205391	0.0168637	0.00139509	Apoe	1
down	GO:0051044	positive regulation of membrane protein ectodomain proteolysis	1/3	16/23355	0.00205391	0.0168637	0.00139509	Apoe	1
down	GO:0055089	fatty acid homeostasis	1/3	16/23355	0.00205391	0.0168637	0.00139509	Apoe	1
down	GO:0061000	negative regulation of dendritic spine development	1/3	16/23355	0.00205391	0.0168637	0.00139509	Apoe	1
down	GO:0090083	regulation of inclusion body assembly	1/3	16/23355	0.00205391	0.0168637	0.00139509	Apoe	1
down	GO:0044794	positive regulation by host of viral process	1/3	17/23355	0.00218219	0.0168637	0.00139509	Apoe	1
down	GO:2000291	regulation of myoblast proliferation	1/3	17/23355	0.00218219	0.0168637	0.00139509	Malat1	1
down	GO:0035641	locomotory exploration behavior	1/3	18/23355	0.00231046	0.0168637	0.00139509	Apoe	1
down	GO:1900221	regulation of amyloid-beta clearance	1/3	18/23355	0.00231046	0.0168637	0.00139509	Apoe	1
down	GO:0010544	negative regulation of platelet activation	1/3	19/23355	0.00243871	0.0168637	0.00139509	Apoe	1
down	GO:0045540	regulation of cholesterol biosynthetic process	1/3	19/23355	0.00243871	0.0168637	0.00139509	Apoe	1
down	GO:0051000	positive regulation of nitric-oxide synthase activity	1/3	19/23355	0.00243871	0.0168637	0.00139509	Apoe	1
down	GO:0072578	neurotransmitter-gated ion channel clustering	1/3	19/23355	0.00243871	0.0168637	0.00139509	Apoe	1
down	GO:0106118	regulation of sterol biosynthetic process	1/3	19/23355	0.00243871	0.0168637	0.00139509	Apoe	1
down	GO:0043116	negative regulation of vascular permeability	1/3	20/23355	0.00256695	0.0168637	0.00139509	Apoe	1
down	GO:0150104	transport across blood-brain barrier	1/3	20/23355	0.00256695	0.0168637	0.00139509	Apoe	1
down	GO:1902004	positive regulation of amyloid-beta formation	1/3	20/23355	0.00256695	0.0168637	0.00139509	Apoe	1
down	GO:1902430	negative regulation of amyloid-beta formation	1/3	20/23355	0.00256695	0.0168637	0.00139509	Apoe	1
down	GO:0010232	vascular transport	1/3	21/23355	0.00269519	0.0168637	0.00139509	Apoe	1
down	GO:0043117	positive regulation of vascular permeability	1/3	21/23355	0.00269519	0.0168637	0.00139509	Apoe	1
down	GO:0010875	positive regulation of cholesterol efflux	1/3	22/23355	0.00282341	0.0168637	0.00139509	Apoe	1
down	GO:0034377	plasma lipoprotein particle assembly	1/3	22/23355	0.00282341	0.0168637	0.00139509	Apoe	1
down	GO:0051043	regulation of membrane protein ectodomain proteolysis	1/3	23/23355	0.00295162	0.0168637	0.00139509	Apoe	1
down	GO:0051450	myoblast proliferation	1/3	23/23355	0.00295162	0.0168637	0.00139509	Malat1	1
down	GO:1902992	negative regulation of amyloid precursor protein catabolic process	1/3	23/23355	0.00295162	0.0168637	0.00139509	Apoe	1
down	GO:0070841	inclusion body assembly	1/3	24/23355	0.00307982	0.0168637	0.00139509	Apoe	1
down	GO:0097062	dendritic spine maintenance	1/3	24/23355	0.00307982	0.0168637	0.00139509	Apoe	1
down	GO:1990000	amyloid fibril formation	1/3	24/23355	0.00307982	0.0168637	0.00139509	Apoe	1
down	GO:0010894	negative regulation of steroid biosynthetic process	1/3	25/23355	0.003208	0.0168637	0.00139509	Apoe	1
down	GO:0019068	virion assembly	1/3	25/23355	0.003208	0.0168637	0.00139509	Apoe	1
down	GO:0034368	protein-lipid complex remodeling	1/3	25/23355	0.003208	0.0168637	0.00139509	Apoe	1
down	GO:0034369	plasma lipoprotein particle remodeling	1/3	25/23355	0.003208	0.0168637	0.00139509	Apoe	1
down	GO:0006706	steroid catabolic process	1/3	26/23355	0.00333618	0.0168637	0.00139509	Apoe	1
down	GO:0007263	nitric oxide mediated signal transduction	1/3	26/23355	0.00333618	0.0168637	0.00139509	Apoe	1
down	GO:0045939	negative regulation of steroid metabolic process	1/3	26/23355	0.00333618	0.0168637	0.00139509	Apoe	1
down	GO:0055094	response to lipoprotein particle	1/3	26/23355	0.00333618	0.0168637	0.00139509	Apoe	1
down	GO:0065005	protein-lipid complex assembly	1/3	26/23355	0.00333618	0.0168637	0.00139509	Apoe	1
down	GO:1902993	positive regulation of amyloid precursor protein catabolic process	1/3	26/23355	0.00333618	0.0168637	0.00139509	Apoe	1
down	GO:0034367	protein-containing complex remodeling	1/3	27/23355	0.00346435	0.0172749	0.00142911	Apoe	1
down	GO:0032770	positive regulation of monooxygenase activity	1/3	28/23355	0.0035925	0.0174426	0.00144297	Apoe	1
down	GO:0071402	cellular response to lipoprotein particle stimulus	1/3	28/23355	0.0035925	0.0174426	0.00144297	Apoe	1
down	GO:0032801	receptor catabolic process	1/3	29/23355	0.00372065	0.0178301	0.00147503	Apoe	1
down	GO:0044788	modulation by host of viral process	1/3	31/23355	0.0039769	0.0186129	0.00153979	Apoe	1
down	GO:0010874	regulation of cholesterol efflux	1/3	32/23355	0.00410501	0.0186129	0.00153979	Apoe	1
down	GO:0019934	cGMP-mediated signaling	1/3	34/23355	0.0043612	0.0186129	0.00153979	Apoe	1
down	GO:0032373	positive regulation of sterol transport	1/3	34/23355	0.0043612	0.0186129	0.00153979	Apoe	1
down	GO:0032376	positive regulation of cholesterol transport	1/3	34/23355	0.0043612	0.0186129	0.00153979	Apoe	1
down	GO:0035640	exploration behavior	1/3	34/23355	0.0043612	0.0186129	0.00153979	Apoe	1
down	GO:0043537	negative regulation of blood vessel endothelial cell migration	1/3	34/23355	0.0043612	0.0186129	0.00153979	Apoe	1
down	GO:0050999	regulation of nitric-oxide synthase activity	1/3	34/23355	0.0043612	0.0186129	0.00153979	Apoe	1
down	GO:0090181	regulation of cholesterol metabolic process	1/3	34/23355	0.0043612	0.0186129	0.00153979	Apoe	1
down	GO:0002021	response to dietary excess	1/3	35/23355	0.00448928	0.0186129	0.00153979	Apoe	1
down	GO:0055090	acylglycerol homeostasis	1/3	35/23355	0.00448928	0.0186129	0.00153979	Apoe	1
down	GO:0070328	triglyceride homeostasis	1/3	35/23355	0.00448928	0.0186129	0.00153979	Apoe	1
down	GO:0034381	plasma lipoprotein particle clearance	1/3	36/23355	0.00461735	0.0189311	0.00156612	Apoe	1
down	GO:0045940	positive regulation of steroid metabolic process	1/3	37/23355	0.00474541	0.0190332	0.00157456	Apoe	1
down	GO:0097242	amyloid-beta clearance	1/3	37/23355	0.00474541	0.0190332	0.00157456	Apoe	1
down	GO:0010543	regulation of platelet activation	1/3	38/23355	0.00487345	0.0191309	0.00158264	Apoe	1
down	GO:1902003	regulation of amyloid-beta formation	1/3	38/23355	0.00487345	0.0191309	0.00158264	Apoe	1
down	GO:0071827	plasma lipoprotein particle organization	1/3	39/23355	0.00500149	0.0194268	0.00160713	Apoe	1
down	GO:0007616	long-term memory	1/3	40/23355	0.00512951	0.0197166	0.00163109	Apoe	1
down	GO:0046164	alcohol catabolic process	1/3	41/23355	0.00525752	0.0200003	0.00165456	Apoe	1
down	GO:0042311	vasodilation	1/3	43/23355	0.00551351	0.0204705	0.00169347	Apoe	1
down	GO:0071825	protein-lipid complex subunit organization	1/3	43/23355	0.00551351	0.0204705	0.00169347	Apoe	1
down	GO:0032369	negative regulation of lipid transport	1/3	44/23355	0.00564149	0.0204705	0.00169347	Apoe	1
down	GO:0001937	negative regulation of endothelial cell proliferation	1/3	45/23355	0.00576946	0.0204705	0.00169347	Apoe	1
down	GO:0006509	membrane protein ectodomain proteolysis	1/3	45/23355	0.00576946	0.0204705	0.00169347	Apoe	1
down	GO:0032768	regulation of monooxygenase activity	1/3	45/23355	0.00576946	0.0204705	0.00169347	Apoe	1
down	GO:0043114	regulation of vascular permeability	1/3	45/23355	0.00576946	0.0204705	0.00169347	Apoe	1
down	GO:1902991	regulation of amyloid precursor protein catabolic process	1/3	46/23355	0.00589742	0.0206944	0.00171199	Apoe	1
down	GO:0001941	postsynaptic membrane organization	1/3	47/23355	0.00602537	0.0206944	0.00171199	Apoe	1
down	GO:0034205	amyloid-beta formation	1/3	47/23355	0.00602537	0.0206944	0.00171199	Apoe	1
down	GO:0030195	negative regulation of blood coagulation	1/3	48/23355	0.0061533	0.0206944	0.00171199	Apoe	1
down	GO:0006695	cholesterol biosynthetic process	1/3	49/23355	0.00628123	0.0206944	0.00171199	Apoe	1
down	GO:0033344	cholesterol efflux	1/3	49/23355	0.00628123	0.0206944	0.00171199	Apoe	1
down	GO:1900047	negative regulation of hemostasis	1/3	49/23355	0.00628123	0.0206944	0.00171199	Apoe	1
down	GO:1902653	secondary alcohol biosynthetic process	1/3	49/23355	0.00628123	0.0206944	0.00171199	Apoe	1
down	GO:0050819	negative regulation of coagulation	1/3	50/23355	0.00640914	0.0207454	0.00171621	Apoe	1
down	GO:1902930	regulation of alcohol biosynthetic process	1/3	50/23355	0.00640914	0.0207454	0.00171621	Apoe	1
down	GO:0090207	regulation of triglyceride metabolic process	1/3	51/23355	0.00653704	0.0209754	0.00173523	Apoe	1
down	GO:0010596	negative regulation of endothelial cell migration	1/3	53/23355	0.00679282	0.0211456	0.00174932	Apoe	1
down	GO:0051353	positive regulation of oxidoreductase activity	1/3	53/23355	0.00679282	0.0211456	0.00174932	Apoe	1
down	GO:0001662	behavioral fear response	1/3	54/23355	0.00692069	0.0211456	0.00174932	Apoe	1
down	GO:0051055	negative regulation of lipid biosynthetic process	1/3	54/23355	0.00692069	0.0211456	0.00174932	Apoe	1
down	GO:0002209	behavioral defense response	1/3	55/23355	0.00704855	0.0211456	0.00174932	Apoe	1
down	GO:0016126	sterol biosynthetic process	1/3	55/23355	0.00704855	0.0211456	0.00174932	Apoe	1
down	GO:0045773	positive regulation of axon extension	1/3	55/23355	0.00704855	0.0211456	0.00174932	Apoe	1
down	GO:1900271	regulation of long-term synaptic potentiation	1/3	55/23355	0.00704855	0.0211456	0.00174932	Apoe	1
down	GO:0000381	regulation of alternative mRNA splicing, via spliceosome	1/3	57/23355	0.00730423	0.0214252	0.00177245	Malat1	1
down	GO:0050435	amyloid-beta metabolic process	1/3	57/23355	0.00730423	0.0214252	0.00177245	Apoe	1
down	GO:0032371	regulation of sterol transport	1/3	58/23355	0.00743206	0.0214252	0.00177245	Apoe	1
down	GO:0032374	regulation of cholesterol transport	1/3	58/23355	0.00743206	0.0214252	0.00177245	Apoe	1
down	GO:0033619	membrane protein proteolysis	1/3	58/23355	0.00743206	0.0214252	0.00177245	Apoe	1
down	GO:0042596	fear response	1/3	59/23355	0.00755987	0.0214905	0.00177785	Apoe	1
down	GO:0042987	amyloid precursor protein catabolic process	1/3	60/23355	0.00768767	0.0214905	0.00177785	Apoe	1
down	GO:0051851	modulation by host of symbiont process	1/3	60/23355	0.00768767	0.0214905	0.00177785	Apoe	1
down	GO:1905953	negative regulation of lipid localization	1/3	60/23355	0.00768767	0.0214905	0.00177785	Apoe	1
down	GO:1901616	organic hydroxy compound catabolic process	1/3	61/23355	0.00781547	0.0216835	0.00179382	Apoe	1
down	GO:0060999	positive regulation of dendritic spine development	1/3	63/23355	0.00807102	0.0222254	0.00183865	Apoe	1
down	GO:0015909	long-chain fatty acid transport	1/3	65/23355	0.00832653	0.0227592	0.0018828	Apoe	1
down	GO:0030193	regulation of blood coagulation	1/3	66/23355	0.00845427	0.022771	0.00188378	Apoe	1
down	GO:0097006	regulation of plasma lipoprotein particle levels	1/3	66/23355	0.00845427	0.022771	0.00188378	Apoe	1
down	GO:1900046	regulation of hemostasis	1/3	67/23355	0.00858199	0.0229475	0.00189838	Apoe	1
down	GO:0050818	regulation of coagulation	1/3	70/23355	0.00896511	0.0237927	0.0019683	Apoe	1
down	GO:0043113	receptor clustering	1/3	71/23355	0.00909279	0.0237927	0.0019683	Apoe	1
down	GO:0010633	negative regulation of epithelial cell migration	1/3	72/23355	0.00922047	0.0237927	0.0019683	Apoe	1
down	GO:0043407	negative regulation of MAP kinase activity	1/3	72/23355	0.00922047	0.0237927	0.0019683	Apoe	1
down	GO:0061045	negative regulation of wound healing	1/3	72/23355	0.00922047	0.0237927	0.0019683	Apoe	1
down	GO:0000380	alternative mRNA splicing, via spliceosome	1/3	73/23355	0.00934813	0.0239546	0.00198169	Malat1	1
down	GO:0042982	amyloid precursor protein metabolic process	1/3	75/23355	0.00960342	0.0244269	0.00202077	Apoe	1
down	GO:0043954	cellular component maintenance	1/3	76/23355	0.00973105	0.0244269	0.00202077	Apoe	1
down	GO:0050810	regulation of steroid biosynthetic process	1/3	76/23355	0.00973105	0.0244269	0.00202077	Apoe	1
down	GO:0048844	artery morphogenesis	1/3	78/23355	0.00998627	0.0248982	0.00205976	Apoe	1
down	GO:0051817	modulation of process of other organism involved in symbiotic interaction	1/3	82/23355	0.0104966	0.0258216	0.00213615	Apoe	1
down	GO:0060998	regulation of dendritic spine development	1/3	82/23355	0.0104966	0.0258216	0.00213615	Apoe	1
down	GO:0019915	lipid storage	1/3	83/23355	0.0106241	0.0259305	0.00214516	Apoe	1
down	GO:0015914	phospholipid transport	1/3	84/23355	0.0107517	0.0259305	0.00214516	Apoe	1
down	GO:0050709	negative regulation of protein secretion	1/3	84/23355	0.0107517	0.0259305	0.00214516	Apoe	1
down	GO:0030168	platelet activation	1/3	85/23355	0.0108792	0.0260677	0.00215651	Apoe	1
down	GO:0042632	cholesterol homeostasis	1/3	88/23355	0.0112617	0.0268102	0.00221793	Apoe	1
down	GO:0055092	sterol homeostasis	1/3	89/23355	0.0113892	0.0269399	0.00222866	Apoe	1
down	GO:0051341	regulation of oxidoreductase activity	1/3	90/23355	0.0115167	0.0270232	0.00223555	Apoe	1
down	GO:0051702	biological process involved in interaction with symbiont	1/3	91/23355	0.0116442	0.0270232	0.00223555	Apoe	1
down	GO:1903035	negative regulation of response to wounding	1/3	91/23355	0.0116442	0.0270232	0.00223555	Apoe	1
down	GO:0030301	cholesterol transport	1/3	94/23355	0.0120265	0.027514	0.00227616	Apoe	1
down	GO:0043535	regulation of blood vessel endothelial cell migration	1/3	94/23355	0.0120265	0.027514	0.00227616	Apoe	1
down	GO:0002792	negative regulation of peptide secretion	1/3	95/23355	0.0121539	0.027514	0.00227616	Apoe	1
down	GO:0015918	sterol transport	1/3	95/23355	0.0121539	0.027514	0.00227616	Apoe	1
down	GO:0042158	lipoprotein biosynthetic process	1/3	96/23355	0.0122813	0.0275832	0.00228188	Apoe	1
down	GO:0051668	localization within membrane	1/3	97/23355	0.0124087	0.0275832	0.00228188	Apoe	1
down	GO:0062014	negative regulation of small molecule metabolic process	1/3	97/23355	0.0124087	0.0275832	0.00228188	Apoe	1
down	GO:0032092	positive regulation of protein binding	1/3	99/23355	0.0126635	0.0278144	0.00230101	Apoe	1
down	GO:0046889	positive regulation of lipid biosynthetic process	1/3	99/23355	0.0126635	0.0278144	0.00230101	Apoe	1
down	GO:0050795	regulation of behavior	1/3	100/23355	0.0127908	0.0279279	0.0023104	Apoe	1
down	GO:0097061	dendritic spine organization	1/3	101/23355	0.0129182	0.0280401	0.00231968	Apoe	1
down	GO:0050772	positive regulation of axonogenesis	1/3	102/23355	0.0130455	0.028097	0.00232439	Apoe	1
down	GO:0033555	multicellular organismal response to stress	1/3	103/23355	0.0131729	0.028097	0.00232439	Apoe	1
down	GO:0045833	negative regulation of lipid metabolic process	1/3	103/23355	0.0131729	0.028097	0.00232439	Apoe	1
down	GO:0032370	positive regulation of lipid transport	1/3	105/23355	0.0134275	0.0284756	0.0023557	Apoe	1
down	GO:0019935	cyclic-nucleotide-mediated signaling	1/3	106/23355	0.0135548	0.0285813	0.00236445	Apoe	1
down	GO:0048024	regulation of mRNA splicing, via spliceosome	1/3	107/23355	0.0136821	0.0286857	0.00237309	Malat1	1
down	GO:0060840	artery development	1/3	108/23355	0.0138094	0.0287297	0.00237673	Apoe	1
down	GO:0019218	regulation of steroid metabolic process	1/3	109/23355	0.0139366	0.0287297	0.00237673	Apoe	1
down	GO:0106027	neuron projection organization	1/3	109/23355	0.0139366	0.0287297	0.00237673	Apoe	1
down	GO:0006641	triglyceride metabolic process	1/3	111/23355	0.0141911	0.0289311	0.00239339	Apoe	1
down	GO:0099175	regulation of postsynapse organization	1/3	111/23355	0.0141911	0.0289311	0.00239339	Apoe	1
down	GO:0015748	organophosphate ester transport	1/3	113/23355	0.0144456	0.029288	0.00242292	Apoe	1
down	GO:0030516	regulation of axon extension	1/3	114/23355	0.0145728	0.0293845	0.0024309	Apoe	1
down	GO:0043534	blood vessel endothelial cell migration	1/3	119/23355	0.0152087	0.0303352	0.00250954	Apoe	1
down	GO:0071901	negative regulation of protein serine/threonine kinase activity	1/3	119/23355	0.0152087	0.0303352	0.00250954	Apoe	1
down	GO:0045807	positive regulation of endocytosis	1/3	125/23355	0.0159714	0.0315078	0.00260655	Apoe	1
down	GO:1901216	positive regulation of neuron death	1/3	126/23355	0.0160985	0.0315078	0.00260655	Apoe	1
down	GO:0042157	lipoprotein metabolic process	1/3	128/23355	0.0163526	0.0315078	0.00260655	Apoe	1
down	GO:0060996	dendritic spine development	1/3	128/23355	0.0163526	0.0315078	0.00260655	Apoe	1
down	GO:1905954	positive regulation of lipid localization	1/3	128/23355	0.0163526	0.0315078	0.00260655	Apoe	1
down	GO:0061041	regulation of wound healing	1/3	129/23355	0.0164797	0.0315078	0.00260655	Apoe	1
down	GO:0061387	regulation of extent of cell growth	1/3	129/23355	0.0164797	0.0315078	0.00260655	Apoe	1
down	GO:0090090	negative regulation of canonical Wnt signaling pathway	1/3	129/23355	0.0164797	0.0315078	0.00260655	Apoe	1
down	GO:0008203	cholesterol metabolic process	1/3	132/23355	0.0168608	0.0320702	0.00265308	Apoe	1
down	GO:0046165	alcohol biosynthetic process	1/3	134/23355	0.0171147	0.0323864	0.00267923	Apoe	1
down	GO:0001936	regulation of endothelial cell proliferation	1/3	137/23355	0.0174957	0.0328391	0.00271669	Apoe	1
down	GO:0035023	regulation of Rho protein signal transduction	1/3	138/23355	0.0176226	0.0328391	0.00271669	Apoe	1
down	GO:0048675	axon extension	1/3	139/23355	0.0177496	0.0328391	0.00271669	Apoe	1
down	GO:0006639	acylglycerol metabolic process	1/3	141/23355	0.0180034	0.0328391	0.00271669	Apoe	1
down	GO:0016125	sterol metabolic process	1/3	141/23355	0.0180034	0.0328391	0.00271669	Apoe	1
down	GO:0051224	negative regulation of protein transport	1/3	141/23355	0.0180034	0.0328391	0.00271669	Apoe	1
down	GO:0006638	neutral lipid metabolic process	1/3	143/23355	0.0182572	0.0328391	0.00271669	Apoe	1
down	GO:0050728	negative regulation of inflammatory response	1/3	144/23355	0.0183841	0.0328391	0.00271669	Apoe	1
down	GO:1903364	positive regulation of cellular protein catabolic process	1/3	144/23355	0.0183841	0.0328391	0.00271669	Apoe	1
down	GO:0015908	fatty acid transport	1/3	145/23355	0.018511	0.0328391	0.00271669	Apoe	1
down	GO:0035821	modulation of process of other organism	1/3	145/23355	0.018511	0.0328391	0.00271669	Apoe	1
down	GO:0050684	regulation of mRNA processing	1/3	145/23355	0.018511	0.0328391	0.00271669	Malat1	1
down	GO:1902652	secondary alcohol metabolic process	1/3	145/23355	0.018511	0.0328391	0.00271669	Apoe	1
down	GO:1904950	negative regulation of establishment of protein localization	1/3	146/23355	0.0186378	0.032906	0.00272222	Apoe	1
down	GO:0050680	negative regulation of epithelial cell proliferation	1/3	148/23355	0.0188915	0.0331951	0.00274613	Apoe	1
down	GO:0043484	regulation of RNA splicing	1/3	151/23355	0.019272	0.0337031	0.00278816	Malat1	1
down	GO:0001935	endothelial cell proliferation	1/3	152/23355	0.0193988	0.0337648	0.00279327	Apoe	1
down	GO:0007613	memory	1/3	154/23355	0.0196523	0.0340456	0.00281649	Apoe	1
down	GO:0055088	lipid homeostasis	1/3	157/23355	0.0200326	0.0345421	0.00285757	Apoe	1
down	GO:0034250	positive regulation of cellular amide metabolic process	1/3	159/23355	0.020286	0.0348165	0.00288027	Apoe	1
down	GO:0006694	steroid biosynthetic process	1/3	161/23355	0.0205394	0.0348752	0.00288512	Apoe	1
down	GO:0035296	regulation of tube diameter	1/3	162/23355	0.0206661	0.0348752	0.00288512	Apoe	1
down	GO:0097746	blood vessel diameter maintenance	1/3	162/23355	0.0206661	0.0348752	0.00288512	Apoe	1
down	GO:0030178	negative regulation of Wnt signaling pathway	1/3	163/23355	0.0207928	0.0348752	0.00288512	Apoe	1
down	GO:0035150	regulation of tube size	1/3	163/23355	0.0207928	0.0348752	0.00288512	Apoe	1
down	GO:0010977	negative regulation of neuron projection development	1/3	164/23355	0.0209195	0.0349289	0.00288957	Apoe	1
down	GO:0007596	blood coagulation	1/3	168/23355	0.021426	0.0351369	0.00290677	Apoe	1
down	GO:0045834	positive regulation of lipid metabolic process	1/3	168/23355	0.021426	0.0351369	0.00290677	Apoe	1
down	GO:0032368	regulation of lipid transport	1/3	169/23355	0.0215526	0.0351369	0.00290677	Apoe	1
down	GO:0034249	negative regulation of cellular amide metabolic process	1/3	169/23355	0.0215526	0.0351369	0.00290677	Apoe	1
down	GO:0007599	hemostasis	1/3	170/23355	0.0216792	0.0351369	0.00290677	Apoe	1
down	GO:1903034	regulation of response to wounding	1/3	170/23355	0.0216792	0.0351369	0.00290677	Apoe	1
down	GO:0010594	regulation of endothelial cell migration	1/3	171/23355	0.0218058	0.0351369	0.00290677	Apoe	1
down	GO:0050817	coagulation	1/3	171/23355	0.0218058	0.0351369	0.00290677	Apoe	1
down	GO:1902904	negative regulation of supramolecular fiber organization	1/3	172/23355	0.0219324	0.0351872	0.00291094	Apoe	1
down	GO:1903531	negative regulation of secretion by cell	1/3	173/23355	0.022059	0.035237	0.00291506	Apoe	1
down	GO:0043409	negative regulation of MAPK cascade	1/3	178/23355	0.0226916	0.0360914	0.00298574	Apoe	1
down	GO:0007266	Rho protein signal transduction	1/3	181/23355	0.0230711	0.0363814	0.00300973	Apoe	1
down	GO:0061136	regulation of proteasomal protein catabolic process	1/3	181/23355	0.0230711	0.0363814	0.00300973	Apoe	1
down	GO:0043524	negative regulation of neuron apoptotic process	1/3	184/23355	0.0234505	0.0366662	0.00303329	Apoe	1
down	GO:0045088	regulation of innate immune response	1/3	184/23355	0.0234505	0.0366662	0.00303329	Apoe	1
down	GO:0046890	regulation of lipid biosynthetic process	1/3	186/23355	0.0237033	0.0367501	0.00304023	Apoe	1
down	GO:0050770	regulation of axonogenesis	1/3	186/23355	0.0237033	0.0367501	0.00304023	Apoe	1
down	GO:0043112	receptor metabolic process	1/3	191/23355	0.0243353	0.0375721	0.00310823	Apoe	1
down	GO:0051099	positive regulation of binding	1/3	196/23355	0.024967	0.0383867	0.00317563	Apoe	1
down	GO:0030307	positive regulation of cell growth	1/3	197/23355	0.0250933	0.0384208	0.00317845	Apoe	1
down	GO:1990138	neuron projection extension	1/3	200/23355	0.0254721	0.0388398	0.0032131	Apoe	1
down	GO:1905952	regulation of lipid localization	1/3	201/23355	0.0255984	0.0388716	0.00321574	Apoe	1
down	GO:0099173	postsynapse organization	1/3	203/23355	0.0258509	0.0390942	0.00323415	Apoe	1
down	GO:0051048	negative regulation of secretion	1/3	204/23355	0.0259771	0.0391247	0.00323668	Apoe	1
down	GO:0006469	negative regulation of protein kinase activity	1/3	209/23355	0.0266081	0.0397506	0.00328845	Apoe	1
down	GO:0031345	negative regulation of cell projection organization	1/3	209/23355	0.0266081	0.0397506	0.00328845	Apoe	1
down	GO:0050866	negative regulation of cell activation	1/3	213/23355	0.0271127	0.0400648	0.00331444	Apoe	1
down	GO:0008361	regulation of cell size	1/3	214/23355	0.0272388	0.0400648	0.00331444	Apoe	1
down	GO:1903050	regulation of proteolysis involved in cellular protein catabolic process	1/3	214/23355	0.0272388	0.0400648	0.00331444	Apoe	1
down	GO:0051651	maintenance of location in cell	1/3	216/23355	0.027491	0.0400648	0.00331444	Apoe	1
down	GO:0043542	endothelial cell migration	1/3	218/23355	0.0277432	0.0400648	0.00331444	Apoe	1
down	GO:0048639	positive regulation of developmental growth	1/3	218/23355	0.0277432	0.0400648	0.00331444	Apoe	1
down	GO:0070374	positive regulation of ERK1 and ERK2 cascade	1/3	218/23355	0.0277432	0.0400648	0.00331444	Apoe	1
down	GO:0010976	positive regulation of neuron projection development	1/3	220/23355	0.0279953	0.0400648	0.00331444	Apoe	1
down	GO:0017038	protein import	1/3	220/23355	0.0279953	0.0400648	0.00331444	Apoe	1
down	GO:0031348	negative regulation of defense response	1/3	220/23355	0.0279953	0.0400648	0.00331444	Apoe	1
down	GO:0003018	vascular process in circulatory system	1/3	221/23355	0.0281213	0.0400648	0.00331444	Apoe	1
down	GO:0045732	positive regulation of protein catabolic process	1/3	221/23355	0.0281213	0.0400648	0.00331444	Apoe	1
down	GO:0043393	regulation of protein binding	1/3	223/23355	0.0283734	0.0402684	0.00333129	Apoe	1
down	GO:1901617	organic hydroxy compound biosynthetic process	1/3	226/23355	0.0287514	0.0406485	0.00336274	Apoe	1
down	GO:0030100	regulation of endocytosis	1/3	228/23355	0.0290033	0.0408482	0.00337926	Apoe	1
down	GO:0019058	viral life cycle	1/3	231/23355	0.0293812	0.041223	0.00341026	Apoe	1
down	GO:0033673	negative regulation of kinase activity	1/3	232/23355	0.0295071	0.0412429	0.00341191	Apoe	1
down	GO:0010632	regulation of epithelial cell migration	1/3	240/23355	0.0305141	0.0423297	0.00350182	Apoe	1
down	GO:0060828	regulation of canonical Wnt signaling pathway	1/3	240/23355	0.0305141	0.0423297	0.00350182	Apoe	1
down	GO:0046578	regulation of Ras protein signal transduction	1/3	242/23355	0.0307657	0.0425189	0.00351747	Apoe	1
down	GO:0006898	receptor-mediated endocytosis	1/3	245/23355	0.0311431	0.0428799	0.00354733	Apoe	1
down	GO:1903362	regulation of cellular protein catabolic process	1/3	247/23355	0.0313946	0.0430655	0.00356269	Apoe	1
down	GO:0007568	aging	1/3	249/23355	0.0316461	0.0430901	0.00356472	Apoe	1
down	GO:1903792	negative regulation of anion transport	1/3	249/23355	0.0316461	0.0430901	0.00356472	Apoe	1
down	GO:0060291	long-term synaptic potentiation	1/3	252/23355	0.0320233	0.0434434	0.00359394	Apoe	1
down	GO:0030258	lipid modification	1/3	253/23355	0.032149	0.0434541	0.00359483	Apoe	1
down	GO:1901215	negative regulation of neuron death	1/3	254/23355	0.0322747	0.0434648	0.00359572	Apoe	1
down	GO:0015850	organic hydroxy compound transport	1/3	259/23355	0.0329029	0.0439898	0.00363915	Apoe	1
down	GO:1903311	regulation of mRNA metabolic process	1/3	259/23355	0.0329029	0.0439898	0.00363915	Malat1	1
down	GO:0007626	locomotory behavior	1/3	263/23355	0.0334053	0.0445002	0.00368138	Apoe	1
down	GO:0051348	negative regulation of transferase activity	1/3	265/23355	0.0336565	0.0446735	0.00369571	Apoe	1
down	GO:0048588	developmental cell growth	1/3	269/23355	0.0341586	0.0451775	0.00373741	Apoe	1
down	GO:0043523	regulation of neuron apoptotic process	1/3	272/23355	0.0345351	0.0455123	0.00376511	Apoe	1
down	GO:0051056	regulation of small GTPase mediated signal transduction	1/3	273/23355	0.0346606	0.0455152	0.00376534	Apoe	1
down	GO:0000375	RNA splicing, via transesterification reactions	1/3	277/23355	0.0351624	0.045526	0.00376624	Malat1	1
down	GO:0000377	RNA splicing, via transesterification reactions with bulged adenosine as nucleophile	1/3	277/23355	0.0351624	0.045526	0.00376624	Malat1	1
down	GO:0000398	mRNA splicing, via spliceosome	1/3	277/23355	0.0351624	0.045526	0.00376624	Malat1	1
down	GO:0060560	developmental growth involved in morphogenesis	1/3	277/23355	0.0351624	0.045526	0.00376624	Apoe	1
down	GO:0030336	negative regulation of cell migration	1/3	284/23355	0.0360401	0.0464993	0.00384676	Apoe	1
down	GO:0043405	regulation of MAP kinase activity	1/3	287/23355	0.0364161	0.0468207	0.00387335	Apoe	1
down	GO:0050769	positive regulation of neurogenesis	1/3	291/23355	0.0369173	0.0473003	0.00391302	Apoe	1
down	GO:0060070	canonical Wnt signaling pathway	1/3	293/23355	0.0371679	0.0474565	0.00392594	Apoe	1
down	GO:0002831	regulation of response to biotic stimulus	1/3	297/23355	0.0376688	0.0477656	0.00395151	Apoe	1
down	GO:2000146	negative regulation of cell motility	1/3	297/23355	0.0376688	0.0477656	0.00395151	Apoe	1
down	GO:0050708	regulation of protein secretion	1/3	299/23355	0.0379192	0.0479184	0.00396415	Apoe	1
down	GO:0051402	neuron apoptotic process	1/3	303/23355	0.0384199	0.0481798	0.00398577	Apoe	1
down	GO:0010631	epithelial cell migration	1/3	304/23355	0.038545	0.0481798	0.00398577	Apoe	1
down	GO:0051271	negative regulation of cellular component movement	1/3	306/23355	0.0387953	0.0481798	0.00398577	Apoe	1
down	GO:0090132	epithelium migration	1/3	306/23355	0.0387953	0.0481798	0.00398577	Apoe	1
down	GO:0007611	learning or memory	1/3	308/23355	0.0390455	0.0481798	0.00398577	Apoe	1
down	GO:0090130	tissue migration	1/3	308/23355	0.0390455	0.0481798	0.00398577	Apoe	1
down	GO:0016358	dendrite development	1/3	309/23355	0.0391705	0.0481798	0.00398577	Apoe	1
down	GO:0030111	regulation of Wnt signaling pathway	1/3	309/23355	0.0391705	0.0481798	0.00398577	Apoe	1
down	GO:0045927	positive regulation of growth	1/3	312/23355	0.0395457	0.0483119	0.00399671	Apoe	1
down	GO:0070372	regulation of ERK1 and ERK2 cascade	1/3	312/23355	0.0395457	0.0483119	0.00399671	Apoe	1
down	GO:0015849	organic acid transport	1/3	313/23355	0.0396708	0.0483119	0.00399671	Apoe	1
down	GO:0044282	small molecule catabolic process	1/3	316/23355	0.0400458	0.0486083	0.00402122	Apoe	1
down	GO:0019932	second-messenger-mediated signaling	1/3	318/23355	0.0402958	0.0487427	0.00403235	Apoe	1
down	GO:0008202	steroid metabolic process	1/3	319/23355	0.0404208	0.0487427	0.00403235	Apoe	1
down	GO:0016032	viral process	1/3	322/23355	0.0407957	0.0490155	0.00405492	Apoe	1
down	GO:0006066	alcohol metabolic process	1/3	324/23355	0.0410455	0.0490155	0.00405492	Apoe	1
down	GO:0051235	maintenance of location	1/3	324/23355	0.0410455	0.0490155	0.00405492	Apoe	1
down	GO:0016042	lipid catabolic process	1/3	330/23355	0.0417948	0.0495669	0.00410053	Apoe	1
down	GO:0040013	negative regulation of locomotion	1/3	332/23355	0.0420445	0.0495669	0.00410053	Apoe	1
down	GO:0050806	positive regulation of synaptic transmission	1/3	332/23355	0.0420445	0.0495669	0.00410053	Apoe	1
down	GO:0070371	ERK1 and ERK2 cascade	1/3	332/23355	0.0420445	0.0495669	0.00410053	Apoe	1

## Sheet: 20 untr vs RT
Cluster	ID	Description	GeneRatio	BgRatio	pvalue	p.adjust	qvalue	geneID	Count
up	GO:0052548	regulation of endopeptidase activity	5/18	348/23355	5.21344e-06	0.00447322	0.00232458	Cst7/Bin1/Pycard/Lgmn/Gapdh	5
up	GO:0052547	regulation of peptidase activity	5/18	422/23355	1.32724e-05	0.00447322	0.00232458	Cst7/Bin1/Pycard/Lgmn/Gapdh	5
up	GO:0008347	glial cell migration	3/18	64/23355	1.55508e-05	0.00447322	0.00232458	Hexb/Ccl12/Tspo	3
up	GO:0002685	regulation of leukocyte migration	4/18	217/23355	2.00275e-05	0.00447322	0.00232458	Cd81/Ccl12/Pycard/Lgmn	4
up	GO:0050808	synapse organization	5/18	486/23355	2.61759e-05	0.00447322	0.00232458	Sparc/Lgmn/C1qc/C1qb/Cfl1	5
up	GO:0016485	protein processing	4/18	238/23355	2.87592e-05	0.00447322	0.00232458	Cst7/Pycard/Ctsl/Lgmn	4
up	GO:0071347	cellular response to interleukin-1	3/18	80/23355	3.043e-05	0.00447322	0.00232458	Ccl12/Pycard/Cfl1	3
up	GO:0097202	activation of cysteine-type endopeptidase activity	2/18	14/23355	5.0774e-05	0.00600396	0.00312006	Pycard/Lgmn	2
up	GO:0070555	response to interleukin-1	3/18	96/23355	5.25127e-05	0.00600396	0.00312006	Ccl12/Pycard/Cfl1	3
up	GO:0051604	protein maturation	4/18	303/23355	7.36225e-05	0.00737017	0.00383003	Cst7/Pycard/Ctsl/Lgmn	4
up	GO:0071675	regulation of mononuclear cell migration	3/18	110/23355	7.8787e-05	0.00737017	0.00383003	Ccl12/Pycard/Lgmn	3
up	GO:0022604	regulation of cell morphogenesis	4/18	328/23355	0.000100037	0.00836826	0.00434871	Hexb/Ccl12/Sparc/Cfl1	4
up	GO:0150146	cell junction disassembly	2/18	20/23355	0.000105721	0.00836826	0.00434871	C1qc/C1qb	2
up	GO:0042063	gliogenesis	4/18	343/23355	0.000118864	0.00873654	0.00454009	Bin1/Hexb/Ccl12/Tspo	4
up	GO:0032956	regulation of actin cytoskeleton organization	4/18	364/23355	0.000149391	0.0096077	0.0049928	Bin1/Pycard/Ctsl/Cfl1	4
up	GO:0050900	leukocyte migration	4/18	364/23355	0.000149391	0.0096077	0.0049928	Cd81/Ccl12/Pycard/Lgmn	4
up	GO:0022411	cellular component disassembly	4/18	385/23355	0.000185248	0.0106401	0.00552933	Tspo/C1qc/C1qb/Cfl1	4
up	GO:0050680	negative regulation of epithelial cell proliferation	3/18	148/23355	0.000189753	0.0106401	0.00552933	Ccl12/Sparc/Ctsl	3
up	GO:0002687	positive regulation of leukocyte migration	3/18	151/23355	0.000201319	0.0106401	0.00552933	Ccl12/Pycard/Lgmn	3
up	GO:0008360	regulation of cell shape	3/18	154/23355	0.000213333	0.0106401	0.00552933	Hexb/Ccl12/Cfl1	3
up	GO:0032103	positive regulation of response to external stimulus	4/18	405/23355	0.000224841	0.0106401	0.00552933	Cd81/Pycard/Ly86/Lgmn	4
up	GO:0006959	humoral immune response	4/18	407/23355	0.000229111	0.0106401	0.00552933	Cd81/Gapdh/C1qc/C1qb	4
up	GO:0032970	regulation of actin filament-based process	4/18	411/23355	0.000237826	0.0106401	0.00552933	Bin1/Pycard/Ctsl/Cfl1	4
up	GO:0002253	activation of immune response	4/18	420/23355	0.000258309	0.011075	0.00575531	Cd81/Pycard/C1qc/C1qb	4
up	GO:0071356	cellular response to tumor necrosis factor	3/18	170/23355	0.000285297	0.0112528	0.00584768	Ccl12/Pycard/Cfl1	3
up	GO:0071674	mononuclear cell migration	3/18	171/23355	0.000290252	0.0112528	0.00584768	Ccl12/Pycard/Lgmn	3
up	GO:0030833	regulation of actin filament polymerization	3/18	172/23355	0.000295262	0.0112528	0.00584768	Bin1/Pycard/Cfl1	3
up	GO:0010951	negative regulation of endopeptidase activity	3/18	179/23355	0.000331906	0.0121667	0.0063226	Cst7/Bin1/Gapdh	3
up	GO:0002455	humoral immune response mediated by circulating immunoglobulin	3/18	181/23355	0.000342889	0.0121667	0.0063226	Cd81/C1qc/C1qb	3
up	GO:0030041	actin filament polymerization	3/18	188/23355	0.000383175	0.0127088	0.00660433	Bin1/Pycard/Cfl1	3
up	GO:0008064	regulation of actin polymerization or depolymerization	3/18	190/23355	0.00039522	0.0127088	0.00660433	Bin1/Pycard/Cfl1	3
up	GO:0034612	response to tumor necrosis factor	3/18	190/23355	0.00039522	0.0127088	0.00660433	Ccl12/Pycard/Cfl1	3
up	GO:0030832	regulation of actin filament length	3/18	193/23355	0.000413742	0.0129012	0.00670434	Bin1/Pycard/Cfl1	3
up	GO:1902905	positive regulation of supramolecular fiber organization	3/18	203/23355	0.000479499	0.0145119	0.00754135	Bin1/Pycard/Cfl1	3
up	GO:0001937	negative regulation of endothelial cell proliferation	2/18	45/23355	0.000544613	0.0160116	0.00832071	Ccl12/Sparc	2
up	GO:0008154	actin polymerization or depolymerization	3/18	215/23355	0.000566845	0.0162023	0.0084198	Bin1/Pycard/Cfl1	3
up	GO:0051495	positive regulation of cytoskeleton organization	3/18	221/23355	0.000614095	0.016629	0.00864155	Bin1/Pycard/Cfl1	3
up	GO:0097529	myeloid leukocyte migration	3/18	221/23355	0.000614095	0.016629	0.00864155	Cd81/Ccl12/Lgmn	3
up	GO:0032271	regulation of protein polymerization	3/18	228/23355	0.000672326	0.0177391	0.0092184	Bin1/Pycard/Cfl1	3
up	GO:0031663	lipopolysaccharide-mediated signaling pathway	2/18	51/23355	0.000699478	0.0177473	0.00922269	Ccl12/Ly86	2
up	GO:2000116	regulation of cysteine-type endopeptidase activity	3/18	232/23355	0.000707133	0.0177473	0.00922269	Cst7/Pycard/Lgmn	3
up	GO:0010466	negative regulation of peptidase activity	3/18	244/23355	0.000818414	0.0200511	0.0104199	Cst7/Bin1/Gapdh	3
up	GO:0002548	monocyte chemotaxis	2/18	56/23355	0.000842935	0.0201716	0.0104825	Ccl12/Lgmn	2
up	GO:0070663	regulation of leukocyte proliferation	3/18	252/23355	0.000898465	0.0210118	0.0109191	Cd81/Ccl12/Pycard	3
up	GO:1905517	macrophage migration	2/18	60/23355	0.000967061	0.0216327	0.0112418	Cd81/Ccl12	2
up	GO:2000401	regulation of lymphocyte migration	2/18	60/23355	0.000967061	0.0216327	0.0112418	Ccl12/Pycard	2
up	GO:0016064	immunoglobulin mediated immune response	3/18	267/23355	0.00106166	0.0232436	0.0120789	Cd81/C1qc/C1qb	3
up	GO:0019724	B cell mediated immunity	3/18	271/23355	0.00110814	0.0237557	0.0123451	Cd81/C1qc/C1qb	3
up	GO:0071677	positive regulation of mononuclear cell migration	2/18	65/23355	0.00113384	0.0238107	0.0123736	Pycard/Lgmn	2
up	GO:0110053	regulation of actin filament organization	3/18	276/23355	0.00116803	0.0240381	0.0124918	Bin1/Pycard/Cfl1	3
up	GO:0051924	regulation of calcium ion transport	3/18	280/23355	0.0012174	0.0245628	0.0127644	Bin1/Ccl12/Tspo	3
up	GO:0031638	zymogen activation	2/18	69/23355	0.00127651	0.0252603	0.0131269	Pycard/Lgmn	2
up	GO:0071222	cellular response to lipopolysaccharide	3/18	288/23355	0.00132005	0.0255206	0.0132622	Ccl12/Pycard/Ly86	3
up	GO:0010959	regulation of metal ion transport	3/18	291/23355	0.00135991	0.0255206	0.0132622	Bin1/Ccl12/Tspo	3
up	GO:0031647	regulation of protein stability	3/18	292/23355	0.00137337	0.0255206	0.0132622	Cd81/Pycard/Gapdh	3
up	GO:0048002	antigen processing and presentation of peptide antigen	2/18	72/23355	0.00138888	0.0255206	0.0132622	Pycard/Ctsl	2
up	GO:0051258	protein polymerization	3/18	295/23355	0.00141424	0.0255307	0.0132674	Bin1/Pycard/Cfl1	3
up	GO:0071219	cellular response to molecule of bacterial origin	3/18	298/23355	0.00145587	0.0258291	0.0134225	Ccl12/Pycard/Ly86	3
up	GO:0051402	neuron apoptotic process	3/18	303/23355	0.00152695	0.0266311	0.0138393	Ccl12/Lgmn/Gapdh	3
up	GO:0051271	negative regulation of cellular component movement	3/18	306/23355	0.00157064	0.0269365	0.013998	Bin1/Ccl12/Cfl1	3
up	GO:0043087	regulation of GTPase activity	3/18	318/23355	0.00175325	0.0290998	0.0151222	Bin1/Ccl12/Pycard	3
up	GO:0014015	positive regulation of gliogenesis	2/18	81/23355	0.00175334	0.0290998	0.0151222	Bin1/Tspo	2
up	GO:0071216	cellular response to biotic stimulus	3/18	323/23355	0.0018331	0.0299407	0.0155592	Ccl12/Pycard/Ly86	3
up	GO:0045861	negative regulation of proteolysis	3/18	342/23355	0.00215727	0.0339649	0.0176504	Cst7/Bin1/Gapdh	3
up	GO:0050727	regulation of inflammatory response	3/18	344/23355	0.00219334	0.0339649	0.0176504	Cd81/Cst7/Pycard	3
up	GO:0051702	biological process involved in interaction with symbiont	2/18	91/23355	0.00220595	0.0339649	0.0176504	Gapdh/Cfl1	2
up	GO:0045862	positive regulation of proteolysis	3/18	345/23355	0.00221151	0.0339649	0.0176504	Pycard/Lgmn/Cfl1	3
up	GO:0070661	leukocyte proliferation	3/18	348/23355	0.0022666	0.0342989	0.017824	Cd81/Ccl12/Pycard	3
up	GO:0030838	positive regulation of actin filament polymerization	2/18	97/23355	0.0025013	0.0373021	0.0193846	Bin1/Pycard	2
up	GO:0042102	positive regulation of T cell proliferation	2/18	100/23355	0.00265561	0.0390375	0.0202865	Cd81/Pycard	2
up	GO:0097061	dendritic spine organization	2/18	101/23355	0.00270803	0.0391351	0.0203372	Lgmn/Cfl1	2
up	GO:0032496	response to lipopolysaccharide	3/18	372/23355	0.00273832	0.0391351	0.0203372	Ccl12/Pycard/Ly86	3
up	GO:0050678	regulation of epithelial cell proliferation	3/18	377/23355	0.00284367	0.0398834	0.0207261	Ccl12/Sparc/Ctsl	3
up	GO:0072676	lymphocyte migration	2/18	104/23355	0.0028682	0.0398834	0.0207261	Ccl12/Pycard	2
up	GO:1902903	regulation of supramolecular fiber organization	3/18	380/23355	0.00290807	0.0398987	0.020734	Bin1/Pycard/Cfl1	3
up	GO:0010595	positive regulation of endothelial cell migration	2/18	108/23355	0.00308855	0.0417021	0.0216712	Sparc/Lgmn	2
up	GO:0106027	neuron projection organization	2/18	109/23355	0.00314484	0.0417021	0.0216712	Lgmn/Cfl1	2
up	GO:0002237	response to molecule of bacterial origin	3/18	393/23355	0.0031976	0.0417021	0.0216712	Ccl12/Pycard/Ly86	3
up	GO:0035710	CD4-positive, alpha-beta T cell activation	2/18	110/23355	0.00320162	0.0417021	0.0216712	Cd81/Ctsl	2
up	GO:0071346	cellular response to interferon-gamma	2/18	113/23355	0.00337484	0.0434089	0.0225582	Ccl12/Gapdh	2
up	GO:0051346	negative regulation of hydrolase activity	3/18	405/23355	0.00348015	0.0442108	0.0229749	Cst7/Bin1/Gapdh	3
up	GO:0019882	antigen processing and presentation	2/18	119/23355	0.00373421	0.0459787	0.0238936	Pycard/Ctsl	2
up	GO:0002683	negative regulation of immune system process	3/18	417/23355	0.00377766	0.0459787	0.0238936	Cst7/Ccl12/C1qc	3
up	GO:0032535	regulation of cellular component size	3/18	417/23355	0.00377766	0.0459787	0.0238936	Bin1/Pycard/Cfl1	3
up	GO:0002688	regulation of leukocyte chemotaxis	2/18	121/23355	0.00385781	0.0459787	0.0238936	Ccl12/Lgmn	2
up	GO:0006090	pyruvate metabolic process	2/18	121/23355	0.00385781	0.0459787	0.0238936	Ldhb/Gapdh	2
up	GO:0070997	neuron death	3/18	422/23355	0.00390609	0.0459787	0.0238936	Ccl12/Lgmn/Gapdh	3
up	GO:0006816	calcium ion transport	3/18	423/23355	0.00393209	0.0459787	0.0238936	Bin1/Ccl12/Tspo	3
up	GO:0010821	regulation of mitochondrion organization	2/18	125/23355	0.00411069	0.0469989	0.0244238	Pycard/Tspo	2
up	GO:0014013	regulation of gliogenesis	2/18	125/23355	0.00411069	0.0469989	0.0244238	Bin1/Tspo	2
up	GO:0002449	lymphocyte mediated immunity	3/18	435/23355	0.00425249	0.047469	0.0246681	Cd81/C1qc/C1qb	3
up	GO:0001667	ameboidal-type cell migration	3/18	439/23355	0.00436274	0.047469	0.0246681	Sparc/Lgmn/Cfl1	3
up	GO:0048640	negative regulation of developmental growth	2/18	129/23355	0.00437111	0.047469	0.0246681	Lgmn/Cfl1	2
up	GO:0043254	regulation of protein-containing complex assembly	3/18	441/23355	0.00441852	0.047469	0.0246681	Bin1/Pycard/Cfl1	3
up	GO:0032273	positive regulation of protein polymerization	2/18	130/23355	0.00443739	0.047469	0.0246681	Bin1/Pycard	2
up	GO:0045785	positive regulation of cell adhesion	3/18	442/23355	0.00444657	0.047469	0.0246681	Cd81/Pycard/Cfl1	3
up	GO:0050673	epithelial cell proliferation	3/18	443/23355	0.00447473	0.047469	0.0246681	Ccl12/Sparc/Ctsl	3
up	GO:0007015	actin filament organization	3/18	445/23355	0.00453138	0.0475795	0.0247255	Bin1/Pycard/Cfl1	3
up	GO:0001819	positive regulation of cytokine production	3/18	452/23355	0.0047331	0.0487036	0.0253096	Cd81/Pycard/Gapdh	3
up	GO:0002460	adaptive immune response based on somatic recombination of immune receptors built from immunoglobulin superfamily domains	3/18	452/23355	0.0047331	0.0487036	0.0253096	Cd81/C1qc/C1qb	3
up	GO:0001936	regulation of endothelial cell proliferation	2/18	137/23355	0.00491439	0.0495776	0.0257638	Ccl12/Sparc	2
up	GO:0034341	response to interferon-gamma	2/18	137/23355	0.00491439	0.0495776	0.0257638	Ccl12/Gapdh	2
up	GO:0050671	positive regulation of lymphocyte proliferation	2/18	138/23355	0.00498439	0.0497955	0.0258771	Cd81/Pycard	2
down	GO:0022407	regulation of cell-cell adhesion	9/30	432/23355	2.3658e-09	2.03461e-06	9.6956e-07	H2-Ab1/H2-Aa/Cd74/Lgals1/Il1b/Lgals3/Plaur/Vegfa/Itga4	9
down	GO:0045785	positive regulation of cell adhesion	9/30	442/23355	2.88862e-09	2.03461e-06	9.6956e-07	H2-Ab1/H2-Aa/Cd74/Lgals1/Il1b/Plaur/S100a10/Vegfa/Itga4	9
down	GO:0019886	antigen processing and presentation of exogenous peptide antigen via MHC class II	4/30	16/23355	3.98162e-09	2.03461e-06	9.6956e-07	H2-Ab1/H2-Aa/H2-Eb1/Cd74	4
down	GO:0071621	granulocyte chemotaxis	6/30	126/23355	1.16785e-08	3.9966e-06	1.90451e-06	Cxcl2/Cd74/Il1b/Lgals3/Cxcl1/Vegfa	6
down	GO:0002495	antigen processing and presentation of peptide antigen via MHC class II	4/30	21/23355	1.30352e-08	3.9966e-06	1.90451e-06	H2-Ab1/H2-Aa/H2-Eb1/Cd74	4
down	GO:0002504	antigen processing and presentation of peptide or polysaccharide antigen via MHC class II	4/30	22/23355	1.59177e-08	4.06698e-06	1.93805e-06	H2-Ab1/H2-Aa/H2-Eb1/Cd74	4
down	GO:0002478	antigen processing and presentation of exogenous peptide antigen	4/30	27/23355	3.80197e-08	6.8748e-06	3.27607e-06	H2-Ab1/H2-Aa/H2-Eb1/Cd74	4
down	GO:0022409	positive regulation of cell-cell adhesion	7/30	267/23355	3.83646e-08	6.8748e-06	3.27607e-06	H2-Ab1/H2-Aa/Cd74/Lgals1/Il1b/Plaur/Itga4	7
down	GO:0097530	granulocyte migration	6/30	155/23355	4.03608e-08	6.8748e-06	3.27607e-06	Cxcl2/Cd74/Il1b/Lgals3/Cxcl1/Vegfa	6
down	GO:0019884	antigen processing and presentation of exogenous antigen	4/30	34/23355	9.98426e-08	1.53059e-05	7.29377e-06	H2-Ab1/H2-Aa/H2-Eb1/Cd74	4
down	GO:1903037	regulation of leukocyte cell-cell adhesion	7/30	314/23355	1.15965e-07	1.61613e-05	7.70143e-06	H2-Ab1/H2-Aa/Cd74/Lgals1/Il1b/Lgals3/Itga4	7
down	GO:0030593	neutrophil chemotaxis	5/30	101/23355	1.78994e-07	2.28665e-05	1.08967e-05	Cxcl2/Cd74/Il1b/Lgals3/Cxcl1	5
down	GO:0007159	leukocyte cell-cell adhesion	7/30	353/23355	2.56315e-07	3.02255e-05	1.44035e-05	H2-Ab1/H2-Aa/Cd74/Lgals1/Il1b/Lgals3/Itga4	7
down	GO:0050900	leukocyte migration	7/30	364/23355	3.15281e-07	3.13222e-05	1.49261e-05	Cxcl2/Cd74/Il1b/Lgals3/Cxcl1/Vegfa/Itga4	7
down	GO:0030595	leukocyte chemotaxis	6/30	220/23355	3.20785e-07	3.13222e-05	1.49261e-05	Cxcl2/Cd74/Il1b/Lgals3/Cxcl1/Vegfa	6
down	GO:0097529	myeloid leukocyte migration	6/30	221/23355	3.29445e-07	3.13222e-05	1.49261e-05	Cxcl2/Cd74/Il1b/Lgals3/Cxcl1/Vegfa	6
down	GO:1903039	positive regulation of leukocyte cell-cell adhesion	6/30	223/23355	3.47343e-07	3.13222e-05	1.49261e-05	H2-Ab1/H2-Aa/Cd74/Lgals1/Il1b/Itga4	6
down	GO:2001234	negative regulation of apoptotic signaling pathway	6/30	234/23355	4.60672e-07	3.92339e-05	1.86963e-05	Cd74/Il1b/Lgals3/Plaur/Vegfa/Tpt1	6
down	GO:1990266	neutrophil migration	5/30	126/23355	5.39696e-07	4.3545e-05	2.07507e-05	Cxcl2/Cd74/Il1b/Lgals3/Cxcl1	5
down	GO:0034341	response to interferon-gamma	5/30	137/23355	8.17451e-07	6.26576e-05	2.98585e-05	Vim/H2-Ab1/H2-Aa/H2-Eb1/Cd74	5
down	GO:0002687	positive regulation of leukocyte migration	5/30	151/23355	1.32224e-06	9.65236e-05	4.59967e-05	Cd74/Il1b/Lgals3/Vegfa/Itga4	5
down	GO:0007162	negative regulation of cell adhesion	6/30	293/23355	1.70724e-06	0.000118964	5.66903e-05	H2-Ab1/H2-Aa/Cd74/Lgals1/Lgals3/Vegfa	6
down	GO:0060326	cell chemotaxis	6/30	304/23355	2.11306e-06	0.000136765	6.51731e-05	Cxcl2/Cd74/Il1b/Lgals3/Cxcl1/Vegfa	6
down	GO:0048002	antigen processing and presentation of peptide antigen	4/30	72/23355	2.14113e-06	0.000136765	6.51731e-05	H2-Ab1/H2-Aa/H2-Eb1/Cd74	4
down	GO:0050863	regulation of T cell activation	6/30	323/23355	2.99811e-06	0.000183844	8.76078e-05	H2-Ab1/H2-Aa/Cd74/Lgals1/Il1b/Lgals3	6
down	GO:0022408	negative regulation of cell-cell adhesion	5/30	194/23355	4.5209e-06	0.000266559	0.000127025	H2-Ab1/H2-Aa/Cd74/Lgals3/Vegfa	5
down	GO:0050870	positive regulation of T cell activation	5/30	201/23355	5.37365e-06	0.000305104	0.000145392	H2-Ab1/H2-Aa/Cd74/Lgals1/Il1b	5
down	GO:0032496	response to lipopolysaccharide	6/30	372/23355	6.74061e-06	0.000369049	0.000175864	Cxcl2/Vim/Il1b/Cd14/Cxcl1/Acp5	6
down	GO:0050866	negative regulation of cell activation	5/30	213/23355	7.1246e-06	0.000376621	0.000179473	Apoe/H2-Ab1/H2-Aa/Cd74/Lgals3	5
down	GO:0002685	regulation of leukocyte migration	5/30	217/23355	7.79809e-06	0.000398483	0.00018989	Cd74/Il1b/Lgals3/Vegfa/Itga4	5
down	GO:2001233	regulation of apoptotic signaling pathway	6/30	391/23355	8.95444e-06	0.000441611	0.000210443	Cd74/Il1b/Lgals3/Plaur/Vegfa/Tpt1	6
down	GO:0002237	response to molecule of bacterial origin	6/30	393/23355	9.21823e-06	0.000441611	0.000210443	Cxcl2/Vim/Il1b/Cd14/Cxcl1/Acp5	6
down	GO:0050670	regulation of lymphocyte proliferation	5/30	232/23355	1.07799e-05	0.000500773	0.000238635	H2-Ab1/H2-Aa/Cd74/Il1b/Lgals3	5
down	GO:0032944	regulation of mononuclear cell proliferation	5/30	235/23355	1.14707e-05	0.000517192	0.00024646	H2-Ab1/H2-Aa/Cd74/Il1b/Lgals3	5
down	GO:0019882	antigen processing and presentation	4/30	119/23355	1.58486e-05	0.000684144	0.000326018	H2-Ab1/H2-Aa/H2-Eb1/Cd74	4
down	GO:0070663	regulation of leukocyte proliferation	5/30	252/23355	1.6066e-05	0.000684144	0.000326018	H2-Ab1/H2-Aa/Cd74/Il1b/Lgals3	5
down	GO:0050868	negative regulation of T cell activation	4/30	124/23355	1.86405e-05	0.000772319	0.000368036	H2-Ab1/H2-Aa/Cd74/Lgals3	4
down	GO:1903131	mononuclear cell differentiation	6/30	468/23355	2.47466e-05	0.000998329	0.000475737	H2-Ab1/H2-Aa/Cd74/Lgals1/Il1b/Vegfa	6
down	GO:1903038	negative regulation of leukocyte cell-cell adhesion	4/30	136/23355	2.68022e-05	0.00105353	0.000502044	H2-Ab1/H2-Aa/Cd74/Lgals3	4
down	GO:0071222	cellular response to lipopolysaccharide	5/30	288/23355	3.04827e-05	0.00116825	0.000556709	Cxcl2/Vim/Il1b/Cd14/Cxcl1	5
down	GO:0042088	T-helper 1 type immune response	3/30	49/23355	3.38575e-05	0.00126594	0.000603264	H2-Ab1/Il1b/Vegfa	3
down	GO:0071219	cellular response to molecule of bacterial origin	5/30	298/23355	3.58753e-05	0.00130945	0.000623996	Cxcl2/Vim/Il1b/Cd14/Cxcl1	5
down	GO:0032757	positive regulation of interleukin-8 production	3/30	53/23355	4.29007e-05	0.00152946	0.000728839	Cd74/Il1b/Cd14	3
down	GO:0046651	lymphocyte proliferation	5/30	320/23355	5.03409e-05	0.00171628	0.000817865	H2-Ab1/H2-Aa/Cd74/Il1b/Lgals3	5
down	GO:0051250	negative regulation of lymphocyte activation	4/30	160/23355	5.05976e-05	0.00171628	0.000817865	H2-Ab1/H2-Aa/Cd74/Lgals3	4
down	GO:0032943	mononuclear cell proliferation	5/30	323/23355	5.26192e-05	0.00171628	0.000817865	H2-Ab1/H2-Aa/Cd74/Il1b/Lgals3	5
down	GO:0071216	cellular response to biotic stimulus	5/30	323/23355	5.26192e-05	0.00171628	0.000817865	Cxcl2/Vim/Il1b/Cd14/Cxcl1	5
down	GO:1902033	regulation of hematopoietic stem cell proliferation	2/30	10/23355	7.13203e-05	0.00227779	0.00108544	Cxcl1/Pim1	2
down	GO:0042129	regulation of T cell proliferation	4/30	176/23355	7.32845e-05	0.00229276	0.00109258	H2-Ab1/H2-Aa/Il1b/Lgals3	4
down	GO:0070661	leukocyte proliferation	5/30	348/23355	7.4865e-05	0.00229536	0.00109382	H2-Ab1/H2-Aa/Cd74/Il1b/Lgals3	5
down	GO:0031640	killing of cells of other organism	3/30	66/23355	8.2863e-05	0.00247266	0.00117831	Cxcl2/Lgals3/Cxcl1	3
down	GO:0046598	positive regulation of viral entry into host cell	2/30	11/23355	8.70996e-05	0.00247266	0.00117831	Cd74/Lgals1	2
down	GO:0075294	positive regulation by symbiont of entry into host	2/30	11/23355	8.70996e-05	0.00247266	0.00117831	Cd74/Lgals1	2
down	GO:2001280	positive regulation of unsaturated fatty acid biosynthetic process	2/30	11/23355	8.70996e-05	0.00247266	0.00117831	Cd74/Il1b	2
down	GO:0010720	positive regulation of cell development	5/30	368/23355	9.73924e-05	0.00270414	0.00128861	Apoe/Vim/Il1b/S100a10/Vegfa	5
down	GO:0032677	regulation of interleukin-8 production	3/30	70/23355	9.87813e-05	0.00270414	0.00128861	Cd74/Il1b/Cd14	3
down	GO:0002695	negative regulation of leukocyte activation	4/30	192/23355	0.000102619	0.00271357	0.00129311	H2-Ab1/H2-Aa/Cd74/Lgals3	4
down	GO:0002579	positive regulation of antigen processing and presentation	2/30	12/23355	0.000104436	0.00271357	0.00129311	H2-Ab1/Cd74	2
down	GO:0031392	regulation of prostaglandin biosynthetic process	2/30	12/23355	0.000104436	0.00271357	0.00129311	Cd74/Il1b	2
down	GO:0032637	interleukin-8 production	3/30	75/23355	0.000121326	0.00309988	0.0014772	Cd74/Il1b/Cd14	3
down	GO:2001279	regulation of unsaturated fatty acid biosynthetic process	2/30	14/23355	0.000143765	0.00361298	0.00172171	Cd74/Il1b	2
down	GO:0006959	humoral immune response	5/30	407/23355	0.000156035	0.00385809	0.00183851	Cxcl2/H2-Ab1/Il1b/Lgals3/Cxcl1	5
down	GO:0042098	T cell proliferation	4/30	215/23355	0.000158616	0.00385966	0.00183926	H2-Ab1/H2-Aa/Il1b/Lgals3	4
down	GO:0070374	positive regulation of ERK1 and ERK2 cascade	4/30	218/23355	0.000167274	0.00400673	0.00190934	Apoe/Cd74/Il1b/Vegfa	4
down	GO:0051251	positive regulation of lymphocyte activation	5/30	417/23355	0.000174701	0.00412026	0.00196344	H2-Ab1/H2-Aa/Cd74/Lgals1/Il1b	5
down	GO:0030098	lymphocyte differentiation	5/30	423/23355	0.000186694	0.00433079	0.00206377	H2-Ab1/H2-Aa/Cd74/Lgals1/Il1b	5
down	GO:0051044	positive regulation of membrane protein ectodomain proteolysis	2/30	16/23355	0.000189278	0.00433079	0.00206377	Apoe/Il1b	2
down	GO:0071900	regulation of protein serine/threonine kinase activity	5/30	427/23355	0.000195033	0.00439685	0.00209525	Apoe/Cd74/Il1b/Pim1/Vegfa	5
down	GO:0030100	regulation of endocytosis	4/30	228/23355	0.000198611	0.00441262	0.00210276	Apoe/Cd14/Lgals3/Vegfa	4
down	GO:0002827	positive regulation of T-helper 1 type immune response	2/30	17/23355	0.000214343	0.00469412	0.00223691	H2-Ab1/Il1b	2
down	GO:1901550	regulation of endothelial cell development	2/30	18/23355	0.000240944	0.00506364	0.00241299	Il1b/Vegfa	2
down	GO:1903140	regulation of establishment of endothelial barrier	2/30	18/23355	0.000240944	0.00506364	0.00241299	Il1b/Vegfa	2
down	GO:0002690	positive regulation of leukocyte chemotaxis	3/30	95/23355	0.000244429	0.00506364	0.00241299	Cd74/Il1b/Vegfa	3
down	GO:0002792	negative regulation of peptide secretion	3/30	95/23355	0.000244429	0.00506364	0.00241299	Apoe/Cd74/Il1b	3
down	GO:0006898	receptor-mediated endocytosis	4/30	245/23355	0.000261309	0.00534115	0.00254524	Apoe/Cd14/Vegfa/Itga4	4
down	GO:2001243	negative regulation of intrinsic apoptotic signaling pathway	3/30	98/23355	0.000267892	0.00540365	0.00257502	Cd74/Plaur/Tpt1	3
down	GO:0046889	positive regulation of lipid biosynthetic process	3/30	99/23355	0.000276024	0.00549539	0.00261874	Apoe/Cd74/Il1b	3
down	GO:2001237	negative regulation of extrinsic apoptotic signaling pathway	3/30	101/23355	0.000292765	0.00575396	0.00274195	Il1b/Lgals3/Vegfa	3
down	GO:0043116	negative regulation of vascular permeability	2/30	20/23355	0.000298734	0.00579695	0.00276244	Apoe/Vegfa	2
down	GO:0002577	regulation of antigen processing and presentation	2/30	21/23355	0.000329916	0.0061085	0.00291091	H2-Ab1/Cd74	2
down	GO:0043117	positive regulation of vascular permeability	2/30	21/23355	0.000329916	0.0061085	0.00291091	Apoe/Vegfa	2
down	GO:0060252	positive regulation of glial cell proliferation	2/30	21/23355	0.000329916	0.0061085	0.00291091	Vim/Il1b	2
down	GO:0002696	positive regulation of leukocyte activation	5/30	479/23355	0.000331523	0.0061085	0.00291091	H2-Ab1/H2-Aa/Cd74/Lgals1/Il1b	5
down	GO:0006874	cellular calcium ion homeostasis	5/30	480/23355	0.000334712	0.0061085	0.00291091	Apoe/Cxcl2/Il1b/Gpr65/Cxcl1	5
down	GO:0050867	positive regulation of cell activation	5/30	494/23355	0.000381862	0.00685425	0.00326628	H2-Ab1/H2-Aa/Cd74/Lgals1/Il1b	5
down	GO:0008630	intrinsic apoptotic signaling pathway in response to DNA damage	3/30	111/23355	0.000386319	0.00685425	0.00326628	Crip1/Cd74/Tpt1	3
down	GO:0055074	calcium ion homeostasis	5/30	496/23355	0.000388989	0.00685425	0.00326628	Apoe/Cxcl2/Il1b/Gpr65/Cxcl1	5
down	GO:0051043	regulation of membrane protein ectodomain proteolysis	2/30	23/23355	0.000396836	0.00687962	0.00327837	Apoe/Il1b	2
down	GO:0071902	positive regulation of protein serine/threonine kinase activity	4/30	274/23355	0.000399404	0.00687962	0.00327837	Cd74/Il1b/Pim1/Vegfa	4
down	GO:1902230	negative regulation of intrinsic apoptotic signaling pathway in response to DNA damage	2/30	25/23355	0.000469805	0.00800235	0.00381339	Cd74/Tpt1	2
down	GO:0043405	regulation of MAP kinase activity	4/30	287/23355	0.000475713	0.00801394	0.00381891	Apoe/Cd74/Il1b/Vegfa	4
down	GO:0060485	mesenchyme development	4/30	288/23355	0.000481984	0.00803132	0.0038272	Il1b/Plaur/Vegfa/Itga4	4
down	GO:0002688	regulation of leukocyte chemotaxis	3/30	121/23355	0.000497234	0.0081209	0.00386988	Cd74/Il1b/Vegfa	3
down	GO:0050769	positive regulation of neurogenesis	4/30	291/23355	0.000501151	0.0081209	0.00386988	Apoe/Vim/Il1b/Vegfa	4
down	GO:0007263	nitric oxide mediated signal transduction	2/30	26/23355	0.00050855	0.0081209	0.00386988	Apoe/Vegfa	2
down	GO:0045723	positive regulation of fatty acid biosynthetic process	2/30	26/23355	0.00050855	0.0081209	0.00386988	Cd74/Il1b	2
down	GO:0002831	regulation of response to biotic stimulus	4/30	297/23355	0.000541109	0.00824807	0.00393048	Apoe/Cd74/Il1b/Cxcl1	4
down	GO:0045807	positive regulation of endocytosis	3/30	125/23355	0.00054674	0.00824807	0.00393048	Apoe/Cd14/Vegfa	3
down	GO:0097193	intrinsic apoptotic signaling pathway	4/30	298/23355	0.000547983	0.00824807	0.00393048	Crip1/Cd74/Plaur/Tpt1	4
down	GO:0032928	regulation of superoxide anion generation	2/30	27/23355	0.000548795	0.00824807	0.00393048	Cxcl1/Acp5	2
down	GO:0051894	positive regulation of focal adhesion assembly	2/30	27/23355	0.000548795	0.00824807	0.00393048	S100a10/Vegfa	2
down	GO:0090023	positive regulation of neutrophil chemotaxis	2/30	27/23355	0.000548795	0.00824807	0.00393048	Cd74/Il1b	2
down	GO:0032770	positive regulation of monooxygenase activity	2/30	28/23355	0.000590539	0.00870477	0.00414812	Apoe/Il1b	2
down	GO:1900745	positive regulation of p38MAPK cascade	2/30	28/23355	0.000590539	0.00870477	0.00414812	Il1b/Vegfa	2
down	GO:0061844	antimicrobial humoral immune response mediated by antimicrobial peptide	3/30	129/23355	0.000599301	0.0087498	0.00416958	Cxcl2/Lgals3/Cxcl1	3
down	GO:0001516	prostaglandin biosynthetic process	2/30	29/23355	0.000633776	0.00891357	0.00424762	Cd74/Il1b	2
down	GO:0030224	monocyte differentiation	2/30	29/23355	0.000633776	0.00891357	0.00424762	Cd74/Vegfa	2
down	GO:0046457	prostanoid biosynthetic process	2/30	29/23355	0.000633776	0.00891357	0.00424762	Cd74/Il1b	2
down	GO:0071624	positive regulation of granulocyte chemotaxis	2/30	29/23355	0.000633776	0.00891357	0.00424762	Cd74/Il1b	2
down	GO:0070372	regulation of ERK1 and ERK2 cascade	4/30	312/23355	0.000650883	0.00907094	0.00432261	Apoe/Cd74/Il1b/Vegfa	4
down	GO:0002825	regulation of T-helper 1 type immune response	2/30	30/23355	0.000678504	0.00937069	0.00446545	H2-Ab1/Il1b	2
down	GO:0001936	regulation of endothelial cell proliferation	3/30	137/23355	0.000713889	0.00977136	0.00465638	Apoe/Vegfa/Itga4	3
down	GO:0071425	hematopoietic stem cell proliferation	2/30	32/23355	0.000772417	0.010387	0.00494974	Cxcl1/Pim1	2
down	GO:0150117	positive regulation of cell-substrate junction organization	2/30	32/23355	0.000772417	0.010387	0.00494974	S100a10/Vegfa	2
down	GO:0070371	ERK1 and ERK2 cascade	4/30	332/23355	0.000820751	0.010765	0.00512988	Apoe/Cd74/Il1b/Vegfa	4
down	GO:0090322	regulation of superoxide metabolic process	2/30	33/23355	0.000821594	0.010765	0.00512988	Cxcl1/Acp5	2
down	GO:1903902	positive regulation of viral life cycle	2/30	33/23355	0.000821594	0.010765	0.00512988	Cd74/Lgals1	2
down	GO:0007204	positive regulation of cytosolic calcium ion concentration	4/30	333/23355	0.00082999	0.0107828	0.00513839	Cxcl2/Il1b/Gpr65/Cxcl1	4
down	GO:0050921	positive regulation of chemotaxis	3/30	146/23355	0.000858502	0.0110509	0.00526611	Cd74/Il1b/Vegfa	3
down	GO:0050999	regulation of nitric-oxide synthase activity	2/30	34/23355	0.000872247	0.0110509	0.00526611	Apoe/Il1b	2
down	GO:0090022	regulation of neutrophil chemotaxis	2/30	34/23355	0.000872247	0.0110509	0.00526611	Cd74/Il1b	2
down	GO:0002821	positive regulation of adaptive immune response	3/30	148/23355	0.000892975	0.0112207	0.00534706	H2-Ab1/Cd74/Il1b	3
down	GO:0034110	regulation of homotypic cell-cell adhesion	2/30	35/23355	0.000924373	0.0115208	0.00549007	Lgals1/Plaur	2
down	GO:0001935	endothelial cell proliferation	3/30	152/23355	0.000964534	0.0119244	0.0056824	Apoe/Vegfa/Itga4	3
down	GO:1902624	positive regulation of neutrophil migration	2/30	36/23355	0.000977967	0.0119938	0.00571545	Cd74/Il1b	2
down	GO:0051962	positive regulation of nervous system development	4/30	352/23355	0.00101988	0.0124085	0.00591306	Apoe/Vim/Il1b/Vegfa	4
down	GO:1902229	regulation of intrinsic apoptotic signaling pathway in response to DNA damage	2/30	37/23355	0.00103303	0.0124695	0.00594215	Cd74/Tpt1	2
down	GO:0031589	cell-substrate adhesion	4/30	358/23355	0.00108571	0.0129479	0.0061701	Lgals1/S100a10/Vegfa/Itga4	4
down	GO:0014002	astrocyte development	2/30	38/23355	0.00108955	0.0129479	0.0061701	Vim/Il1b	2
down	GO:0010977	negative regulation of neuron projection development	3/30	164/23355	0.00120074	0.013808	0.00657997	Apoe/Vim/Lgals1	3
down	GO:0006636	unsaturated fatty acid biosynthetic process	2/30	40/23355	0.00120696	0.013808	0.00657997	Cd74/Il1b	2
down	GO:0042554	superoxide anion generation	2/30	40/23355	0.00120696	0.013808	0.00657997	Cxcl1/Acp5	2
down	GO:0045601	regulation of endothelial cell differentiation	2/30	40/23355	0.00120696	0.013808	0.00657997	Il1b/Vegfa	2
down	GO:0060251	regulation of glial cell proliferation	2/30	40/23355	0.00120696	0.013808	0.00657997	Vim/Il1b	2
down	GO:2001236	regulation of extrinsic apoptotic signaling pathway	3/30	165/23355	0.00122192	0.0138756	0.00661217	Il1b/Lgals3/Vegfa	3
down	GO:0019730	antimicrobial humoral response	3/30	166/23355	0.00124333	0.0139972	0.00667012	Cxcl2/Lgals3/Cxcl1	3
down	GO:0019221	cytokine-mediated signaling pathway	4/30	372/23355	0.00125089	0.0139972	0.00667012	Cxcl2/Cd74/Il1b/Cxcl1	4
down	GO:1900744	regulation of p38MAPK cascade	2/30	41/23355	0.00126784	0.0140841	0.00671154	Il1b/Vegfa	2
down	GO:0045834	positive regulation of lipid metabolic process	3/30	168/23355	0.00128687	0.0141926	0.00676326	Apoe/Cd74/Il1b	3
down	GO:0051480	regulation of cytosolic calcium ion concentration	4/30	377/23355	0.00131393	0.0143876	0.00685616	Cxcl2/Il1b/Gpr65/Cxcl1	4
down	GO:2001242	regulation of intrinsic apoptotic signaling pathway	3/30	170/23355	0.00133136	0.014475	0.00689783	Cd74/Plaur/Tpt1	3
down	GO:1902903	regulation of supramolecular fiber organization	4/30	380/23355	0.00135281	0.0146047	0.00695961	Apoe/Tmsb10/S100a10/Gpr65	4
down	GO:0042304	regulation of fatty acid biosynthetic process	2/30	43/23355	0.00139395	0.0149435	0.00712109	Cd74/Il1b	2
down	GO:0045766	positive regulation of angiogenesis	3/30	175/23355	0.0014468	0.0152962	0.00728914	Il1b/Lgals3/Vegfa	3
down	GO:1904018	positive regulation of vasculature development	3/30	175/23355	0.0014468	0.0152962	0.00728914	Il1b/Lgals3/Vegfa	3
down	GO:0032369	negative regulation of lipid transport	2/30	44/23355	0.00145916	0.0153212	0.00730108	Apoe/Il1b	2
down	GO:0044403	biological process involved in symbiotic interaction	4/30	390/23355	0.00148824	0.0154905	0.00738177	Apoe/Cd74/Lgals1/Cxcl1	4
down	GO:0006509	membrane protein ectodomain proteolysis	2/30	45/23355	0.00152581	0.0154905	0.00738177	Apoe/Il1b	2
down	GO:0032768	regulation of monooxygenase activity	2/30	45/23355	0.00152581	0.0154905	0.00738177	Apoe/Il1b	2
down	GO:0043114	regulation of vascular permeability	2/30	45/23355	0.00152581	0.0154905	0.00738177	Apoe/Vegfa	2
down	GO:0050918	positive chemotaxis	2/30	45/23355	0.00152581	0.0154905	0.00738177	Lgals3/Vegfa	2
down	GO:0051098	regulation of binding	4/30	396/23355	0.00157391	0.0157642	0.00751216	Apoe/Plaur/S100a10/Itga4	4
down	GO:0006692	prostanoid metabolic process	2/30	46/23355	0.0015939	0.0157642	0.00751216	Cd74/Il1b	2
down	GO:0006693	prostaglandin metabolic process	2/30	46/23355	0.0015939	0.0157642	0.00751216	Cd74/Il1b	2
down	GO:0045923	positive regulation of fatty acid metabolic process	2/30	46/23355	0.0015939	0.0157642	0.00751216	Cd74/Il1b	2
down	GO:0043903	regulation of biological process involved in symbiotic interaction	3/30	184/23355	0.00167009	0.0164118	0.00782079	Cd74/Lgals1/Cxcl1	3
down	GO:0032103	positive regulation of response to external stimulus	4/30	405/23355	0.00170879	0.016514	0.00786949	Cd74/Il1b/Cxcl1/Vegfa	4
down	GO:0046890	regulation of lipid biosynthetic process	3/30	186/23355	0.00172247	0.016514	0.00786949	Apoe/Cd74/Il1b	3
down	GO:0050770	regulation of axonogenesis	3/30	186/23355	0.00172247	0.016514	0.00786949	Apoe/Vim/Vegfa	3
down	GO:0038066	p38MAPK cascade	2/30	48/23355	0.00173435	0.016514	0.00786949	Il1b/Vegfa	2
down	GO:1902622	regulation of neutrophil migration	2/30	48/23355	0.00173435	0.016514	0.00786949	Cd74/Il1b	2
down	GO:0007157	heterophilic cell-cell adhesion via plasma membrane cell adhesion molecules	2/30	49/23355	0.00180671	0.0170968	0.00814722	Lgals1/Itga4	2
down	GO:0002683	negative regulation of immune system process	4/30	417/23355	0.00190091	0.0178779	0.0085194	H2-Ab1/H2-Aa/Cd74/Lgals3	4
down	GO:0031663	lipopolysaccharide-mediated signaling pathway	2/30	51/23355	0.00195569	0.0180607	0.00860651	Il1b/Cd14	2
down	GO:0046456	icosanoid biosynthetic process	2/30	51/23355	0.00195569	0.0180607	0.00860651	Cd74/Il1b	2
down	GO:0046596	regulation of viral entry into host cell	2/30	51/23355	0.00195569	0.0180607	0.00860651	Cd74/Lgals1	2
down	GO:0070997	neuron death	4/30	422/23355	0.00198522	0.0182236	0.00868417	Apoe/Cxcl2/Il1b/Vegfa	4
down	GO:0051099	positive regulation of binding	3/30	196/23355	0.00199982	0.0182484	0.00869598	Apoe/Plaur/S100a10	3
down	GO:0061028	establishment of endothelial barrier	2/30	52/23355	0.00203229	0.018435	0.00878488	Il1b/Vegfa	2
down	GO:0048771	tissue remodeling	3/30	198/23355	0.00205843	0.0185622	0.00884553	Vegfa/Itga4/Acp5	3
down	GO:0001974	blood vessel remodeling	2/30	53/23355	0.00211031	0.0186613	0.00889272	Vegfa/Itga4	2
down	GO:0002720	positive regulation of cytokine production involved in immune response	2/30	53/23355	0.00211031	0.0186613	0.00889272	Cd74/Il1b	2
down	GO:0051353	positive regulation of oxidoreductase activity	2/30	53/23355	0.00211031	0.0186613	0.00889272	Apoe/Il1b	2
down	GO:1990138	neuron projection extension	3/30	200/23355	0.00211811	0.0186613	0.00889272	Apoe/Vegfa/Itga4	3
down	GO:0034113	heterotypic cell-cell adhesion	2/30	54/23355	0.00218973	0.019073	0.00908895	Il1b/Itga4	2
down	GO:0072091	regulation of stem cell proliferation	2/30	54/23355	0.00218973	0.019073	0.00908895	Cxcl1/Pim1	2
down	GO:0051048	negative regulation of secretion	3/30	204/23355	0.00224067	0.0192877	0.00919124	Apoe/Cd74/Il1b	3
down	GO:0002697	regulation of immune effector process	4/30	437/23355	0.00225373	0.0192877	0.00919124	Cd74/Il1b/Lgals3/Cxcl1	4
down	GO:0045773	positive regulation of axon extension	2/30	55/23355	0.00227055	0.0192877	0.00919124	Apoe/Vegfa	2
down	GO:0001906	cell killing	3/30	205/23355	0.00227199	0.0192877	0.00919124	Cxcl2/Lgals3/Cxcl1	3
down	GO:0045860	positive regulation of protein kinase activity	4/30	439/23355	0.00229134	0.0192877	0.00919124	Cd74/Il1b/Pim1/Vegfa	4
down	GO:0043254	regulation of protein-containing complex assembly	4/30	441/23355	0.00232938	0.0192877	0.00919124	Apoe/Tmsb10/Lgals3/Vegfa	4
down	GO:2000377	regulation of reactive oxygen species metabolic process	3/30	207/23355	0.00233543	0.0192877	0.00919124	Il1b/Cxcl1/Acp5	3
down	GO:0014009	glial cell proliferation	2/30	56/23355	0.00235277	0.0192877	0.00919124	Vim/Il1b	2
down	GO:0051496	positive regulation of stress fiber assembly	2/30	56/23355	0.00235277	0.0192877	0.00919124	S100a10/Gpr65	2
down	GO:0052372	modulation by symbiont of entry into host	2/30	56/23355	0.00235277	0.0192877	0.00919124	Cd74/Lgals1	2
down	GO:0071622	regulation of granulocyte chemotaxis	2/30	56/23355	0.00235277	0.0192877	0.00919124	Cd74/Il1b	2
down	GO:0050767	regulation of neurogenesis	4/30	443/23355	0.00236785	0.0193081	0.00920095	Apoe/Vim/Il1b/Vegfa	4
down	GO:0002285	lymphocyte activation involved in immune response	3/30	209/23355	0.00239997	0.019364	0.00922759	Cd74/Lgals1/Lgals3	3
down	GO:0031345	negative regulation of cell projection organization	3/30	209/23355	0.00239997	0.019364	0.00922759	Apoe/Vim/Lgals1	3
down	GO:0043406	positive regulation of MAP kinase activity	3/30	210/23355	0.00243265	0.0195249	0.00930428	Cd74/Il1b/Vegfa	3
down	GO:0033619	membrane protein proteolysis	2/30	58/23355	0.00252139	0.0201317	0.00959344	Apoe/Il1b	2
down	GO:0002460	adaptive immune response based on somatic recombination of immune receptors built from immunoglobulin superfamily domains	4/30	452/23355	0.00254645	0.0202264	0.00963858	H2-Ab1/Cd74/Il1b/Vegfa	4
down	GO:0001954	positive regulation of cell-matrix adhesion	2/30	59/23355	0.00260778	0.0206061	0.00981948	S100a10/Vegfa	2
down	GO:0002819	regulation of adaptive immune response	3/30	216/23355	0.00263456	0.0206061	0.00981948	H2-Ab1/Cd74/Il1b	3
down	GO:1901888	regulation of cell junction assembly	3/30	216/23355	0.00263456	0.0206061	0.00981948	Il1b/S100a10/Vegfa	3
down	GO:1905953	negative regulation of lipid localization	2/30	60/23355	0.00269556	0.0208311	0.00992673	Apoe/Il1b	2
down	GO:0007160	cell-matrix adhesion	3/30	218/23355	0.0027041	0.0208311	0.00992673	S100a10/Vegfa/Itga4	3
down	GO:0048639	positive regulation of developmental growth	3/30	218/23355	0.0027041	0.0208311	0.00992673	Apoe/Pim1/Vegfa	3
down	GO:0070098	chemokine-mediated signaling pathway	2/30	61/23355	0.00278471	0.0213448	0.0101715	Cxcl2/Cxcl1	2
down	GO:0010810	regulation of cell-substrate adhesion	3/30	221/23355	0.00281053	0.0214356	0.0102148	Lgals1/S100a10/Vegfa	3
down	GO:0050920	regulation of chemotaxis	3/30	224/23355	0.00291952	0.0221566	0.0105583	Cd74/Il1b/Vegfa	3
down	GO:0051893	regulation of focal adhesion assembly	2/30	63/23355	0.00296715	0.0222973	0.0106254	S100a10/Vegfa	2
down	GO:0090109	regulation of cell-substrate junction assembly	2/30	63/23355	0.00296715	0.0222973	0.0106254	S100a10/Vegfa	2
down	GO:0071677	positive regulation of mononuclear cell migration	2/30	65/23355	0.00315507	0.0234775	0.0111878	Lgals3/Itga4	2
down	GO:0019058	viral life cycle	3/30	231/23355	0.00318389	0.0234775	0.0111878	Apoe/Cd74/Lgals1	3
down	GO:0048762	mesenchymal cell differentiation	3/30	232/23355	0.00322282	0.0234775	0.0111878	Il1b/Plaur/Vegfa	3
down	GO:0007409	axonogenesis	4/30	483/23355	0.00323271	0.0234775	0.0111878	Apoe/Vim/Vegfa/Itga4	4
down	GO:0006801	superoxide metabolic process	2/30	66/23355	0.00325108	0.0234775	0.0111878	Cxcl1/Acp5	2
down	GO:0032233	positive regulation of actin filament bundle assembly	2/30	66/23355	0.00325108	0.0234775	0.0111878	S100a10/Gpr65	2
down	GO:0048524	positive regulation of viral process	2/30	66/23355	0.00325108	0.0234775	0.0111878	Cd74/Lgals1	2
down	GO:0060688	regulation of morphogenesis of a branching structure	2/30	66/23355	0.00325108	0.0234775	0.0111878	Il1b/Vegfa	2
down	GO:0097191	extrinsic apoptotic signaling pathway	3/30	233/23355	0.00326205	0.0234775	0.0111878	Il1b/Lgals3/Vegfa	3
down	GO:1901224	positive regulation of NIK/NF-kappaB signaling	2/30	67/23355	0.00334844	0.0239868	0.0114305	Il1b/Cd14	2
down	GO:0032722	positive regulation of chemokine production	2/30	68/23355	0.00344717	0.0243975	0.0116262	Cd74/Il1b	2
down	GO:0150116	regulation of cell-substrate junction organization	2/30	68/23355	0.00344717	0.0243975	0.0116262	S100a10/Vegfa	2
down	GO:0051051	negative regulation of transport	4/30	492/23355	0.00345352	0.0243975	0.0116262	Apoe/Cd74/Il1b/Lgals3	4
down	GO:0045428	regulation of nitric oxide biosynthetic process	2/30	69/23355	0.00354724	0.0249446	0.0118869	Il1b/Acp5	2
down	GO:0032147	activation of protein kinase activity	3/30	242/23355	0.00362834	0.0253984	0.0121032	Cd74/Il1b/Vegfa	3
down	GO:0043113	receptor clustering	2/30	71/23355	0.00375144	0.025789	0.0122894	Apoe/Itga4	2
down	GO:0080164	regulation of nitric oxide metabolic process	2/30	71/23355	0.00375144	0.025789	0.0122894	Il1b/Acp5	2
down	GO:1990868	response to chemokine	2/30	71/23355	0.00375144	0.025789	0.0122894	Cxcl2/Cxcl1	2
down	GO:1990869	cellular response to chemokine	2/30	71/23355	0.00375144	0.025789	0.0122894	Cxcl2/Cxcl1	2
down	GO:0043407	negative regulation of MAP kinase activity	2/30	72/23355	0.00385555	0.0263864	0.012574	Apoe/Il1b	2
down	GO:1903792	negative regulation of anion transport	3/30	249/23355	0.00392999	0.0267763	0.0127598	Apoe/Cd74/Il1b	3
down	GO:0001885	endothelial cell development	2/30	74/23355	0.0040678	0.0273506	0.0130335	Il1b/Vegfa	2
down	GO:0042130	negative regulation of T cell proliferation	2/30	74/23355	0.0040678	0.0273506	0.0130335	H2-Ab1/H2-Aa	2
down	GO:2001021	negative regulation of response to DNA damage stimulus	2/30	74/23355	0.0040678	0.0273506	0.0130335	Cd74/Tpt1	2
down	GO:0031349	positive regulation of defense response	3/30	259/23355	0.00438685	0.0293013	0.0139631	Cd74/Il1b/Cxcl1	3
down	GO:0034109	homotypic cell-cell adhesion	2/30	77/23355	0.00439615	0.0293013	0.0139631	Lgals1/Plaur	2
down	GO:0045453	bone resorption	2/30	78/23355	0.00450825	0.0297894	0.0141957	Vegfa/Acp5	2
down	GO:0048844	artery morphogenesis	2/30	78/23355	0.00450825	0.0297894	0.0141957	Apoe/Vegfa	2
down	GO:0002064	epithelial cell development	3/30	262/23355	0.00452994	0.0298043	0.0142027	Vim/Il1b/Vegfa	3
down	GO:0051781	positive regulation of cell division	2/30	79/23355	0.00462167	0.030149	0.014367	Il1b/Vegfa	2
down	GO:0070228	regulation of lymphocyte apoptotic process	2/30	79/23355	0.00462167	0.030149	0.014367	Cd74/Lgals3	2
down	GO:0006809	nitric oxide biosynthetic process	2/30	80/23355	0.0047364	0.030508	0.0145381	Il1b/Acp5	2
down	GO:0032729	positive regulation of interferon-gamma production	2/30	80/23355	0.0047364	0.030508	0.0145381	Il1b/Cd14	2
down	GO:0043154	negative regulation of cysteine-type endopeptidase activity involved in apoptotic process	2/30	80/23355	0.0047364	0.030508	0.0145381	Plaur/Vegfa	2
down	GO:0002699	positive regulation of immune effector process	3/30	268/23355	0.00482458	0.030946	0.0147468	Cd74/Il1b/Cxcl1	3
down	GO:0014015	positive regulation of gliogenesis	2/30	81/23355	0.00485245	0.030995	0.0147702	Vim/Il1b	2
down	GO:0048588	developmental cell growth	3/30	269/23355	0.00487479	0.0310085	0.0147766	Apoe/Vegfa/Itga4	3
down	GO:0043523	regulation of neuron apoptotic process	3/30	272/23355	0.00502733	0.0317099	0.0151108	Apoe/Il1b/Vegfa	3
down	GO:0002718	regulation of cytokine production involved in immune response	2/30	83/23355	0.00508847	0.0317099	0.0151108	Cd74/Il1b	2
down	GO:0019915	lipid storage	2/30	83/23355	0.00508847	0.0317099	0.0151108	Apoe/Il1b	2
down	GO:0048041	focal adhesion assembly	2/30	83/23355	0.00508847	0.0317099	0.0151108	S100a10/Vegfa	2
down	GO:0072089	stem cell proliferation	2/30	83/23355	0.00508847	0.0317099	0.0151108	Cxcl1/Pim1	2
down	GO:0046209	nitric oxide metabolic process	2/30	84/23355	0.00520844	0.0321957	0.0153423	Il1b/Acp5	2
down	GO:0050709	negative regulation of protein secretion	2/30	84/23355	0.00520844	0.0321957	0.0153423	Apoe/Il1b	2
down	GO:0110053	regulation of actin filament organization	3/30	276/23355	0.00523518	0.032231	0.0153592	Tmsb10/S100a10/Gpr65	3
down	GO:0060560	developmental growth involved in morphogenesis	3/30	277/23355	0.00528794	0.0324256	0.0154519	Apoe/Vegfa/Itga4	3
down	GO:0046718	viral entry into host cell	2/30	86/23355	0.00545227	0.0331679	0.0158056	Cd74/Lgals1	2
down	GO:0048708	astrocyte differentiation	2/30	86/23355	0.00545227	0.0331679	0.0158056	Vim/Il1b	2
down	GO:2000117	negative regulation of cysteine-type endopeptidase activity	2/30	87/23355	0.00557612	0.0336543	0.0160374	Plaur/Vegfa	2
down	GO:2001057	reactive nitrogen species metabolic process	2/30	87/23355	0.00557612	0.0336543	0.0160374	Il1b/Acp5	2
down	GO:0050672	negative regulation of lymphocyte proliferation	2/30	89/23355	0.00582769	0.0350347	0.0166952	H2-Ab1/H2-Aa	2
down	GO:0032945	negative regulation of mononuclear cell proliferation	2/30	90/23355	0.0059554	0.0353862	0.0168627	H2-Ab1/H2-Aa	2
down	GO:0044409	entry into host	2/30	90/23355	0.0059554	0.0353862	0.0168627	Cd74/Lgals1	2
down	GO:0051341	regulation of oxidoreductase activity	2/30	90/23355	0.0059554	0.0353862	0.0168627	Apoe/Il1b	2
down	GO:0030217	T cell differentiation	3/30	290/23355	0.00600332	0.0355332	0.0169327	H2-Aa/Cd74/Il1b	3
down	GO:0032611	interleukin-1 beta production	2/30	91/23355	0.0060844	0.0357371	0.0170299	Il1b/Acp5	2
down	GO:0051702	biological process involved in interaction with symbiont	2/30	91/23355	0.0060844	0.0357371	0.0170299	Apoe/Cxcl1	2
down	GO:0001938	positive regulation of endothelial cell proliferation	2/30	93/23355	0.0063462	0.0368513	0.0175609	Vegfa/Itga4	2
down	GO:0007044	cell-substrate junction assembly	2/30	93/23355	0.0063462	0.0368513	0.0175609	S100a10/Vegfa	2
down	GO:0032642	regulation of chemokine production	2/30	93/23355	0.0063462	0.0368513	0.0175609	Cd74/Il1b	2
down	GO:0002366	leukocyte activation involved in immune response	3/30	298/23355	0.00647107	0.0370609	0.0176608	Cd74/Lgals1/Lgals3	3
down	GO:0045765	regulation of angiogenesis	3/30	298/23355	0.00647107	0.0370609	0.0176608	Il1b/Lgals3/Vegfa	3
down	GO:0043535	regulation of blood vessel endothelial cell migration	2/30	94/23355	0.00647902	0.0370609	0.0176608	Apoe/Vegfa	2
down	GO:1901222	regulation of NIK/NF-kappaB signaling	2/30	94/23355	0.00647902	0.0370609	0.0176608	Il1b/Cd14	2
down	GO:0033077	T cell differentiation in thymus	2/30	95/23355	0.00661309	0.0374905	0.0178655	Cd74/Il1b	2
down	GO:0070664	negative regulation of leukocyte proliferation	2/30	95/23355	0.00661309	0.0374905	0.0178655	H2-Ab1/H2-Aa	2
down	GO:0072593	reactive oxygen species metabolic process	3/30	301/23355	0.00665196	0.0374905	0.0178655	Il1b/Cxcl1/Acp5	3
down	GO:0002263	cell activation involved in immune response	3/30	302/23355	0.00671292	0.0374905	0.0178655	Cd74/Lgals1/Lgals3	3
down	GO:1901342	regulation of vasculature development	3/30	302/23355	0.00671292	0.0374905	0.0178655	Il1b/Lgals3/Vegfa	3
down	GO:0010717	regulation of epithelial to mesenchymal transition	2/30	96/23355	0.00674843	0.0374905	0.0178655	Il1b/Vegfa	2
down	GO:0051492	regulation of stress fiber assembly	2/30	96/23355	0.00674843	0.0374905	0.0178655	S100a10/Gpr65	2
down	GO:0051402	neuron apoptotic process	3/30	303/23355	0.00677422	0.0374905	0.0178655	Apoe/Il1b/Vegfa	3
down	GO:1901653	cellular response to peptide	3/30	303/23355	0.00677422	0.0374905	0.0178655	Vim/Il1b/Itga4	3
down	GO:0019217	regulation of fatty acid metabolic process	2/30	97/23355	0.00688503	0.0378307	0.0180276	Cd74/Il1b	2
down	GO:0051668	localization within membrane	2/30	97/23355	0.00688503	0.0378307	0.0180276	Apoe/Itga4	2
down	GO:0045582	positive regulation of T cell differentiation	2/30	99/23355	0.007162	0.0390724	0.0186193	H2-Aa/Cd74	2
down	GO:0150115	cell-substrate junction organization	2/30	99/23355	0.007162	0.0390724	0.0186193	S100a10/Vegfa	2
down	GO:0045927	positive regulation of growth	3/30	312/23355	0.00734101	0.039907	0.019017	Apoe/Pim1/Vegfa	3
down	GO:0032602	chemokine production	2/30	101/23355	0.00744397	0.0403237	0.0192156	Cd74/Il1b	2
down	GO:0032755	positive regulation of interleukin-6 production	2/30	102/23355	0.00758682	0.0408091	0.0194469	Cd74/Il1b	2
down	GO:0050772	positive regulation of axonogenesis	2/30	102/23355	0.00758682	0.0408091	0.0194469	Apoe/Vegfa	2
down	GO:0045833	negative regulation of lipid metabolic process	2/30	103/23355	0.00773091	0.0412944	0.0196782	Apoe/Il1b	2
down	GO:0070227	lymphocyte apoptotic process	2/30	103/23355	0.00773091	0.0412944	0.0196782	Cd74/Lgals3	2
down	GO:0002367	cytokine production involved in immune response	2/30	104/23355	0.00787624	0.0419246	0.0199785	Cd74/Il1b	2
down	GO:0016032	viral process	3/30	322/23355	0.00800302	0.0422645	0.0201405	Apoe/Cd74/Lgals1	3
down	GO:0032370	positive regulation of lipid transport	2/30	105/23355	0.00802281	0.0422645	0.0201405	Apoe/Il1b	2
down	GO:0046849	bone remodeling	2/30	105/23355	0.00802281	0.0422645	0.0201405	Vegfa/Acp5	2
down	GO:0051235	maintenance of location	3/30	324/23355	0.00813953	0.0427325	0.0203635	Apoe/Il1b/Tmsb10	3
down	GO:0043488	regulation of mRNA stability	2/30	107/23355	0.00831963	0.043529	0.020743	Vim/Vegfa	2
down	GO:0002702	positive regulation of production of molecular mediator of immune response	2/30	108/23355	0.00846987	0.0437182	0.0208332	Cd74/Il1b	2
down	GO:0034446	substrate adhesion-dependent cell spreading	2/30	108/23355	0.00846987	0.0437182	0.0208332	S100a10/Itga4	2
down	GO:0060840	artery development	2/30	108/23355	0.00846987	0.0437182	0.0208332	Apoe/Vegfa	2
down	GO:0110020	regulation of actomyosin structure organization	2/30	108/23355	0.00846987	0.0437182	0.0208332	S100a10/Gpr65	2
down	GO:1903426	regulation of reactive oxygen species biosynthetic process	2/30	109/23355	0.00862134	0.0443507	0.0211346	Il1b/Acp5	2
down	GO:0071675	regulation of mononuclear cell migration	2/30	110/23355	0.00877403	0.0449853	0.021437	Lgals3/Itga4	2
down	GO:0032231	regulation of actin filament bundle assembly	2/30	111/23355	0.00892793	0.04517	0.0215251	S100a10/Gpr65	2
down	GO:0032612	interleukin-1 production	2/30	111/23355	0.00892793	0.04517	0.0215251	Il1b/Acp5	2
down	GO:2000106	regulation of leukocyte apoptotic process	2/30	111/23355	0.00892793	0.04517	0.0215251	Cd74/Lgals3	2
down	GO:2000379	positive regulation of reactive oxygen species metabolic process	2/30	111/23355	0.00892793	0.04517	0.0215251	Il1b/Cxcl1	2
down	GO:0002526	acute inflammatory response	2/30	112/23355	0.00908305	0.0455433	0.0217029	Il1b/Cxcl1	2
down	GO:0052126	movement in host environment	2/30	112/23355	0.00908305	0.0455433	0.0217029	Cd74/Lgals1	2
down	GO:0002791	regulation of peptide secretion	3/30	338/23355	0.00913384	0.0455433	0.0217029	Apoe/Cd74/Il1b	3
down	GO:0030038	contractile actin filament bundle assembly	2/30	113/23355	0.00923937	0.0455433	0.0217029	S100a10/Gpr65	2
down	GO:0038061	NIK/NF-kappaB signaling	2/30	113/23355	0.00923937	0.0455433	0.0217029	Il1b/Cd14	2
down	GO:0043149	stress fiber assembly	2/30	113/23355	0.00923937	0.0455433	0.0217029	S100a10/Gpr65	2
down	GO:0045446	endothelial cell differentiation	2/30	113/23355	0.00923937	0.0455433	0.0217029	Il1b/Vegfa	2
down	GO:0071346	cellular response to interferon-gamma	2/30	113/23355	0.00923937	0.0455433	0.0217029	Vim/H2-Ab1	2
down	GO:0030516	regulation of axon extension	2/30	114/23355	0.0093969	0.0461713	0.0220022	Apoe/Vegfa	2
down	GO:0032649	regulation of interferon-gamma production	2/30	115/23355	0.00955564	0.046627	0.0222193	Il1b/Cd14	2
down	GO:0045621	positive regulation of lymphocyte differentiation	2/30	115/23355	0.00955564	0.046627	0.0222193	H2-Aa/Cd74	2
down	GO:0050727	regulation of inflammatory response	3/30	344/23355	0.00958089	0.046627	0.0222193	Apoe/Il1b/Acp5	3
down	GO:0032874	positive regulation of stress-activated MAPK cascade	2/30	117/23355	0.0098767	0.0479145	0.0228329	Il1b/Vegfa	2
down	GO:2000177	regulation of neural precursor cell proliferation	2/30	118/23355	0.010039	0.0482731	0.0230038	Il1b/Vegfa	2
down	GO:0062012	regulation of small molecule metabolic process	3/30	352/23355	0.0101967	0.0482731	0.0230038	Apoe/Cd74/Il1b	3
down	GO:0000187	activation of MAPK activity	2/30	119/23355	0.0102025	0.0482731	0.0230038	Cd74/Il1b	2
down	GO:0021782	glial cell development	2/30	119/23355	0.0102025	0.0482731	0.0230038	Vim/Il1b	2
down	GO:0033559	unsaturated fatty acid metabolic process	2/30	119/23355	0.0102025	0.0482731	0.0230038	Cd74/Il1b	2
down	GO:0043534	blood vessel endothelial cell migration	2/30	119/23355	0.0102025	0.0482731	0.0230038	Apoe/Vegfa	2
down	GO:0070304	positive regulation of stress-activated protein kinase signaling cascade	2/30	119/23355	0.0102025	0.0482731	0.0230038	Il1b/Vegfa	2
down	GO:0071901	negative regulation of protein serine/threonine kinase activity	2/30	119/23355	0.0102025	0.0482731	0.0230038	Apoe/Il1b	2
down	GO:0002286	T cell activation involved in immune response	2/30	120/23355	0.0103672	0.0486023	0.0231606	Cd74/Lgals3	2
down	GO:0043487	regulation of RNA stability	2/30	120/23355	0.0103672	0.0486023	0.0231606	Vim/Vegfa	2
down	GO:1901890	positive regulation of cell junction assembly	2/30	120/23355	0.0103672	0.0486023	0.0231606	S100a10/Vegfa	2
down	GO:0043123	positive regulation of I-kappaB kinase/NF-kappaB signaling	2/30	122/23355	0.0107002	0.0499577	0.0238065	Cd74/Il1b	2
down	GO:0019216	regulation of lipid metabolic process	3/30	359/23355	0.0107541	0.0499577	0.0238065	Apoe/Cd74/Il1b	3
down	GO:0043271	negative regulation of ion transport	3/30	359/23355	0.0107541	0.0499577	0.0238065	Apoe/Cd74/Il1b	3

## Sheet: 0 untr vs RT
Cluster	ID	Description	GeneRatio	BgRatio	pvalue	p.adjust	qvalue	geneID	Count
up	GO:0010499	proteasomal ubiquitin-independent protein catabolic process	14/316	22/23355	1.49877e-21	5.77027e-18	3.89365e-18	Psmb10/Psmb5/Psmb4/Psmb6/Psmb2/Psmb3/Psma5/Psmb8/Psma3/Psmb7/Psma7/Psma4/Psma2/Psmb9	14
up	GO:0044403	biological process involved in symbiotic interaction	31/316	390/23355	2.68148e-15	5.16186e-12	3.48311e-12	Isg15/Arg1/Gapdh/Ifitm2/Ifitm1/Fn1/Ifitm3/Bax/Pf4/Pfn1/Spint1/Gsn/Cfl1/Zbp1/Isg20/Oas1a/Oasl1/Ppib/Lgals1/Gpx1/Chmp2a/Snx3/Trim30a/Bsg/Myd88/Chmp4b/Snf8/Bak1/Oas1g/Chmp5/Trem1	31
up	GO:0046034	ATP metabolic process	24/316	256/23355	1.17073e-13	1.50244e-10	1.01381e-10	Gapdh/Ier3/Pkm/Aldoa/Tspo/Ldha/Tpi1/Eno1/Tgfb1/Pgk1/Pgam1/Mif/Cox5a/Ak2/Atp5b/Eif6/Ndufb8/Atp5c1/Park7/Ndufv2/Cox5b/Cyc1/Atp5d/Fis1	24
up	GO:0043254	regulation of protein-containing complex assembly	30/316	441/23355	4.55334e-13	4.38259e-10	2.95727e-10	Coro1a/Bax/Capg/Pfn1/Sgk1/Gsn/Cfl1/Tgfb1/Pycard/Arpc1b/Hes1/Hck/Lgals3/Xaf1/Twf2/Hcls1/Psmc4/Trim30a/Capzb/Psmc5/Bak1/Cotl1/Arpc3/Vasp/Park7/Rac1/Actr3/Eif4ebp1/Arpc2/Napa	30
up	GO:0050900	leukocyte migration	27/316	364/23355	9.3886e-13	7.22922e-10	4.87812e-10	Ccr1/Ecm1/Cxcl2/Coro1a/Pf4/Il1b/Lgmn/Ccr2/Tgfb1/Pycard/Pla2g7/Mmp14/Lgals3/Mif/Ppib/Cxcl16/Fcgr3/Ch25h/Fcer1g/Bsg/Calr/Rac2/Myd88/Gpsm3/Rac1/Trem1/Cdc42	27
up	GO:0032103	positive regulation of response to external stimulus	28/316	405/23355	1.92845e-12	1.23742e-09	8.34983e-10	Arg1/Ccr1/Fn1/Irf7/Scimp/Il1b/Fcgr1/Lgmn/Ccr2/Tgfb1/Zbp1/Pycard/Pla2g7/Ifi35/Mif/Ifi209/Ctsc/Fcgr3/Grn/Cyba/Fcer1g/Calr/Rac2/Dhx58/Gpsm3/Nmi/Park7/Rac1	28
up	GO:0030595	leukocyte chemotaxis	21/316	220/23355	2.95135e-12	1.62324e-09	1.09533e-09	Ccr1/Cxcl2/Coro1a/Pf4/Il1b/Lgmn/Ccr2/Pla2g7/Lgals3/Mif/Ppib/Cxcl16/Fcgr3/Ch25h/Fcer1g/Bsg/Calr/Rac2/Gpsm3/Rac1/Trem1	21
up	GO:0009615	response to virus	24/316	300/23355	3.65037e-12	1.75674e-09	1.18541e-09	Isg15/Ifitm2/Ifi27l2a/Ifitm1/Irf7/Ifitm3/Bax/Ifit3/Itgax/Il1b/Rtp4/Zbp1/Pycard/Isg20/Oas1a/Samhd1/Oasl1/Cd40/Ifit1/Trim30a/Myd88/Dhx58/Oas1g/Nmi	24
up	GO:0019882	antigen processing and presentation	16/316	119/23355	6.62124e-12	2.83242e-09	1.91125e-09	Ifi30/Fcgr2b/Clec4a2/Fcgr1/Psme2/Pycard/H2-Q7/Ctsl/Fcgr3/Tapbp/Fcer1g/Calr/Psmb8/Cd68/Psme1/Psmb9	16
up	GO:0006091	generation of precursor metabolites and energy	27/316	404/23355	1.0669e-11	4.10757e-09	2.7717e-09	Gapdh/Ier3/Bax/Pkm/Aldoa/Ldha/Tpi1/Eno1/Sod2/Taldo1/Pgk1/Ppp1ca/Prelid1/Pgam1/Mif/Cox5a/Atp5b/Eif6/Mdh2/Ndufb8/Atp5c1/Park7/Ndufv2/Cox5b/Cyc1/Atp5d/Tkt	27
up	GO:0016032	viral process	24/316	322/23355	1.6316e-11	5.71059e-09	3.85338e-09	Isg15/Ifitm2/Ifitm1/Ifitm3/Bax/Pfn1/Spint1/Gsn/Cfl1/Zbp1/Isg20/Oas1a/Oasl1/Ppib/Lgals1/Chmp2a/Snx3/Trim30a/Bsg/Chmp4b/Snf8/Bak1/Oas1g/Chmp5	24
up	GO:0006909	phagocytosis	25/316	361/23355	2.98904e-11	9.58613e-09	6.46851e-09	Coro1a/Msr1/Fcgr2b/Il1b/Nr1h3/Fcgr1/Gsn/Ccr2/Tgfb1/Ncf4/Pycard/Hck/Gm5150/Lman2/Fgr/Bin2/Fcgr3/Cyba/Snx3/Cnn2/Fcer1g/Calr/Rac2/Myd88/Rac1	25
up	GO:0060326	cell chemotaxis	23/316	304/23355	3.23688e-11	9.58613e-09	6.46851e-09	Ccr1/Cxcl2/Coro1a/Pf4/Il1b/Lgmn/Ccr2/Pla2g7/Lgals3/Mif/Ppib/Cxcl16/Saa3/Bin2/Fcgr3/Ch25h/Fcer1g/Bsg/Calr/Rac2/Gpsm3/Rac1/Trem1	23
up	GO:0050764	regulation of phagocytosis	15/316	114/23355	4.18023e-11	1.14956e-08	7.757e-09	Fcgr2b/Il1b/Fcgr1/Tgfb1/Pycard/Hck/Gm5150/Lman2/Fgr/Fcgr3/Cyba/Snx3/Cnn2/Fcer1g/Calr	15
up	GO:0050670	regulation of lymphocyte proliferation	20/316	232/23355	6.31307e-11	1.55473e-08	1.0491e-08	Arg1/Coro1a/Cdkn1a/Fcgr2b/Il1b/Pnp/Ccr2/Tgfb1/Slfn1/Pycard/Hes1/Lgals3/Mif/Cd40/Ptpn6/Sdc4/Rac2/Myd88/Arg2/Tarm1	20
up	GO:0050727	regulation of inflammatory response	24/316	344/23355	6.46121e-11	1.55473e-08	1.0491e-08	Ier3/Acp5/Fcgr2b/Il1b/Nr1h3/Fcgr1/Ccr2/Zbp1/Pycard/Ifi35/Mif/Psmb4/Ctsc/Tnfaip8l2/Gpx1/Fcgr3/Grn/Usp18/Fcer1g/Dnase1l3/Myd88/Gpsm3/Nmi/Park7	24
up	GO:0043903	regulation of biological process involved in symbiotic interaction	18/316	184/23355	7.27076e-11	1.64661e-08	1.1111e-08	Isg15/Arg1/Ifitm2/Ifitm1/Ifitm3/Pfn1/Gsn/Isg20/Oas1a/Oasl1/Lgals1/Chmp2a/Snx3/Trim30a/Bsg/Chmp4b/Snf8/Oas1g	18
up	GO:0032944	regulation of mononuclear cell proliferation	20/316	235/23355	7.95758e-11	1.70204e-08	1.1485e-08	Arg1/Coro1a/Cdkn1a/Fcgr2b/Il1b/Pnp/Ccr2/Tgfb1/Slfn1/Pycard/Hes1/Lgals3/Mif/Cd40/Ptpn6/Sdc4/Rac2/Myd88/Arg2/Tarm1	20
up	GO:0032970	regulation of actin filament-based process	26/316	411/23355	8.74974e-11	1.74329e-08	1.17634e-08	Coro1a/Capg/Pfn1/Gsn/Cfl1/Tgfb1/Pycard/Arpc1b/Hck/Ctsl/Twf2/Hcls1/Fgr/Sdc4/Arhgdib/Cnn2/Abracl/Rac2/Capzb/Cotl1/Arpc3/Vasp/Rac1/Actr3/Actg1/Arpc2	26
up	GO:0046651	lymphocyte proliferation	23/316	320/23355	9.05608e-11	1.74329e-08	1.17634e-08	Arg1/Coro1a/Cdkn1a/Fcgr2b/Bax/Il1b/Pnp/Ccr2/Tgfb1/Psmb10/Slfn1/Pycard/Hes1/Lgals3/Mif/Cd40/Ptpn6/Sdc4/Rac2/Myd88/Arg2/Prdx2/Tarm1	23
up	GO:0032943	mononuclear cell proliferation	23/316	323/23355	1.09054e-10	1.99933e-08	1.3491e-08	Arg1/Coro1a/Cdkn1a/Fcgr2b/Bax/Il1b/Pnp/Ccr2/Tgfb1/Psmb10/Slfn1/Pycard/Hes1/Lgals3/Mif/Cd40/Ptpn6/Sdc4/Rac2/Myd88/Arg2/Prdx2/Tarm1	23
up	GO:0051607	defense response to virus	20/316	246/23355	1.8053e-10	3.02191e-08	2.03912e-08	Isg15/Ifitm2/Ifitm1/Irf7/Ifitm3/Ifit3/Itgax/Il1b/Rtp4/Zbp1/Pycard/Isg20/Oas1a/Samhd1/Oasl1/Cd40/Ifit1/Trim30a/Dhx58/Oas1g	20
up	GO:0140546	defense response to symbiont	20/316	246/23355	1.8053e-10	3.02191e-08	2.03912e-08	Isg15/Ifitm2/Ifitm1/Irf7/Ifitm3/Ifit3/Itgax/Il1b/Rtp4/Zbp1/Pycard/Isg20/Oas1a/Samhd1/Oasl1/Cd40/Ifit1/Trim30a/Dhx58/Oas1g	20
up	GO:0050792	regulation of viral process	17/316	171/23355	1.91905e-10	3.07848e-08	2.07729e-08	Isg15/Ifitm2/Ifitm1/Ifitm3/Pfn1/Gsn/Isg20/Oas1a/Oasl1/Lgals1/Chmp2a/Snx3/Trim30a/Bsg/Chmp4b/Snf8/Oas1g	17
up	GO:0032956	regulation of actin cytoskeleton organization	24/316	364/23355	2.05949e-10	3.17161e-08	2.14013e-08	Coro1a/Capg/Pfn1/Gsn/Cfl1/Tgfb1/Pycard/Arpc1b/Hck/Ctsl/Twf2/Hcls1/Fgr/Sdc4/Arhgdib/Rac2/Capzb/Cotl1/Arpc3/Vasp/Rac1/Actr3/Actg1/Arpc2	24
up	GO:0070663	regulation of leukocyte proliferation	20/316	252/23355	2.77045e-10	4.10239e-08	2.7682e-08	Arg1/Coro1a/Cdkn1a/Fcgr2b/Il1b/Pnp/Ccr2/Tgfb1/Slfn1/Pycard/Hes1/Lgals3/Mif/Cd40/Ptpn6/Sdc4/Rac2/Myd88/Arg2/Tarm1	20
up	GO:0019058	viral life cycle	19/316	231/23355	4.2709e-10	6.08999e-08	4.10939e-08	Isg15/Ifitm2/Ifitm1/Ifitm3/Spint1/Gsn/Isg20/Oas1a/Oasl1/Ppib/Lgals1/Chmp2a/Snx3/Trim30a/Bsg/Chmp4b/Snf8/Oas1g/Chmp5	19
up	GO:0070661	leukocyte proliferation	23/316	348/23355	4.73997e-10	6.51746e-08	4.39784e-08	Arg1/Coro1a/Cdkn1a/Fcgr2b/Bax/Il1b/Pnp/Ccr2/Tgfb1/Psmb10/Slfn1/Pycard/Hes1/Lgals3/Mif/Cd40/Ptpn6/Sdc4/Rac2/Myd88/Arg2/Prdx2/Tarm1	23
up	GO:2000377	regulation of reactive oxygen species metabolic process	18/316	207/23355	5.05124e-10	6.70596e-08	4.52503e-08	Ier3/Cdkn1a/Acp5/Ass1/Tspo/Il1b/Sod2/Tgfb1/Dynll1/Eif5a/Cyba/Trim30a/Tmem106a/Eif6/Arg2/Park7/Prdx2/Rac1	18
up	GO:0019884	antigen processing and presentation of exogenous antigen	9/316	34/23355	5.28605e-10	6.78377e-08	4.57754e-08	Ifi30/Fcgr2b/Clec4a2/Fcgr1/Psme2/Fcgr3/Tapbp/Fcer1g/Psme1	9
up	GO:0034341	response to interferon-gamma	15/316	137/23355	5.88797e-10	7.31247e-08	4.9343e-08	Arg1/Gapdh/Ifitm2/Ifitm1/Ifitm3/Capg/Gsn/H2-Q7/Cd40/Cxcl16/Nmi/Actr3/Actg1/Cdc42/Stxbp2	15
up	GO:0002683	negative regulation of immune system process	25/316	417/23355	6.25602e-10	7.52677e-08	5.0789e-08	Arg1/Ccr1/Fcgr2b/Nr1h3/Ccr2/Tgfb1/Slfn1/Lgals3/Samhd1/Mif/Psmb4/Il4ra/Ptpn6/Fgr/Sdc4/Tnfaip8l2/Gpx1/Grn/Fcer1g/Cd68/Dhx58/Arg2/Nmi/Prdx2/Tarm1	25
up	GO:0002274	myeloid leukocyte activation	19/316	238/23355	7.0764e-10	8.2558e-08	5.57083e-08	Fcgr4/Nr1h3/Spi1/Ccr2/Tgfb1/Pycard/Ifi35/Ctsc/Il4ra/Fgr/Fcgr3/Grn/Fcer1g/Tmem106a/Dnase1l3/Rac2/Myd88/Nmi/Stxbp2	19
up	GO:0030041	actin filament polymerization	17/316	188/23355	8.43875e-10	9.55564e-08	6.44794e-08	Coro1a/Capg/Pfn1/Msrb1/Gsn/Cfl1/Pycard/Arpc1b/Twf2/Hcls1/Capzb/Cotl1/Arpc3/Vasp/Rac1/Actr3/Arpc2	17
up	GO:0042098	T cell proliferation	18/316	215/23355	9.33617e-10	1.02698e-07	6.92982e-08	Arg1/Coro1a/Bax/Il1b/Pnp/Ccr2/Tgfb1/Psmb10/Slfn1/Pycard/Hes1/Lgals3/Ptpn6/Sdc4/Rac2/Arg2/Prdx2/Tarm1	18
up	GO:0072593	reactive oxygen species metabolic process	21/316	301/23355	1.0439e-09	1.11639e-07	7.53317e-08	Ier3/Cdkn1a/Acp5/Ass1/Tspo/Il1b/Sod2/Prdx5/Tgfb1/Ncf4/Dynll1/Eif5a/Gpx1/Cyba/Trim30a/Tmem106a/Eif6/Arg2/Park7/Prdx2/Rac1	21
up	GO:0097529	myeloid leukocyte migration	18/316	221/23355	1.45371e-09	1.51265e-07	1.0207e-07	Ccr1/Cxcl2/Pf4/Il1b/Lgmn/Ccr2/Pla2g7/Mmp14/Lgals3/Mif/Ppib/Fcgr3/Fcer1g/Bsg/Rac2/Myd88/Rac1/Trem1	18
up	GO:0019221	cytokine-mediated signaling pathway	23/316	372/23355	1.72318e-09	1.74129e-07	1.17498e-07	Arg1/Ccr1/Ecm1/Ifitm2/Cxcl2/Ifitm1/Irf7/Ifitm3/Pf4/Il1b/Spi1/Ccr2/Cib1/Zbp1/Pycard/Samhd1/Il1rn/Ptpn6/Csnk2b/Fcer1g/Myd88/Il1r2/Nmi	23
up	GO:0030833	regulation of actin filament polymerization	16/316	172/23355	1.7639e-09	1.74129e-07	1.17498e-07	Coro1a/Capg/Pfn1/Gsn/Cfl1/Pycard/Arpc1b/Twf2/Hcls1/Capzb/Cotl1/Arpc3/Vasp/Rac1/Actr3/Arpc2	16
up	GO:1903900	regulation of viral life cycle	15/316	153/23355	2.76993e-09	2.66605e-07	1.79899e-07	Isg15/Ifitm2/Ifitm1/Ifitm3/Gsn/Isg20/Oas1a/Oasl1/Lgals1/Chmp2a/Snx3/Trim30a/Bsg/Chmp4b/Oas1g	15
up	GO:0001906	cell killing	17/316	205/23355	3.18552e-09	2.99128e-07	2.01845e-07	Arg1/Gapdh/Cxcl2/Coro1a/Pf4/Pnp/Fcgr1/H2-Q7/Lgals3/Ctsc/Ptpn6/Fcgr3/Dnase1l3/Myd88/Ctsh/Trem1/Stxbp2	17
up	GO:0048002	antigen processing and presentation of peptide antigen	11/316	72/23355	3.39283e-09	3.11009e-07	2.09862e-07	Ifi30/Fcgr2b/Clec4a2/Fcgr1/Pycard/H2-Q7/Ctsl/Fcgr3/Tapbp/Fcer1g/Calr	11
up	GO:0050777	negative regulation of immune response	15/316	156/23355	3.62463e-09	3.23024e-07	2.1797e-07	Arg1/Ccr1/Fcgr2b/Ccr2/Tgfb1/Lgals3/Samhd1/Psmb4/Il4ra/Ptpn6/Gpx1/Grn/Dhx58/Arg2/Nmi	15
up	GO:0050863	regulation of T cell activation	21/316	323/23355	3.69171e-09	3.23024e-07	2.1797e-07	Arg1/Coro1a/Il1b/Pnp/Ccr2/Tgfb1/Slfn1/Pycard/Hes1/Prelid1/Lgals3/Gm5150/Il4ra/Ptpn6/Lgals1/Sdc4/Tnfaip8l2/Rac2/Arg2/Prdx2/Tarm1	21
up	GO:0051258	protein polymerization	20/316	295/23355	4.30181e-09	3.68044e-07	2.48348e-07	Coro1a/Capg/Pfn1/Sgk1/Msrb1/Gsn/Cfl1/Pycard/Arpc1b/Twf2/Hcls1/Chmp2a/Capzb/Chmp4b/Cotl1/Arpc3/Vasp/Rac1/Actr3/Arpc2	20
up	GO:0008154	actin polymerization or depolymerization	17/316	215/23355	6.54822e-09	5.48058e-07	3.69817e-07	Coro1a/Capg/Pfn1/Msrb1/Gsn/Cfl1/Pycard/Arpc1b/Twf2/Hcls1/Capzb/Cotl1/Arpc3/Vasp/Rac1/Actr3/Arpc2	17
up	GO:0008064	regulation of actin polymerization or depolymerization	16/316	190/23355	7.47315e-09	6.12163e-07	4.13074e-07	Coro1a/Capg/Pfn1/Gsn/Cfl1/Pycard/Arpc1b/Twf2/Hcls1/Capzb/Cotl1/Arpc3/Vasp/Rac1/Actr3/Arpc2	16
up	GO:0002695	negative regulation of leukocyte activation	16/316	192/23355	8.6842e-09	6.88356e-07	4.64488e-07	Arg1/Fcgr2b/Nr1h3/Ccr2/Tgfb1/Slfn1/Lgals3/Il4ra/Ptpn6/Fgr/Sdc4/Tnfaip8l2/Grn/Arg2/Prdx2/Tarm1	16
up	GO:0016052	carbohydrate catabolic process	14/316	142/23355	8.7609e-09	6.88356e-07	4.64488e-07	Gapdh/Ier3/Pkm/Aldoa/Ldha/Tpi1/Eno1/Pgk1/Ppp1ca/Pgam1/Mif/Eif6/Gm2a/Gusb	14
up	GO:0030832	regulation of actin filament length	16/316	193/23355	9.35481e-09	7.20321e-07	4.86056e-07	Coro1a/Capg/Pfn1/Gsn/Cfl1/Pycard/Arpc1b/Twf2/Hcls1/Capzb/Cotl1/Arpc3/Vasp/Rac1/Actr3/Arpc2	16
up	GO:0002275	myeloid cell activation involved in immune response	12/316	99/23355	9.87836e-09	7.4572e-07	5.03195e-07	Ccr2/Pycard/Ifi35/Il4ra/Fgr/Grn/Fcer1g/Dnase1l3/Rac2/Myd88/Nmi/Stxbp2	12
up	GO:1903037	regulation of leukocyte cell-cell adhesion	20/316	314/23355	1.23872e-08	9.17126e-07	6.18856e-07	Arg1/Coro1a/Ass1/Il1b/Pnp/Ccr2/Tgfb1/Slfn1/Pycard/Hes1/Lgals3/Gm5150/Il4ra/Ptpn6/Lgals1/Sdc4/Tnfaip8l2/Arg2/Prdx2/Tarm1	20
up	GO:0032271	regulation of protein polymerization	17/316	228/23355	1.5753e-08	1.14432e-06	7.72161e-07	Coro1a/Capg/Pfn1/Sgk1/Gsn/Cfl1/Pycard/Arpc1b/Twf2/Hcls1/Capzb/Cotl1/Arpc3/Vasp/Rac1/Actr3/Arpc2	17
up	GO:0032640	tumor necrosis factor production	15/316	174/23355	1.6139e-08	1.15065e-06	7.76434e-07	Acp5/Pf4/Tspo/Clec4a2/Ccr2/Pycard/Mif/Ptpn6/Fcgr3/Cyba/Trim30a/Fcer1g/Tmem106a/Myd88/Arg2	15
up	GO:0007159	leukocyte cell-cell adhesion	21/316	353/23355	1.75203e-08	1.21776e-06	8.21715e-07	Arg1/Coro1a/Ass1/Il1b/Pnp/Ccr2/Tgfb1/Slfn1/Pycard/Hes1/Lgals3/Gm5150/Il4ra/Ptpn6/Lgals1/Sdc4/Tnfaip8l2/Rac2/Arg2/Prdx2/Tarm1	21
up	GO:0031349	positive regulation of defense response	18/316	259/23355	1.77128e-08	1.21776e-06	8.21715e-07	Arg1/Irf7/Il1b/Fcgr1/Ccr2/Zbp1/Pycard/Ifi35/Mif/Ifi209/Ctsc/Fcgr3/Grn/Cyba/Fcer1g/Gpsm3/Nmi/Park7	18
up	GO:0042129	regulation of T cell proliferation	15/316	176/23355	1.88339e-08	1.27211e-06	8.58393e-07	Arg1/Coro1a/Il1b/Pnp/Ccr2/Tgfb1/Slfn1/Pycard/Hes1/Lgals3/Ptpn6/Sdc4/Rac2/Arg2/Tarm1	15
up	GO:0071706	tumor necrosis factor superfamily cytokine production	15/316	177/23355	2.03295e-08	1.34946e-06	9.10585e-07	Acp5/Pf4/Tspo/Clec4a2/Ccr2/Pycard/Mif/Ptpn6/Fcgr3/Cyba/Trim30a/Fcer1g/Tmem106a/Myd88/Arg2	15
up	GO:0002703	regulation of leukocyte mediated immunity	18/316	264/23355	2.37912e-08	1.55247e-06	1.04758e-06	Arg1/Fcgr2b/Scimp/Il1b/Pnp/Fcgr1/Ccr2/Tgfb1/H2-Q7/Cd40/Il4ra/Ptpn6/Fgr/Fcgr3/Fcer1g/Dnase1l3/Rac2/Stxbp2	18
up	GO:0002444	myeloid leukocyte mediated immunity	12/316	109/23355	2.96856e-08	1.90483e-06	1.28534e-06	Arg1/Fcgr1/Ccr2/Il4ra/Fgr/Fcgr3/Fcer1g/Dnase1l3/Rac2/Myd88/Trem1/Stxbp2	12
up	GO:0031334	positive regulation of protein-containing complex assembly	17/316	239/23355	3.15963e-08	1.99419e-06	1.34564e-06	Coro1a/Bax/Pfn1/Gsn/Tgfb1/Pycard/Arpc1b/Lgals3/Psmc4/Psmc5/Bak1/Arpc3/Vasp/Park7/Rac1/Actr3/Arpc2	17
up	GO:0002697	regulation of immune effector process	23/316	437/23355	3.52209e-08	2.1871e-06	1.47581e-06	Arg1/Fcgr2b/Scimp/Il1b/Pnp/Fcgr1/Ccr2/Tgfb1/Pycard/H2-Q7/Lgals3/Mif/Cd40/Il4ra/Ptpn6/Fgr/Fcgr3/Grn/Fcer1g/Dnase1l3/Rac2/Dhx58/Stxbp2	23
up	GO:0050866	negative regulation of cell activation	16/316	213/23355	3.77884e-08	2.29386e-06	1.54785e-06	Arg1/Fcgr2b/Nr1h3/Ccr2/Tgfb1/Slfn1/Lgals3/Il4ra/Ptpn6/Fgr/Sdc4/Tnfaip8l2/Grn/Arg2/Prdx2/Tarm1	16
up	GO:0010498	proteasomal protein catabolic process	24/316	475/23355	3.81317e-08	2.29386e-06	1.54785e-06	Dab2/Psme2/Psmb10/Sdf2l1/Psmb5/Psmb4/Psmb6/Gpx1/Psmb2/Psmb3/Psma5/Psmb8/Hsp90b1/Psmd8/Psma3/Psmc5/Psmb7/Psma7/Psma4/Psme1/Park7/Psma2/Psmb9/Ubb	24
up	GO:0050729	positive regulation of inflammatory response	13/316	135/23355	3.97493e-08	2.35417e-06	1.58854e-06	Il1b/Fcgr1/Ccr2/Zbp1/Ifi35/Mif/Ctsc/Fcgr3/Grn/Fcer1g/Gpsm3/Nmi/Park7	13
up	GO:0002526	acute inflammatory response	12/316	112/23355	4.03573e-08	2.35417e-06	1.58854e-06	Fn1/Fcgr2b/Il1b/Fcgr1/Mif/Il1rn/Saa3/Fcgr3/Fcer1g/Dnase1l3/Park7/Trem1	12
up	GO:0002819	regulation of adaptive immune response	16/316	216/23355	4.595e-08	2.64041e-06	1.78169e-06	Arg1/Irf7/Fcgr2b/Il1b/Pnp/Fcgr1/Ccr2/Tgfb1/Pycard/H2-Q7/Mif/Cd40/Il4ra/Ptpn6/Fcgr3/Fcer1g	16
up	GO:0110053	regulation of actin filament organization	18/316	276/23355	4.69797e-08	2.65988e-06	1.79483e-06	Coro1a/Capg/Pfn1/Gsn/Cfl1/Pycard/Arpc1b/Twf2/Hcls1/Sdc4/Capzb/Cotl1/Arpc3/Vasp/Rac1/Actr3/Actg1/Arpc2	18
up	GO:0002685	regulation of leukocyte migration	16/316	217/23355	4.90086e-08	2.69605e-06	1.81923e-06	Ccr1/Ecm1/Il1b/Lgmn/Ccr2/Tgfb1/Pycard/Pla2g7/Mmp14/Lgals3/Mif/Calr/Rac2/Myd88/Gpsm3/Rac1	16
up	GO:0007015	actin filament organization	23/316	445/23355	4.90191e-08	2.69605e-06	1.81923e-06	Coro1a/Capg/Pfn1/Msrb1/Gsn/Cfl1/Pycard/Arpc1b/Twf2/Hcls1/Sdc4/Rac2/Hsp90b1/Capzb/Hip1/Cotl1/Arpc3/Vasp/Rac1/Actr3/Actg1/Arpc2/Cdc42	23
up	GO:0002886	regulation of myeloid leukocyte mediated immunity	10/316	73/23355	5.21711e-08	2.829e-06	1.90894e-06	Arg1/Fcgr1/Ccr2/Il4ra/Fgr/Fcgr3/Fcer1g/Dnase1l3/Rac2/Stxbp2	10
up	GO:0002478	antigen processing and presentation of exogenous peptide antigen	7/316	27/23355	5.46867e-08	2.88416e-06	1.94617e-06	Ifi30/Fcgr2b/Clec4a2/Fcgr1/Fcgr3/Tapbp/Fcer1g	7
up	GO:0045730	respiratory burst	7/316	27/23355	5.46867e-08	2.88416e-06	1.94617e-06	Ncf4/Pgam1/Grn/Cyba/Rac2/Prdx2/Rac1	7
up	GO:0032680	regulation of tumor necrosis factor production	14/316	168/23355	7.47868e-08	3.89094e-06	2.62552e-06	Acp5/Pf4/Tspo/Clec4a2/Ccr2/Pycard/Mif/Ptpn6/Fcgr3/Cyba/Trim30a/Fcer1g/Myd88/Arg2	14
up	GO:1903555	regulation of tumor necrosis factor superfamily cytokine production	14/316	170/23355	8.67334e-08	4.45232e-06	3.00432e-06	Acp5/Pf4/Tspo/Clec4a2/Ccr2/Pycard/Mif/Ptpn6/Fcgr3/Cyba/Trim30a/Fcer1g/Myd88/Arg2	14
up	GO:0001909	leukocyte mediated cytotoxicity	13/316	145/23355	9.30499e-08	4.71371e-06	3.18071e-06	Arg1/Coro1a/Pnp/Fcgr1/H2-Q7/Ctsc/Ptpn6/Fcgr3/Dnase1l3/Myd88/Ctsh/Trem1/Stxbp2	13
up	GO:0006163	purine nucleotide metabolic process	20/316	360/23355	1.18033e-07	5.90164e-06	3.98229e-06	Gapdh/Ier3/Pkm/Aldoa/Tpi1/Eno1/Pnp/Aprt/Tgfb1/Pgk1/Oas1a/Pgam1/Samhd1/Mif/Ak2/Atp5b/Eif6/Atp5c1/Ran/Atp5d	20
up	GO:0030593	neutrophil chemotaxis	11/316	101/23355	1.25978e-07	6.19762e-06	4.18202e-06	Cxcl2/Pf4/Il1b/Lgals3/Ppib/Fcgr3/Fcer1g/Bsg/Rac2/Rac1/Trem1	11
up	GO:0071347	cellular response to interleukin-1	10/316	80/23355	1.27172e-07	6.19762e-06	4.18202e-06	Fn1/Il1b/Cfl1/Zbp1/Pycard/Il1rn/Cd40/Saa3/Myd88/Il1r2	10
up	GO:0046031	ADP metabolic process	11/316	102/23355	1.39523e-07	6.71453e-06	4.53082e-06	Gapdh/Ier3/Pkm/Aldoa/Tpi1/Eno1/Pgk1/Pgam1/Mif/Ak2/Eif6	11
up	GO:0002831	regulation of response to biotic stimulus	18/316	297/23355	1.41876e-07	6.74349e-06	4.55036e-06	Arg1/Ccr1/Irf7/Scimp/Il1b/Zbp1/Pycard/Ifi35/Samhd1/Mif/Ifi209/Fgr/Grn/Cyba/Dhx58/Arg2/Nmi/Prdx2	18
up	GO:0002687	positive regulation of leukocyte migration	13/316	151/23355	1.49969e-07	6.97158e-06	4.70427e-06	Ccr1/Il1b/Lgmn/Ccr2/Tgfb1/Pycard/Pla2g7/Mmp14/Lgals3/Calr/Rac2/Gpsm3/Rac1	13
up	GO:1990266	neutrophil migration	12/316	126/23355	1.50296e-07	6.97158e-06	4.70427e-06	Cxcl2/Pf4/Il1b/Lgals3/Ppib/Fcgr3/Fcer1g/Bsg/Rac2/Myd88/Rac1/Trem1	12
up	GO:0002699	positive regulation of immune effector process	17/316	268/23355	1.65941e-07	7.60564e-06	5.13212e-06	Arg1/Scimp/Il1b/Pnp/Fcgr1/Ccr2/Tgfb1/H2-Q7/Mif/Cd40/Il4ra/Fgr/Fcgr3/Fcer1g/Rac2/Dhx58/Stxbp2	17
up	GO:0034340	response to type I interferon	8/316	46/23355	1.71578e-07	7.77146e-06	5.24401e-06	Isg15/Ifitm2/Ifitm1/Irf7/Ifitm3/Zbp1/Samhd1/Myd88	8
up	GO:0050766	positive regulation of phagocytosis	10/316	84/23355	2.0332e-07	9.07899e-06	6.1263e-06	Fcgr2b/Il1b/Fcgr1/Pycard/Gm5150/Lman2/Fcgr3/Cyba/Fcer1g/Calr	10
up	GO:0009135	purine nucleoside diphosphate metabolic process	11/316	106/23355	2.0752e-07	9.07899e-06	6.1263e-06	Gapdh/Ier3/Pkm/Aldoa/Tpi1/Eno1/Pgk1/Pgam1/Mif/Ak2/Eif6	11
up	GO:0009179	purine ribonucleoside diphosphate metabolic process	11/316	106/23355	2.0752e-07	9.07899e-06	6.1263e-06	Gapdh/Ier3/Pkm/Aldoa/Tpi1/Eno1/Pgk1/Pgam1/Mif/Ak2/Eif6	11
up	GO:0001819	positive regulation of cytokine production	22/316	452/23355	2.71425e-07	1.17414e-05	7.92285e-06	Gapdh/Irf7/Pf4/Scimp/Clec4n/Il1b/Ccr2/Tgfb1/Pycard/Mif/Cd40/Il4ra/Fgr/Fcgr3/Cyba/Fcer1g/Bsg/Myd88/Dhx58/Gpsm3/Park7/Tarm1	22
up	GO:1902903	regulation of supramolecular fiber organization	20/316	380/23355	2.80751e-07	1.18887e-05	8.02224e-06	Coro1a/Capg/Pfn1/Sgk1/Gsn/Cib1/Cfl1/Pycard/Arpc1b/Twf2/Hcls1/Sdc4/Capzb/Cotl1/Arpc3/Vasp/Rac1/Actr3/Actg1/Arpc2	20
up	GO:0045862	positive regulation of proteolysis	19/316	345/23355	2.81006e-07	1.18887e-05	8.02224e-06	Bax/Il1b/Dab2/Lgmn/Gsn/Cfl1/Psme2/Pycard/Prelid1/Mmp14/Spon1/Ctsc/Grn/Hip1/Bak1/Ctsh/Psme1/Aurkaip1/Fis1	19
up	GO:0072521	purine-containing compound metabolic process	20/316	381/23355	2.92718e-07	1.21894e-05	8.22515e-06	Gapdh/Ier3/Pkm/Aldoa/Tpi1/Eno1/Pnp/Aprt/Tgfb1/Pgk1/Oas1a/Pgam1/Samhd1/Mif/Ak2/Atp5b/Eif6/Atp5c1/Ran/Atp5d	20
up	GO:0051250	negative regulation of lymphocyte activation	13/316	160/23355	2.94446e-07	1.21894e-05	8.22515e-06	Arg1/Fcgr2b/Tgfb1/Slfn1/Lgals3/Il4ra/Ptpn6/Fgr/Sdc4/Tnfaip8l2/Arg2/Prdx2/Tarm1	13
up	GO:0046939	nucleotide phosphorylation	11/316	110/23355	3.0336e-07	1.24249e-05	8.38401e-06	Gapdh/Ier3/Pkm/Aldoa/Tpi1/Eno1/Pgk1/Pgam1/Mif/Eif6/Pnkp	11
up	GO:0009144	purine nucleoside triphosphate metabolic process	10/316	88/23355	3.169e-07	1.28428e-05	8.66603e-06	Pkm/Aldoa/Pnp/Tgfb1/Samhd1/Ak2/Atp5b/Atp5c1/Ran/Atp5d	10
up	GO:0009185	ribonucleoside diphosphate metabolic process	11/316	111/23355	3.32718e-07	1.32058e-05	8.91099e-06	Gapdh/Ier3/Pkm/Aldoa/Tpi1/Eno1/Pgk1/Pgam1/Mif/Ak2/Eif6	11
up	GO:2000106	regulation of leukocyte apoptotic process	11/316	111/23355	3.32718e-07	1.32058e-05	8.91099e-06	Fcgr2b/Bax/Pnp/Prelid1/Lgals3/Slc7a11/Mif/Bcl2a1a/Hcls1/Fcer1g/Arg2	11
up	GO:1903038	negative regulation of leukocyte cell-cell adhesion	12/316	136/23355	3.47115e-07	1.36367e-05	9.20173e-06	Arg1/Ass1/Tgfb1/Slfn1/Lgals3/Il4ra/Ptpn6/Sdc4/Tnfaip8l2/Arg2/Prdx2/Tarm1	12
up	GO:0052547	regulation of peptidase activity	21/316	422/23355	3.55253e-07	1.36772e-05	9.22909e-06	Gapdh/Ecm1/Bax/Spint1/Lgmn/Gsn/Psme2/Pycard/Prelid1/Cstb/Gpx1/Grn/Psmb8/Psma3/Hip1/Bak1/Ctsh/Psme1/Park7/Psmb9/Fis1	21
up	GO:0070997	neuron death	21/316	422/23355	3.55253e-07	1.36772e-05	9.22909e-06	Gapdh/Cxcl2/Coro1a/Fcgr2b/Bax/Il1b/Lgmn/Sod2/Ube2m/Slc7a11/Ctsz/Bag1/Gpx1/Grn/Chmp4b/Park7/Prdx2/Fis1/Cdc42/Eif2s1/Ubb	21
up	GO:0052126	movement in host environment	11/316	112/23355	3.64559e-07	1.38966e-05	9.37709e-06	Ifitm2/Ifitm1/Ifitm3/Spint1/Gsn/Lgals1/Chmp2a/Snx3/Trim30a/Bsg/Chmp4b	11
up	GO:0002474	antigen processing and presentation of peptide antigen via MHC class I	8/316	51/23355	3.94835e-07	1.46165e-05	9.86288e-06	Ifi30/Clec4a2/Fcgr1/H2-Q7/Fcgr3/Tapbp/Fcer1g/Calr	8
up	GO:0045071	negative regulation of viral genome replication	8/316	51/23355	3.94835e-07	1.46165e-05	9.86288e-06	Isg15/Ifitm2/Ifitm1/Ifitm3/Isg20/Oas1a/Oasl1/Oas1g	8
up	GO:0046596	regulation of viral entry into host cell	8/316	51/23355	3.94835e-07	1.46165e-05	9.86288e-06	Ifitm2/Ifitm1/Ifitm3/Gsn/Lgals1/Snx3/Trim30a/Bsg	8
up	GO:0048525	negative regulation of viral process	10/316	91/23355	4.35373e-07	1.58632e-05	1.07042e-05	Isg15/Ifitm2/Ifitm1/Ifitm3/Gsn/Isg20/Oas1a/Oasl1/Snx3/Oas1g	10
up	GO:0071887	leukocyte apoptotic process	12/316	139/23355	4.39873e-07	1.58632e-05	1.07042e-05	Fcgr2b/Bax/Pnp/Prelid1/Lgals3/Slc7a11/Mif/Bcl2a1a/Hcls1/Fcer1g/Arg2/Bak1	12
up	GO:2001233	regulation of apoptotic signaling pathway	20/316	391/23355	4.40874e-07	1.58632e-05	1.07042e-05	Ier3/Bax/Pf4/Il1b/Dab2/Sod2/Pycard/Ppp1ca/Prelid1/Erp29/Lgals3/Mif/Ctsc/Gpx1/Ctsh/Slc25a5/Park7/Prdx2/Fis1/Ubb	20
up	GO:0009620	response to fungus	8/316	52/23355	4.61179e-07	1.64402e-05	1.10935e-05	Arg1/Gapdh/Scimp/Clec4n/Tgfb1/Myd88/Bak1/Cotl1	8
up	GO:0022407	regulation of cell-cell adhesion	21/316	432/23355	5.20459e-07	1.83832e-05	1.24046e-05	Arg1/Coro1a/Ass1/Il1b/Pnp/Ccr2/Tgfb1/Slfn1/Pycard/Hes1/Lgals3/Gm5150/Il1rn/Il4ra/Ptpn6/Lgals1/Sdc4/Tnfaip8l2/Arg2/Prdx2/Tarm1	21
up	GO:0006096	glycolytic process	10/316	93/23355	5.34425e-07	1.87049e-05	1.26216e-05	Gapdh/Ier3/Pkm/Aldoa/Tpi1/Eno1/Pgk1/Pgam1/Mif/Eif6	10
up	GO:0031647	regulation of protein stability	17/316	292/23355	5.563e-07	1.92951e-05	1.30199e-05	Ifi30/Gapdh/Pfn1/Gsn/Pycard/Ppib/Bag1/Grn/Rnf149/Calr/Cct8/Hip1/Ctsh/Park7/Pdcl3/Serf2/Cct7	17
up	GO:0007162	negative regulation of cell adhesion	17/316	293/23355	5.83429e-07	2.00554e-05	1.35329e-05	Arg1/Ass1/Cfl1/Tgfb1/Slfn1/Mmp14/Lgals3/Il1rn/Il4ra/Ptpn6/Lgals1/Sdc4/Tnfaip8l2/Atp5b/Arg2/Prdx2/Tarm1	17
up	GO:0006757	ATP generation from ADP	10/316	94/23355	5.90962e-07	2.01345e-05	1.35863e-05	Gapdh/Ier3/Pkm/Aldoa/Tpi1/Eno1/Pgk1/Pgam1/Mif/Eif6	10
up	GO:0022604	regulation of cell morphogenesis	18/316	328/23355	6.11177e-07	2.06257e-05	1.39178e-05	Coro1a/Fn1/Aldoa/Sgk1/Dab2/Cib1/Cfl1/Hck/Myl12a/Lst1/Fgr/Calr/Rac2/Capzb/Plekho1/Rac1/Actr3/Arpc2	18
up	GO:0002437	inflammatory response to antigenic stimulus	9/316	73/23355	6.16094e-07	2.06257e-05	1.39178e-05	Fcgr2b/Fcgr1/Il1rn/Psmb4/Gpx1/Fcgr3/Fcer1g/Cd68/Park7	9
up	GO:0019693	ribose phosphate metabolic process	19/316	365/23355	6.60973e-07	2.19375e-05	1.48029e-05	Gapdh/Ier3/Pkm/Aldoa/Tpi1/Eno1/Pnp/Aprt/Tgfb1/Pgk1/Pgam1/Mif/Ak2/Atp5b/Eif6/Atp5c1/Ran/Atp5d/Tkt	19
up	GO:0010591	regulation of lamellipodium assembly	7/316	38/23355	6.84056e-07	2.25095e-05	1.51889e-05	Cfl1/Twf2/Rac2/Capzb/Rac1/Actr3/Arpc2	7
up	GO:0009117	nucleotide metabolic process	21/316	440/23355	7.0043e-07	2.2853e-05	1.54207e-05	Gapdh/Ier3/Pkm/Aldoa/Tpi1/Eno1/Pnp/Aprt/Tgfb1/Pgk1/Oas1a/Pgam1/Samhd1/Mif/Ak2/Atp5b/Eif6/Atp5c1/Ran/Park7/Atp5d	21
up	GO:0070555	response to interleukin-1	10/316	96/23355	7.19923e-07	2.32916e-05	1.57167e-05	Fn1/Il1b/Cfl1/Zbp1/Pycard/Il1rn/Cd40/Saa3/Myd88/Il1r2	10
up	GO:0002366	leukocyte activation involved in immune response	17/316	298/23355	7.37963e-07	2.36763e-05	1.59762e-05	Coro1a/Ccr2/Tgfb1/Pycard/Ifi35/Lgals3/Cd40/Il4ra/Lgals1/Fgr/Grn/Fcer1g/Dnase1l3/Rac2/Myd88/Nmi/Stxbp2	17
up	GO:0030838	positive regulation of actin filament polymerization	10/316	97/23355	7.93165e-07	2.51286e-05	1.69562e-05	Coro1a/Pfn1/Gsn/Pycard/Arpc1b/Arpc3/Vasp/Rac1/Actr3/Arpc2	10
up	GO:0006090	pyruvate metabolic process	11/316	121/23355	7.96283e-07	2.51286e-05	1.69562e-05	Gapdh/Ier3/Pkm/Aldoa/Ldha/Tpi1/Eno1/Pgk1/Pgam1/Mif/Eif6	11
up	GO:0002861	regulation of inflammatory response to antigenic stimulus	7/316	39/23355	8.24085e-07	2.53798e-05	1.71257e-05	Fcgr2b/Fcgr1/Psmb4/Gpx1/Fcgr3/Fcer1g/Park7	7
up	GO:0009150	purine ribonucleotide metabolic process	18/316	335/23355	8.29175e-07	2.53798e-05	1.71257e-05	Gapdh/Ier3/Pkm/Aldoa/Tpi1/Eno1/Pnp/Aprt/Tgfb1/Pgk1/Pgam1/Mif/Ak2/Atp5b/Eif6/Atp5c1/Ran/Atp5d	18
up	GO:0002673	regulation of acute inflammatory response	8/316	56/23355	8.30612e-07	2.53798e-05	1.71257e-05	Fcgr2b/Il1b/Fcgr1/Mif/Fcgr3/Fcer1g/Dnase1l3/Park7	8
up	GO:0052372	modulation by symbiont of entry into host	8/316	56/23355	8.30612e-07	2.53798e-05	1.71257e-05	Ifitm2/Ifitm1/Ifitm3/Gsn/Lgals1/Snx3/Trim30a/Bsg	8
up	GO:0002263	cell activation involved in immune response	17/316	302/23355	8.87334e-07	2.68995e-05	1.81512e-05	Coro1a/Ccr2/Tgfb1/Pycard/Ifi35/Lgals3/Cd40/Il4ra/Lgals1/Fgr/Grn/Fcer1g/Dnase1l3/Rac2/Myd88/Nmi/Stxbp2	17
up	GO:0006753	nucleoside phosphate metabolic process	21/316	449/23355	9.69827e-07	2.91706e-05	1.96837e-05	Gapdh/Ier3/Pkm/Aldoa/Tpi1/Eno1/Pnp/Aprt/Tgfb1/Pgk1/Oas1a/Pgam1/Samhd1/Mif/Ak2/Atp5b/Eif6/Atp5c1/Ran/Park7/Atp5d	21
up	GO:0060337	type I interferon signaling pathway	7/316	40/23355	9.87381e-07	2.92417e-05	1.97316e-05	Ifitm2/Ifitm1/Irf7/Ifitm3/Zbp1/Samhd1/Myd88	7
up	GO:0071357	cellular response to type I interferon	7/316	40/23355	9.87381e-07	2.92417e-05	1.97316e-05	Ifitm2/Ifitm1/Irf7/Ifitm3/Zbp1/Samhd1/Myd88	7
up	GO:0050868	negative regulation of T cell activation	11/316	124/23355	1.01749e-06	2.99034e-05	2.01782e-05	Arg1/Tgfb1/Slfn1/Lgals3/Il4ra/Ptpn6/Sdc4/Tnfaip8l2/Arg2/Prdx2/Tarm1	11
up	GO:0071621	granulocyte chemotaxis	11/316	126/23355	1.19346e-06	3.48093e-05	2.34885e-05	Cxcl2/Pf4/Il1b/Lgals3/Ppib/Fcgr3/Fcer1g/Bsg/Rac2/Rac1/Trem1	11
up	GO:0009132	nucleoside diphosphate metabolic process	11/316	127/23355	1.29108e-06	3.73735e-05	2.52188e-05	Gapdh/Ier3/Pkm/Aldoa/Tpi1/Eno1/Pgk1/Pgam1/Mif/Ak2/Eif6	11
up	GO:0097530	granulocyte migration	12/316	155/23355	1.41265e-06	4.05872e-05	2.73873e-05	Cxcl2/Pf4/Il1b/Lgals3/Ppib/Fcgr3/Fcer1g/Bsg/Rac2/Myd88/Rac1/Trem1	12
up	GO:0002833	positive regulation of response to biotic stimulus	12/316	156/23355	1.51208e-06	4.31223e-05	2.90979e-05	Arg1/Irf7/Scimp/Zbp1/Pycard/Ifi35/Mif/Ifi209/Grn/Cyba/Dhx58/Nmi	12
up	GO:0051016	barbed-end actin filament capping	6/316	28/23355	1.71519e-06	4.85549e-05	3.27638e-05	Capg/Gsn/Cfl1/Twf2/Capzb/Arpc2	6
up	GO:0009259	ribonucleotide metabolic process	18/316	354/23355	1.82198e-06	5.12017e-05	3.45498e-05	Gapdh/Ier3/Pkm/Aldoa/Tpi1/Eno1/Pnp/Aprt/Tgfb1/Pgk1/Pgam1/Mif/Ak2/Atp5b/Eif6/Atp5c1/Ran/Atp5d	18
up	GO:0006165	nucleoside diphosphate phosphorylation	10/316	107/23355	1.9672e-06	5.48821e-05	3.70332e-05	Gapdh/Ier3/Pkm/Aldoa/Tpi1/Eno1/Pgk1/Pgam1/Mif/Eif6	10
up	GO:0031348	negative regulation of defense response	14/316	220/23355	1.98857e-06	5.50792e-05	3.71662e-05	Arg1/Ccr1/Ier3/Acp5/Fcgr2b/Nr1h3/Samhd1/Psmb4/Tnfaip8l2/Gpx1/Grn/Dhx58/Arg2/Nmi	14
up	GO:0002532	production of molecular mediator involved in inflammatory response	9/316	84/23355	2.05116e-06	5.64068e-05	3.80621e-05	Pycard/Il4ra/Grn/Fcer1g/Myd88/Gpsm3/Il1r2/Prdx2/Tarm1	9
up	GO:0010592	positive regulation of lamellipodium assembly	6/316	29/23355	2.13813e-06	5.8083e-05	3.91931e-05	Cfl1/Twf2/Rac2/Rac1/Actr3/Arpc2	6
up	GO:0009141	nucleoside triphosphate metabolic process	10/316	108/23355	2.14228e-06	5.8083e-05	3.91931e-05	Pkm/Aldoa/Pnp/Tgfb1/Samhd1/Ak2/Atp5b/Atp5c1/Ran/Atp5d	10
up	GO:0051098	regulation of binding	19/316	396/23355	2.21514e-06	5.96384e-05	4.02427e-05	Cdkn1a/Bax/Eno1/Dab2/Tgfb1/Hes1/Actb/Spon1/Ctsz/Calm1/H1f0/Taf10/Edf1/Ran/Park7/Actr3/Cdc42/1810037I17Rik/Eif2s1	19
up	GO:0051235	maintenance of location	17/316	324/23355	2.31685e-06	6.18858e-05	4.17592e-05	Coro1a/Msr1/Bax/Pfn1/Tspo/Il1b/Nr1h3/Gsn/Tgfb1/Fth1/Calm3/Ptpn6/Twf2/Cyba/Gm2a/Park7/Ftl1	17
up	GO:1903426	regulation of reactive oxygen species biosynthetic process	10/316	109/23355	2.33076e-06	6.18858e-05	4.17592e-05	Acp5/Ass1/Tspo/Il1b/Sod2/Dynll1/Cyba/Arg2/Park7/Rac1	10
up	GO:0046718	viral entry into host cell	9/316	86/23355	2.50232e-06	6.59858e-05	4.45258e-05	Ifitm2/Ifitm1/Ifitm3/Spint1/Gsn/Lgals1/Snx3/Trim30a/Bsg	9
up	GO:0022408	negative regulation of cell-cell adhesion	13/316	194/23355	2.61639e-06	6.85245e-05	4.62388e-05	Arg1/Ass1/Tgfb1/Slfn1/Lgals3/Il1rn/Il4ra/Ptpn6/Sdc4/Tnfaip8l2/Arg2/Prdx2/Tarm1	13
up	GO:0071677	positive regulation of mononuclear cell migration	8/316	65/23355	2.65585e-06	6.90881e-05	4.66191e-05	Ccr1/Lgmn/Ccr2/Tgfb1/Pycard/Pla2g7/Lgals3/Calr	8
up	GO:0008630	intrinsic apoptotic signaling pathway in response to DNA damage	10/316	111/23355	2.7514e-06	7.03262e-05	4.74546e-05	Ier3/Cdkn1a/Bax/Pnp/Sod2/Pycard/Mif/Bcl2a1a/Shisa5/Bak1	10
up	GO:2000379	positive regulation of reactive oxygen species metabolic process	10/316	111/23355	2.7514e-06	7.03262e-05	4.74546e-05	Cdkn1a/Ass1/Tspo/Il1b/Sod2/Tgfb1/Eif5a/Cyba/Tmem106a/Park7	10
up	GO:2001057	reactive nitrogen species metabolic process	9/316	87/23355	2.75825e-06	7.03262e-05	4.74546e-05	Acp5/Ass1/Tspo/Il1b/Sod2/Prdx5/Dynll1/Tmem106a/Rac1	9
up	GO:0008637	apoptotic mitochondrial changes	10/316	113/23355	3.23651e-06	8.14416e-05	5.4955e-05	Ier3/Bax/Pnp/Sod2/Pycard/Prelid1/Gpx1/Bak1/Slc25a5/Fis1	10
up	GO:0071346	cellular response to interferon-gamma	10/316	113/23355	3.23651e-06	8.14416e-05	5.4955e-05	Arg1/Gapdh/Capg/Gsn/H2-Q7/Nmi/Actr3/Actg1/Cdc42/Stxbp2	10
up	GO:0097581	lamellipodium organization	9/316	89/23355	3.33828e-06	8.34571e-05	5.6315e-05	Cfl1/Snx2/Twf2/Rac2/Capzb/Plekho1/Rac1/Actr3/Arpc2	9
up	GO:0043161	proteasome-mediated ubiquitin-dependent protein catabolic process	19/316	409/23355	3.54299e-06	8.7721e-05	5.91922e-05	Dab2/Psmb10/Psmb5/Psmb4/Psmb6/Psmb2/Psmb3/Psma5/Psmb8/Hsp90b1/Psmd8/Psma3/Psmc5/Psmb7/Psma7/Psma4/Park7/Psma2/Psmb9	19
up	GO:1902743	regulation of lamellipodium organization	7/316	48/23355	3.55441e-06	8.7721e-05	5.91922e-05	Cfl1/Twf2/Rac2/Capzb/Rac1/Actr3/Arpc2	7
up	GO:0002822	regulation of adaptive immune response based on somatic recombination of immune receptors built from immunoglobulin superfamily domains	13/316	200/23355	3.66212e-06	8.93207e-05	6.02716e-05	Arg1/Fcgr2b/Il1b/Pnp/Fcgr1/Ccr2/Tgfb1/H2-Q7/Cd40/Il4ra/Ptpn6/Fcgr3/Fcer1g	13
up	GO:0044409	entry into host	9/316	90/23355	3.66563e-06	8.93207e-05	6.02716e-05	Ifitm2/Ifitm1/Ifitm3/Spint1/Gsn/Lgals1/Snx3/Trim30a/Bsg	9
up	GO:0071674	mononuclear cell migration	12/316	171/23355	3.95071e-06	9.56618e-05	6.45504e-05	Ccr1/Ecm1/Lgmn/Ccr2/Tgfb1/Pycard/Pla2g7/Lgals3/Cxcl16/Ch25h/Calr/Cdc42	12
up	GO:0051702	biological process involved in interaction with symbiont	9/316	91/23355	4.02017e-06	9.67353e-05	6.52748e-05	Arg1/Gapdh/Fn1/Pf4/Cfl1/Ppib/Gpx1/Myd88/Trem1	9
up	GO:0001776	leukocyte homeostasis	10/316	116/23355	4.10306e-06	9.81166e-05	6.62069e-05	Coro1a/Fcgr2b/Bax/Ccr2/Tgfb1/Slc7a11/Mif/Bcl2a1a/Fcer1g/Bak1	10
up	GO:0001818	negative regulation of cytokine production	15/316	270/23355	4.59521e-06	0.000109207	7.36905e-05	Arg1/Fn1/Acp5/Fcgr2b/Tspo/Clec4a2/Tgfb1/Pycard/Ptpn6/Trim30a/Dhx58/Il1r2/Arg2/Nmi/Rac1	15
up	GO:0032535	regulation of cellular component size	19/316	417/23355	4.68297e-06	0.00011061	7.46373e-05	Coro1a/Fn1/Capg/Pfn1/Gsn/Cfl1/Pycard/Arpc1b/Twf2/Hcls1/Ap2m1/Capzb/Snf8/Cotl1/Arpc3/Vasp/Rac1/Actr3/Arpc2	19
up	GO:0010952	positive regulation of peptidase activity	12/316	174/23355	4.72814e-06	0.000110996	7.48976e-05	Bax/Lgmn/Gsn/Psme2/Pycard/Prelid1/Grn/Hip1/Bak1/Ctsh/Psme1/Fis1	12
up	GO:1901214	regulation of neuron death	18/316	380/23355	4.90389e-06	0.000114424	7.72109e-05	Coro1a/Fcgr2b/Bax/Il1b/Lgmn/Sod2/Ube2m/Slc7a11/Ctsz/Bag1/Grn/Chmp4b/Park7/Prdx2/Fis1/Cdc42/Eif2s1/Ubb	18
up	GO:0050921	positive regulation of chemotaxis	11/316	146/23355	5.05917e-06	0.000116634	7.87018e-05	Ccr1/Fn1/Il1b/Lgmn/Ccr2/Tgfb1/Pla2g7/Calr/Rac2/Gpsm3/Rac1	11
up	GO:0051701	biological process involved in interaction with host	11/316	146/23355	5.05917e-06	0.000116634	7.87018e-05	Ifitm2/Ifitm1/Ifitm3/Spint1/Gsn/Lgals1/Chmp2a/Snx3/Trim30a/Bsg/Chmp4b	11
up	GO:0080164	regulation of nitric oxide metabolic process	8/316	71/23355	5.21827e-06	0.000119585	8.06935e-05	Acp5/Ass1/Tspo/Il1b/Sod2/Dynll1/Tmem106a/Rac1	8
up	GO:0031333	negative regulation of protein-containing complex assembly	11/316	147/23355	5.40337e-06	0.000123095	8.30615e-05	Capg/Pfn1/Sgk1/Gsn/Cfl1/Xaf1/Twf2/Trim30a/Capzb/Eif4ebp1/Arpc2	11
up	GO:0002690	positive regulation of leukocyte chemotaxis	9/316	95/23355	5.74871e-06	0.000129861	8.76272e-05	Ccr1/Il1b/Lgmn/Ccr2/Pla2g7/Calr/Rac2/Gpsm3/Rac1	9
up	GO:0002821	positive regulation of adaptive immune response	11/316	148/23355	5.76785e-06	0.000129861	8.76272e-05	Il1b/Pnp/Fcgr1/Ccr2/Tgfb1/Pycard/H2-Q7/Mif/Cd40/Fcgr3/Fcer1g	11
up	GO:0002688	regulation of leukocyte chemotaxis	10/316	121/23355	5.9967e-06	0.000134228	9.05744e-05	Ccr1/Il1b/Lgmn/Ccr2/Pla2g7/Mif/Calr/Rac2/Gpsm3/Rac1	10
up	GO:0050821	protein stabilization	12/316	181/23355	7.08602e-06	0.000157695	0.000106409	Ifi30/Gapdh/Pfn1/Ppib/Bag1/Grn/Calr/Cct8/Hip1/Park7/Pdcl3/Cct7	12
up	GO:0048872	homeostasis of number of cells	17/316	355/23355	7.80631e-06	0.000172726	0.000116552	Isg15/Coro1a/Fcgr2b/Bax/Spi1/Ccr2/Prdx5/Tgfb1/Tmem14c/Slc7a11/Mif/Bcl2a1a/Hcls1/Fcer1g/Bak1/Prdx2/Rac1	17
up	GO:0002675	positive regulation of acute inflammatory response	6/316	36/23355	8.09582e-06	0.000177096	0.0001195	Il1b/Fcgr1/Mif/Fcgr3/Fcer1g/Park7	6
up	GO:1902745	positive regulation of lamellipodium organization	6/316	36/23355	8.09582e-06	0.000177096	0.0001195	Cfl1/Twf2/Rac2/Rac1/Actr3/Arpc2	6
up	GO:0045088	regulation of innate immune response	12/316	184/23355	8.37782e-06	0.000182058	0.000122849	Arg1/Ccr1/Irf7/Zbp1/Pycard/Ifi35/Samhd1/Ifi209/Fgr/Grn/Dhx58/Nmi	12
up	GO:0008360	regulation of cell shape	11/316	154/23355	8.4394e-06	0.000182058	0.000122849	Coro1a/Fn1/Aldoa/Cfl1/Hck/Myl12a/Lst1/Fgr/Rac2/Plekho1/Rac1	11
up	GO:0051651	maintenance of location in cell	13/316	216/23355	8.46452e-06	0.000182058	0.000122849	Coro1a/Bax/Pfn1/Tspo/Gsn/Tgfb1/Fth1/Calm3/Ptpn6/Twf2/Cyba/Park7/Ftl1	13
up	GO:1901216	positive regulation of neuron death	10/316	126/23355	8.60412e-06	0.000184033	0.000124181	Fcgr2b/Bax/Il1b/Ube2m/Ctsz/Bag1/Grn/Fis1/Cdc42/Eif2s1	10
up	GO:0010634	positive regulation of epithelial cell migration	11/316	155/23355	8.97616e-06	0.000190929	0.000128835	Pfn1/Lgmn/Cib1/Tgfb1/Cd40/Grn/Bsg/Calr/Atp5b/Ctsh/Rac1	11
up	GO:0010639	negative regulation of organelle organization	17/316	359/23355	9.03629e-06	0.000191152	0.000128985	Coro1a/Ier3/Capg/Pfn1/Tspo/Sgk1/Gsn/Cib1/Cfl1/Prelid1/H3f3a/Twf2/Gpx1/Capzb/Chmp4b/Slc25a5/Arpc2	17
up	GO:0051047	positive regulation of secretion	18/316	398/23355	9.23529e-06	0.000194294	0.000131106	Cyp4f18/Il1b/Dab2/Tgfb1/Dynll1/Lgals3/Mif/Il4ra/Fgr/Sdc4/Chmp2a/Cyba/Fcer1g/Bsg/Snf8/Rac1/Glrx/Stxbp2	18
up	GO:1905897	regulation of response to endoplasmic reticulum stress	8/316	78/23355	1.05958e-05	0.000221705	0.000149601	Fcgr2b/Bax/Nr1h3/Manf/Erp29/Pdia6/Bak1/Park7	8
up	GO:0045785	positive regulation of cell adhesion	19/316	442/23355	1.06961e-05	0.000222594	0.000150202	Coro1a/Fn1/Il1b/Dab2/Pnp/Ccr2/Cib1/Cfl1/Tgfb1/Pycard/Hes1/Gm5150/Il4ra/Ptpn6/Lgals1/Sdc4/Calr/Rac1/Arpc2	19
up	GO:0006457	protein folding	11/316	158/23355	1.07688e-05	0.000222825	0.000150358	Sdf2l1/Ppib/Bag1/Grn/Calr/Cct8/Hsp90b1/Dnajb11/Fkbp8/Pdcl3/Cct7	11
up	GO:0051495	positive regulation of cytoskeleton organization	13/316	221/23355	1.08229e-05	0.000222825	0.000150358	Coro1a/Pfn1/Gsn/Cfl1/Pycard/Arpc1b/Hck/Sdc4/Arpc3/Vasp/Rac1/Actr3/Arpc2	13
up	GO:2000249	regulation of actin cytoskeleton reorganization	6/316	38/23355	1.12165e-05	0.0002297	0.000154996	Tgfb1/Hck/Ctsl/Arhgdib/Actr3/Arpc2	6
up	GO:0032273	positive regulation of protein polymerization	10/316	130/23355	1.13452e-05	0.000231106	0.000155945	Coro1a/Pfn1/Gsn/Pycard/Arpc1b/Arpc3/Vasp/Rac1/Actr3/Arpc2	10
up	GO:0045333	cellular respiration	11/316	159/23355	1.14318e-05	0.000231644	0.000156308	Bax/Sod2/Prelid1/Cox5a/Mdh2/Ndufb8/Park7/Ndufv2/Cox5b/Cyc1/Atp5d	11
up	GO:0009205	purine ribonucleoside triphosphate metabolic process	8/316	79/23355	1.16526e-05	0.000234882	0.000158493	Pkm/Aldoa/Pnp/Tgfb1/Atp5b/Atp5c1/Ran/Atp5d	8
up	GO:1903409	reactive oxygen species biosynthetic process	10/316	131/23355	1.21377e-05	0.000243387	0.000164232	Acp5/Ass1/Tspo/Il1b/Sod2/Dynll1/Cyba/Arg2/Park7/Rac1	10
up	GO:0035456	response to interferon-beta	7/316	58/23355	1.29298e-05	0.000257927	0.000174043	Ifitm2/Ifitm1/Ifitm3/Ifit3/Xaf1/Ifi209/Ifit1	7
up	GO:0043525	positive regulation of neuron apoptotic process	8/316	81/23355	1.40341e-05	0.000277084	0.00018697	Bax/Il1b/Ube2m/Ctsz/Bag1/Grn/Fis1/Cdc42	8
up	GO:0051881	regulation of mitochondrial membrane potential	8/316	81/23355	1.40341e-05	0.000277084	0.00018697	Bax/Tspo/Sod2/Prelid1/Clic1/Bak1/Park7/Ubb	8
up	GO:0071219	cellular response to molecule of bacterial origin	15/316	298/23355	1.49401e-05	0.000287705	0.000194137	Cxcl2/Fcgr2b/Pf4/Scimp/Fcgr4/Il1b/Nr1h3/Tgfb1/Pycard/Mif/Cxcl16/Cd68/Myd88/Chmp5/Prdx2	15
up	GO:0097193	intrinsic apoptotic signaling pathway	15/316	298/23355	1.49401e-05	0.000287705	0.000194137	Ier3/Cdkn1a/Bax/Pnp/Sod2/Pycard/Erp29/Mif/Bcl2a1a/Gpx1/Shisa5/Bak1/Park7/Fis1/Ubb	15
up	GO:1905475	regulation of protein localization to membrane	12/316	195/23355	1.50514e-05	0.000287705	0.000194137	Dab2/Gsn/Cib1/Tgfb1/Mmp14/Lgals3/Slc7a11/Actb/Ap2m1/Actr3/Arpc2/Fis1	12
up	GO:0002864	regulation of acute inflammatory response to antigenic stimulus	5/316	24/23355	1.51177e-05	0.000287705	0.000194137	Fcgr2b/Fcgr1/Fcgr3/Fcer1g/Park7	5
up	GO:0035455	response to interferon-alpha	5/316	24/23355	1.51177e-05	0.000287705	0.000194137	Ifitm2/Ifitm1/Ifitm3/Ifit3/Ifit1	5
up	GO:0051873	killing by host of symbiont cells	5/316	24/23355	1.51177e-05	0.000287705	0.000194137	Arg1/Gapdh/Pf4/Myd88/Trem1	5
up	GO:0070498	interleukin-1-mediated signaling pathway	5/316	24/23355	1.51177e-05	0.000287705	0.000194137	Il1b/Zbp1/Il1rn/Myd88/Il1r2	5
up	GO:0006119	oxidative phosphorylation	9/316	107/23355	1.52253e-05	0.000287705	0.000194137	Cox5a/Atp5b/Ndufb8/Atp5c1/Park7/Ndufv2/Cox5b/Cyc1/Atp5d	9
up	GO:0001562	response to protozoan	6/316	40/23355	1.52446e-05	0.000287705	0.000194137	Arg1/Ier3/Pf4/Cd40/Il4ra/Myd88	6
up	GO:0009199	ribonucleoside triphosphate metabolic process	8/316	82/23355	1.53706e-05	0.000288667	0.000194786	Pkm/Aldoa/Pnp/Tgfb1/Atp5b/Atp5c1/Ran/Atp5d	8
up	GO:0001836	release of cytochrome c from mitochondria	7/316	60/23355	1.62287e-05	0.000303303	0.000204662	Bax/Sod2/Pycard/Prelid1/Gpx1/Bak1/Fis1	7
up	GO:0010595	positive regulation of endothelial cell migration	9/316	108/23355	1.64147e-05	0.000305297	0.000206008	Lgmn/Cib1/Tgfb1/Cd40/Grn/Bsg/Calr/Atp5b/Rac1	9
up	GO:0032272	negative regulation of protein polymerization	8/316	83/23355	1.68124e-05	0.000309703	0.000208981	Capg/Pfn1/Sgk1/Gsn/Cfl1/Twf2/Capzb/Arpc2	8
up	GO:0045069	regulation of viral genome replication	8/316	83/23355	1.68124e-05	0.000309703	0.000208981	Isg15/Ifitm2/Ifitm1/Ifitm3/Isg20/Oas1a/Oasl1/Oas1g	8
up	GO:0036230	granulocyte activation	6/316	41/23355	1.76562e-05	0.000322163	0.000217389	Fcgr4/Ccr2/Grn/Fcer1g/Dnase1l3/Myd88	6
up	GO:0051693	actin filament capping	6/316	41/23355	1.76562e-05	0.000322163	0.000217389	Capg/Gsn/Cfl1/Twf2/Capzb/Arpc2	6
up	GO:0051402	neuron apoptotic process	15/316	303/23355	1.8159e-05	0.000329774	0.000222524	Gapdh/Coro1a/Bax/Il1b/Lgmn/Sod2/Ube2m/Ctsz/Bag1/Gpx1/Grn/Park7/Prdx2/Fis1/Cdc42	15
up	GO:0046209	nitric oxide metabolic process	8/316	84/23355	1.83662e-05	0.000331655	0.000223793	Acp5/Ass1/Tspo/Il1b/Sod2/Dynll1/Tmem106a/Rac1	8
up	GO:0002706	regulation of lymphocyte mediated immunity	12/316	199/23355	1.84348e-05	0.000331655	0.000223793	Arg1/Fcgr2b/Il1b/Pnp/Fcgr1/Ccr2/Tgfb1/H2-Q7/Cd40/Ptpn6/Fcgr3/Fcer1g	12
up	GO:0046597	negative regulation of viral entry into host cell	5/316	25/23355	1.86885e-05	0.000334655	0.000225817	Ifitm2/Ifitm1/Ifitm3/Gsn/Snx3	5
up	GO:0032102	negative regulation of response to external stimulus	17/316	380/23355	1.88092e-05	0.000335257	0.000226224	Arg1/Ccr1/Ier3/Acp5/Fcgr2b/Nr1h3/Samhd1/Mif/Psmb4/Tnfaip8l2/Gpx1/Grn/Dhx58/Arg2/Nmi/Anxa5/Prdx2	17
up	GO:0097191	extrinsic apoptotic signaling pathway	13/316	233/23355	1.8982e-05	0.000336118	0.000226805	Bax/Pf4/Il1b/Dab2/Tgfb1/Pycard/Ppp1ca/Lgals3/Bcl2a1a/Gpx1/Bak1/Park7/Prdx2	13
up	GO:0071675	regulation of mononuclear cell migration	9/316	110/23355	1.90321e-05	0.000336118	0.000226805	Ccr1/Ecm1/Lgmn/Ccr2/Tgfb1/Pycard/Pla2g7/Lgals3/Calr	9
up	GO:0050671	positive regulation of lymphocyte proliferation	10/316	138/23355	1.91449e-05	0.000336565	0.000227107	Coro1a/Cdkn1a/Il1b/Pnp/Ccr2/Pycard/Hes1/Mif/Cd40/Myd88	10
up	GO:2001234	negative regulation of apoptotic signaling pathway	13/316	234/23355	1.98582e-05	0.000347519	0.000234498	Ier3/Bax/Pf4/Il1b/Dab2/Sod2/Prelid1/Lgals3/Mif/Gpx1/Slc25a5/Park7/Prdx2	13
up	GO:0032946	positive regulation of mononuclear cell proliferation	10/316	140/23355	2.16945e-05	0.000377936	0.000255023	Coro1a/Cdkn1a/Il1b/Pnp/Ccr2/Pycard/Hes1/Mif/Cd40/Myd88	10
up	GO:0120034	positive regulation of plasma membrane bounded cell projection assembly	9/316	112/23355	2.19963e-05	0.000381468	0.000257406	Pfn1/Cfl1/Dynll1/Twf2/Rac2/Rac1/Actr3/Arpc2/Cdc42	9
up	GO:1903532	positive regulation of secretion by cell	16/316	346/23355	2.21548e-05	0.000382494	0.000258098	Il1b/Dab2/Tgfb1/Dynll1/Lgals3/Mif/Il4ra/Fgr/Sdc4/Chmp2a/Fcer1g/Bsg/Snf8/Rac1/Glrx/Stxbp2	16
up	GO:1902905	positive regulation of supramolecular fiber organization	12/316	203/23355	2.24635e-05	0.000386092	0.000260526	Coro1a/Pfn1/Gsn/Cfl1/Pycard/Arpc1b/Sdc4/Arpc3/Vasp/Rac1/Actr3/Arpc2	12
up	GO:0002224	toll-like receptor signaling pathway	9/316	113/23355	2.36198e-05	0.000404161	0.000272719	Irf7/Scimp/Nr1h3/Ifi35/Cd40/Cyba/Trim30a/Myd88/Nmi	9
up	GO:0052548	regulation of endopeptidase activity	16/316	348/23355	2.37623e-05	0.0004048	0.00027315	Gapdh/Bax/Lgmn/Gsn/Psme2/Pycard/Prelid1/Gpx1/Psmb8/Psma3/Hip1/Bak1/Psme1/Park7/Psmb9/Fis1	16
up	GO:0009206	purine ribonucleoside triphosphate biosynthetic process	7/316	64/23355	2.49257e-05	0.000422749	0.000285262	Pkm/Aldoa/Pnp/Tgfb1/Atp5b/Atp5c1/Atp5d	7
up	GO:0009145	purine nucleoside triphosphate biosynthetic process	7/316	65/23355	2.76135e-05	0.00046628	0.000314636	Pkm/Aldoa/Pnp/Tgfb1/Atp5b/Atp5c1/Atp5d	7
up	GO:0051883	killing of cells in other organism involved in symbiotic interaction	5/316	27/23355	2.77737e-05	0.000466937	0.000315079	Arg1/Gapdh/Pf4/Myd88/Trem1	5
up	GO:0050672	negative regulation of lymphocyte proliferation	8/316	89/23355	2.80656e-05	0.000469794	0.000317006	Arg1/Fcgr2b/Tgfb1/Slfn1/Ptpn6/Sdc4/Arg2/Tarm1	8
up	GO:0019079	viral genome replication	9/316	116/23355	2.9114e-05	0.000485234	0.000327425	Isg15/Ifitm2/Ifitm1/Ifitm3/Isg20/Oas1a/Oasl1/Ppib/Oas1g	9
up	GO:0043624	cellular protein complex disassembly	10/316	145/23355	2.93776e-05	0.000487516	0.000328965	Capg/Sgk1/Gsn/Cib1/Cfl1/Eif5a/Twf2/Capzb/Arpc2/Napa	10
up	GO:0002449	lymphocyte mediated immunity	18/316	435/23355	3.01797e-05	0.000498677	0.000336496	Arg1/Coro1a/Irf7/Fcgr2b/Il1b/Pnp/Fcgr1/Ccr2/Tgfb1/H2-Q7/Ctsc/Cd40/Il4ra/Ptpn6/Fcgr3/Fcer1g/Myd88/Ctsh	18
up	GO:0032945	negative regulation of mononuclear cell proliferation	8/316	90/23355	3.04461e-05	0.000500259	0.000337563	Arg1/Fcgr2b/Tgfb1/Slfn1/Ptpn6/Sdc4/Arg2/Tarm1	8
up	GO:0031640	killing of cells of other organism	7/316	66/23355	3.05353e-05	0.000500259	0.000337563	Arg1/Gapdh/Cxcl2/Pf4/Lgals3/Myd88/Trem1	7
up	GO:0002696	positive regulation of leukocyte activation	19/316	479/23355	3.23947e-05	0.000528472	0.000356601	Coro1a/Cdkn1a/Il1b/Pnp/Ccr2/Tgfb1/Pycard/Hes1/Mmp14/Mif/Gm5150/Ctsc/Cd40/Il4ra/Lgals1/Fgr/Fcer1g/Myd88/Stxbp2	19
up	GO:1903901	negative regulation of viral life cycle	5/316	28/23355	3.34386e-05	0.0005432	0.00036654	Ifitm2/Ifitm1/Ifitm3/Gsn/Snx3	5
up	GO:0009201	ribonucleoside triphosphate biosynthetic process	7/316	67/23355	3.37066e-05	0.000545254	0.000367925	Pkm/Aldoa/Pnp/Tgfb1/Atp5b/Atp5c1/Atp5d	7
up	GO:0001667	ameboidal-type cell migration	18/316	439/23355	3.40093e-05	0.000547849	0.000369677	Fn1/Pfn1/Lgmn/Cib1/Cfl1/Tgfb1/Cd40/Sdc4/Arhgdib/Gpx1/Grn/Csnk2b/Bsg/Calr/Atp5b/Ctsh/Rac1/Actr3	18
up	GO:0030837	negative regulation of actin filament polymerization	7/316	68/23355	3.71436e-05	0.000595846	0.000402064	Capg/Pfn1/Gsn/Cfl1/Twf2/Capzb/Arpc2	7
up	GO:0071216	cellular response to biotic stimulus	15/316	323/23355	3.80266e-05	0.00060748	0.000409914	Cxcl2/Fcgr2b/Pf4/Scimp/Fcgr4/Il1b/Nr1h3/Tgfb1/Pycard/Mif/Cxcl16/Cd68/Myd88/Chmp5/Prdx2	15
up	GO:0030835	negative regulation of actin filament depolymerization	6/316	47/23355	3.93872e-05	0.000626615	0.000422826	Capg/Gsn/Cfl1/Twf2/Capzb/Arpc2	6
up	GO:0015980	energy derivation by oxidation of organic compounds	13/316	250/23355	3.95711e-05	0.00062695	0.000423052	Bax/Ldha/Sod2/Ppp1ca/Prelid1/Cox5a/Mdh2/Ndufb8/Park7/Ndufv2/Cox5b/Cyc1/Atp5d	13
up	GO:1904951	positive regulation of establishment of protein localization	15/316	325/23355	4.08036e-05	0.000634369	0.000428058	Cib1/Tgfb1/Dynll1/Hcls1/Oaz1/Bsg/Cct8/Ran/Rac1/Actr3/Glrx/Arpc2/Cct7/Fis1/Cdc42	15
up	GO:0002712	regulation of B cell mediated immunity	7/316	69/23355	4.08633e-05	0.000634369	0.000428058	Fcgr2b/Fcgr1/Tgfb1/Cd40/Ptpn6/Fcgr3/Fcer1g	7
up	GO:0002889	regulation of immunoglobulin mediated immune response	7/316	69/23355	4.08633e-05	0.000634369	0.000428058	Fcgr2b/Fcgr1/Tgfb1/Cd40/Ptpn6/Fcgr3/Fcer1g	7
up	GO:0031638	zymogen activation	7/316	69/23355	4.08633e-05	0.000634369	0.000428058	Lgmn/Pgk1/Pycard/Mmp14/Ctsz/Bak1/Ctsh	7
up	GO:0045428	regulation of nitric oxide biosynthetic process	7/316	69/23355	4.08633e-05	0.000634369	0.000428058	Acp5/Ass1/Tspo/Il1b/Sod2/Dynll1/Rac1	7
up	GO:0071222	cellular response to lipopolysaccharide	14/316	288/23355	4.2032e-05	0.000649892	0.000438533	Cxcl2/Pf4/Scimp/Fcgr4/Il1b/Nr1h3/Tgfb1/Pycard/Mif/Cxcl16/Cd68/Myd88/Chmp5/Prdx2	14
up	GO:0070665	positive regulation of leukocyte proliferation	10/316	152/23355	4.39739e-05	0.000677198	0.000456958	Coro1a/Cdkn1a/Il1b/Pnp/Ccr2/Pycard/Hes1/Mif/Cd40/Myd88	10
up	GO:0070664	negative regulation of leukocyte proliferation	8/316	95/23355	4.50354e-05	0.000690782	0.000466124	Arg1/Fcgr2b/Tgfb1/Slfn1/Ptpn6/Sdc4/Arg2/Tarm1	8
up	GO:0042326	negative regulation of phosphorylation	17/316	408/23355	4.59962e-05	0.00070272	0.00047418	Ier3/Cdkn1a/Bax/Dusp2/Il1b/Cib1/Tgfb1/Slfn1/Pycard/Dynll1/Actb/Ptpn6/Bag1/Bak1/Dusp6/Fkbp8/Park7	17
up	GO:0002832	negative regulation of response to biotic stimulus	8/316	96/23355	4.85596e-05	0.000738951	0.000498627	Arg1/Ccr1/Samhd1/Grn/Dhx58/Arg2/Nmi/Prdx2	8
up	GO:0050867	positive regulation of cell activation	19/316	494/23355	4.90387e-05	0.000740244	0.0004995	Coro1a/Cdkn1a/Il1b/Pnp/Ccr2/Tgfb1/Pycard/Hes1/Mmp14/Mif/Gm5150/Ctsc/Cd40/Il4ra/Lgals1/Fgr/Fcer1g/Myd88/Stxbp2	19
up	GO:0030032	lamellipodium assembly	7/316	71/23355	4.92214e-05	0.000740244	0.0004995	Cfl1/Twf2/Rac2/Capzb/Rac1/Actr3/Arpc2	7
up	GO:2000107	negative regulation of leukocyte apoptotic process	7/316	71/23355	4.92214e-05	0.000740244	0.0004995	Fcgr2b/Pnp/Mif/Bcl2a1a/Hcls1/Fcer1g/Arg2	7
up	GO:0010332	response to gamma radiation	6/316	49/23355	5.01444e-05	0.00075119	0.000506887	Cdkn1a/Bax/Pnp/Sod2/Gpx1/Bak1	6
up	GO:0010810	regulation of cell-substrate adhesion	12/316	221/23355	5.15828e-05	0.000769744	0.000519406	Fn1/Dab2/Cib1/Cfl1/Mmp14/Lgals1/Sdc4/Calr/Rac2/Rac1/Actg1/Arpc2	12
up	GO:0010821	regulation of mitochondrion organization	9/316	125/23355	5.25198e-05	0.000776388	0.000523889	Ier3/Bax/Tspo/Pycard/Prelid1/Gpx1/Bak1/Slc25a5/Fis1	9
up	GO:0002866	positive regulation of acute inflammatory response to antigenic stimulus	4/316	16/23355	5.2633e-05	0.000776388	0.000523889	Fcgr1/Fcgr3/Fcer1g/Park7	4
up	GO:0070942	neutrophil mediated cytotoxicity	4/316	16/23355	5.2633e-05	0.000776388	0.000523889	Arg1/Dnase1l3/Myd88/Trem1	4
up	GO:0002828	regulation of type 2 immune response	5/316	31/23355	5.59197e-05	0.000821721	0.000554479	Arg1/Ecm1/Ccr2/Il4ra/Arg2	5
up	GO:0072659	protein localization to plasma membrane	14/316	296/23355	5.65087e-05	0.000827219	0.000558189	Dab2/Cib1/Tgfb1/Mmp14/Lgals3/Actb/Myl12a/Sys1/Ap2m1/Fcer1g/Bsg/Pgap2/Rac1/Actr3	14
up	GO:0002221	pattern recognition receptor signaling pathway	10/316	157/23355	5.78472e-05	0.000840422	0.000567098	Irf7/Scimp/Nr1h3/Ifi35/Cd40/Cyba/Trim30a/Myd88/Dhx58/Nmi	10
up	GO:0046390	ribose phosphate biosynthetic process	10/316	157/23355	5.78472e-05	0.000840422	0.000567098	Pkm/Aldoa/Pnp/Aprt/Tgfb1/Ak2/Atp5b/Atp5c1/Atp5d/Tkt	10
up	GO:0050920	regulation of chemotaxis	12/316	224/23355	5.87454e-05	0.000850262	0.000573738	Ccr1/Fn1/Il1b/Lgmn/Ccr2/Tgfb1/Pla2g7/Mif/Calr/Rac2/Gpsm3/Rac1	12
up	GO:0045765	regulation of angiogenesis	14/316	298/23355	6.07457e-05	0.000875922	0.000591053	Ecm1/Pf4/Pkm/Itgax/Il1b/Rnh1/Ccr2/Pgk1/Lgals3/Cd40/Mydgf/Grn/Ctsh/Pdcl3	14
up	GO:0002700	regulation of production of molecular mediator of immune response	10/316	158/23355	6.10282e-05	0.000876711	0.000591585	Arg1/Fcgr2b/Scimp/Il1b/Ccr2/Tgfb1/Mif/Cd40/Il4ra/Fcer1g	10
up	GO:0031663	lipopolysaccharide-mediated signaling pathway	6/316	51/23355	6.3132e-05	0.000903562	0.000609704	Scimp/Il1b/Tgfb1/Mif/Myd88/Prdx2	6
up	GO:0042130	negative regulation of T cell proliferation	7/316	74/23355	6.43419e-05	0.000917468	0.000619087	Arg1/Tgfb1/Slfn1/Ptpn6/Sdc4/Arg2/Tarm1	7
up	GO:0045921	positive regulation of exocytosis	8/316	100/23355	6.50406e-05	0.000924009	0.000623501	Il4ra/Fgr/Sdc4/Chmp2a/Fcer1g/Snf8/Glrx/Stxbp2	8
up	GO:0006164	purine nucleotide biosynthetic process	10/316	160/23355	6.78386e-05	0.000960216	0.000647932	Pkm/Aldoa/Pnp/Aprt/Tgfb1/Oas1a/Ak2/Atp5b/Atp5c1/Atp5d	10
up	GO:0046755	viral budding	4/316	17/23355	6.80958e-05	0.000960326	0.000648007	Chmp2a/Chmp4b/Snf8/Chmp5	4
up	GO:1901342	regulation of vasculature development	14/316	302/23355	7.0059e-05	0.000984405	0.000664255	Ecm1/Pf4/Pkm/Itgax/Il1b/Rnh1/Ccr2/Pgk1/Lgals3/Cd40/Mydgf/Grn/Ctsh/Pdcl3	14
up	GO:0045010	actin nucleation	6/316	52/23355	7.05623e-05	0.000987872	0.000666594	Coro1a/Gsn/Arpc1b/Arpc3/Actr3/Arpc2	6
up	GO:0044772	mitotic cell cycle phase transition	16/316	383/23355	7.44441e-05	0.00103639	0.000699332	Ier3/Cdkn1a/Tgfb1/Psme2/Slfn1/Cdk2ap2/Ccnd2/Calm3/Ptpn6/Lmnb1/Calm1/Chmp2a/Taf10/Chmp4b/Psme1/Eif4ebp1	16
up	GO:0001894	tissue homeostasis	13/316	266/23355	7.45661e-05	0.00103639	0.000699332	Coro1a/Acp5/Bax/Fcgr4/Ccr2/Prdx5/Tgfb1/Napsa/Bsg/Rac2/Chmp4b/Ctsh/Rac1	13
up	GO:0032760	positive regulation of tumor necrosis factor production	8/316	102/23355	7.48805e-05	0.00103701	0.000699754	Pf4/Ccr2/Pycard/Mif/Fcgr3/Cyba/Fcer1g/Myd88	8
up	GO:0043299	leukocyte degranulation	7/316	76/23355	7.63845e-05	0.00104675	0.000706324	Coro1a/Ccr2/Il4ra/Fgr/Fcer1g/Rac2/Stxbp2	7
up	GO:0002438	acute inflammatory response to antigenic stimulus	5/316	33/23355	7.63992e-05	0.00104675	0.000706324	Fcgr2b/Fcgr1/Fcgr3/Fcer1g/Park7	5
up	GO:1903902	positive regulation of viral life cycle	5/316	33/23355	7.63992e-05	0.00104675	0.000706324	Lgals1/Chmp2a/Trim30a/Bsg/Chmp4b	5
up	GO:0060249	anatomical structure homeostasis	17/316	426/23355	7.81561e-05	0.00106702	0.000720004	Coro1a/Acp5/Bax/Aldoa/Fcgr4/Ccr2/Prdx5/Tgfb1/Napsa/Bsg/Rac2/Cct8/Chmp4b/Ctsh/Rac1/Pnkp/Cct7	17
up	GO:0051099	positive regulation of binding	11/316	196/23355	7.85969e-05	0.00106925	0.000721507	Eno1/Tgfb1/Hes1/Spon1/Calm1/H1f0/Edf1/Ran/Park7/Actr3/Eif2s1	11
up	GO:0070227	lymphocyte apoptotic process	8/316	103/23355	8.02454e-05	0.00108402	0.000731471	Bax/Pnp/Prelid1/Lgals3/Mif/Bcl2a1a/Arg2/Bak1	8
up	GO:1903557	positive regulation of tumor necrosis factor superfamily cytokine production	8/316	103/23355	8.02454e-05	0.00108402	0.000731471	Pf4/Ccr2/Pycard/Mif/Fcgr3/Cyba/Fcer1g/Myd88	8
up	GO:0009142	nucleoside triphosphate biosynthetic process	7/316	77/23355	8.30608e-05	0.00111813	0.000754487	Pkm/Aldoa/Pnp/Tgfb1/Atp5b/Atp5c1/Atp5d	7
up	GO:0002367	cytokine production involved in immune response	8/316	104/23355	8.59253e-05	0.0011491	0.000775387	Arg1/Scimp/Il1b/Ccr2/Tgfb1/Mif/Fcer1g/Trem1	8
up	GO:0002883	regulation of hypersensitivity	4/316	18/23355	8.66211e-05	0.0011491	0.000775387	Fcgr2b/Fcgr1/Fcgr3/Fcer1g	4
up	GO:0046184	aldehyde biosynthetic process	4/316	18/23355	8.66211e-05	0.0011491	0.000775387	Aldoa/Tpi1/Dab2/Tkt	4
up	GO:0006754	ATP biosynthetic process	6/316	54/23355	8.75109e-05	0.0011491	0.000775387	Pkm/Aldoa/Tgfb1/Atp5b/Atp5c1/Atp5d	6
up	GO:0043300	regulation of leukocyte degranulation	6/316	54/23355	8.75109e-05	0.0011491	0.000775387	Ccr2/Il4ra/Fgr/Fcer1g/Rac2/Stxbp2	6
up	GO:0010950	positive regulation of endopeptidase activity	10/316	165/23355	8.77495e-05	0.0011491	0.000775387	Bax/Lgmn/Gsn/Psme2/Pycard/Prelid1/Hip1/Bak1/Psme1/Fis1	10
up	GO:0072522	purine-containing compound biosynthetic process	10/316	165/23355	8.77495e-05	0.0011491	0.000775387	Pkm/Aldoa/Pnp/Aprt/Tgfb1/Oas1a/Ak2/Atp5b/Atp5c1/Atp5d	10
up	GO:2001236	regulation of extrinsic apoptotic signaling pathway	10/316	165/23355	8.77495e-05	0.0011491	0.000775387	Bax/Pf4/Il1b/Dab2/Pycard/Ppp1ca/Lgals3/Gpx1/Park7/Prdx2	10
up	GO:0002705	positive regulation of leukocyte mediated immunity	10/316	166/23355	9.22751e-05	0.00120427	0.000812614	Arg1/Scimp/Il1b/Pnp/Fcgr1/Tgfb1/H2-Q7/Cd40/Fcgr3/Fcer1g	10
up	GO:0043523	regulation of neuron apoptotic process	13/316	272/23355	9.33429e-05	0.00121	0.000816482	Coro1a/Bax/Il1b/Lgmn/Sod2/Ube2m/Ctsz/Bag1/Grn/Park7/Prdx2/Fis1/Cdc42	13
up	GO:1903829	positive regulation of cellular protein localization	13/316	272/23355	9.33429e-05	0.00121	0.000816482	Cib1/Cfl1/Tgfb1/Lgals3/Hcls1/Fcer1g/Cct8/Ran/Park7/Actr3/Arpc2/Cct7/Fis1	13
up	GO:0042743	hydrogen peroxide metabolic process	6/316	55/23355	9.71203e-05	0.00125055	0.00084384	Sod2/Prdx5/Gpx1/Cyba/Park7/Prdx2	6
up	GO:0045687	positive regulation of glial cell differentiation	6/316	55/23355	9.71203e-05	0.00125055	0.00084384	Spint1/Il1b/Tgfb1/Hes1/Bag1/Actr3	6
up	GO:0070228	regulation of lymphocyte apoptotic process	7/316	79/23355	9.78424e-05	0.00125564	0.00084728	Bax/Pnp/Prelid1/Lgals3/Mif/Bcl2a1a/Arg2	7
up	GO:0002237	response to molecule of bacterial origin	16/316	393/23355	0.000100447	0.00128479	0.000866949	Cxcl2/Acp5/Fcgr2b/Pf4/Scimp/Fcgr4/Il1b/Nr1h3/Tgfb1/Pycard/Mif/Cxcl16/Cd68/Myd88/Chmp5/Prdx2	16
up	GO:0002698	negative regulation of immune effector process	9/316	136/23355	0.00010101	0.0012877	0.000868914	Arg1/Fcgr2b/Ccr2/Tgfb1/Lgals3/Il4ra/Ptpn6/Grn/Dhx58	9
up	GO:0042119	neutrophil activation	5/316	35/23355	0.000102212	0.00129447	0.000873477	Fcgr4/Grn/Fcer1g/Dnase1l3/Myd88	5
up	GO:0050832	defense response to fungus	5/316	35/23355	0.000102212	0.00129447	0.000873477	Arg1/Gapdh/Clec4n/Tgfb1/Cotl1	5
up	GO:0048145	regulation of fibroblast proliferation	8/316	107/23355	0.000104999	0.00132068	0.000891165	Ifi30/Fn1/Cdkn1a/Bax/Sod2/Tgfb1/Fth1/Mif	8
up	GO:0006809	nitric oxide biosynthetic process	7/316	80/23355	0.000105997	0.00132068	0.000891165	Acp5/Ass1/Tspo/Il1b/Sod2/Dynll1/Rac1	7
up	GO:0022904	respiratory electron transport chain	7/316	80/23355	0.000105997	0.00132068	0.000891165	Sod2/Cox5a/Ndufb8/Park7/Ndufv2/Cox5b/Cyc1	7
up	GO:0038034	signal transduction in absence of ligand	7/316	80/23355	0.000105997	0.00132068	0.000891165	Bax/Pf4/Il1b/Ppp1ca/Bcl2a1a/Bak1/Prdx2	7
up	GO:0097192	extrinsic apoptotic signaling pathway in absence of ligand	7/316	80/23355	0.000105997	0.00132068	0.000891165	Bax/Pf4/Il1b/Ppp1ca/Bcl2a1a/Bak1/Prdx2	7
up	GO:0032635	interleukin-6 production	10/316	169/23355	0.000107057	0.00132958	0.000897173	Scimp/Il1b/Pycard/Ptpn6/Cyba/Trim30a/Fcer1g/Tmem106a/Bsg/Myd88	10
up	GO:0030834	regulation of actin filament depolymerization	6/316	56/23355	0.00010755	0.00133141	0.000898403	Capg/Gsn/Cfl1/Twf2/Capzb/Arpc2	6
up	GO:0001933	negative regulation of protein phosphorylation	15/316	355/23355	0.000109827	0.00135524	0.000914483	Cdkn1a/Bax/Dusp2/Il1b/Cib1/Tgfb1/Slfn1/Pycard/Actb/Ptpn6/Bag1/Bak1/Dusp6/Fkbp8/Park7	15
up	GO:0010632	regulation of epithelial cell migration	12/316	240/23355	0.000113295	0.00139356	0.000940344	Pfn1/Lgmn/Cib1/Tgfb1/Cd40/Grn/Csnk2b/Bsg/Calr/Atp5b/Ctsh/Rac1	12
up	GO:0014015	positive regulation of gliogenesis	7/316	81/23355	0.000114697	0.00140185	0.000945936	Tspo/Spint1/Il1b/Tgfb1/Hes1/Bag1/Actr3	7
up	GO:1901880	negative regulation of protein depolymerization	7/316	81/23355	0.000114697	0.00140185	0.000945936	Capg/Gsn/Cib1/Cfl1/Twf2/Capzb/Arpc2	7
up	GO:0042060	wound healing	15/316	357/23355	0.000116832	0.00142343	0.000960498	Fn1/Cdkn1a/Pf4/Ccr2/Tgfb1/Slc7a11/F10/Ptpn6/Sdc4/Gpx1/Cnn2/Fcer1g/Anxa5/Prdx2/Actg1	15
up	GO:0042832	defense response to protozoan	5/316	36/23355	0.000117393	0.00142575	0.000962061	Arg1/Pf4/Cd40/Il4ra/Myd88	5
up	GO:0010594	regulation of endothelial cell migration	10/316	171/23355	0.000117987	0.00142846	0.00096389	Lgmn/Cib1/Tgfb1/Cd40/Grn/Csnk2b/Bsg/Calr/Atp5b/Rac1	10
up	GO:0048144	fibroblast proliferation	8/316	109/23355	0.000119564	0.00144301	0.000973711	Ifi30/Fn1/Cdkn1a/Bax/Sod2/Tgfb1/Fth1/Mif	8
up	GO:0051494	negative regulation of cytoskeleton organization	10/316	172/23355	0.000123796	0.00148478	0.0010019	Coro1a/Capg/Pfn1/Sgk1/Gsn/Cib1/Cfl1/Twf2/Capzb/Arpc2	10
up	GO:1902904	negative regulation of supramolecular fiber organization	10/316	172/23355	0.000123796	0.00148478	0.0010019	Coro1a/Capg/Pfn1/Sgk1/Gsn/Cib1/Cfl1/Twf2/Capzb/Arpc2	10
up	GO:0042775	mitochondrial ATP synthesis coupled electron transport	6/316	58/23355	0.000131071	0.00156716	0.00105748	Cox5a/Ndufb8/Park7/Ndufv2/Cox5b/Cyc1	6
up	GO:0002824	positive regulation of adaptive immune response based on somatic recombination of immune receptors built from immunoglobulin superfamily domains	9/316	141/23355	0.000133111	0.00158172	0.00106731	Il1b/Pnp/Fcgr1/Ccr2/Tgfb1/H2-Q7/Cd40/Fcgr3/Fcer1g	9
up	GO:0009152	purine ribonucleotide biosynthetic process	9/316	141/23355	0.000133111	0.00158172	0.00106731	Pkm/Aldoa/Pnp/Aprt/Tgfb1/Ak2/Atp5b/Atp5c1/Atp5d	9
up	GO:0002718	regulation of cytokine production involved in immune response	7/316	83/23355	0.000133837	0.00158545	0.00106983	Arg1/Scimp/Il1b/Ccr2/Tgfb1/Mif/Fcer1g	7
up	GO:0002524	hypersensitivity	4/316	20/23355	0.000134251	0.00158548	0.00106985	Fcgr2b/Fcgr1/Fcgr3/Fcer1g	4
up	GO:0090316	positive regulation of intracellular protein transport	9/316	142/23355	0.000140459	0.00165372	0.00111589	Cib1/Tgfb1/Hcls1/Oaz1/Ran/Actr3/Arpc2/Fis1/Cdc42	9
up	GO:0045766	positive regulation of angiogenesis	10/316	175/23355	0.000142694	0.00166983	0.00112676	Ecm1/Pkm/Itgax/Il1b/Lgals3/Cd40/Mydgf/Grn/Ctsh/Pdcl3	10
up	GO:1904018	positive regulation of vasculature development	10/316	175/23355	0.000142694	0.00166983	0.00112676	Ecm1/Pkm/Itgax/Il1b/Lgals3/Cd40/Mydgf/Grn/Ctsh/Pdcl3	10
up	GO:0043388	positive regulation of DNA binding	6/316	59/23355	0.000144268	0.00167083	0.00112744	Tgfb1/Hes1/Calm1/H1f0/Edf1/Park7	6
up	GO:0022900	electron transport chain	7/316	84/23355	0.000144334	0.00167083	0.00112744	Sod2/Cox5a/Ndufb8/Park7/Ndufv2/Cox5b/Cyc1	7
up	GO:0001959	regulation of cytokine-mediated signaling pathway	8/316	112/23355	0.000144509	0.00167083	0.00112744	Arg1/Ecm1/Irf7/Zbp1/Pycard/Samhd1/Il1rn/Il1r2	8
up	GO:0051051	negative regulation of transport	18/316	492/23355	0.000144516	0.00167083	0.00112744	Coro1a/Fcgr2b/Cyp4f18/Il1b/Nr1h3/Ccr2/Tgfb1/Hes1/Erp29/Lgals3/Il1rn/Oaz1/Snx3/Cnn2/Park7/Anxa5/Fis1/1810037I17Rik	18
up	GO:0043304	regulation of mast cell degranulation	5/316	38/23355	0.000152883	0.00176227	0.00118914	Il4ra/Fgr/Fcer1g/Rac2/Stxbp2	5
up	GO:1903076	regulation of protein localization to plasma membrane	8/316	113/23355	0.000153719	0.00176662	0.00119208	Dab2/Cib1/Tgfb1/Mmp14/Lgals3/Actb/Ap2m1/Actr3	8
up	GO:0030042	actin filament depolymerization	6/316	60/23355	0.000158494	0.00181608	0.00122545	Capg/Gsn/Cfl1/Twf2/Capzb/Arpc2	6
up	GO:0002460	adaptive immune response based on somatic recombination of immune receptors built from immunoglobulin superfamily domains	17/316	452/23355	0.000159114	0.00181777	0.00122659	Arg1/Irf7/Fcgr2b/Il1b/Pnp/Fcgr1/Ccr2/Tgfb1/H2-Q7/Ctsc/Cd40/Il4ra/Ptpn6/Fcgr3/Fcer1g/Myd88/Ctsh	17
up	GO:0010720	positive regulation of cell development	15/316	368/23355	0.000162753	0.00185251	0.00125003	Fn1/Tspo/Spint1/Sgk1/Il1b/Dab2/Cib1/Tgfb1/Hes1/Bag1/Twf2/Calr/Rac1/Actr3/Arpc2	15
up	GO:0010324	membrane invagination	11/316	213/23355	0.000164039	0.00185251	0.00125003	Msr1/Fcgr2b/Fcgr1/Gsn/Bin2/Fcgr3/Chmp2a/Snx3/Fcer1g/Rac2/Rac1	11
up	GO:0002495	antigen processing and presentation of peptide antigen via MHC class II	4/316	21/23355	0.000164079	0.00185251	0.00125003	Ifi30/Fcgr2b/Pycard/Fcer1g	4
up	GO:0090026	positive regulation of monocyte chemotaxis	4/316	21/23355	0.000164079	0.00185251	0.00125003	Ccr1/Lgmn/Ccr2/Pla2g7	4
up	GO:0009636	response to toxic substance	8/316	115/23355	0.000173594	0.0019509	0.00131643	Bax/Ass1/Sod2/Slc7a11/Gpx1/Bak1/Park7/Prdx2	8
up	GO:0070231	T cell apoptotic process	6/316	61/23355	0.000173808	0.0019509	0.00131643	Bax/Pnp/Prelid1/Lgals3/Arg2/Bak1	6
up	GO:0032496	response to lipopolysaccharide	15/316	372/23355	0.000182964	0.00204771	0.00138175	Cxcl2/Acp5/Pf4/Scimp/Fcgr4/Il1b/Nr1h3/Tgfb1/Pycard/Mif/Cxcl16/Cd68/Myd88/Chmp5/Prdx2	15
up	GO:0032388	positive regulation of intracellular transport	10/316	181/23355	0.000187857	0.00209638	0.00141459	Dab2/Cib1/Tgfb1/Hcls1/Oaz1/Ran/Actr3/Arpc2/Fis1/Cdc42	10
up	GO:0032720	negative regulation of tumor necrosis factor production	6/316	62/23355	0.000190266	0.00211102	0.00142447	Acp5/Tspo/Clec4a2/Ptpn6/Trim30a/Arg2	6
up	GO:0042773	ATP synthesis coupled electron transport	6/316	62/23355	0.000190266	0.00211102	0.00142447	Cox5a/Ndufb8/Park7/Ndufv2/Cox5b/Cyc1	6
up	GO:0034976	response to endoplasmic reticulum stress	12/316	254/23355	0.000192218	0.00212656	0.00143495	Fcgr2b/Bax/Nr1h3/Sdf2l1/Manf/Erp29/Pdia6/Calr/Hsp90b1/Bak1/Park7/Eif2s1	12
up	GO:0007204	positive regulation of cytosolic calcium ion concentration	14/316	333/23355	0.000195	0.00214416	0.00144683	Ccr1/Cxcl2/Coro1a/Bax/Il1b/Ccr2/Tgfb1/Eif5a/Calm3/Ptpn6/Cyba/Cd52/Bak1/Fis1	14
up	GO:0032874	positive regulation of stress-activated MAPK cascade	8/316	117/23355	0.000195534	0.00214416	0.00144683	Fcgr2b/Scimp/Il1b/Spi1/Pycard/Lmnb1/Myd88/Cdc42	8
up	GO:0033006	regulation of mast cell activation involved in immune response	5/316	40/23355	0.000196037	0.00214416	0.00144683	Il4ra/Fgr/Fcer1g/Rac2/Stxbp2	5
up	GO:0042092	type 2 immune response	5/316	40/23355	0.000196037	0.00214416	0.00144683	Arg1/Ecm1/Ccr2/Il4ra/Arg2	5
up	GO:0002504	antigen processing and presentation of peptide or polysaccharide antigen via MHC class II	4/316	22/23355	0.000198413	0.00214576	0.00144791	Ifi30/Fcgr2b/Pycard/Fcer1g	4
up	GO:0002863	positive regulation of inflammatory response to antigenic stimulus	4/316	22/23355	0.000198413	0.00214576	0.00144791	Fcgr1/Fcgr3/Fcer1g/Park7	4
up	GO:0071800	podosome assembly	4/316	22/23355	0.000198413	0.00214576	0.00144791	Gsn/Hck/Bin2/Arpc2	4
up	GO:2000192	negative regulation of fatty acid transport	4/316	22/23355	0.000198413	0.00214576	0.00144791	Cyp4f18/Il1b/Il1rn/Fis1	4
up	GO:0043542	endothelial cell migration	11/316	218/23355	0.000200735	0.00216479	0.00146075	Lgmn/Cib1/Tgfb1/Cd40/Gpx1/Grn/Csnk2b/Bsg/Calr/Atp5b/Rac1	11
up	GO:0006081	cellular aldehyde metabolic process	6/316	63/23355	0.000207931	0.0022299	0.00150468	Aldoa/Tpi1/Dab2/Taldo1/Park7/Tkt	6
up	GO:1903556	negative regulation of tumor necrosis factor superfamily cytokine production	6/316	63/23355	0.000207931	0.0022299	0.00150468	Acp5/Tspo/Clec4a2/Ptpn6/Trim30a/Arg2	6
up	GO:0009260	ribonucleotide biosynthetic process	9/316	150/23355	0.000212368	0.00227116	0.00153253	Pkm/Aldoa/Pnp/Aprt/Tgfb1/Ak2/Atp5b/Atp5c1/Atp5d	9
up	GO:0033157	regulation of intracellular protein transport	11/316	220/23355	0.000217247	0.0023169	0.00156339	Cib1/Tgfb1/Hcls1/Oaz1/Snx3/Ran/Park7/Actr3/Arpc2/Fis1/Cdc42	11
up	GO:0070304	positive regulation of stress-activated protein kinase signaling cascade	8/316	119/23355	0.000219702	0.00233661	0.0015767	Fcgr2b/Scimp/Il1b/Spi1/Pycard/Lmnb1/Myd88/Cdc42	8
up	GO:0032890	regulation of organic acid transport	7/316	90/23355	0.000222219	0.00235686	0.00159036	Arg1/Cyp4f18/Il1b/Mif/Il1rn/Arg2/Fis1	7
up	GO:0006907	pinocytosis	4/316	23/23355	0.000237637	0.0025041	0.00168971	Dab2/Nr1h3/Pycard/Cdc42	4
up	GO:0043242	negative regulation of protein-containing complex disassembly	7/316	91/23355	0.000237987	0.0025041	0.00168971	Capg/Gsn/Cib1/Cfl1/Twf2/Capzb/Arpc2	7
up	GO:0044770	cell cycle phase transition	16/316	424/23355	0.000238052	0.0025041	0.00168971	Ier3/Cdkn1a/Tgfb1/Psme2/Slfn1/Cdk2ap2/Ccnd2/Calm3/Ptpn6/Lmnb1/Calm1/Chmp2a/Taf10/Chmp4b/Psme1/Eif4ebp1	16
up	GO:0045824	negative regulation of innate immune response	6/316	65/23355	0.000247125	0.00258649	0.0017453	Arg1/Ccr1/Samhd1/Grn/Dhx58/Nmi	6
up	GO:0048873	homeostasis of number of cells within a tissue	5/316	42/23355	0.0002479	0.00258649	0.0017453	Coro1a/Bax/Ccr2/Prdx5/Rac1	5
up	GO:1900026	positive regulation of substrate adhesion-dependent cell spreading	5/316	42/23355	0.0002479	0.00258649	0.0017453	Dab2/Cib1/Calr/Rac1/Arpc2	5
up	GO:0071900	regulation of protein serine/threonine kinase activity	16/316	427/23355	0.000257517	0.00267957	0.00180811	Cdkn1a/Dusp2/Il1b/Dab2/Cib1/Tgfb1/Pycard/Erp29/Ccnd2/Mif/Actb/Il1rn/Cd40/Ptpn6/Dusp6/Prdx2	16
up	GO:0060759	regulation of response to cytokine stimulus	8/316	122/23355	0.000260504	0.00270334	0.00182415	Arg1/Ecm1/Irf7/Zbp1/Pycard/Samhd1/Il1rn/Il1r2	8
up	GO:0006801	superoxide metabolic process	6/316	66/23355	0.000268784	0.00277431	0.00187204	Acp5/Sod2/Tgfb1/Ncf4/Cyba/Prdx2	6
up	GO:0048524	positive regulation of viral process	6/316	66/23355	0.000268784	0.00277431	0.00187204	Pfn1/Lgals1/Chmp2a/Trim30a/Bsg/Chmp4b	6
up	GO:0051604	protein maturation	13/316	303/23355	0.000269807	0.00277742	0.00187414	Lgmn/Gsn/Pgk1/Pycard/Mmp14/Ctsl/Spon1/Ctsz/Ciao2a/Dnajb11/Il1r2/Bak1/Ctsh	13
up	GO:0000050	urea cycle	3/316	10/23355	0.000274391	0.00281708	0.0019009	Arg1/Ass1/Arg2	3
up	GO:0010631	epithelial cell migration	13/316	304/23355	0.000278502	0.00285168	0.00192425	Pfn1/Lgmn/Cib1/Tgfb1/Cd40/Gpx1/Grn/Csnk2b/Bsg/Calr/Atp5b/Ctsh/Rac1	13
up	GO:0033008	positive regulation of mast cell activation involved in immune response	4/316	24/23355	0.000282141	0.00286607	0.00193396	Il4ra/Fgr/Fcer1g/Stxbp2	4
up	GO:0043306	positive regulation of mast cell degranulation	4/316	24/23355	0.000282141	0.00286607	0.00193396	Il4ra/Fgr/Fcer1g/Stxbp2	4
up	GO:0045324	late endosome to vacuole transport	4/316	24/23355	0.000282141	0.00286607	0.00193396	Chmp2a/Chmp4b/Snf8/Chmp5	4
up	GO:1902600	proton transmembrane transport	7/316	94/23355	0.000290774	0.00294054	0.00198421	Atp5b/Atp5c1/Park7/Atp6v1g1/Atp6v0b/Atp6v0e/Atp5d	7
up	GO:0051261	protein depolymerization	8/316	124/23355	0.000290999	0.00294054	0.00198421	Capg/Sgk1/Gsn/Cib1/Cfl1/Twf2/Capzb/Arpc2	8
up	GO:0090132	epithelium migration	13/316	306/23355	0.000296613	0.00298942	0.0020172	Pfn1/Lgmn/Cib1/Tgfb1/Cd40/Gpx1/Grn/Csnk2b/Bsg/Calr/Atp5b/Ctsh/Rac1	13
up	GO:0032675	regulation of interleukin-6 production	9/316	157/23355	0.000298213	0.0029977	0.00202278	Scimp/Il1b/Pycard/Ptpn6/Cyba/Trim30a/Fcer1g/Bsg/Myd88	9
up	GO:0002262	myeloid cell homeostasis	10/316	192/23355	0.000301996	0.00302783	0.00204311	Isg15/Fcgr2b/Bax/Spi1/Ccr2/Tmem14c/Slc7a11/Hcls1/Fcer1g/Bak1	10
up	GO:0032369	negative regulation of lipid transport	5/316	44/23355	0.000309573	0.00309518	0.00208856	Cyp4f18/Il1b/Nr1h3/Il1rn/Fis1	5
up	GO:1901879	regulation of protein depolymerization	7/316	95/23355	0.000310322	0.00309518	0.00208856	Capg/Gsn/Cib1/Cfl1/Twf2/Capzb/Arpc2	7
up	GO:0006887	exocytosis	15/316	391/23355	0.000311523	0.00309913	0.00209123	Ccr1/Coro1a/Ccr2/Hck/Il4ra/Fgr/Sdc4/Chmp2a/Syngr2/Fcer1g/Rac2/Snf8/Glrx/Stxbp2/Napa	15
up	GO:0090130	tissue migration	13/316	308/23355	0.00031572	0.00313279	0.00211394	Pfn1/Lgmn/Cib1/Tgfb1/Cd40/Gpx1/Grn/Csnk2b/Bsg/Calr/Atp5b/Ctsh/Rac1	13
up	GO:0051222	positive regulation of protein transport	13/316	309/23355	0.000325661	0.00322312	0.00217489	Cib1/Tgfb1/Dynll1/Hcls1/Oaz1/Bsg/Ran/Rac1/Actr3/Glrx/Arpc2/Fis1/Cdc42	13
up	GO:0019068	virion assembly	4/316	25/23355	0.000332322	0.00327222	0.00220802	Chmp2a/Chmp4b/Snf8/Chmp5	4
up	GO:0050765	negative regulation of phagocytosis	4/316	25/23355	0.000332322	0.00327222	0.00220802	Fcgr2b/Tgfb1/Snx3/Cnn2	4
up	GO:0006869	lipid transport	16/316	438/23355	0.000341173	0.0033508	0.00226105	Msr1/Tspo/Cyp4f18/Il1b/Dab2/Nr1h3/Prelid1/Slc7a11/Mif/Il1rn/Pltp/Pitpna/Prelid3b/Gm2a/Npc2/Fis1	16
up	GO:0010212	response to ionizing radiation	8/316	127/23355	0.000342157	0.00335192	0.0022618	Cdkn1a/Bax/Pnp/Sod2/Tgfb1/Ccnd2/Gpx1/Bak1	8
up	GO:0120032	regulation of plasma membrane bounded cell projection assembly	10/316	196/23355	0.000355781	0.00347113	0.00234224	Pfn1/Cfl1/Dynll1/Twf2/Rac2/Capzb/Rac1/Actr3/Arpc2/Cdc42	10
up	GO:1903706	regulation of hemopoiesis	15/316	396/23355	0.000356129	0.00347113	0.00234224	Isg15/Ccr1/Pf4/Pnp/Spi1/Ccr2/Cib1/Tgfb1/Prelid1/Mmp14/Il4ra/Ptpn6/Hcls1/Eif6/Prdx2	15
up	GO:1905954	positive regulation of lipid localization	8/316	128/23355	0.000360754	0.00350733	0.00236667	Msr1/Cyp4f18/Il1b/Dab2/Nr1h3/Prelid1/Mif/Pltp	8
up	GO:0019627	urea metabolic process	3/316	11/23355	0.000373511	0.00360406	0.00243194	Arg1/Ass1/Arg2	3
up	GO:0046598	positive regulation of viral entry into host cell	3/316	11/23355	0.000373511	0.00360406	0.00243194	Lgals1/Trim30a/Bsg	3
up	GO:0075294	positive regulation by symbiont of entry into host	3/316	11/23355	0.000373511	0.00360406	0.00243194	Lgals1/Trim30a/Bsg	3
up	GO:0010770	positive regulation of cell morphogenesis involved in differentiation	7/316	98/23355	0.000375369	0.00361293	0.00243792	Sgk1/Dab2/Cib1/Calr/Rac1/Actr3/Arpc2	7
up	GO:0043244	regulation of protein-containing complex disassembly	8/316	129/23355	0.000380166	0.00364997	0.00246292	Capg/Gsn/Cib1/Cfl1/Eif5a/Twf2/Capzb/Arpc2	8
up	GO:0090199	regulation of release of cytochrome c from mitochondria	5/316	46/23355	0.000382217	0.00366054	0.00247005	Bax/Pycard/Prelid1/Gpx1/Bak1	5
up	GO:0060491	regulation of cell projection assembly	10/316	198/23355	0.000385533	0.00368313	0.00248529	Pfn1/Cfl1/Dynll1/Twf2/Rac2/Capzb/Rac1/Actr3/Arpc2/Cdc42	10
up	GO:2001239	regulation of extrinsic apoptotic signaling pathway in absence of ligand	5/316	47/23355	0.00042303	0.00402892	0.00271863	Bax/Pf4/Il1b/Ppp1ca/Prdx2	5
up	GO:0042116	macrophage activation	7/316	100/23355	0.000424485	0.00402892	0.00271863	Nr1h3/Ifi35/Ctsc/Il4ra/Grn/Tmem106a/Nmi	7
up	GO:0016485	protein processing	11/316	238/23355	0.000424868	0.00402892	0.00271863	Lgmn/Gsn/Pgk1/Pycard/Mmp14/Ctsl/Spon1/Ctsz/Il1r2/Bak1/Ctsh	11
up	GO:0050870	positive regulation of T cell activation	10/316	201/23355	0.000434025	0.00409558	0.00276361	Coro1a/Il1b/Pnp/Ccr2/Tgfb1/Pycard/Hes1/Gm5150/Il4ra/Lgals1	10
up	GO:1905952	regulation of lipid localization	10/316	201/23355	0.000434025	0.00409558	0.00276361	Msr1/Cyp4f18/Il1b/Dab2/Nr1h3/Prelid1/Mif/Il1rn/Pltp/Fis1	10
up	GO:0032602	chemokine production	7/316	101/23355	0.000450896	0.00423402	0.00285703	Il1b/Pycard/Mif/Il4ra/Myd88/Arg2/Trem1	7
up	GO:2001237	negative regulation of extrinsic apoptotic signaling pathway	7/316	101/23355	0.000450896	0.00423402	0.00285703	Pf4/Il1b/Dab2/Lgals3/Gpx1/Park7/Prdx2	7
up	GO:0051924	regulation of calcium ion transport	12/316	280/23355	0.000465263	0.0043583	0.00294088	Ccr1/Coro1a/Bax/Tspo/Tgfb1/Hes1/Lgals3/Calm3/Ptpn6/Cyba/Bak1/1810037I17Rik	12
up	GO:0010811	positive regulation of cell-substrate adhesion	8/316	133/23355	0.000466503	0.00435931	0.00294157	Fn1/Dab2/Cib1/Cfl1/Sdc4/Calr/Rac1/Arpc2	8
up	GO:0009165	nucleotide biosynthetic process	10/316	203/23355	0.000469089	0.00437287	0.00295071	Pkm/Aldoa/Pnp/Aprt/Tgfb1/Oas1a/Ak2/Atp5b/Atp5c1/Atp5d	10
up	GO:0032755	positive regulation of interleukin-6 production	7/316	102/23355	0.000478602	0.00445077	0.00300328	Scimp/Il1b/Pycard/Cyba/Fcer1g/Bsg/Myd88	7
up	GO:0039702	viral budding via host ESCRT complex	3/316	12/23355	0.000493035	0.004552	0.00307159	Chmp2a/Chmp4b/Snf8	3
up	GO:0042989	sequestering of actin monomers	3/316	12/23355	0.000493035	0.004552	0.00307159	Pfn1/Gsn/Twf2	3
up	GO:0071941	nitrogen cycle metabolic process	3/316	12/23355	0.000493035	0.004552	0.00307159	Arg1/Ass1/Arg2	3
up	GO:0006839	mitochondrial transport	10/316	205/23355	0.000506474	0.00466489	0.00314777	Ier3/Bax/Tmem14c/Atp5b/Bak1/Slc25a5/Atp5c1/Atp5d/Fis1/Timm13	10
up	GO:0032368	regulation of lipid transport	9/316	169/23355	0.000511295	0.00469806	0.00317015	Cyp4f18/Il1b/Dab2/Nr1h3/Prelid1/Mif/Il1rn/Pltp/Fis1	9
up	GO:0010823	negative regulation of mitochondrion organization	5/316	49/23355	0.00051442	0.00471552	0.00318193	Ier3/Tspo/Prelid1/Gpx1/Slc25a5	5
up	GO:1990778	protein localization to cell periphery	14/316	367/23355	0.000518738	0.0047438	0.00320101	Dab2/Cib1/Tgfb1/Mmp14/Lgals3/Actb/Myl12a/Sys1/Ap2m1/Fcer1g/Bsg/Pgap2/Rac1/Actr3	14
up	GO:0090025	regulation of monocyte chemotaxis	4/316	28/23355	0.000520982	0.00475304	0.00320724	Ccr1/Lgmn/Ccr2/Pla2g7	4
up	GO:2001242	regulation of intrinsic apoptotic signaling pathway	9/316	170/23355	0.000533593	0.00485658	0.00327711	Bax/Sod2/Pycard/Erp29/Mif/Gpx1/Park7/Fis1/Ubb	9
up	GO:0032386	regulation of intracellular transport	13/316	326/23355	0.000540256	0.00490552	0.00331014	Ier3/Dab2/Cib1/Tgfb1/Hcls1/Oaz1/Snx3/Ran/Park7/Actr3/Arpc2/Fis1/Cdc42	13
up	GO:0006898	receptor-mediated endocytosis	11/316	245/23355	0.000541518	0.00490552	0.00331014	Ifitm3/Msr1/Fcgr2b/Dab2/Fcgr1/Cxcl16/Clta/Ap2m1/Fcer1g/Atp5b/Hip1	11
up	GO:1901293	nucleoside phosphate biosynthetic process	10/316	208/23355	0.00056716	0.00512574	0.00345874	Pkm/Aldoa/Pnp/Aprt/Tgfb1/Oas1a/Ak2/Atp5b/Atp5c1/Atp5d	10
up	GO:0032370	positive regulation of lipid transport	7/316	105/23355	0.000569951	0.0051389	0.00346762	Cyp4f18/Il1b/Dab2/Nr1h3/Prelid1/Mif/Pltp	7
up	GO:0002888	positive regulation of myeloid leukocyte mediated immunity	4/316	29/23355	0.000597946	0.00536618	0.00362098	Arg1/Fcgr1/Fcgr3/Fcer1g	4
up	GO:0090314	positive regulation of protein targeting to membrane	4/316	29/23355	0.000597946	0.00536618	0.00362098	Cib1/Actr3/Arpc2/Fis1	4
up	GO:0051251	positive regulation of lymphocyte activation	15/316	417/23355	0.000608583	0.00544894	0.00367683	Coro1a/Cdkn1a/Il1b/Pnp/Ccr2/Tgfb1/Pycard/Hes1/Mmp14/Mif/Gm5150/Cd40/Il4ra/Lgals1/Myd88	15
up	GO:1904375	regulation of protein localization to cell periphery	8/316	139/23355	0.000625228	0.00558498	0.00376862	Dab2/Cib1/Tgfb1/Mmp14/Lgals3/Actb/Ap2m1/Actr3	8
up	GO:0006098	pentose-phosphate shunt	3/316	13/23355	0.00063454	0.00562898	0.00379831	Taldo1/Pgam1/Tkt	3
up	GO:0009215	purine deoxyribonucleoside triphosphate metabolic process	3/316	13/23355	0.00063454	0.00562898	0.00379831	Pnp/Samhd1/Ak2	3
up	GO:0048711	positive regulation of astrocyte differentiation	3/316	13/23355	0.00063454	0.00562898	0.00379831	Il1b/Hes1/Actr3	3
up	GO:0010522	regulation of calcium ion transport into cytosol	7/316	107/23355	0.000638182	0.00563532	0.00380259	Coro1a/Bax/Tgfb1/Calm3/Ptpn6/Cyba/Bak1	7
up	GO:0031532	actin cytoskeleton reorganization	7/316	107/23355	0.000638182	0.00563532	0.00380259	Gsn/Tgfb1/Hck/Ctsl/Arhgdib/Actr3/Arpc2	7
up	GO:0070371	ERK1 and ERK2 cascade	13/316	332/23355	0.000640199	0.00564019	0.00380588	Ccr1/Fn1/Scimp/Il1b/Dab2/Cib1/Tgfb1/Pycard/Mif/Ptpn6/Atp6v0c/Dusp6/Ctsh	13
up	GO:0010959	regulation of metal ion transport	12/316	291/23355	0.000653962	0.0057483	0.00387883	Ccr1/Coro1a/Bax/Tspo/Tgfb1/Hes1/Lgals3/Calm3/Ptpn6/Cyba/Bak1/1810037I17Rik	12
up	GO:0072332	intrinsic apoptotic signaling pathway by p53 class mediator	6/316	78/23355	0.000663651	0.00582017	0.00392732	Cdkn1a/Bax/Pycard/Mif/Shisa5/Ubb	6
up	GO:0002702	positive regulation of production of molecular mediator of immune response	7/316	108/23355	0.000674644	0.00587803	0.00396637	Scimp/Il1b/Tgfb1/Mif/Cd40/Il4ra/Fcer1g	7
up	GO:0050678	regulation of epithelial cell proliferation	14/316	377/23355	0.000674829	0.00587803	0.00396637	Arg1/Ecm1/Bax/Dab2/Tgfb1/Hes1/Ccnd2/Ctsl/Mydgf/Gpx1/Grn/Cyba/Pdcl3/Cdc42	14
up	GO:0051480	regulation of cytosolic calcium ion concentration	14/316	377/23355	0.000674829	0.00587803	0.00396637	Ccr1/Cxcl2/Coro1a/Bax/Il1b/Ccr2/Tgfb1/Eif5a/Calm3/Ptpn6/Cyba/Cd52/Bak1/Fis1	14
up	GO:1900015	regulation of cytokine production involved in inflammatory response	5/316	52/23355	0.000678344	0.00589531	0.00397803	Pycard/Myd88/Gpsm3/Il1r2/Tarm1	5
up	GO:0043552	positive regulation of phosphatidylinositol 3-kinase activity	4/316	30/23355	0.000682642	0.0059193	0.00399421	Tgfb1/Fgr/Rac1/Cdc42	4
up	GO:0030098	lymphocyte differentiation	15/316	423/23355	0.00070406	0.00609131	0.00411028	Bax/Il1b/Pnp/Spi1/Ccr2/Tgfb1/Prelid1/Mmp14/Ctsl/Il4ra/Ptpn6/Lgals1/Fcer1g/Bak1/Prdx2	15
up	GO:0002260	lymphocyte homeostasis	6/316	79/23355	0.000710155	0.00611655	0.00412731	Coro1a/Bax/Tgfb1/Mif/Bcl2a1a/Bak1	6
up	GO:0045576	mast cell activation	6/316	79/23355	0.000710155	0.00611655	0.00412731	Il4ra/Fgr/Fcgr3/Fcer1g/Rac2/Stxbp2	6
up	GO:0032984	protein-containing complex disassembly	10/316	215/23355	0.000732451	0.0062945	0.00424739	Capg/Sgk1/Gsn/Cib1/Cfl1/Eif5a/Twf2/Capzb/Arpc2/Napa	10
up	GO:0001960	negative regulation of cytokine-mediated signaling pathway	5/316	53/23355	0.000740809	0.00629606	0.00424844	Arg1/Ecm1/Samhd1/Il1rn/Il1r2	5
up	GO:0002714	positive regulation of B cell mediated immunity	5/316	53/23355	0.000740809	0.00629606	0.00424844	Fcgr1/Tgfb1/Cd40/Fcgr3/Fcer1g	5
up	GO:0002891	positive regulation of immunoglobulin mediated immune response	5/316	53/23355	0.000740809	0.00629606	0.00424844	Fcgr1/Tgfb1/Cd40/Fcgr3/Fcer1g	5
up	GO:0043303	mast cell degranulation	5/316	53/23355	0.000740809	0.00629606	0.00424844	Il4ra/Fgr/Fcer1g/Rac2/Stxbp2	5
up	GO:1903202	negative regulation of oxidative stress-induced cell death	5/316	53/23355	0.000740809	0.00629606	0.00424844	Sod2/Slc7a11/Gpx1/Park7/Glrx	5
up	GO:0050728	negative regulation of inflammatory response	8/316	144/23355	0.000788512	0.00667721	0.00450563	Ier3/Acp5/Fcgr2b/Nr1h3/Psmb4/Tnfaip8l2/Gpx1/Grn	8
up	GO:0002829	negative regulation of type 2 immune response	3/316	14/23355	0.00079953	0.00667721	0.00450563	Arg1/Ccr2/Arg2	3
up	GO:0002885	positive regulation of hypersensitivity	3/316	14/23355	0.00079953	0.00667721	0.00450563	Fcgr1/Fcgr3/Fcer1g	3
up	GO:0006740	NADPH regeneration	3/316	14/23355	0.00079953	0.00667721	0.00450563	Taldo1/Pgam1/Tkt	3
up	GO:0045651	positive regulation of macrophage differentiation	3/316	14/23355	0.00079953	0.00667721	0.00450563	Pf4/Tgfb1/Hcls1	3
up	GO:0060263	regulation of respiratory burst	3/316	14/23355	0.00079953	0.00667721	0.00450563	Grn/Rac2/Rac1	3
up	GO:0070943	neutrophil-mediated killing of symbiont cell	3/316	14/23355	0.00079953	0.00667721	0.00450563	Arg1/Myd88/Trem1	3
up	GO:0097202	activation of cysteine-type endopeptidase activity	3/316	14/23355	0.00079953	0.00667721	0.00450563	Lgmn/Pycard/Bak1	3
up	GO:0002448	mast cell mediated immunity	5/316	54/23355	0.000807472	0.00672894	0.00454054	Il4ra/Fgr/Fcer1g/Rac2/Stxbp2	5
up	GO:0051279	regulation of release of sequestered calcium ion into cytosol	6/316	81/23355	0.000810697	0.00674121	0.00454882	Coro1a/Bax/Tgfb1/Calm3/Ptpn6/Cyba	6
up	GO:0002708	positive regulation of lymphocyte mediated immunity	8/316	145/23355	0.000824947	0.00684493	0.00461881	Il1b/Pnp/Fcgr1/Tgfb1/H2-Q7/Cd40/Fcgr3/Fcer1g	8
up	GO:0022411	cellular component disassembly	14/316	385/23355	0.000826817	0.00684569	0.00461932	Bax/Capg/Tspo/Sgk1/Gsn/Cib1/Cfl1/Eif5a/Twf2/Dnase1l3/Capzb/Arpc2/Fis1/Napa	14
up	GO:0015850	organic hydroxy compound transport	11/316	259/23355	0.000855904	0.00707131	0.00477156	Msr1/Dab2/Nr1h3/Emb/Lgals3/Actb/Fcgr3/Fcer1g/Pltp/Park7/Npc2	11
up	GO:0032891	negative regulation of organic acid transport	4/316	32/23355	0.00087691	0.00722704	0.00487665	Cyp4f18/Il1b/Il1rn/Fis1	4
up	GO:0002279	mast cell activation involved in immune response	5/316	55/23355	0.000878508	0.00722704	0.00487665	Il4ra/Fgr/Fcer1g/Rac2/Stxbp2	5
up	GO:0072594	establishment of protein localization to organelle	15/316	433/23355	0.000891499	0.00731827	0.00493821	Cdkn1a/Bax/Tspo/Cfl1/Tgfb1/Hcls1/Ap2m1/Cd68/Cct8/Chmp4b/Snf8/Ran/Cct7/Fis1/Timm13	15
up	GO:0006874	cellular calcium ion homeostasis	16/316	480/23355	0.000911561	0.00746704	0.0050386	Ccr1/Cxcl2/Coro1a/Bax/Il1b/Ccr2/Tgfb1/Eif5a/Calm3/Cd40/Ptpn6/Cyba/Cd52/Bak1/1600014C10Rik/Fis1	16
up	GO:0042176	regulation of protein catabolic process	14/316	390/23355	0.000935765	0.00764904	0.0051614	Ier3/Il1b/Dab2/Psme2/Ctsc/Oaz1/Gpx1/Snx3/Trim30a/Snf8/Psme1/Park7/Pdcl3/Ubb	14
up	GO:0000082	G1/S transition of mitotic cell cycle	9/316	184/23355	0.000938962	0.00765891	0.00516806	Cdkn1a/Psme2/Slfn1/Cdk2ap2/Ccnd2/Ptpn6/Taf10/Psme1/Eif4ebp1	9
up	GO:0002534	cytokine production involved in inflammatory response	5/316	56/23355	0.000954092	0.00774352	0.00522516	Pycard/Myd88/Gpsm3/Il1r2/Tarm1	5
up	GO:0002548	monocyte chemotaxis	5/316	56/23355	0.000954092	0.00774352	0.00522516	Ccr1/Lgmn/Ccr2/Pla2g7/Lgals3	5
up	GO:0031346	positive regulation of cell projection organization	15/316	436/23355	0.000955369	0.00774352	0.00522516	Fn1/Pfn1/Sgk1/Cfl1/Dynll1/Mif/Twf2/Grn/Snx3/Rac2/Ranbp1/Rac1/Actr3/Arpc2/Cdc42	15
up	GO:0043393	regulation of protein binding	10/316	223/23355	0.000968019	0.00781315	0.00527214	Cdkn1a/Bax/Dab2/Actb/Spon1/Ctsz/Ran/Park7/Actr3/Cdc42	10
up	GO:1903039	positive regulation of leukocyte cell-cell adhesion	10/316	223/23355	0.000968019	0.00781315	0.00527214	Coro1a/Il1b/Pnp/Ccr2/Tgfb1/Pycard/Hes1/Gm5150/Il4ra/Lgals1	10
up	GO:0002862	negative regulation of inflammatory response to antigenic stimulus	3/316	15/23355	0.000989438	0.00790319	0.0053329	Fcgr2b/Psmb4/Gpx1	3
up	GO:0032511	late endosome to vacuole transport via multivesicular body sorting pathway	3/316	15/23355	0.000989438	0.00790319	0.0053329	Chmp4b/Snf8/Chmp5	3
up	GO:0042776	mitochondrial ATP synthesis coupled proton transport	3/316	15/23355	0.000989438	0.00790319	0.0053329	Atp5b/Atp5c1/Atp5d	3
up	GO:0060700	regulation of ribonuclease activity	3/316	15/23355	0.000989438	0.00790319	0.0053329	Oas1a/Oasl1/Oas1g	3
up	GO:1903543	positive regulation of exosomal secretion	3/316	15/23355	0.000989438	0.00790319	0.0053329	Sdc4/Chmp2a/Snf8	3
up	GO:0060562	epithelial tube morphogenesis	14/316	393/23355	0.00100676	0.00802492	0.00541504	Pfn1/Itgax/Spint1/Cfl1/Tgfb1/Hes1/Ppp1ca/Mmp14/Ctsz/Sdc4/Csnk2b/Bsg/Ctsh/Vasp	14
up	GO:0010769	regulation of cell morphogenesis involved in differentiation	7/316	116/23355	0.00102951	0.00818931	0.00552596	Sgk1/Dab2/Cib1/Calr/Rac1/Actr3/Arpc2	7
up	GO:0060761	negative regulation of response to cytokine stimulus	5/316	57/23355	0.0010344	0.00821124	0.00554077	Arg1/Ecm1/Samhd1/Il1rn/Il1r2	5
up	GO:2000045	regulation of G1/S transition of mitotic cell cycle	7/316	117/23355	0.00108258	0.00856077	0.00577662	Cdkn1a/Psme2/Slfn1/Cdk2ap2/Ccnd2/Ptpn6/Psme1	7
up	GO:0010876	lipid localization	16/316	488/23355	0.00108288	0.00856077	0.00577662	Msr1/Tspo/Cyp4f18/Il1b/Dab2/Nr1h3/Prelid1/Slc7a11/Mif/Il1rn/Pltp/Pitpna/Prelid3b/Gm2a/Npc2/Fis1	16
up	GO:0007005	mitochondrion organization	16/316	489/23355	0.0011061	0.00866373	0.00584609	Ier3/Bax/Tspo/Pnp/Sod2/Pycard/Prelid1/Rab5if/Gpx1/Bak1/Ndufb8/Slc25a5/Park7/Atp5d/Fis1/Timm13	16
up	GO:0032509	endosome transport via multivesicular body sorting pathway	4/316	34/23355	0.00110716	0.00866373	0.00584609	Chmp2a/Chmp4b/Snf8/Chmp5	4
up	GO:0033032	regulation of myeloid cell apoptotic process	4/316	34/23355	0.00110716	0.00866373	0.00584609	Fcgr2b/Slc7a11/Mif/Fcer1g	4
up	GO:0044275	cellular carbohydrate catabolic process	4/316	34/23355	0.00110716	0.00866373	0.00584609	Tpi1/Ppp1ca/Pgam1/Gusb	4
up	GO:0090218	positive regulation of lipid kinase activity	4/316	34/23355	0.00110716	0.00866373	0.00584609	Tgfb1/Fgr/Rac1/Cdc42	4
up	GO:0046330	positive regulation of JNK cascade	6/316	86/23355	0.00111022	0.0086701	0.00585039	Fcgr2b/Il1b/Pycard/Lmnb1/Myd88/Cdc42	6
up	GO:0033003	regulation of mast cell activation	5/316	58/23355	0.00111962	0.00870818	0.00587609	Il4ra/Fgr/Fcer1g/Rac2/Stxbp2	5
up	GO:1900024	regulation of substrate adhesion-dependent cell spreading	5/316	58/23355	0.00111962	0.00870818	0.00587609	Dab2/Cib1/Calr/Rac1/Arpc2	5
up	GO:0051656	establishment of organelle localization	14/316	399/23355	0.00116242	0.00902282	0.0060884	Cfl1/Il4ra/Fgr/Chmp2a/Fcer1g/Rac2/Chmp4b/Eif6/Chmp5/Ran/Actr3/Cdc42/Stxbp2/Ubb	14
up	GO:0070507	regulation of microtubule cytoskeleton organization	8/316	153/23355	0.00116773	0.00904582	0.00610392	Sgk1/Cib1/Cdk2ap2/Chmp2a/Capzb/Chmp4b/Chmp5/Rac1	8
up	GO:0070372	regulation of ERK1 and ERK2 cascade	12/316	312/23355	0.00119379	0.0092291	0.0062276	Ccr1/Fn1/Scimp/Il1b/Dab2/Cib1/Tgfb1/Pycard/Mif/Ptpn6/Atp6v0c/Dusp6	12
up	GO:0019886	antigen processing and presentation of exogenous peptide antigen via MHC class II	3/316	16/23355	0.00120562	0.00926477	0.00625166	Ifi30/Fcgr2b/Fcer1g	3
up	GO:1903541	regulation of exosomal secretion	3/316	16/23355	0.00120562	0.00926477	0.00625166	Sdc4/Chmp2a/Snf8	3
up	GO:2001267	regulation of cysteine-type endopeptidase activity involved in apoptotic signaling pathway	3/316	16/23355	0.00120562	0.00926477	0.00625166	Bax/Gsn/Park7	3
up	GO:0043470	regulation of carbohydrate catabolic process	5/316	59/23355	0.00120993	0.00927938	0.00626152	Ier3/Ppp1ca/Pgam1/Mif/Eif6	5
up	GO:0043302	positive regulation of leukocyte degranulation	4/316	35/23355	0.00123683	0.00944799	0.00637529	Il4ra/Fgr/Fcer1g/Stxbp2	4
up	GO:0048147	negative regulation of fibroblast proliferation	4/316	35/23355	0.00123683	0.00944799	0.00637529	Ifi30/Bax/Sod2/Fth1	4
up	GO:0031589	cell-substrate adhesion	13/316	358/23355	0.00127244	0.00970078	0.00654587	Coro1a/Fn1/Dab2/Cib1/Cfl1/Mmp14/Lgals1/Sdc4/Calr/Rac2/Rac1/Actg1/Arpc2	13
up	GO:0055074	calcium ion homeostasis	16/316	496/23355	0.00128075	0.00974486	0.00657561	Ccr1/Cxcl2/Coro1a/Bax/Il1b/Ccr2/Tgfb1/Eif5a/Calm3/Cd40/Ptpn6/Cyba/Cd52/Bak1/1600014C10Rik/Fis1	16
up	GO:2000116	regulation of cysteine-type endopeptidase activity	10/316	232/23355	0.00130385	0.00985539	0.0066502	Bax/Lgmn/Gsn/Pycard/Gpx1/Hip1/Bak1/Park7/Psmb9/Fis1	10
up	GO:0043271	negative regulation of ion transport	13/316	359/23355	0.00130458	0.00985539	0.0066502	Cyp4f18/Il1b/Nr1h3/Tgfb1/Hes1/Erp29/Il1rn/Oaz1/Snx3/Park7/Anxa5/Fis1/1810037I17Rik	13
up	GO:0006749	glutathione metabolic process	5/316	60/23355	0.00130552	0.00985539	0.0066502	Sod2/Slc7a11/Gpx1/Ethe1/Park7	5
up	GO:1905953	negative regulation of lipid localization	5/316	60/23355	0.00130552	0.00985539	0.0066502	Cyp4f18/Il1b/Nr1h3/Il1rn/Fis1	5
up	GO:2001235	positive regulation of apoptotic signaling pathway	8/316	156/23355	0.00132228	0.0099624	0.00672241	Bax/Pycard/Ppp1ca/Ctsc/Ctsh/Park7/Fis1/Ubb	8
up	GO:0033005	positive regulation of mast cell activation	4/316	36/23355	0.00137676	0.0103324	0.00697206	Il4ra/Fgr/Fcer1g/Stxbp2	4
up	GO:0090313	regulation of protein targeting to membrane	4/316	36/23355	0.00137676	0.0103324	0.00697206	Cib1/Actr3/Arpc2/Fis1	4
up	GO:0051101	regulation of DNA binding	7/316	122/23355	0.001381	0.0103441	0.00697995	Tgfb1/Hes1/Calm1/H1f0/Taf10/Edf1/Park7	7
up	GO:0007346	regulation of mitotic cell cycle	15/316	453/23355	0.00139512	0.0104296	0.00703764	Ier3/Cdkn1a/Il1b/Lgmn/Tgfb1/Psme2/Slfn1/Hes1/Cdk2ap2/Ccnd2/Ptpn6/Lmnb1/Psme1/Eif4ebp1/Cdc42	15
up	GO:0003159	morphogenesis of an endothelium	3/316	17/23355	0.00144938	0.0106694	0.0071995	Itgax/Csnk2b/Bsg	3
up	GO:0045346	regulation of MHC class II biosynthetic process	3/316	17/23355	0.00144938	0.0106694	0.0071995	Pf4/Spi1/Tmem106a	3
up	GO:0051014	actin filament severing	3/316	17/23355	0.00144938	0.0106694	0.0071995	Capg/Gsn/Cfl1	3
[truncated: 810 more rows]

## Sheet: 0 RT vs RT+TMZ
Cluster	ID	Description	GeneRatio	BgRatio	pvalue	p.adjust	qvalue	geneID	Count
[truncated: 380 more rows]

[truncated: 34 more sheets: 0 RT+TMZ vs RT+TMZ+MET, 2 untr vs RT, 2 RT vs RT+TMZ, 2 RT+TMZ vs RT+TMZ+MET, 7 untr vs RT, 7 RT vs RT+TMZ, 7 RT+TMZ vs RT+TMZ+MET, 14 untr vs RT, 19 untr vs RT, 1 untr vs RT, 1 RT vs RT+TMZ, 1 RT+TMZ vs RT+TMZ+MET, 4 untr vs RT, 4 RT vs RT+TMZ, 4 RT+TMZ vs RT+TMZ+MET, 6 untr vs RT, 6 RT vs RT+TMZ, 6 RT+TMZ vs RT+TMZ+MET, 16 RT+TMZ vs RT+TMZ+MET, 22 untr vs RT …]
