# Supplementary material for: Radio-chemotherapy and metformin selectively modulate the heterogeneous landscape of glioma with ribosome biogenesis, long non coding RNA and immune-escape markers as major player
Source: Int J Biol Sci. 2025 May 27;21(8):3527–54. doi: 10.7150/ijbs.103194 (PMC12160513; doi:10.7150/ijbs.103194)
Supplement: Supplementary file 9 — Supplementary data 8. [file ijbsv21p3527s9.xlsx]

## Sheet: 5 untr vs RT
X	p_val	avg_log2FC	pct.1	pct.2	p_val_adj
Apoe	5.52761e-144	-3.00486	0.84	0.991	1.15433e-139
AY036118	1.57855e-103	-2.619	0.808	1	3.29649e-99
Lyz2	5.44894e-85	-1.6968	0.389	0.822	1.1379e-80
Tmsb4x	9.72459e-67	-1.47601	0.95	0.986	2.03079e-62
Klk8	8.11435e-69	1.41077	0.913	0.401	1.69452e-64
C1qa	7.19291e-28	-1.21607	0.532	0.722	1.50209e-23
C1qb	8.79451e-26	-1.15975	0.461	0.67	1.83656e-21
Ccl4	1.75535e-16	-1.15264	0.337	0.527	3.66571e-12
Ctss	6.41954e-26	-1.12923	0.473	0.662	1.34059e-21
Uba52	3.02985e-88	-1.07471	0.994	0.966	6.32723e-84
Ly6a	3.55736e-24	1.03976	0.959	0.802	7.42883e-20
Tmsb10	8.38924e-69	-1.0393	1	0.994	1.75192e-64
Gm42418	6.43591e-27	-0.989717	1	1	1.34401e-22
Il1b	9.47877e-18	-0.830858	0.304	0.51	1.97945e-13
Mbp	6.63574e-14	-0.830498	0.337	0.501	1.38574e-09
Ptn	3.92812e-20	-0.82186	0.651	0.742	8.2031e-16
S100a6	4.62603e-23	-0.815713	0.916	0.871	9.66054e-19
Gpnmb	5.87661e-43	0.815686	0.996	0.908	1.22721e-38
Tspan4	9.181e-50	0.811928	0.986	0.728	1.91727e-45
Cryab	1.00812e-31	0.799083	0.985	0.736	2.10527e-27
Rpl31	3.12043e-71	-0.792471	0.999	0.991	6.51639e-67
Mt2	8.98093e-41	-0.781542	0.97	0.926	1.87549e-36
Apol9a	9.46606e-60	0.760345	0.99	0.633	1.9768e-55
Rps26	9.08812e-59	-0.757821	1	1	1.89787e-54
C1qc	9.98683e-13	-0.754027	0.318	0.487	2.08555e-08
Ddit3	2.10439e-54	0.750789	0.962	0.536	4.3946e-50
Mt1	9.82256e-48	-0.737921	0.978	0.974	2.05124e-43
Isg15	4.77501e-33	0.724796	0.996	0.854	9.97166e-29
Cox6c	7.06224e-66	-0.724756	0.999	0.989	1.47481e-61
Trib3	4.48173e-50	0.721449	0.869	0.433	9.3592e-46
Bst2	9.53719e-63	0.693677	1	0.994	1.99165e-58
Ifit3	3.39938e-38	0.687127	0.805	0.384	7.09892e-34
Gdf15	6.55582e-38	0.685731	0.862	0.444	1.36905e-33
Ly6c1	1.52829e-15	0.681931	0.687	0.413	3.19152e-11
Rpl36a	2.75985e-52	-0.677241	1	0.971	5.76339e-48
Ccl3	7.32743e-18	-0.6635	0.129	0.33	1.53019e-13
Polr2k	9.65766e-34	-0.662969	0.941	0.814	2.01681e-29
Rgcc	2.12268e-17	0.656213	0.998	0.905	4.43278e-13
Rps25	2.62877e-69	-0.653368	1	1	5.48966e-65
Rpl35	8.83144e-63	-0.65199	1	0.994	1.84427e-58
Tagln2	1.81891e-28	0.648922	0.996	0.828	3.79843e-24
H2-T22	2.69151e-45	0.645768	0.999	0.84	5.62068e-41
H2-T23	3.43362e-36	0.645711	0.995	0.842	7.17043e-32
Nts	1.89319e-09	-0.638527	0.321	0.473	3.95356e-05
Rsad2	3.19601e-33	0.635851	0.851	0.427	6.67422e-29
Tmeff2	1.23418e-42	-0.629111	0.015	0.264	2.57735e-38
H2afx	1.92197e-30	0.623938	0.962	0.639	4.01365e-26
Rps3	1.65909e-78	0.61459	1	1	3.46468e-74
Eef2	2.93667e-63	0.613666	1	0.989	6.13265e-59
Tubb3	1.43452e-16	0.609299	0.966	0.728	2.9957e-12
Ube2s	1.53886e-39	0.596786	1	0.974	3.2136e-35
Chl1	2.14217e-09	-0.591301	0.759	0.662	4.4735e-05
Egr1	8.76988e-16	0.59072	0.9	0.628	1.83141e-11
Cox7a2	2.13851e-46	-0.581712	0.996	0.946	4.46584e-42
Rps2	2.44538e-80	0.577899	1	1	5.10668e-76
Rpl23a	3.05224e-63	-0.574194	1	1	6.37399e-59
Trf	2.29277e-09	-0.571741	0.968	0.811	4.78799e-05
Rpl37a	6.07331e-58	-0.570214	1	0.997	1.26829e-53
Rps5	1.29254e-78	0.569946	1	1	2.69921e-74
Col18a1	1.29948e-45	0.566445	0.861	0.427	2.7137e-41
Actb	8.21078e-35	-0.560931	1	1	1.71466e-30
Cox7c	5.64298e-33	-0.557953	1	0.96	1.17842e-28
Atp5l	3.93248e-38	-0.55774	1	0.963	8.21219e-34
Cbx3	3.70014e-27	-0.552353	1	0.971	7.727e-23
Gstp1	8.18211e-20	-0.544957	0.936	0.765	1.70867e-15
Oaz1	9.59884e-64	0.542789	1	1	2.00453e-59
Rps27	1.06122e-51	-0.541071	1	0.997	2.21614e-47
Atp5md	5.58668e-19	-0.532996	0.998	0.911	1.16667e-14
Fth1	9.21767e-19	-0.530989	1	1	1.92493e-14
Cxcl2	1.5827e-08	-0.529557	0.245	0.381	0.000330516
Ier2	8.07046e-20	0.528817	0.977	0.731	1.68535e-15
Ifit1	2.84688e-35	0.527816	0.724	0.324	5.94515e-31
Rhox5	1.31282e-09	0.525354	0.307	0.155	2.74156e-05
Igtp	2.02088e-22	0.52429	0.999	0.894	4.22021e-18
Ndufa4	1.94277e-35	-0.523824	0.999	0.946	4.05708e-31
Shmt2	1.15547e-34	0.521398	0.99	0.642	2.41298e-30
Apol9b	9.13839e-45	0.520042	0.953	0.539	1.90837e-40
Cst3	1.47237e-11	-0.515998	0.993	0.943	3.07476e-07
Rpl35a	1.55874e-56	-0.512722	1	1	3.25512e-52
Snrpg	1.76999e-37	-0.511856	0.999	0.963	3.69627e-33
Eif3f	1.5338e-47	0.511696	1	0.911	3.20303e-43
S100a1	3.38805e-08	-0.509553	0.819	0.693	0.000707527
Cd151	9.46158e-45	0.509544	0.97	0.542	1.97586e-40
Taldo1	2.69174e-30	0.509245	0.993	0.751	5.62117e-26
Cd52	5.16532e-14	-0.509123	0.165	0.344	1.07867e-09
Rps17	5.59885e-51	-0.507271	1	0.991	1.16921e-46
Rps27l	2.21961e-33	-0.50645	0.999	0.914	4.63521e-29
Ndufc1	5.64499e-16	-0.505498	0.954	0.762	1.17884e-11
Cox17	2.46325e-23	-0.501223	0.975	0.817	5.14401e-19
Id3	4.89951e-14	0.49974	0.798	0.521	1.02316e-09
Polr2f	1.25878e-28	-0.499727	0.998	0.94	2.62871e-24
Rpl39	3.70917e-56	-0.499703	1	1	7.74587e-52
Elob	1.09749e-40	-0.498319	1	0.948	2.29188e-36
Atp5j2	6.16517e-31	-0.497466	0.995	0.917	1.28747e-26
Serpinh1	5.17862e-29	0.494779	0.983	0.648	1.08145e-24
Nop10	1.54194e-16	-0.493419	0.968	0.817	3.22004e-12
Ramp1	1.14585e-29	0.490148	0.542	0.163	2.39289e-25
Cyba	5.04602e-10	-0.488551	0.171	0.315	1.05376e-05
Tomm6	5.21477e-22	-0.487713	0.994	0.854	1.089e-17
Mrpl52	4.4078e-17	-0.486732	0.985	0.814	9.2048e-13
Atox1	1.66687e-23	-0.482837	0.977	0.862	3.48092e-19
Rps21	9.67262e-57	-0.482412	1	1	2.01993e-52
Fau	1.76196e-51	-0.478455	1	1	3.67949e-47
Atpif1	4.04785e-29	-0.478105	0.998	0.917	8.45312e-25
Nupr1	1.78164e-38	0.476425	0.899	0.461	3.7206e-34
Acot1	6.35594e-42	0.474766	0.903	0.473	1.32731e-37
Ndufa5	8.47201e-20	-0.472025	0.963	0.808	1.76921e-15
Rpl30	9.26619e-63	-0.471803	1	1	1.93506e-58
Cavin3	5.93659e-35	0.469426	0.974	0.585	1.23974e-30
Dnajb1	4.299e-38	0.467453	0.956	0.519	8.97759e-34
Rack1	4.94291e-52	0.467152	1	1	1.03223e-47
Cdk4	2.47504e-44	0.466407	1	0.92	5.16862e-40
Rpl22	7.57945e-37	-0.4664	1	0.986	1.58282e-32
Tap2	3.1911e-30	0.464271	0.985	0.653	6.66397e-26
C4b	1.34161e-25	0.464153	0.99	0.728	2.80169e-21
Ube2l6	1.58078e-34	0.460852	0.972	0.619	3.30115e-30
Tle5	7.17367e-32	0.458487	0.998	0.928	1.49808e-27
Sec61g	1.82868e-25	-0.457176	0.998	0.946	3.81883e-21
Atxn7l3b	5.21008e-32	0.455166	0.991	0.625	1.08802e-27
Ndufb1-ps	1.53197e-17	-0.453204	0.99	0.831	3.19921e-13
Ndufb4	1.80151e-15	-0.452726	0.957	0.785	3.7621e-11
Eif3k	5.02419e-44	0.451827	1	0.905	1.0492e-39
Tmem258	1.94263e-19	-0.450869	0.969	0.837	4.0568e-15
Sem1	1.60178e-24	-0.450387	0.999	0.885	3.34499e-20
Bsg	1.27424e-41	0.447957	0.998	0.957	2.66099e-37
Uqcrh	8.15236e-18	-0.441581	0.979	0.851	1.70246e-13
Fosb	1.75607e-17	0.439277	0.829	0.521	3.66719e-13
Ndufb3	6.14484e-15	-0.438387	0.962	0.759	1.28323e-10
Rplp0	1.28365e-52	0.438164	1	1	2.68065e-48
Snhg1	4.0453e-21	0.435996	0.969	0.622	8.44781e-17
Gng5	1.29812e-27	-0.435148	0.996	0.926	2.71085e-23
Romo1	2.73329e-09	-0.432975	0.945	0.756	5.70793e-05
Cd81	1.13692e-14	0.432047	0.999	0.934	2.37423e-10
Eif5	2.66745e-26	0.431806	0.999	0.811	5.57044e-22
Rpl36	4.8999e-49	-0.431179	1	0.997	1.02325e-44
Micos10	2.28222e-14	-0.429122	0.95	0.759	4.76595e-10
Cox5b	1.55292e-20	-0.428012	1	0.943	3.24297e-16
Lgals1	4.41932e-20	-0.427717	1	0.994	9.22886e-16
Ifitm3	1.89444e-34	0.426966	1	0.989	3.95616e-30
Pnpla2	2.10748e-41	0.423895	0.947	0.501	4.40105e-37
Morf4l2	5.03616e-11	-0.423801	0.979	0.777	1.0517e-06
Sub1	7.51499e-20	-0.423272	1	0.974	1.56936e-15
Atp2b1	3.69354e-36	0.42267	0.98	0.579	7.71323e-32
Atp5e	3.91156e-31	-0.421281	0.996	0.928	8.16852e-27
Grn	2.42886e-25	0.419811	0.991	0.777	5.07219e-21
Atp5mpl	3.67134e-17	-0.419029	0.984	0.808	7.66687e-13
Rpl3	1.95608e-48	0.416126	1	1	4.08489e-44
Ndufa11	2.54473e-12	-0.414711	0.964	0.762	5.31416e-08
Gm4951	1.17532e-27	0.413566	0.881	0.516	2.45442e-23
Rsrp1	8.09642e-18	0.411906	0.975	0.676	1.69078e-13
Eif3a	4.34745e-21	0.410609	0.998	0.817	9.07879e-17
Jun	4.69474e-12	0.409581	0.98	0.799	9.80402e-08
Ywhaz	1.00467e-19	-0.407837	0.995	0.857	2.09806e-15
Txn1	7.15148e-27	-0.407032	1	0.989	1.49344e-22
Ndufa7	2.9441e-24	-0.406841	0.996	0.908	6.14816e-20
Tomm7	3.84824e-23	-0.406398	0.996	0.903	8.03629e-19
Krtcap2	1.3727e-21	-0.404809	0.996	0.923	2.8666e-17
Rps28	4.10717e-49	-0.40111	1	0.997	8.57701e-45
H2-K1	1.291e-20	0.397596	0.996	0.977	2.69599e-16
Nono	1.17439e-17	-0.395484	0.995	0.871	2.45248e-13
Ddx5	2.10212e-19	-0.393887	0.999	0.986	4.38985e-15
Psmb10	5.55097e-23	0.393563	0.999	0.903	1.15921e-18
Car6	7.96185e-44	0.393304	0.667	0.212	1.66267e-39
Nmi	7.07519e-26	0.391283	0.983	0.656	1.47751e-21
Ndufa6	2.86098e-12	-0.389839	0.975	0.791	5.97459e-08
Lsm5	1.31952e-11	-0.389832	0.982	0.774	2.75554e-07
Fbxo7	3.14153e-27	0.389529	0.985	0.63	6.56046e-23
Polr2j	1.96192e-13	-0.387409	0.984	0.797	4.09708e-09
Ptov1	1.06384e-28	0.386504	0.998	0.736	2.22163e-24
Uqcrb	1.71361e-13	-0.38405	0.985	0.817	3.57854e-09
Rps23	3.27047e-42	-0.383785	1	1	6.82973e-38
Uqcr10	6.03813e-18	-0.383752	0.994	0.868	1.26094e-13
Pcmt1	4.77159e-23	0.383595	0.998	0.825	9.96451e-19
Plpp2	3.77095e-31	0.382554	0.986	0.63	7.87488e-27
Rbbp7	2.1684e-17	-0.381467	0.994	0.891	4.52826e-13
Ankrd11	3.19724e-19	0.37969	0.983	0.645	6.67679e-15
Tcf12	4.17074e-08	-0.379278	0.979	0.782	0.000870976
Snrpe	1.3865e-15	-0.378508	0.988	0.871	2.89544e-11
Atf4	1.75671e-20	0.377239	0.998	0.88	3.66854e-16
Cct6a	2.93596e-11	-0.376618	0.998	0.911	6.13117e-07
Rnaseh2c	4.90258e-09	-0.376386	0.963	0.799	0.000102381
Atp5k	2.43068e-13	-0.376184	0.99	0.834	5.07598e-09
Fn1	2.16627e-22	0.376149	0.679	0.321	4.52382e-18
H2-Eb1	3.80595e-13	0.374239	0.996	0.94	7.94797e-09
Rbm8a	5.61401e-10	-0.373337	0.996	0.871	1.17237e-05
Ndufs5	1.89978e-16	-0.372124	0.99	0.837	3.9673e-12
Ppib	1.17969e-32	0.372071	0.998	0.986	2.46354e-28
Adgra3	7.80651e-30	0.370952	0.959	0.536	1.63023e-25
Pura	4.90667e-23	0.370518	0.98	0.65	1.02466e-18
Rtp4	6.48654e-29	0.36978	0.978	0.619	1.35458e-24
Sms	7.14009e-16	-0.367637	0.991	0.86	1.49107e-11
Rgs1	5.42592e-10	-0.367334	0.099	0.226	1.1331e-05
Atp5j	1.44295e-18	-0.366687	1	0.946	3.01331e-14
Ubl5	8.23482e-15	-0.36601	0.995	0.828	1.71968e-10
Dhrs7	3.18682e-45	0.365054	0.915	0.456	6.65504e-41
Pgp	1.34703e-18	0.364686	0.996	0.765	2.81301e-14
Psmb8	2.47394e-24	0.363276	1	0.98	5.16634e-20
Eif4ebp1	1.9625e-15	0.362289	0.99	0.814	4.09828e-11
Ccn1	2.35632e-27	0.361967	0.818	0.43	4.9207e-23
Iigp1	1.74162e-10	0.36185	0.916	0.665	3.63702e-06
Isg20	3.86449e-31	0.361363	0.909	0.516	8.07021e-27
Rpl21	2.81103e-34	-0.361284	1	1	5.87028e-30
Rpsa	2.46036e-39	0.360765	1	1	5.13796e-35
Csde1	4.70145e-10	-0.360319	0.972	0.765	9.81803e-06
Csrp2	1.4771e-22	0.359977	0.951	0.599	3.08463e-18
Slc25a3	3.42521e-29	0.359924	0.999	0.977	7.15287e-25
Bcl2a1b	1.98903e-12	-0.358629	0.091	0.238	4.1537e-08
Irf7	1.90161e-30	0.356916	0.95	0.564	3.97113e-26
Taf10	1.54912e-28	0.356353	1	0.877	3.23502e-24
Map2k2	1.91896e-27	0.355944	0.996	0.765	4.00736e-23
Gtpbp2	9.2541e-37	0.355059	0.898	0.441	1.93253e-32
Rbx1	5.91462e-17	-0.352339	0.993	0.862	1.23515e-12
Tubb4a	1.40363e-08	-0.351754	0.166	0.295	0.00029312
Hnrnpa3	9.82733e-13	-0.351623	0.999	0.911	2.05224e-08
Kdelr2	2.3023e-09	-0.351434	0.983	0.817	4.8079e-05
Ubxn1	4.45666e-26	0.350528	0.995	0.811	9.30683e-22
Reep5	4.04607e-23	0.349656	0.994	0.722	8.44941e-19
Ftl1	3.1781e-21	0.347624	1	0.994	6.63683e-17
Jdp2	1.24759e-37	0.34703	0.914	0.47	2.60534e-33
Ptms	1.44521e-10	0.345426	0.996	0.779	3.01803e-06
Srpk2	7.16451e-19	0.345419	0.988	0.696	1.49616e-14
Aig1	4.03071e-11	0.345418	0.995	0.874	8.41734e-07
Rpl34	7.25477e-26	-0.34465	1	1	1.51501e-21
Capg	7.49551e-21	0.343576	0.999	0.805	1.56529e-16
Emc10	5.12762e-21	0.343236	0.989	0.731	1.0708e-16
Trim47	7.35133e-43	0.342684	0.85	0.384	1.53518e-38
Tma7	7.54321e-14	-0.340938	0.994	0.828	1.57525e-09
AC149090.1	3.86976e-26	0.340334	0.963	0.585	8.08122e-22
Eny2	1.42401e-11	-0.339792	0.989	0.799	2.97375e-07
Magoh	1.64887e-10	-0.339541	0.977	0.794	3.44334e-06
Lsm3	4.61126e-10	-0.338997	0.986	0.794	9.6297e-06
Atp5d	6.40521e-30	0.338656	1	0.96	1.3376e-25
Actg1	6.65839e-17	0.338582	1	0.991	1.39047e-12
Serf2	8.85415e-18	-0.338363	1	0.96	1.84901e-13
Atp5b	3.03045e-30	0.337477	1	0.997	6.32849e-26
Ccl7	2.32014e-12	-0.337439	0.047	0.169	4.84514e-08
Hspe1	4.50522e-18	-0.33717	1	0.968	9.40824e-14
Rpl24	2.8842e-30	-0.33651	1	0.997	6.02307e-26
Eif3i	2.28389e-21	0.336445	0.999	0.934	4.76946e-17
Cox6a1	1.19795e-11	-0.336128	0.998	0.897	2.50168e-07
Echs1	6.46247e-24	0.334561	0.977	0.63	1.34956e-19
Gpx4	4.36356e-22	0.333015	0.999	0.966	9.11243e-18
Txn2	1.48066e-21	0.332934	0.995	0.777	3.09207e-17
Set	6.30674e-12	-0.331171	1	0.983	1.31704e-07
Tecr	1.188e-22	0.331112	0.994	0.799	2.48091e-18
Ly6e	6.83183e-20	0.329878	0.996	0.957	1.42669e-15
Col9a2	3.00306e-17	0.329788	0.986	0.725	6.27129e-13
Chchd1	2.91919e-15	-0.329699	0.99	0.848	6.09614e-11
Rps24	2.97133e-38	-0.32943	1	1	6.20503e-34
Rpl7	1.22013e-30	0.32824	1	1	2.54799e-26
Tra2a	1.021e-18	0.327503	0.988	0.716	2.13216e-14
Tbca	1.48376e-12	-0.326839	0.991	0.808	3.09853e-08
Ifi35	7.30914e-18	0.326132	0.993	0.805	1.52637e-13
AW112010	3.85534e-09	-0.323965	0.151	0.287	8.0511e-05
Lgals3bp	1.15537e-16	0.323732	0.986	0.679	2.41277e-12
Puf60	2.94147e-21	0.323317	0.979	0.705	6.14267e-17
Snrpd2	5.97116e-10	-0.322557	0.994	0.894	1.24696e-05
Rpl38	1.06494e-29	-0.322326	1	1	2.22391e-25
Ubb	1.45091e-20	0.320854	1	1	3.02993e-16
Snhg12	5.33098e-14	0.319063	0.963	0.636	1.11327e-09
Atxn2l	1.05974e-25	0.318666	0.975	0.556	2.21305e-21
Rps27a	6.0595e-36	-0.317422	1	1	1.26541e-31
Josd2	8.0363e-21	0.316342	0.983	0.682	1.67822e-16
H2-D1	2.98624e-16	0.316151	0.998	0.989	6.23617e-12
Cox8a	2.87769e-25	-0.314804	1	0.991	6.00948e-21
Neb	1.49776e-18	0.313997	0.922	0.556	3.12777e-14
Bcl7c	1.86141e-21	0.313645	0.985	0.716	3.88719e-17
Cenpw	4.13856e-08	-0.313537	0.966	0.762	0.000864256
Rlbp1	4.34985e-19	0.313164	0.989	0.673	9.0838e-15
Tmbim4	5.02589e-23	0.312598	0.991	0.771	1.04956e-18
Ebp	3.172e-28	0.311671	0.972	0.599	6.62408e-24
Eef1a1	3.93719e-31	0.310874	1	1	8.22203e-27
Ost4	2.99165e-10	-0.310495	0.984	0.819	6.24747e-06
Mrpl43	8.46786e-20	0.30861	0.996	0.791	1.76834e-15
Marcks	2.59428e-14	0.308518	0.959	0.619	5.41764e-10
Uqcr11	1.62577e-12	-0.306289	0.996	0.92	3.39509e-08
Hras	4.09762e-25	0.306224	0.98	0.653	8.55706e-21
Cycs	8.97845e-09	-0.30582	1	0.914	0.000187497
Stat2	1.38203e-35	0.305255	0.872	0.453	2.88609e-31
Cmpk2	6.81582e-33	0.304779	0.837	0.41	1.42335e-28
Trem2	3.59913e-08	-0.304727	0.112	0.232	0.000751606
Ndufa2	2.80188e-19	-0.30355	1	0.946	5.85117e-15
Plekhj1	7.56743e-27	0.301493	0.985	0.622	1.58031e-22
H2-DMa	2.39057e-16	0.30143	0.975	0.711	4.99222e-12
Snrpc	1.18861e-08	-0.301091	0.993	0.84	0.000248217
Sparc	8.24541e-17	0.300721	0.957	0.745	1.72189e-12
Basp1	6.36628e-11	0.300353	0.998	0.817	1.32947e-06
Snrpf	6.63329e-13	-0.29873	1	0.931	1.38523e-08
Glrx3	4.13609e-23	0.298407	0.994	0.794	8.6374e-19
Sec11a	3.96588e-19	0.298327	0.991	0.771	8.28196e-15
Ero1l	3.83704e-23	0.298172	0.957	0.556	8.01288e-19
Fdps	1.21085e-17	0.296877	0.894	0.539	2.52861e-13
Jund	6.61377e-10	0.29599	0.996	0.923	1.38115e-05
Lamtor2	3.39645e-09	-0.295977	0.973	0.771	7.0928e-05
Atp6v0b	9.91192e-16	0.295534	0.994	0.831	2.06991e-11
Sys1	1.21878e-19	0.295329	0.977	0.63	2.54518e-15
Fkbp8	6.92369e-20	0.294891	0.998	0.745	1.44587e-15
Nr2c2ap	3.97186e-19	0.29477	0.979	0.656	8.29443e-15
Kcnq1ot1	7.17216e-32	0.294339	0.757	0.312	1.49776e-27
Ndufs7	1.02882e-16	0.293255	0.998	0.808	2.14848e-12
Gpi1	6.40067e-20	0.292827	0.996	0.851	1.33665e-15
Rpl37	7.57589e-34	-0.292539	1	1	1.58207e-29
Cnpy2	9.82888e-17	0.292248	0.99	0.771	2.05256e-12
Hnrnpc	3.43878e-09	-0.291743	0.996	0.862	7.1812e-05
Cnn2	9.3402e-24	0.291217	0.893	0.516	1.95051e-19
Trim30a	1.66358e-27	0.290582	0.906	0.504	3.47405e-23
Usp18	9.26915e-28	0.29041	0.903	0.484	1.93568e-23
Pgls	5.12123e-18	0.290013	0.996	0.84	1.06947e-13
Ech1	1.84068e-28	0.289794	0.961	0.582	3.8439e-24
Slc3a2	5.95323e-11	0.28932	0.99	0.799	1.24321e-06
Ddrgk1	4.51412e-22	0.288716	0.984	0.619	9.42683e-18
Got1	2.20305e-21	0.287899	0.952	0.59	4.60062e-17
Afp	2.30878e-32	0.287312	0.743	0.315	4.82142e-28
Pih1d1	1.29876e-40	0.287195	0.93	0.484	2.71219e-36
Use1	1.34505e-21	0.28633	0.999	0.802	2.80886e-17
Calm2	6.32906e-09	-0.285989	0.999	0.971	0.00013217
Plac8	2.74842e-08	-0.285714	0.142	0.272	0.000573953
Cox7a2l	1.36439e-16	0.284616	0.998	0.854	2.84926e-12
Ift27	1.06836e-22	0.284117	0.954	0.599	2.23106e-18
Npdc1	1.25079e-25	0.283698	0.403	0.089	2.61202e-21
Pomp	2.14241e-09	-0.283394	0.999	0.931	4.474e-05
Gapdh	1.41165e-18	0.283119	1	0.997	2.94795e-14
Ndufs3	7.21238e-21	0.282944	0.993	0.794	1.50616e-16
Canx	2.50553e-08	-0.282365	0.993	0.868	0.00052323
Cox6b1	1.34694e-13	-0.282331	1	0.926	2.81281e-09
Polr2e	7.07829e-18	0.281733	0.993	0.808	1.47816e-13
Ezh2	2.02396e-13	0.281376	0.995	0.702	4.22664e-09
Cdkn1a	1.24885e-25	0.28056	0.766	0.398	2.60798e-21
Nedd4	6.26974e-09	-0.280537	1	0.877	0.000130931
Rpl8	3.75416e-29	0.279781	1	1	7.83981e-25
Timm50	2.21293e-17	0.277613	0.984	0.702	4.62127e-13
Rab34	5.51549e-16	0.277023	0.991	0.759	1.1518e-11
Brd2	2.88641e-10	0.276979	0.986	0.685	6.02768e-06
Tkt	7.57164e-15	0.276629	0.979	0.668	1.58118e-10
Ddost	1.71354e-15	0.276572	0.991	0.811	3.57839e-11
Yif1b	2.78922e-23	0.276323	0.977	0.628	5.82472e-19
Lamtor1	6.32739e-22	0.275953	0.984	0.639	1.32135e-17
Nnmt	3.11168e-40	0.275868	0.651	0.221	6.49812e-36
Rnf213	1.7946e-23	0.275738	0.931	0.516	3.74766e-19
Lgals7	6.52919e-09	-0.275532	0.191	0.332	0.000136349
Ifit3b	1.498e-30	0.275101	0.5	0.152	3.12828e-26
Atp5g1	4.29341e-10	-0.274714	0.999	0.974	8.96593e-06
Ccl12	5.26924e-09	-0.274489	0.084	0.201	0.000110038
Rpl13	4.39419e-32	0.274121	1	1	9.17639e-28
Irgm1	2.80506e-12	0.273676	1	0.905	5.85781e-08
Gbp6	2.20838e-17	0.27357	0.951	0.602	4.61177e-13
Mvb12a	1.76181e-21	0.273416	0.989	0.679	3.6792e-17
Rpl19	1.68092e-29	0.273323	1	1	3.51026e-25
Asns	7.56072e-12	0.273135	0.984	0.756	1.57891e-07
Rpl27	1.05742e-16	-0.271327	1	1	2.20821e-12
Abhd17a	6.75569e-23	0.270829	0.985	0.642	1.41079e-18
Smdt1	4.35886e-09	-0.270264	0.994	0.86	9.1026e-05
Nr2f6	1.41599e-32	0.269088	0.91	0.487	2.957e-28
Sec61b	5.462e-09	-0.268828	0.995	0.877	0.000114063
Cd9	3.70909e-11	0.268328	0.995	0.934	7.74569e-07
Galk1	9.31482e-16	0.26815	0.985	0.725	1.94521e-11
B2m	2.95638e-09	-0.267449	1	1	6.17381e-05
Psmb9	2.66078e-10	0.267155	0.998	0.891	5.5565e-06
Rras	1.38958e-44	0.26696	0.909	0.453	2.90186e-40
Slc38a2	4.16469e-13	0.266433	0.983	0.639	8.69712e-09
Slc25a28	3.00145e-25	0.266206	0.977	0.564	6.26793e-21
Gas5	4.89834e-11	-0.266051	0.998	0.954	1.02292e-06
Rpl36al	1.37099e-09	-0.265858	1	0.977	2.86304e-05
Gm26917	1.72335e-23	0.265761	0.743	0.39	3.59888e-19
Polr2l	1.25562e-22	0.264868	0.845	0.484	2.6221e-18
Uqcc2	5.38849e-11	-0.2646	0.991	0.854	1.12528e-06
Napa	9.59476e-24	0.264297	0.975	0.593	2.00367e-19
Rnh1	8.85364e-20	0.263838	0.983	0.688	1.84891e-15
Pkm	3.58019e-09	-0.26369	1	0.968	7.47652e-05
Lsm4	1.82594e-15	0.26316	0.999	0.883	3.81311e-11
Batf2	1.08246e-28	0.263132	0.712	0.344	2.2605e-24
Klf2	1.21239e-14	0.262998	0.698	0.413	2.53184e-10
Epsti1	1.74181e-17	0.262862	0.947	0.645	3.63742e-13
Rpl10	1.35253e-12	-0.262719	1	1	2.82449e-08
Lims2	9.85055e-27	0.262621	0.671	0.33	2.05709e-22
Laptm4a	4.70341e-13	0.262012	0.994	0.86	9.82213e-09
Ppp4c	2.6087e-19	0.261345	0.982	0.642	5.44775e-15
St13	1.24126e-08	-0.260629	0.998	0.868	0.000259212
Atraid	2.6037e-15	0.260428	0.988	0.696	5.4373e-11
Ilvbl	2.99331e-40	0.26018	0.857	0.404	6.25092e-36
Psme2	8.39944e-16	0.259431	1	0.917	1.75406e-11
Hsp90ab1	8.961e-22	0.259099	1	1	1.87132e-17
Fbxl6	3.99818e-31	0.258998	0.942	0.521	8.34941e-27
Tpm2	3.24132e-40	0.258992	0.869	0.401	6.76885e-36
Neat1	8.303e-15	0.25855	0.804	0.496	1.73392e-10
Rrp1	9.0482e-23	0.257912	0.995	0.842	1.88954e-18
Gm813	3.82438e-15	0.257852	0.335	0.12	7.98645e-11
Naca	1.01168e-24	0.257538	1	0.994	2.11268e-20
Ncln	2.06279e-25	0.257317	0.957	0.527	4.30772e-21
Gale	4.88088e-44	0.257112	0.808	0.358	1.01927e-39
Ddit4	6.59539e-20	0.256888	0.846	0.499	1.37731e-15
Herc6	1.4959e-17	0.256643	0.974	0.633	3.12389e-13
Olig1	1.4041e-08	0.255752	0.985	0.817	0.000293217
Cyb5r1	1.15863e-25	0.255542	0.803	0.424	2.41956e-21
Stmn4	4.28947e-08	-0.255504	0.108	0.229	0.000895771
Zfp644	1.49033e-32	0.255378	0.922	0.467	3.11225e-28
Wdr33	2.00262e-27	0.255305	0.967	0.536	4.18208e-23
Yeats4	1.20669e-24	0.254848	0.964	0.564	2.51994e-20
Psmd8	7.75803e-14	0.254381	0.996	0.819	1.62011e-09
Xaf1	7.11313e-15	0.254279	0.97	0.665	1.48544e-10
Bccip	5.57583e-15	0.254052	0.988	0.688	1.1644e-10
Psma6	3.8023e-17	0.253953	0.994	0.802	7.94035e-13
Psmb5	1.40563e-16	0.253146	0.995	0.92	2.93538e-12
Isoc1	2.73481e-29	0.25278	0.926	0.51	5.7111e-25
C2	1.79748e-22	0.252765	0.937	0.567	3.75367e-18
Axl	1.58014e-18	0.25219	0.978	0.619	3.29981e-14
Rexo2	3.35166e-13	0.25173	0.988	0.728	6.99926e-09
Tmem63b	2.0758e-23	0.25137	0.927	0.496	4.3349e-19
Fam89a	8.72018e-24	0.25056	0.914	0.519	1.82104e-19
Cdipt	1.97437e-33	0.250263	0.908	0.453	4.12307e-29

## Sheet: 5 RT vs RT+TMZ
X	p_val	avg_log2FC	pct.1	pct.2	p_val_adj
mt-Co2	3.17722e-09	2.75876	0.997	0.562	6.63499e-05
mt-Atp6	8.36021e-09	2.69653	0.989	0.75	0.000174586
mt-Nd1	3.89458e-08	2.51201	0.951	0.375	0.000813306
mt-Co3	4.04936e-09	2.50329	0.997	0.75	8.45628e-05
Rarres2	1.92488e-11	-2.43602	0.043	0.438	4.01974e-07
mt-Cytb	2.58754e-08	2.17789	0.989	0.438	0.000540357
Ttr	1.91396e-37	-1.87727	0.006	0.562	3.99693e-33
Dbi	2.95418e-08	-1.85698	0.997	0.938	0.000616921
Atp5e	3.61334e-08	-1.34919	0.928	0.938	0.000754575
Gm47248	3.98826e-11	-0.336163	0	0.125	8.32867e-07

## Sheet: 8 untr vs RT
X	p_val	avg_log2FC	pct.1	pct.2	p_val_adj
Apoe	2.5133e-111	-3.15208	0.75	0.988	5.24853e-107
AY036118	8.32477e-72	-2.19909	0.851	0.996	1.73846e-67
Malat1	4.77993e-12	-1.91655	0.993	0.981	9.98193e-08
Lyz2	3.07303e-74	-1.81002	0.303	0.826	6.41741e-70
Apod	7.79366e-10	-1.6624	0.231	0.398	1.62755e-05
C1qa	1.97146e-29	-1.35909	0.444	0.734	4.11699e-25
Tmsb4x	1.95923e-39	-1.24711	0.928	0.985	4.09145e-35
Trf	8.35775e-19	-1.24533	0.956	0.915	1.74535e-14
C1qb	1.36354e-24	-1.24448	0.376	0.664	2.84749e-20
Ly6c1	4.90618e-12	1.10627	0.649	0.405	1.02456e-07
Ctss	6.76237e-18	-1.0269	0.384	0.625	1.41219e-13
Hbb-bs	2.86982e-43	-1.00587	0.077	0.44	5.99304e-39
Gatm	2.5795e-14	-0.955899	0.914	0.853	5.38676e-10
Uba52	1.27712e-50	-0.947228	0.983	0.961	2.66702e-46
S100a6	8.14718e-21	-0.923378	0.903	0.903	1.70138e-16
C1qc	7.52767e-12	-0.917239	0.278	0.483	1.572e-07
Il1b	2.30614e-18	-0.882789	0.238	0.494	4.8159e-14
Tmsb10	1.04311e-39	-0.878153	0.997	0.988	2.17832e-35
Klk8	1.41531e-20	0.836995	0.912	0.614	2.9556e-16
Ly6a	1.24295e-14	0.819186	0.955	0.799	2.59566e-10
Spry2	4.85232e-14	-0.817508	0.805	0.795	1.01331e-09
Mbp	1.23501e-11	-0.781764	0.386	0.556	2.57907e-07
Tspan4	9.64907e-36	0.77997	0.987	0.761	2.01502e-31
Acot1	3.17288e-32	0.77557	0.895	0.502	6.62592e-28
Klk6	1.22196e-09	-0.767105	0.019	0.104	2.55181e-05
Cox6c	5.9676e-45	-0.751413	0.997	0.992	1.24621e-40
Rgcc	1.96126e-20	0.746139	0.984	0.873	4.0957e-16
Ccl4	1.22562e-12	-0.739542	0.286	0.479	2.55947e-08
Cxcl2	1.23787e-10	-0.73558	0.156	0.328	2.58505e-06
Bst2	2.08405e-64	0.735467	1	1	4.35212e-60
Fth1	1.32876e-19	-0.728566	1	1	2.77484e-15
Mt1	7.92057e-30	-0.719105	0.985	0.95	1.65405e-25
mt-Co2	3.06081e-13	-0.711077	0.996	0.996	6.39189e-09
Sparc	1.58806e-18	0.689729	0.969	0.741	3.31634e-14
Rps2	2.63653e-56	0.672801	1	1	5.50586e-52
Tyrobp	3.15817e-13	-0.671436	0.18	0.375	6.5952e-09
Rps5	9.56101e-63	0.657299	1	1	1.99663e-58
Rps3	9.62341e-68	0.652911	1	1	2.00966e-63
Mt2	1.67005e-25	-0.646406	0.961	0.927	3.48757e-21
Eif3f	2.2975e-49	0.638692	1	0.896	4.79788e-45
Rpl36a	1.64623e-30	-0.630125	0.999	0.985	3.43783e-26
Serpinh1	5.48955e-30	0.629169	0.983	0.633	1.14638e-25
Ramp1	2.14246e-15	0.619664	0.527	0.236	4.4741e-11
Tubb3	1.53637e-13	0.617873	0.862	0.595	3.2084e-09
Rack1	2.47031e-47	0.612988	1	1	5.15874e-43
Hba-a2	1.76572e-17	-0.595793	0.017	0.154	3.68735e-13
Hba-a1	8.42883e-15	-0.595478	0.023	0.151	1.76019e-10
Trib3	4.76196e-25	0.59354	0.727	0.382	9.9444e-21
Rplp0	9.57367e-48	0.587456	1	1	1.99927e-43
Cox17	1.12808e-21	-0.577649	0.948	0.853	2.35577e-17
Tagln2	7.32619e-17	0.57381	0.98	0.811	1.52993e-12
Atp5l	3.63131e-27	-0.572672	0.989	0.958	7.58326e-23
Rpl31	1.63028e-25	-0.571196	0.996	0.965	3.40452e-21
Ptn	3.45965e-10	-0.569353	0.543	0.656	7.22479e-06
Isg15	8.02613e-16	0.566617	0.999	0.915	1.6761e-11
mt-Nd4	1.5378e-09	-0.563687	0.993	0.977	3.21139e-05
Cbx3	2.11141e-16	-0.559937	0.985	0.934	4.40926e-12
Cox7a2	1.80252e-29	-0.551942	0.988	0.938	3.76421e-25
Ndufc1	5.54617e-10	-0.550485	0.891	0.745	1.15821e-05
mt-Nd3	3.22995e-09	-0.548342	0.915	0.792	6.74511e-05
Rps26	2.75288e-25	-0.547809	1	1	5.74883e-21
Actb	2.81549e-19	-0.545648	1	1	5.8796e-15
Tmeff2	2.59961e-34	-0.545323	0.008	0.22	5.42876e-30
AW112010	1.08248e-11	-0.541784	0.116	0.278	2.26054e-07
Chl1	2.10761e-08	-0.533778	0.777	0.745	0.000440133
Eif3i	5.8959e-29	0.529967	0.997	0.892	1.23124e-24
Eef2	7.13433e-43	0.529276	1	0.996	1.48986e-38
Ddit4	2.72883e-27	0.528148	0.812	0.459	5.69861e-23
Gstp1	6.77118e-10	-0.52749	0.891	0.764	1.41403e-05
Cox7c	1.28041e-27	-0.526991	0.997	0.958	2.67388e-23
Rps25	1.82194e-34	-0.523194	0.997	1	3.80475e-30
Cst3	1.77371e-09	-0.517802	0.997	0.961	3.70404e-05
Fabp5	7.8742e-10	-0.514021	0.872	0.807	1.64437e-05
Cyba	3.26753e-08	-0.512231	0.152	0.29	0.000682359
Cd52	8.22708e-10	-0.510252	0.133	0.286	1.71806e-05
Cdk4	3.46306e-28	0.509484	0.993	0.857	7.2319e-24
Apol9a	5.32268e-22	0.508046	0.977	0.695	1.11153e-17
Mt3	3.39615e-09	-0.503828	0.431	0.544	7.09219e-05
Gdf15	6.12108e-16	0.501067	0.695	0.386	1.27827e-11
Uqcr10	8.74142e-15	-0.48164	0.967	0.896	1.82547e-10
Rps27l	2.39302e-18	-0.481461	0.988	0.9	4.99734e-14
Rpsa	1.75081e-36	0.479266	1	1	3.65622e-32
Id3	1.34307e-09	0.477762	0.791	0.556	2.80473e-05
Atp5b	4.39475e-31	0.474755	0.999	0.985	9.17755e-27
Eif3k	3.21951e-35	0.473671	0.999	0.915	6.7233e-31
Nop10	8.60517e-16	-0.471108	0.956	0.846	1.79702e-11
Polr2k	4.65232e-10	-0.468783	0.898	0.737	9.71545e-06
Bsg	2.65991e-32	0.46826	1	0.973	5.55469e-28
Ubl5	1.18719e-17	-0.466349	0.969	0.869	2.4792e-13
Hmox1	3.53153e-11	0.465939	0.584	0.328	7.3749e-07
Atf4	5.22508e-19	0.465514	0.993	0.865	1.09115e-14
Oaz1	4.89e-36	0.464426	0.999	0.985	1.02118e-31
Pgk1	2.01732e-17	0.4611	0.999	0.861	4.21278e-13
Atp5mpl	7.09928e-12	-0.458432	0.951	0.815	1.48254e-07
Ube2s	7.75516e-15	0.456343	1	0.919	1.61951e-10
Rpl7	1.36236e-34	0.455751	1	0.996	2.84503e-30
Rpl35	9.48927e-22	-0.454997	0.999	0.985	1.98164e-17
Rpl8	8.38386e-34	0.449714	1	1	1.7508e-29
Bcl2a1b	1.81337e-14	-0.447445	0.068	0.236	3.78687e-10
Ddit3	1.33512e-20	0.447371	0.931	0.614	2.78813e-16
Rpl3	1.06921e-35	0.445767	1	1	2.23282e-31
Ptov1	6.33087e-24	0.44567	0.991	0.749	1.32207e-19
H2-T22	1.17845e-20	0.445071	0.995	0.853	2.46096e-16
Ppib	1.05064e-31	0.444968	1	0.973	2.19406e-27
Rpl30	4.34775e-39	-0.444226	1	1	9.07941e-35
Rpl37a	6.58503e-27	-0.44408	1	1	1.37515e-22
Josd2	4.06879e-21	0.443016	0.968	0.683	8.49686e-17
Ndufb3	1.84593e-13	-0.442591	0.911	0.799	3.85485e-09
Capg	7.97785e-21	0.441494	0.991	0.799	1.66601e-16
Apol9b	7.69567e-24	0.441469	0.911	0.575	1.60709e-19
Ndufa4	9.20204e-21	-0.439592	0.995	0.95	1.92166e-16
Tmem258	2.6166e-10	-0.436494	0.959	0.822	5.46424e-06
Rpl7a	3.95013e-31	0.435737	1	0.988	8.24905e-27
Car2	1.30509e-11	-0.435202	0.02	0.12	2.72543e-07
Atp5e	9.41908e-21	-0.433944	0.997	0.942	1.96699e-16
C130026I21Rik	1.23859e-21	0.432185	0.916	0.598	2.58655e-17
Gng5	3.11591e-19	-0.430087	0.995	0.923	6.50696e-15
Ndufa1	7.06557e-09	-0.429861	0.831	0.726	0.00014755
Atp5j2	2.72753e-21	-0.429805	0.987	0.911	5.69591e-17
Eif4ebp1	5.32051e-11	0.428533	0.968	0.795	1.11108e-06
Sec61g	2.25802e-17	-0.426842	0.992	0.931	4.71543e-13
Ndufa5	1.37681e-10	-0.424333	0.896	0.73	2.8752e-06
Atp5k	1.4679e-12	-0.418653	0.963	0.846	3.06541e-08
Hsp90ab1	1.0172e-26	0.417907	1	1	2.12422e-22
Psmb5	3.38259e-25	0.417079	0.997	0.876	7.06385e-21
Snhg1	6.54753e-17	0.416974	0.904	0.622	1.36732e-12
Uqcrh	1.16921e-11	-0.413935	0.952	0.865	2.44167e-07
Ctsc	4.73789e-08	-0.41373	0.106	0.232	0.000989414
Cox8a	9.42127e-26	-0.408431	1	0.988	1.96744e-21
Atp5md	3.7209e-11	-0.406289	0.988	0.896	7.77036e-07
Snrpg	1.53233e-12	-0.399716	0.992	0.927	3.19997e-08
Atpif1	1.79322e-13	-0.397189	0.985	0.861	3.74477e-09
Sem1	1.49586e-12	-0.396361	0.985	0.896	3.1238e-08
Aif1	7.85731e-11	-0.396309	0.093	0.243	1.64084e-06
Pgls	3.21888e-20	0.395022	0.991	0.834	6.72198e-16
Atp5d	1.17086e-27	0.39212	0.997	0.958	2.4451e-23
Eef1a1	4.04428e-33	0.39097	1	1	8.44566e-29
Gapdh	2.31203e-18	0.389549	1	0.996	4.82821e-14
Rpl19	4.10692e-34	0.389433	1	1	8.57649e-30
Ckb	1.92045e-12	0.38741	1	0.996	4.01047e-08
Rpl23a	2.67418e-26	-0.386775	1	1	5.58448e-22
Rps17	2.84854e-17	-0.386596	0.999	0.973	5.94861e-13
Grn	5.27519e-14	0.386536	0.991	0.807	1.10162e-09
Gm4951	3.96764e-13	0.385676	0.9	0.606	8.28563e-09
Cope	6.02342e-19	0.383029	0.988	0.795	1.25787e-14
Ndufa7	6.50657e-17	-0.38206	0.989	0.903	1.35877e-12
Chchd1	3.87679e-09	-0.37912	0.955	0.811	8.0959e-05
Map2k2	5.85417e-19	0.37682	0.989	0.768	1.22253e-14
Cd151	3.97959e-20	0.374484	0.965	0.649	8.31058e-16
Cox5b	3.46706e-09	-0.37383	0.993	0.903	7.24026e-05
Tle5	5.76584e-16	0.373119	0.997	0.907	1.20408e-11
Elob	1.03065e-17	-0.373109	0.993	0.938	2.1523e-13
Rpl13	2.91809e-30	0.37108	1	1	6.09384e-26
Eef1b2	1.13755e-24	0.370777	1	1	2.37555e-20
Pcmt1	1.26719e-13	0.370674	0.989	0.811	2.64628e-09
Psmd8	7.76481e-17	0.370248	0.989	0.772	1.62153e-12
Pnpla2	1.54358e-21	0.369158	0.887	0.548	3.22346e-17
Shmt2	1.58144e-17	0.368964	0.908	0.583	3.30251e-13
Tma7	1.01959e-08	-0.367251	0.963	0.807	0.000212922
Rps27	6.77411e-25	-0.365921	1	1	1.41464e-20
Tmem126a	4.4515e-17	0.365708	0.963	0.641	9.29607e-13
Spsb2	3.02052e-21	0.363672	0.852	0.51	6.30775e-17
Rpl39	6.86539e-26	-0.36292	1	1	1.4337e-21
Bin1	3.43316e-11	0.361963	0.951	0.691	7.16946e-07
Ifi35	2.4203e-13	0.361138	0.992	0.826	5.05431e-09
Aldoa	5.33187e-14	0.361024	0.999	0.938	1.11345e-09
Fau	8.75904e-18	-0.360233	1	1	1.82915e-13
Rab34	2.79032e-16	0.359892	0.985	0.757	5.82703e-12
Rpl4	4.17463e-20	0.359831	1	0.992	8.71789e-16
Dnttip1	3.10925e-16	0.359054	0.96	0.68	6.49305e-12
Apex1	2.58208e-16	0.357517	0.939	0.595	5.39217e-12
Atp2b1	1.76414e-20	0.357275	0.952	0.598	3.68406e-16
Plin2	5.05629e-14	0.35546	0.951	0.664	1.05591e-09
Rps21	2.9936e-29	-0.355435	1	1	6.25153e-25
Eif3a	2.30975e-11	0.354922	0.991	0.838	4.82345e-07
Ifit1	8.3964e-14	0.35455	0.71	0.398	1.75342e-09
Atox1	4.22356e-08	-0.353753	0.955	0.842	0.000882006
Gm26917	2.96891e-20	0.352262	0.733	0.398	6.19998e-16
Rras	8.98923e-24	0.352212	0.864	0.486	1.87722e-19
Tomm7	3.9992e-14	-0.35188	0.992	0.896	8.35154e-10
Uqcr11	1.00615e-11	-0.35072	0.989	0.9	2.10114e-07
Cuedc2	1.45581e-18	0.350287	0.996	0.819	3.04017e-14
Naca	2.34083e-30	0.346265	1	0.996	4.88835e-26
Rpl22	2.57071e-16	-0.345855	1	0.981	5.36841e-12
Rsad2	8.87891e-11	0.345206	0.737	0.444	1.85418e-06
Morf4l2	9.61818e-09	-0.343874	0.941	0.788	0.000200856
Polr2e	2.60881e-14	0.343818	0.989	0.807	5.44797e-10
Rpl35a	2.47178e-24	-0.343052	0.999	0.996	5.16182e-20
Rnh1	6.25358e-15	0.341247	0.975	0.718	1.30594e-10
Phb2	2.38171e-13	0.340547	0.992	0.857	4.97372e-09
Galk1	5.40612e-15	0.340383	0.959	0.703	1.12896e-10
Tkt	9.78981e-14	0.339453	0.945	0.656	2.04441e-09
Rlbp1	2.40883e-14	0.337357	0.931	0.641	5.03036e-10
Tomm6	1.74141e-10	-0.336948	0.989	0.842	3.63658e-06
Uqcc2	2.04986e-09	-0.335473	0.969	0.834	4.28072e-05
Il1a	6.53956e-12	-0.335009	0.064	0.208	1.36566e-07
Akr1b8	2.44929e-13	0.334797	0.912	0.587	5.11485e-09
Ldha	4.48483e-11	0.334342	0.999	0.88	9.36566e-07
Lgals1	2.88387e-08	-0.334088	1	1	0.000602239
Mndal	3.36843e-20	0.33104	0.831	0.467	7.0343e-16
Raly	1.21559e-16	0.329996	0.988	0.761	2.53851e-12
Mvb12a	3.63122e-18	0.329784	0.972	0.676	7.58307e-14
Tecr	6.43374e-13	0.328373	0.988	0.776	1.34356e-08
Rbx1	1.1804e-08	-0.327676	0.984	0.853	0.000246504
Fdps	1.29094e-10	0.326923	0.767	0.51	2.69587e-06
Fbl	2.20704e-15	0.326441	0.988	0.815	4.60897e-11
Arf5	3.4137e-17	0.325926	0.999	0.903	7.12882e-13
Rtraf	3.30236e-13	0.325881	0.992	0.807	6.89632e-09
Calm2	9.37875e-09	-0.325677	0.989	0.927	0.000195856
Tsfm	6.93757e-20	0.325292	0.956	0.622	1.44877e-15
Ly6e	6.48296e-13	0.323827	1	0.954	1.35384e-08
Akr1b3	2.40506e-15	0.323564	0.989	0.764	5.02249e-11
Rpl10a	1.0039e-23	0.323562	1	1	2.09644e-19
Rhoa	4.37099e-09	-0.322396	0.995	0.934	9.12795e-05
Isg20	1.6106e-16	0.320951	0.87	0.579	3.36342e-12
Rpl18a	2.02602e-22	0.320552	1	1	4.23094e-18
Adgra3	2.26435e-16	0.318069	0.899	0.556	4.72863e-12
Mrpl43	9.1043e-16	0.317969	0.991	0.753	1.90125e-11
Car6	1.72917e-19	0.31711	0.585	0.263	3.61103e-15
Ndufa2	7.11591e-12	-0.316812	0.995	0.896	1.48602e-07
Slc25a3	3.37532e-19	0.313083	1	0.973	7.04868e-15
Cct7	2.24539e-12	0.311826	0.996	0.846	4.68904e-08
Clic1	6.78155e-13	0.31085	0.996	0.938	1.41619e-08
Grpel1	2.45146e-12	0.310443	0.992	0.761	5.11939e-08
Tpi1	4.27735e-10	0.309775	0.996	0.873	8.93239e-06
Rps9	6.00108e-23	0.309286	1	1	1.25321e-18
Rps6	5.21135e-18	0.308165	1	0.992	1.08829e-13
Rpl17	1.53579e-21	0.30736	1	1	3.20719e-17
Cox7a2l	2.44985e-13	0.304802	0.992	0.849	5.11601e-09
Ywhaz	8.32121e-11	-0.304783	0.975	0.892	1.73772e-06
Psmb10	2.77121e-11	0.304276	0.993	0.919	5.78711e-07
Sdhb	2.37895e-14	0.303347	0.981	0.699	4.96797e-10
Txn1	3.0063e-08	-0.303156	1	0.958	0.000627806
Them6	3.52225e-17	0.302497	0.86	0.525	7.35552e-13
Slc38a2	5.42915e-12	0.30238	0.963	0.653	1.13377e-07
Hras	3.59259e-16	0.302031	0.943	0.625	7.50242e-12
Rpl15	5.1948e-20	0.301441	1	0.996	1.08483e-15
1110038B12Rik	2.21908e-08	0.300269	0.973	0.73	0.000463411
Rpl18	2.02784e-23	0.298528	1	0.996	4.23473e-19
Eif5	6.12412e-12	0.298006	0.993	0.846	1.2789e-07
Prmt1	1.34935e-12	0.296592	0.991	0.838	2.81785e-08
Glrx3	4.21966e-15	0.296093	0.985	0.745	8.81192e-11
Serf2	6.95624e-12	-0.295917	0.996	0.954	1.45267e-07
Txn2	1.02849e-13	0.295459	0.988	0.83	2.1478e-09
Bax	8.89786e-16	0.294327	0.993	0.764	1.85814e-11
Rbfa	1.30127e-13	0.294321	0.949	0.645	2.71744e-09
Eif5a	5.19751e-11	0.29392	1	0.977	1.0854e-06
Rsrp1	3.81779e-09	0.292852	0.972	0.741	7.97269e-05
Usp18	7.46083e-17	0.292304	0.86	0.517	1.55804e-12
Ubxn1	5.02057e-15	0.291896	0.995	0.803	1.04845e-10
Lpar4	9.37961e-13	0.291533	0.48	0.232	1.95874e-08
Gm10076	3.68927e-12	-0.289947	0.999	0.992	7.7043e-08
Nnmt	6.57804e-21	0.289452	0.569	0.259	1.37369e-16
Cenpv	2.89567e-11	0.288875	0.957	0.753	6.04702e-07
Morf4l1	2.35915e-09	-0.288701	0.991	0.849	4.92661e-05
Rtcb	3.73212e-10	0.287817	0.996	0.807	7.79378e-06
Uqcrq	4.91609e-09	-0.287768	0.999	0.969	0.000102663
Rps4x	1.69169e-13	0.286546	1	1	3.53276e-09
Sdf2	8.85709e-16	0.285087	0.964	0.622	1.84963e-11
Ero1l	4.15566e-14	0.28498	0.892	0.579	8.67826e-10
Ppic	1.26106e-10	0.284262	0.979	0.737	2.63346e-06
Nmi	6.9732e-13	0.284184	0.931	0.66	1.45621e-08
Gpi1	4.79445e-11	0.283934	0.996	0.865	1.00122e-06
Tspan13	4.99863e-14	0.281509	0.898	0.575	1.04386e-09
Slc3a2	2.54106e-08	0.281162	0.971	0.768	0.00053065
Pcolce	3.09155e-09	0.280156	0.999	0.896	6.45608e-05
Plp2	1.9195e-16	0.279475	0.902	0.564	4.0085e-12
Gm47283	7.42045e-10	0.278839	0.973	0.707	1.54961e-05
Eif3h	5.35216e-14	0.278505	0.997	0.946	1.11769e-09
Prdx2	2.72678e-13	0.276671	1	0.958	5.69433e-09
Npdc1	2.39409e-18	0.276317	0.455	0.139	4.99957e-14
Ndufs3	3.06223e-13	0.276125	0.988	0.788	6.39485e-09
Puf60	1.95351e-13	0.275692	0.976	0.726	4.07952e-09
Mcrip1	2.43425e-13	0.275279	0.96	0.676	5.08345e-09
Hspa8	5.19201e-10	0.27506	1	1	1.08425e-05
Snrpb	7.19517e-12	0.273309	0.996	0.884	1.50257e-07
Ppp4c	6.79011e-16	0.272587	0.927	0.571	1.41798e-11
Hsp90b1	9.60969e-09	0.272193	1	0.95	0.000200679
Epsti1	5.27015e-12	0.270296	0.898	0.618	1.10057e-07
Col3a1	2.75178e-13	0.269792	0.868	0.529	5.74654e-09
Socs1	6.2907e-09	0.269188	0.66	0.432	0.000131369
Csrp2	1.21221e-11	0.269023	0.815	0.525	2.53147e-07
Psmb8	3.14575e-12	0.268989	1	0.992	6.56927e-08
Ms4a7	1.55043e-10	-0.267773	0.051	0.174	3.23775e-06
Atp5j	2.0895e-09	-0.267199	0.989	0.923	4.36351e-05
Map1lc3a	8.13511e-11	0.266697	0.996	0.799	1.69886e-06
Clns1a	1.29473e-11	0.266655	0.96	0.649	2.70379e-07
Tra2a	9.54753e-12	0.26646	0.98	0.695	1.99381e-07
Ftl1	3.63486e-10	0.266369	1	0.992	7.59067e-06
Eno3	4.25511e-16	0.265995	0.763	0.436	8.88595e-12
Exosc4	2.66411e-14	0.265852	0.972	0.695	5.56346e-10
Stat2	1.20728e-18	0.265774	0.827	0.467	2.52116e-14
Ube2m	6.02388e-11	0.265119	0.989	0.815	1.25797e-06
Rps28	5.00634e-15	-0.264946	1	1	1.04547e-10
Rbm17	8.99461e-10	0.264445	0.976	0.714	1.87834e-05
Eef1g	1.52247e-08	0.264056	0.997	0.965	0.000317938
Ubb	1.42076e-11	0.263915	1	1	2.96698e-07
Tor3a	5.78971e-18	0.263247	0.87	0.525	1.20906e-13
Fbxl6	1.89134e-19	0.262501	0.895	0.525	3.94969e-15
Fkbp8	4.52676e-14	0.262475	0.992	0.761	9.45324e-10
Rpl36	1.07595e-13	-0.262029	1	0.996	2.24692e-09
Lgals9	7.38207e-11	0.261681	0.947	0.66	1.5416e-06
Psmd7	1.53195e-10	0.261209	0.996	0.853	3.19917e-06
Neb	3.53503e-14	0.261166	0.818	0.463	7.3822e-10
Eef1d	1.20547e-13	0.261163	0.997	0.965	2.51738e-09
Ccn1	4.46461e-14	0.25954	0.809	0.498	9.32344e-10
Trp53	1.54227e-10	0.258807	0.965	0.676	3.22072e-06
Ifitm3	7.79911e-14	0.258763	1	0.996	1.62869e-09
Eif6	4.83652e-11	0.258708	0.984	0.757	1.01001e-06
Rps23	2.75954e-14	-0.25867	1	1	5.76275e-10
Nop53	4.2782e-12	0.256898	0.968	0.683	8.93416e-08
Rab5if	4.30152e-10	0.256895	0.981	0.734	8.98287e-06
Plpp2	1.14281e-11	0.25665	0.967	0.703	2.38652e-07
Rrp15	2.49521e-11	0.256173	0.918	0.629	5.21074e-07
Rpl21	9.48739e-15	-0.255974	1	1	1.98125e-10
Timm50	7.19865e-13	0.255539	0.948	0.656	1.50329e-08
Mag	9.83012e-16	-0.255437	0.004	0.1	2.05282e-11
Atxn2l	7.11594e-18	0.254644	0.926	0.564	1.48602e-13
Ebp	5.74535e-17	0.254358	0.938	0.598	1.1998e-12
Asrgl1	3.29259e-13	0.254297	0.91	0.587	6.87591e-09
Sec11a	9.73192e-14	0.253672	0.988	0.722	2.03232e-09
Tars	5.52631e-12	0.253601	0.93	0.618	1.15406e-07
Ezh2	4.5038e-14	0.252587	0.883	0.529	9.40528e-10
Dctn3	3.78841e-10	0.252498	0.991	0.776	7.91134e-06
Thop1	1.4743e-16	0.252324	0.868	0.521	3.07879e-12
Rbm42	4.10302e-17	0.252285	0.936	0.587	8.56834e-13
Axl	7.09905e-10	0.252285	0.968	0.691	1.4825e-05
Dctn2	5.73378e-11	0.252043	0.983	0.757	1.19739e-06
Tpt1	2.83341e-11	0.251275	1	1	5.91702e-07
Vegfb	9.59629e-16	0.250841	0.89	0.556	2.00399e-11
Btf3	1.23501e-09	0.250656	1	0.981	2.57908e-05
Got1	2.41786e-15	0.250038	0.886	0.571	5.04922e-11

## Sheet: 8 RT vs RT+TMZ
X	p_val	avg_log2FC	pct.1	pct.2	p_val_adj
Cxcl10	4.48989e-10	-2.32834	0.799	1	9.37623e-06
Klk8	1.98624e-09	-2.22001	0.614	0.854	4.14786e-05
Timp3	3.45091e-08	-2.05302	0.417	0.732	0.000720653
Ifi47	4.45433e-12	-1.9096	0.799	0.951	9.30198e-08
Gbp5	2.70392e-11	-1.73275	0.371	0.756	5.64659e-07
Enpp2	2.77946e-08	-1.72621	0.375	0.707	0.000580434
S100b	3.79704e-16	-1.68443	0.672	0.951	7.92936e-12
Ifit3	2.43624e-10	-1.64589	0.502	0.829	5.0876e-06
Olig2	9.27187e-13	1.63412	0.788	0.171	1.93624e-08
Tubb3	4.56124e-11	-1.61741	0.595	0.878	9.52523e-07
Dbi	1.95554e-17	-1.61537	0.996	1	4.08376e-13
H2-Aa	1.88017e-10	-1.55903	0.934	0.927	3.92636e-06
Cryab	3.94503e-10	-1.52734	0.83	0.951	8.2384e-06
H2-Ab1	7.9862e-10	-1.49109	0.931	0.927	1.66776e-05
Anxa5	6.64997e-11	-1.4699	0.819	0.902	1.38871e-06
Tnfrsf11b	7.82436e-12	-1.42334	0.154	0.585	1.63396e-07
Cd74	4.13662e-10	-1.42023	0.988	1	8.6385e-06
H2-Eb1	1.56637e-12	-1.41373	0.969	0.976	3.27105e-08
Olig1	3.96963e-09	1.3933	0.78	0.293	8.28978e-05
Timp2	2.91024e-10	-1.38537	0.486	0.829	6.07745e-06
Ccl5	4.44026e-09	-1.37356	0.278	0.707	9.2726e-05
Gbp2	4.03537e-09	-1.34702	0.861	0.951	8.42706e-05
Gap43	5.63543e-09	1.31512	0.579	0.073	0.000117685
Set	2.66555e-13	1.31131	0.95	0.756	5.56647e-09
Selenoh	3.1769e-09	1.25951	0.78	0.537	6.63433e-05
Csrp1	8.66043e-09	-1.23121	0.598	0.829	0.000180856
Eif4ebp1	1.87117e-08	1.21966	0.795	0.561	0.000390756
Ybx3	1.17312e-10	1.2147	0.903	0.707	2.44983e-06
H2afz	1.8917e-11	1.20731	0.977	0.805	3.95044e-07
Rplp0	9.19118e-14	1.1932	1	1	1.91939e-09
Gbp6	9.99542e-09	-1.19203	0.718	0.829	0.000208734
Sdc4	3.21514e-12	-1.16568	0.297	0.805	6.71418e-08
Asns	1.99975e-08	1.1611	0.73	0.341	0.000417609
mt-Cytb	1.19447e-08	1.16034	0.992	0.829	0.00024944
Pnp	1.128e-08	-1.15037	0.707	0.902	0.00023556
Iigp1	2.29355e-08	-1.14965	0.757	0.902	0.000478963
Rack1	8.53987e-14	1.13907	1	1	1.78338e-09
S100a6	1.12e-08	-1.13338	0.903	0.927	0.00023389
Anp32b	1.90169e-11	1.11484	0.95	0.756	3.9713e-07
H2-D1	6.01766e-11	-1.097	0.992	1	1.25667e-06
H2-K1	3.93628e-10	-1.09616	0.988	1	8.22012e-06
Ctsh	4.90768e-09	-1.09314	0.467	0.805	0.000102487
Ppp1r14b	1.40403e-10	1.08812	0.985	0.927	2.93204e-06
Pdap1	3.67816e-09	1.06285	0.873	0.683	7.68109e-05
Ncl	2.53705e-10	1.05715	0.934	0.756	5.29811e-06
Ttr	1.24393e-37	-1.05485	0.004	0.61	2.5977e-33
Tmbim4	9.32906e-10	-1.05012	0.795	0.927	1.94819e-05
Ran	1.08079e-10	1.04745	0.988	0.878	2.25701e-06
1110038F14Rik	1.45594e-08	-1.03908	0.757	0.878	0.000304044
Rarres2	6.57171e-09	-1.01155	0.131	0.488	0.000137237
Irgm1	2.29573e-09	-1.00523	0.934	0.951	4.79417e-05
Npm1	4.78928e-13	0.999846	1	0.976	1.00015e-08
Ssr2	5.26474e-09	0.995987	0.838	0.683	0.000109944
Laptm4a	1.59637e-10	-0.992165	0.861	0.902	3.33371e-06
Cct5	5.83422e-10	0.991623	0.919	0.854	1.21836e-05
Itm2b	1.83427e-08	-0.990832	0.961	0.976	0.00038305
Clca3a2	9.03892e-11	-0.989031	0.035	0.317	1.8876e-06
Eif3d	1.52118e-10	0.983163	0.888	0.634	3.17667e-06
Rpl4	8.09412e-12	0.973124	0.992	0.902	1.6903e-07
Impdh2	3.62612e-08	0.964017	0.834	0.659	0.000757242
Cyc1	4.57025e-09	0.926579	0.846	0.732	9.54406e-05
Atp6v0e	2.46275e-08	-0.925188	0.954	0.902	0.000514295
Rpl8	6.44128e-15	0.919033	1	1	1.34513e-10
Ybx1	2.44901e-10	0.916324	0.996	0.951	5.11427e-06
Ubd	1.2064e-09	-0.912591	0.158	0.537	2.51933e-05
Rars	2.37559e-08	0.912408	0.876	0.756	0.000496094
Serbp1	1.28761e-11	0.905086	0.985	0.951	2.68892e-07
Hsp90aa1	5.84383e-10	0.896481	0.985	0.902	1.22037e-05
Rpl18	2.4214e-13	0.888082	0.996	0.927	5.05661e-09
B2m	4.41966e-12	-0.880198	1	0.976	9.22958e-08
Rpl15	8.81598e-13	0.849408	0.996	1	1.84104e-08
Ranbp1	3.13221e-08	0.843688	0.927	0.805	0.0006541
Eef1g	2.59222e-09	0.841485	0.965	0.878	5.41334e-05
Rpl13	2.93329e-14	0.837361	1	1	6.1256e-10
Hnrnpa1	3.31854e-08	0.817728	0.958	0.829	0.00069301
Rpl5	4.79751e-12	0.797213	1	0.976	1.00186e-07
Tomm20	2.37055e-09	0.786063	0.961	0.878	4.95041e-05
Rpl6	1.89612e-11	0.785287	1	0.976	3.95967e-07
Rpsa	2.64006e-11	0.776447	1	1	5.51325e-07
Rps2	6.94214e-10	0.772846	1	1	1.44973e-05
Bgn	9.34577e-09	-0.759223	0.127	0.488	0.000195168
Actb	2.27077e-08	0.755235	1	1	0.000474204
Rps5	5.23252e-10	0.746466	1	0.951	1.09271e-05
Rps7	6.01769e-11	0.73901	1	1	1.25667e-06
Rps8	1.26031e-10	0.727186	0.996	0.976	2.6319e-06
Nrp1	1.8842e-16	-0.711517	0.077	0.561	3.93477e-12
Hsp90ab1	1.08816e-10	0.700424	1	1	2.2724e-06
Rpl7	8.23771e-10	0.697241	0.996	0.951	1.72028e-05
Btf3	1.60321e-08	0.692233	0.981	0.902	0.000334799
Rpl7a	3.89955e-09	0.690582	0.988	0.951	8.14343e-05
Rpl29	1.98563e-08	0.648205	0.996	0.951	0.00041466
Gm4841	3.13287e-08	-0.618047	0.089	0.39	0.000654236
Gstm2	8.50135e-13	-0.612401	0.131	0.585	1.77534e-08
Rpl19	4.62456e-10	0.604866	1	1	9.65746e-06
Pakap.1	3.77503e-08	-0.601097	0.178	0.561	0.00078834
Rpl14	5.37575e-09	0.600482	0.996	0.976	0.000112262
Ampd3	9.95446e-11	-0.598037	0.093	0.463	2.07879e-06
Rps10	1.05701e-09	0.591866	0.996	0.976	2.20736e-05
Rps27a	8.48314e-09	0.5771	1	1	0.000177153
Cd82	5.02964e-10	-0.564237	0.154	0.561	1.05034e-05
H2-DMb2	5.8434e-09	-0.559775	0.081	0.39	0.000122028
Dct	1.72801e-14	-0.530189	0.05	0.439	3.6086e-10
Fam107a	3.08033e-10	-0.473395	0.069	0.415	6.43266e-06
Rftn2	1.10725e-08	-0.462517	0.154	0.537	0.000231227
Arhgef26	9.61726e-11	-0.408763	0.116	0.537	2.00837e-06
Bdh2	2.54722e-08	-0.404837	0.062	0.341	0.000531936
Sema4f	1.01258e-10	-0.402065	0.035	0.317	2.11458e-06
P4ha3	1.72979e-13	-0.384533	0.054	0.439	3.61231e-09
Slc27a1	2.09777e-08	-0.357588	0.185	0.561	0.000438077
Nuak2	5.73395e-09	-0.348413	0.031	0.268	0.000119742
Selenbp1	3.89869e-09	-0.340962	0.039	0.293	8.14163e-05
Plscr2	1.04781e-08	-0.334054	0.081	0.39	0.000218815
Deptor	5.36069e-09	-0.322186	0.085	0.415	0.000111947
Mlph	4.59934e-09	-0.318288	0.031	0.268	9.60481e-05
Stom	3.4546e-08	-0.299271	0.127	0.463	0.000721423
Pltp	7.96219e-09	-0.295804	0.085	0.415	0.000166274
Gstt3	2.78142e-11	-0.275331	0.081	0.463	5.80844e-07
Olfml2a	1.08454e-08	-0.262712	0.039	0.293	0.000226485
Fxyd3	2.40218e-08	-0.251683	0.104	0.439	0.000501648

## Sheet: 9 untr vs RT
X	p_val	avg_log2FC	pct.1	pct.2	p_val_adj
Apoe	1.40146e-130	-3.45462	0.552	0.974	2.92666e-126
Lyz2	1.74463e-66	-2.27382	0.247	0.713	3.64331e-62
Malat1	1.17684e-52	-2.16488	0.743	0.944	2.45759e-48
Tmsb4x	8.24996e-99	-1.92249	0.787	0.971	1.72284e-94
AY036118	1.64808e-104	-1.89901	0.794	0.989	3.44169e-100
C1qa	3.93537e-46	-1.89707	0.285	0.644	8.21824e-42
Ctss	1.3883e-32	-1.76351	0.237	0.529	2.8992e-28
C1qb	8.66398e-39	-1.75799	0.225	0.569	1.8093e-34
Ccl4	1.65155e-28	-1.59939	0.146	0.426	3.44894e-24
Hbb-bs	1.40758e-44	-1.52819	0.05	0.445	2.93945e-40
C1qc	5.58219e-24	-1.3955	0.168	0.421	1.16573e-19
Hba-a1	3.18337e-19	-1.37085	0.017	0.208	6.64784e-15
Hba-a2	4.826e-14	-1.36523	0.022	0.171	1.00781e-09
Cst3	1.12468e-53	-1.34327	0.758	0.876	2.34867e-49
Ctsd	5.90371e-24	-1.28296	0.592	0.673	1.23287e-19
Cxcl2	9.17913e-17	-1.18967	0.096	0.294	1.91688e-12
Il1b	5.05406e-13	-1.11849	0.189	0.355	1.05544e-08
Ly6a	1.9503e-20	1.06723	0.868	0.635	4.07281e-16
Tyrobp	2.70428e-21	-1.0537	0.086	0.321	5.64734e-17
Spry2	1.63285e-09	-1.04724	0.333	0.421	3.40988e-05
Fcer1g	8.43285e-15	-1.03959	0.118	0.3	1.76103e-10
Ly6c1	1.89547e-20	1.02646	0.537	0.237	3.95832e-16
Uba52	2.20114e-40	-0.955031	0.794	0.884	4.59664e-36
Hbb-bt	4.70327e-15	-0.946849	0.017	0.171	9.82185e-11
Klk8	1.44254e-36	0.938061	0.679	0.244	3.01245e-32
Srgn	1.33362e-12	-0.912914	0.103	0.265	2.785e-08
Cd52	1.91889e-14	-0.900594	0.094	0.269	4.00722e-10
Cyba	4.47509e-17	-0.897388	0.077	0.279	9.34533e-13
mt-Co2	1.00107e-27	-0.883067	0.897	0.976	2.09053e-23
AW112010	1.91534e-14	-0.869239	0.055	0.223	3.99981e-10
mt-Co3	6.82325e-26	-0.815288	0.916	0.979	1.4249e-21
Trib3	2.75743e-34	0.813655	0.429	0.094	5.75835e-30
Mt2	6.84018e-21	-0.808364	0.681	0.756	1.42844e-16
H2-Q7	1.65409e-12	-0.802335	0.074	0.229	3.45424e-08
Tmsb10	8.20705e-36	-0.781912	0.918	0.958	1.71388e-31
S100a6	4.03192e-11	-0.76359	0.712	0.689	8.41985e-07
Aif1	1.36355e-10	-0.74671	0.074	0.211	2.84751e-06
Cryab	2.86014e-16	0.741089	0.811	0.542	5.97282e-12
Gapdh	3.90303e-47	0.731335	0.99	0.963	8.15069e-43
Tmeff2	3.46803e-16	-0.723387	0.017	0.179	7.24228e-12
mt-Co1	3.05515e-21	-0.704467	0.904	0.974	6.38007e-17
mt-Nd4	3.03417e-14	-0.704185	0.779	0.902	6.33627e-10
Isg15	1.98004e-17	0.698484	0.866	0.608	4.13491e-13
Rps2	2.95042e-55	0.695459	1	0.997	6.16137e-51
Ctsc	1.37494e-09	-0.695152	0.086	0.218	2.87129e-05
Ccl3	1.0725e-08	-0.693398	0.065	0.179	0.00022397
Junb	1.60636e-08	-0.689085	0.54	0.577	0.000335457
Rlbp1	2.18658e-29	0.687889	0.667	0.252	4.56624e-25
Mt1	1.6317e-26	-0.687511	0.77	0.852	3.40747e-22
H2-Ab1	4.73288e-08	-0.684401	0.691	0.697	0.000988367
Cdk4	7.8585e-33	0.683729	0.894	0.677	1.64109e-28
Tagln2	5.90531e-19	0.670524	0.811	0.561	1.23321e-14
Pgk1	2.19497e-23	0.670416	0.894	0.66	4.58375e-19
Ctsz	4.94078e-10	-0.661259	0.609	0.619	1.03178e-05
Rps5	2.22142e-56	0.65974	0.998	0.997	4.63899e-52
Tle5	4.1025e-23	0.659653	0.882	0.702	8.56724e-19
Fth1	1.13646e-37	-0.652453	0.995	0.998	2.37327e-33
Rpl36a	2.43913e-24	-0.647485	0.899	0.934	5.09364e-20
Ly86	2.00103e-09	-0.645394	0.048	0.165	4.17875e-05
Aldoa	1.7111e-28	0.637446	0.918	0.734	3.57329e-24
Ccl2	4.36586e-08	-0.636301	0.058	0.165	0.000911723
Cbx3	9.2734e-17	-0.633237	0.787	0.811	1.93656e-12
Eef2	3.18997e-44	0.631243	0.986	0.953	6.6616e-40
mt-Cytb	7.35719e-14	-0.628646	0.89	0.961	1.5364e-09
Josd2	4.20497e-28	0.62261	0.722	0.308	8.78124e-24
mt-Atp6	4.25435e-17	-0.613575	0.93	0.994	8.88436e-13
Laptm5	6.07992e-09	-0.613446	0.06	0.177	0.000126967
Map2k2	1.35884e-24	0.599441	0.758	0.376	2.83767e-20
Rack1	1.27546e-46	0.597339	1	0.997	2.66355e-42
Shmt2	1.11825e-29	0.597336	0.669	0.258	2.33525e-25
Bcl2a1b	8.62377e-09	-0.583251	0.055	0.169	0.00018009
Eif3f	3.89589e-28	0.582932	0.926	0.724	8.1358e-24
Rps3	3.89825e-47	0.576855	0.995	0.997	8.14071e-43
Oaz1	1.20514e-34	0.576703	0.983	0.96	2.51669e-30
Canx	3.20388e-09	-0.57522	0.621	0.635	6.69067e-05
Ddit3	6.82006e-21	0.5746	0.604	0.255	1.42423e-16
Trem2	1.14e-10	-0.573038	0.046	0.176	2.38067e-06
Actb	6.02847e-37	-0.571775	1	1	1.25893e-32
Cox6c	1.59606e-21	-0.571399	0.868	0.905	3.33306e-17
Btg2	6.2798e-09	-0.569805	0.05	0.163	0.000131141
Ube2s	2.19276e-17	0.56881	0.952	0.832	4.57915e-13
mt-Nd2	1.25158e-14	-0.563359	0.803	0.918	2.61367e-10
Ccl5	2.9929e-08	-0.563241	0.129	0.256	0.000625007
Bst2	4.77015e-30	0.562281	0.99	0.977	9.9615e-26
Exosc5	4.01775e-26	0.561814	0.619	0.235	8.39027e-22
Slc25a3	5.64592e-30	0.55676	0.964	0.91	1.17904e-25
Fbl	7.92833e-20	0.553461	0.811	0.537	1.65567e-15
Afp	1.15001e-38	0.552302	0.52	0.116	2.40156e-34
Tspan4	4.97502e-18	0.550288	0.71	0.382	1.03893e-13
mt-Nd1	2.29345e-10	-0.549973	0.835	0.903	4.78942e-06
Rgs1	4.34205e-08	-0.546923	0.05	0.155	0.00090675
Apol9a	4.54992e-22	0.543314	0.597	0.245	9.5016e-18
Cd74	5.55094e-09	-0.542706	0.899	0.934	0.00011592
Gpi1	6.10302e-19	0.540754	0.849	0.568	1.27449e-14
Eef1a1	3.00495e-53	0.539954	1	1	6.27524e-49
H2-T22	3.80144e-16	0.537471	0.873	0.598	7.93854e-12
Rplp0	1.1781e-36	0.537292	1	1	2.46022e-32
Hspa5	6.36812e-11	-0.53298	0.662	0.744	1.32986e-06
Ube2m	2.74914e-19	0.530135	0.837	0.527	5.74104e-15
Pdia3	2.1434e-09	-0.528883	0.631	0.656	4.47606e-05
Capg	3.06429e-17	0.523581	0.83	0.498	6.39916e-13
Spp1	4.25279e-09	-0.516688	0.034	0.144	8.88109e-05
Ptov1	2.71384e-19	0.51487	0.727	0.373	5.66731e-15
Psmb10	3.04753e-15	0.510838	0.863	0.668	6.36416e-11
Psmc4	1.23943e-18	0.510633	0.753	0.384	2.58829e-14
Rhox5	9.80109e-16	0.510016	0.18	0.032	2.04676e-11
Atp5b	8.7327e-30	0.508329	0.988	0.955	1.82365e-25
Rpl3	6.64906e-39	0.508041	0.99	0.998	1.38852e-34
Npm3	7.1153e-18	0.503552	0.803	0.469	1.48589e-13
Atp5d	8.12058e-24	0.49904	0.942	0.837	1.69582e-19
Rpl7	3.33021e-35	0.496781	0.995	0.994	6.95448e-31
Isg20	2.99229e-30	0.490836	0.513	0.15	6.2488e-26
Cavin3	3.87294e-27	0.486032	0.604	0.221	8.08786e-23
Cd83	5.74322e-10	-0.485978	0.019	0.126	1.19936e-05
Eif3i	1.64736e-19	0.484016	0.897	0.771	3.44019e-15
Tuba1a	1.98558e-17	0.482137	0.942	0.847	4.14648e-13
Eif4ebp1	1.92164e-16	0.480309	0.827	0.569	4.01296e-12
Eno1	5.85249e-16	0.478112	0.856	0.59	1.22218e-11
Taf10	1.04562e-17	0.477043	0.83	0.616	2.18356e-13
Rpsa	1.64721e-29	0.469773	0.998	1	3.43988e-25
Ldha	8.63978e-15	0.468916	0.859	0.758	1.80425e-10
Rps27	2.33189e-23	-0.460698	0.969	0.989	4.86968e-19
Hsp90ab1	7.79364e-28	0.460641	1	1	1.62755e-23
Atp5j2	1.29677e-10	-0.454142	0.775	0.755	2.70804e-06
Gars	2.15831e-12	0.45385	0.782	0.518	4.50719e-08
Psmb8	3.46236e-21	0.452979	0.971	0.924	7.23045e-17
Tmem126a	3.01889e-20	0.450699	0.683	0.311	6.30434e-16
Cdk2ap1	6.83553e-21	0.45068	0.671	0.3	1.42746e-16
Nupr1	4.24577e-24	0.448558	0.561	0.202	8.86645e-20
Akr1b3	4.7085e-13	0.446905	0.789	0.461	9.83277e-09
Apex1	4.77995e-19	0.446861	0.628	0.284	9.98197e-15
Pa2g4	1.19444e-15	0.445694	0.835	0.592	2.49436e-11
Galk1	1.79867e-15	0.445687	0.71	0.39	3.75616e-11
Polr2l	5.05831e-23	0.445662	0.468	0.155	1.05633e-18
Cox7c	2.86383e-11	-0.445548	0.868	0.826	5.98053e-07
Prmt1	1.88077e-16	0.444618	0.868	0.634	3.92761e-12
Atf4	2.81389e-08	0.441991	0.751	0.598	0.000587624
Iah1	1.24529e-25	0.439946	0.614	0.224	2.60053e-21
Rpl35	1.3132e-17	-0.436775	0.964	0.966	2.74235e-13
Asns	2.02124e-12	0.436633	0.746	0.474	4.22095e-08
Ifi35	9.05137e-12	0.434281	0.695	0.416	1.8902e-07
Ctla2a	9.73627e-11	-0.432003	0.01	0.116	2.03323e-06
Mrps7	4.23274e-16	0.431715	0.739	0.394	8.83923e-12
Eif3a	3.77407e-11	0.431305	0.751	0.487	7.88139e-07
Eif3k	2.62282e-15	0.427256	0.894	0.744	5.47723e-11
Glrx3	5.67523e-15	0.426951	0.779	0.465	1.18516e-10
Cox7a2l	3.82049e-11	0.425523	0.839	0.581	7.97833e-07
Ifitm3	2.81902e-21	0.42268	0.993	0.966	5.88696e-17
Apol9b	2.33985e-24	0.420752	0.499	0.161	4.8863e-20
Paics	2.66088e-12	0.420706	0.736	0.426	5.55672e-08
Pih1d1	1.41961e-33	0.420583	0.513	0.132	2.96457e-29
Bax	7.37653e-14	0.420189	0.751	0.431	1.54044e-09
Bcl7c	9.51316e-20	0.41857	0.779	0.381	1.98663e-15
Timm50	6.58414e-17	0.41774	0.643	0.315	1.37497e-12
Prrx1	4.78284e-18	0.417673	0.657	0.298	9.98801e-14
Naca	1.69855e-24	0.416672	0.981	0.987	3.54707e-20
Ndufs7	2.03577e-11	0.41125	0.775	0.49	4.2513e-07
Taldo1	2.47211e-11	0.409042	0.751	0.466	5.1625e-07
Rpl31	2.39994e-14	-0.408928	0.914	0.916	5.0118e-10
Prdx3	4.14267e-19	0.408062	0.635	0.282	8.65114e-15
Raly	7.73755e-13	0.406045	0.746	0.447	1.61583e-08
Gdf15	4.73385e-15	0.404336	0.386	0.152	9.88569e-11
Gpx4	4.83767e-13	0.403803	0.945	0.84	1.01025e-08
Fdps	4.61688e-21	0.402321	0.504	0.185	9.64143e-17
Eif5a	1.18928e-15	0.401138	0.971	0.94	2.48358e-11
Ube2l6	4.77764e-18	0.400356	0.681	0.316	9.97715e-14
Txn2	2.03604e-09	0.399953	0.767	0.532	4.25186e-05
Mrps15	1.23382e-24	0.399564	0.621	0.232	2.57659e-20
Nmi	5.27037e-19	0.399368	0.655	0.29	1.10061e-14
Ckb	4.35265e-10	0.398831	0.993	0.981	9.08964e-06
Rab34	3.32513e-13	0.398101	0.727	0.421	6.94387e-09
Rpl4	3.63303e-24	0.396133	0.99	0.976	7.58686e-20
Echs1	7.33563e-22	0.395508	0.645	0.258	1.5319e-17
Acot1	6.78089e-21	0.39455	0.453	0.152	1.41605e-16
Psmc5	2.35259e-09	0.393485	0.82	0.577	4.91291e-05
Trappc6a	1.52233e-30	0.39247	0.465	0.121	3.17909e-26
Tuba1b	2.1456e-09	0.391457	0.847	0.694	4.48065e-05
Psmd8	8.79981e-11	0.389361	0.782	0.505	1.83766e-06
Pin1	2.78436e-15	0.387981	0.755	0.405	5.81459e-11
H2afx	9.15142e-18	0.384614	0.465	0.174	1.91109e-13
Ubb	3.5362e-16	0.381875	0.993	0.997	7.38465e-12
Ruvbl2	5.2981e-19	0.380656	0.619	0.266	1.1064e-14
Tmem147	5.7702e-15	0.378952	0.693	0.365	1.20499e-10
Rpl37a	1.27535e-19	-0.378881	0.971	0.987	2.66331e-15
Eif3h	1.44405e-14	0.378689	0.911	0.774	3.01561e-10
Rps25	4.2295e-18	-0.378628	0.957	0.992	8.83246e-14
Cox7a2	4.69072e-09	-0.378387	0.827	0.787	9.79563e-05
Ramp1	2.92565e-17	0.376219	0.206	0.039	6.10963e-13
Ndufa9	3.63658e-14	0.375167	0.719	0.39	7.59428e-10
Edf1	3.42641e-13	0.372546	0.791	0.453	7.15537e-09
Oasl2	4.47162e-16	0.371863	0.583	0.26	9.33809e-12
Rpl8	5.34474e-24	0.37081	1	1	1.11614e-19
Psme2	1.87615e-12	0.36873	0.88	0.726	3.91796e-08
Snx3	1.15224e-10	0.366044	0.808	0.524	2.40622e-06
Mdh1	4.02777e-09	0.365414	0.842	0.573	8.41118e-05
Serpinf1	5.94607e-18	0.365205	0.463	0.177	1.24172e-13
Rpl39	1.0103e-19	-0.363506	0.976	0.985	2.1098e-15
Hras	3.17373e-15	0.363301	0.626	0.308	6.62769e-11
Ifit3	2.07948e-17	0.362176	0.384	0.134	4.34257e-13
Fkbp8	4.30058e-11	0.360758	0.76	0.447	8.9809e-07
Polr2e	5.87833e-11	0.358671	0.777	0.515	1.22757e-06
Rras	6.37154e-30	0.358394	0.482	0.132	1.33057e-25
Ube2n	1.03343e-10	0.35769	0.789	0.5	2.15811e-06
Epsti1	2.65548e-13	0.357685	0.564	0.273	5.54543e-09
Serpinh1	4.19151e-11	0.357647	0.616	0.353	8.75313e-07
Gemin6	3.36198e-29	0.357464	0.504	0.139	7.02083e-25
Rpl13a	7.68691e-21	0.357308	1	0.995	1.60526e-16
Rpl7a	1.85242e-22	0.355825	0.983	0.997	3.8684e-18
Psma6	2.2312e-10	0.355801	0.77	0.485	4.65941e-06
Mrpl4	1.17437e-19	0.355596	0.59	0.247	2.45244e-15
Tmbim4	1.60388e-12	0.353176	0.662	0.358	3.34938e-08
Rrp1	3.75002e-09	0.353094	0.76	0.515	7.83117e-05
Rpl10a	1.02671e-17	0.350887	0.986	0.984	2.14407e-13
Rpl22	4.94199e-11	-0.345731	0.952	0.958	1.03204e-06
Vegfb	4.01465e-24	0.345354	0.573	0.203	8.38379e-20
Nars	4.00498e-09	0.344825	0.782	0.516	8.36361e-05
Eef1d	2.70963e-11	0.342817	0.914	0.852	5.65853e-07
Rpl36	3.12349e-13	-0.342531	0.959	0.989	6.52278e-09
Impdh2	8.25425e-10	0.341579	0.784	0.579	1.72374e-05
Dtd1	3.46263e-21	0.341457	0.583	0.232	7.23101e-17
Bccip	7.00776e-15	0.33906	0.683	0.342	1.46343e-10
Ap2s1	2.95929e-13	0.338165	0.724	0.377	6.17989e-09
Atf5	7.14643e-11	0.337578	0.719	0.402	1.49239e-06
Rpl35a	1.8379e-18	-0.33717	0.983	0.995	3.83809e-14
Rrp15	1.43229e-13	0.335998	0.554	0.261	2.99106e-09
Atp5a1	6.69838e-09	0.335683	0.928	0.79	0.000139882
Rpl30	2.75011e-21	-0.332679	1	0.998	5.74306e-17
Usp18	1.55059e-21	0.331363	0.432	0.137	3.2381e-17
Ndufs3	1.50702e-10	0.331113	0.751	0.463	3.1471e-06
2310011J03Rik	2.72276e-24	0.331112	0.451	0.135	5.68595e-20
Cct5	8.21859e-13	0.330671	0.947	0.855	1.71629e-08
Cope	7.05741e-09	0.32915	0.779	0.5	0.00014738
Mthfd2	2.38795e-13	0.328674	0.638	0.329	4.98676e-09
Timm9	1.29292e-15	0.3273	0.487	0.2	2.7e-11
Plin2	1.01492e-14	0.327138	0.616	0.285	2.11947e-10
Trp53	5.94609e-10	0.326034	0.647	0.366	1.24172e-05
Cuedc2	2.54996e-10	0.325784	0.815	0.552	5.32508e-06
Copz2	4.83349e-24	0.325737	0.542	0.185	1.00938e-19
Cnn2	3.78872e-15	0.325406	0.506	0.221	7.91198e-11
Eef1g	1.2597e-09	0.324658	0.95	0.918	2.63064e-05
Ciao2a	4.56229e-15	0.323721	0.676	0.327	9.52743e-11
Rps21	6.06903e-17	-0.323449	0.986	0.997	1.2674e-12
Bin1	4.67991e-08	0.322954	0.612	0.368	0.000977306
Rps9	4.95789e-21	0.322454	0.995	0.995	1.03536e-16
Slc25a39	3.16717e-10	0.321396	0.734	0.423	6.61401e-06
Pnp	8.84138e-14	0.321144	0.624	0.305	1.84635e-09
Prpf31	3.53231e-19	0.321121	0.592	0.24	7.37652e-15
Pebp1	1.40667e-09	0.320836	0.966	0.902	2.93754e-05
Pgp	8.01788e-12	0.320638	0.667	0.36	1.67437e-07
Mrpl43	1.13334e-09	0.320047	0.681	0.397	2.36676e-05
Ankrd24	6.63226e-26	0.318377	0.412	0.11	1.38502e-21
Psmb5	1.8942e-08	0.318023	0.832	0.685	0.000395565
Jdp2	8.77948e-22	0.317919	0.41	0.124	1.83342e-17
Mrpl40	1.15408e-18	0.316707	0.547	0.213	2.41007e-14
Smarcb1	4.08327e-16	0.316126	0.604	0.274	8.52709e-12
Dnttip1	3.28285e-12	0.316123	0.619	0.316	6.85557e-08
Rexo2	1.41842e-11	0.315666	0.71	0.373	2.96209e-07
Napa	3.84678e-21	0.314733	0.58	0.223	8.03324e-17
Rpl23a	1.05002e-12	-0.313795	0.974	0.989	2.19275e-08
Arl2	4.26487e-10	0.313763	0.707	0.405	8.90633e-06
Cars	1.64604e-33	0.312644	0.35	0.052	3.43743e-29
Map1lc3a	2.14134e-08	0.312137	0.753	0.471	0.000447176
Cdc34	6.36548e-14	0.311245	0.645	0.318	1.3293e-09
Eci1	8.18625e-18	0.309227	0.588	0.255	1.70953e-13
Cdk5rap3	7.81891e-21	0.308967	0.513	0.187	1.63282e-16
Tars	1.08689e-16	0.308635	0.58	0.248	2.26974e-12
Gbp3	7.6687e-09	0.308618	0.703	0.41	0.000160146
Slc25a4	7.9638e-11	0.307319	0.935	0.821	1.66308e-06
Mrpl12	3.51142e-08	0.306525	0.796	0.603	0.000733289
Psme1	4.4666e-09	0.306089	0.897	0.776	9.3276e-05
Sra1	1.50485e-12	0.305871	0.64	0.321	3.14258e-08
Ppp4c	2.25619e-19	0.305254	0.499	0.182	4.7116e-15
Wdr74	2.32399e-17	0.304931	0.501	0.205	4.85319e-13
Yif1b	3.67054e-19	0.304341	0.566	0.231	7.66519e-15
Parl	2.5369e-20	0.302184	0.638	0.26	5.29781e-16
Xaf1	3.67235e-15	0.300241	0.643	0.3	7.66897e-11
Rpl13	2.3827e-22	0.300095	1	1	4.97578e-18
Rpl17	4.0487e-15	0.299729	0.998	0.99	8.4549e-11
Csrp2	2.36013e-14	0.299134	0.518	0.232	4.92867e-10
Ift27	1.13116e-17	0.299019	0.585	0.255	2.36221e-13
Cd151	1.12504e-20	0.29546	0.477	0.169	2.34941e-16
Lsm4	5.76726e-09	0.294222	0.827	0.676	0.000120438
Tubg1	4.13918e-15	0.293412	0.547	0.244	8.64384e-11
Rpl5	2.04852e-13	0.293256	0.993	0.994	4.27793e-09
Nudt9	1.40141e-21	0.2926	0.556	0.205	2.92657e-17
Pgls	2.37748e-08	0.292046	0.796	0.574	0.000496489
Tecr	4.33074e-09	0.290972	0.676	0.419	9.04389e-05
Rassf3	1.37055e-12	0.290647	0.417	0.174	2.86213e-08
Mbd3	2.37789e-10	0.290512	0.717	0.415	4.96576e-06
Rpl19	2.11362e-18	0.290476	1	1	4.41387e-14
Prdx2	2.2092e-09	0.290068	0.926	0.848	4.61347e-05
Cyc1	1.29904e-10	0.289439	0.825	0.59	2.71279e-06
Plp2	1.06964e-16	0.288877	0.576	0.25	2.23372e-12
Fau	3.18251e-14	-0.287879	0.99	1	6.64604e-10
Sap30bp	1.71735e-22	0.287291	0.436	0.135	3.58633e-18
Mrpl48	3.08568e-20	0.286708	0.552	0.211	6.44383e-16
Vkorc1	7.60302e-20	0.286679	0.568	0.223	1.58774e-15
Rpl29	1.89058e-13	0.286506	0.983	0.973	3.94811e-09
Snap47	1.93416e-17	0.285692	0.499	0.197	4.03911e-13
Rnf187	2.28617e-09	0.285524	0.77	0.473	4.77422e-05
Ech1	2.20091e-16	0.282923	0.597	0.261	4.59615e-12
Stip1	1.10808e-08	0.281678	0.707	0.418	0.000231401
Ak2	6.35909e-10	0.280918	0.626	0.334	1.32797e-05
Rps28	1.79064e-13	-0.280556	0.993	0.997	3.73939e-09
Rad23a	1.36715e-18	0.280404	0.576	0.237	2.85502e-14
Pnpla2	1.33135e-19	0.280224	0.472	0.168	2.78025e-15
Npm1	9.03932e-11	0.27982	0.988	0.99	1.88768e-06
Tspan13	9.35785e-19	0.279247	0.441	0.155	1.9542e-14
Hmgn5	2.35976e-10	0.279216	0.417	0.185	4.9279e-06
Plpp2	4.07687e-14	0.279128	0.635	0.311	8.51374e-10
Esd	1.57993e-08	0.278779	0.729	0.432	0.000329937
Cct2	7.74129e-09	0.277901	0.89	0.774	0.000161661
Gbp4	1.7001e-12	0.277841	0.427	0.184	3.55031e-08
Tsg101	1.92531e-20	0.277598	0.568	0.219	4.02062e-16
Ybx1	1.03182e-11	0.276696	0.981	0.968	2.15474e-07
Lgals9	5.28578e-10	0.275175	0.614	0.327	1.10383e-05
Nop53	2.34991e-13	0.274096	0.676	0.34	4.90731e-09
Car6	1.88641e-27	0.273196	0.293	0.044	3.93938e-23
BC031181	4.11833e-11	0.272569	0.664	0.36	8.60031e-07
Rrm1	2.12767e-20	0.272235	0.451	0.15	4.44322e-16
Zfp428	2.71745e-17	0.270882	0.489	0.192	5.67485e-13
Nol7	4.20843e-12	0.270125	0.7	0.368	8.78847e-08
Lsm1	7.61375e-13	0.269564	0.59	0.29	1.58998e-08
Psmg2	3.64478e-16	0.269031	0.523	0.216	7.61139e-12
Mrps18b	7.0302e-15	0.26829	0.578	0.261	1.46812e-10
Rbms2	3.82849e-24	0.268064	0.453	0.137	7.99503e-20
Ezh2	7.97663e-11	0.267888	0.554	0.287	1.66576e-06
Mapk3	6.85169e-24	0.267166	0.508	0.168	1.43084e-19
Eif3e	2.1699e-08	0.267051	0.835	0.656	0.000453139
Mpp6	1.10176e-10	0.266798	0.645	0.339	2.30081e-06
Bckdk	7.71088e-24	0.265024	0.432	0.127	1.61026e-19
Cenpv	3.22499e-08	0.264378	0.739	0.477	0.000673475
Abhd14a	1.28186e-19	0.26314	0.54	0.206	2.6769e-15
Srp72	7.71688e-14	0.262572	0.588	0.269	1.61152e-09
Phax	9.97422e-17	0.261601	0.506	0.205	2.08292e-12
Cs	7.36265e-14	0.260544	0.626	0.303	1.53754e-09
Gnas	1.48169e-08	0.259585	0.962	0.866	0.000309422
Spr	1.11819e-20	0.259555	0.513	0.187	2.33511e-16
Cmbl	2.12122e-19	0.259125	0.367	0.111	4.42974e-15
Puf60	5.0587e-11	0.258698	0.624	0.331	1.05641e-06
Lamtor1	8.39452e-15	0.257597	0.635	0.3	1.75303e-10
Thop1	1.17478e-16	0.257228	0.552	0.232	2.4533e-12
Tesc	1.43061e-16	0.256321	0.314	0.095	2.98755e-12
Hsph1	1.41395e-15	0.254947	0.528	0.224	2.95275e-11
Gm813	1.09734e-11	0.254114	0.153	0.034	2.29159e-07
Rpl18	3.8651e-15	0.253955	0.99	0.994	8.07148e-11
Ghitm	1.46216e-08	0.253921	0.693	0.406	0.000305343
Zfp771	1.07369e-21	0.2517	0.434	0.135	2.24218e-17
Mea1	7.87474e-19	0.251556	0.537	0.21	1.64448e-14
Pafah1b3	2.92592e-21	0.251499	0.501	0.173	6.1102e-17
Mrpl17	2.80328e-10	0.250959	0.703	0.395	5.85409e-06
Rps4x	2.83163e-09	0.250684	0.998	1	5.91329e-05

## Sheet: 9 RT vs RT+TMZ
X	p_val	avg_log2FC	pct.1	pct.2	p_val_adj
Ttr	3.67058e-87	-2.95358	0.005	1	7.66528e-83
9130015A21Rik	5.41987e-15	-2.4212	0.002	0.2	1.13183e-10
Msl3l2	2.21084e-10	-1.9861	0.003	0.2	4.6169e-06
Srcin1	4.65165e-08	-1.97174	0.005	0.2	0.000971405
Zbtb11os1	2.54925e-10	-1.95835	0.016	0.4	5.32361e-06
Eml2	2.03437e-08	-1.93491	0.021	0.4	0.000424836
Rarres2	2.15323e-13	-1.90923	0.011	0.4	4.49658e-09
Ccdc89	1.03042e-28	-1.35004	0	0.2	2.15183e-24
Kcnab3os	1.03042e-28	-1.35004	0	0.2	2.15183e-24
Coro2b	4.65165e-08	-1.34375	0.005	0.2	0.000971405
Pigz	4.65165e-08	-1.34251	0.005	0.2	0.000971405
Itih3	2.21084e-10	-1.33193	0.003	0.2	4.6169e-06
Dlgap1	4.65165e-08	-1.33044	0.005	0.2	0.000971405
Cntn2	1.03042e-28	-1.3241	0	0.2	2.15183e-24
Kcnq3	1.03042e-28	-1.3241	0	0.2	2.15183e-24
Scarf2	1.03042e-28	-1.3241	0	0.2	2.15183e-24
F9	5.41987e-15	-1.31971	0.002	0.2	1.13183e-10
Prrg4	2.21084e-10	-1.31727	0.003	0.2	4.6169e-06
Rab29	5.41987e-15	-1.31521	0.002	0.2	1.13183e-10
Ccdc69	1.03042e-28	-1.31312	0	0.2	2.15183e-24
Myom1	1.03042e-28	-1.31312	0	0.2	2.15183e-24
Sytl4	1.03042e-28	-1.31312	0	0.2	2.15183e-24
Gm4876	4.65165e-08	-1.31246	0.005	0.2	0.000971405
Wfs1	4.65165e-08	-1.31156	0.005	0.2	0.000971405
Pik3r3	4.65165e-08	-1.30972	0.005	0.2	0.000971405
Arhgap29	2.21084e-10	-1.30966	0.003	0.2	4.6169e-06
Synm	4.65165e-08	-1.30923	0.005	0.2	0.000971405
Gm32031	5.41987e-15	-1.30623	0.002	0.2	1.13183e-10
Rtl5	2.21084e-10	-1.306	0.003	0.2	4.6169e-06
Zfp217	4.65165e-08	-1.3045	0.005	0.2	0.000971405
Xdh	2.21084e-10	-1.30107	0.003	0.2	4.6169e-06
Gm43707	2.21084e-10	-1.30096	0.003	0.2	4.6169e-06
Sh2d1b1	2.21084e-10	-1.29777	0.003	0.2	4.6169e-06
Prkch	2.21084e-10	-1.29708	0.003	0.2	4.6169e-06
Il18rap	2.21084e-10	-1.29699	0.003	0.2	4.6169e-06
Tlr6	4.65165e-08	-1.29335	0.005	0.2	0.000971405
1500002F19Rik	2.52972e-10	-1.29068	0.003	0.2	5.28282e-06
Samd11	5.41987e-15	-1.23257	0.002	0.2	1.13183e-10
Klra7	2.21084e-10	-1.22799	0.003	0.2	4.6169e-06
Gstt1	2.21084e-10	-1.22242	0.003	0.2	4.6169e-06
Akr1c14	1.03042e-28	-0.921478	0	0.2	2.15183e-24
Iapp	5.41987e-15	-0.919974	0.002	0.2	1.13183e-10
Pglyrp2	5.41987e-15	-0.914884	0.002	0.2	1.13183e-10
Samd15	4.65165e-08	-0.907566	0.005	0.2	0.000971405
Dio2	4.65165e-08	-0.907521	0.005	0.2	0.000971405

## Sheet: 10 untr vs RT
X	p_val	avg_log2FC	pct.1	pct.2	p_val_adj
Apoe	6.21846e-72	-2.51353	0.604	1	1.2986e-67
Hbb-bs	3.01146e-29	-1.96292	0.066	0.419	6.28884e-25
Lyz2	1.44351e-61	-1.75925	0.181	0.8	3.01448e-57
Lars2	1.54217e-18	1.56107	0.775	0.615	3.22051e-14
Gm26917	1.9593e-12	1.42066	0.767	0.715	4.0916e-08
Gm42418	9.39764e-38	1.09469	0.998	1	1.96251e-33
Tmsb4x	1.80576e-25	-1.06002	0.65	0.967	3.77097e-21
C1qa	2.41693e-25	-0.927918	0.284	0.693	5.04728e-21
Fth1	2.82672e-28	-0.881602	0.923	0.993	5.90304e-24
Lgals1	4.03583e-30	-0.873675	0.773	0.981	8.42802e-26
AY036118	9.16812e-31	-0.854719	0.817	1	1.91458e-26
C1qb	2.21053e-27	-0.829674	0.249	0.685	4.61624e-23
Cst3	4.36614e-28	-0.806764	0.493	0.9	9.11781e-24
Tmsb10	6.75905e-27	-0.804741	0.533	0.933	1.41149e-22
Hba-a1	1.69242e-08	-0.799407	0.022	0.126	0.000353427
C1qc	3.55397e-21	-0.751804	0.161	0.504	7.42176e-17
Ssr4	6.86022e-19	-0.723759	0.482	0.807	1.43262e-14
Ccl4	7.70619e-21	-0.722594	0.181	0.526	1.60928e-16
Malat1	5.37507e-10	-0.722475	0.965	1	1.12248e-05
Spry2	3.80454e-11	-0.720685	0.412	0.67	7.94503e-07
Serpina3n	7.09625e-10	-0.718353	0.194	0.415	1.48191e-05
Uba52	1.902e-20	-0.708561	0.379	0.733	3.97195e-16
Tmeff2	1.50054e-20	-0.700812	0.004	0.193	3.13357e-16
Hba-a2	7.54183e-12	-0.695615	0.015	0.144	1.57496e-07
Fabp5	1.37189e-21	-0.685895	0.178	0.526	2.86492e-17
Rpl35	1.69249e-19	-0.67873	0.542	0.911	3.53442e-15
F3	1.54027e-13	-0.676941	0.319	0.611	3.21654e-09
Ptn	1.40957e-20	-0.676631	0.15	0.478	2.9436e-16
Mt1	4.08805e-14	-0.672355	0.537	0.848	8.53708e-10
Elob	7.62739e-19	-0.661483	0.37	0.748	1.59283e-14
Timp1	1.47564e-10	-0.659397	0.196	0.437	3.08158e-06
Rpl10	2.82913e-28	-0.650161	0.936	0.989	5.90807e-24
Vim	2.16705e-19	-0.648444	0.837	0.978	4.52546e-15
Calr	5.2992e-16	-0.643847	0.628	0.889	1.10663e-11
H2-Aa	8.20379e-11	-0.640805	0.533	0.822	1.7132e-06
Ctss	9.62885e-16	-0.638691	0.262	0.585	2.01079e-11
Chl1	2.07472e-15	-0.627638	0.401	0.704	4.33264e-11
Cnp	8.71235e-18	-0.620726	0.145	0.444	1.8194e-13
Pdia6	4.30715e-15	-0.617254	0.601	0.863	8.99463e-11
Rpl34	1.22236e-16	-0.605181	0.698	0.959	2.55266e-12
Hbb-bt	2.55329e-10	-0.600417	0.004	0.1	5.33204e-06
Fcer1g	9.46386e-14	-0.593485	0.121	0.359	1.97634e-09
Cox6c	3.08825e-12	-0.584892	0.678	0.9	6.4492e-08
S100a6	5.39556e-13	-0.584836	0.326	0.633	1.12675e-08
Rpl39	7.85136e-18	-0.582908	0.672	0.956	1.6396e-13
Sh3bgrl3	8.28669e-16	-0.573537	0.264	0.585	1.73051e-11
Reln	5.90349e-18	-0.559735	0.227	0.563	1.23283e-13
Mt2	3.6895e-14	-0.553396	0.507	0.833	7.70478e-10
Cd9	2.70654e-13	-0.54777	0.524	0.833	5.65206e-09
Cd14	2.02848e-13	-0.543301	0.123	0.359	4.23607e-09
Snrpg	4.08378e-14	-0.541889	0.419	0.767	8.52816e-10
Trf	9.50949e-16	-0.540902	0.396	0.719	1.98587e-11
Rpl11	1.85471e-16	-0.539386	0.839	0.993	3.87319e-12
Dad1	1.19643e-12	-0.538873	0.284	0.574	2.4985e-08
Tubb5	4.76878e-14	-0.538707	0.59	0.907	9.95863e-10
Polr2f	2.6171e-14	-0.537066	0.368	0.685	5.46528e-10
Hint1	7.85021e-15	-0.536832	0.703	0.952	1.63936e-10
Fndc3c1	2.71579e-19	-0.536362	0.035	0.259	5.67139e-15
Tyrobp	4.81431e-15	-0.53566	0.117	0.367	1.00537e-10
Il1b	1.98704e-12	-0.535144	0.172	0.433	4.14953e-08
Rps25	2.31903e-12	-0.531369	0.764	0.944	4.84283e-08
S100a10	5.54704e-15	-0.530336	0.328	0.659	1.15839e-10
Icam1	9.31876e-10	-0.52655	0.137	0.333	1.94604e-05
Rpl31	5.03546e-14	-0.524729	0.54	0.896	1.05156e-09
Gap43	1.46428e-15	-0.517298	0.134	0.404	3.05786e-11
Kdelr2	7.42989e-13	-0.515937	0.275	0.556	1.55158e-08
Tmem258	8.31388e-15	-0.511733	0.251	0.563	1.73619e-10
Hspd1	5.74184e-12	-0.510438	0.756	0.941	1.19907e-07
Nme2	7.01251e-14	-0.509982	0.767	0.956	1.46442e-09
Actb	1.27339e-09	-0.508426	0.925	0.985	2.65922e-05
Cyba	7.23638e-18	-0.507809	0.081	0.341	1.51117e-13
Rps27	1.46455e-12	-0.504787	0.685	0.944	3.05842e-08
Rps23	8.90221e-15	-0.502144	0.793	0.993	1.85905e-10
Cxcl2	2.43024e-12	-0.502069	0.121	0.344	5.07507e-08
Ctsz	2.78998e-12	-0.49978	0.471	0.767	5.82631e-08
Atp5j2	8.01178e-12	-0.495013	0.396	0.693	1.6731e-07
Rpl32	1.98287e-14	-0.494829	0.866	1	4.14084e-10
Rpl36a	9.90165e-13	-0.491951	0.555	0.837	2.06776e-08
Sec61b	1.15126e-12	-0.490073	0.315	0.611	2.40417e-08
Cox8a	3.83731e-11	-0.489189	0.678	0.907	8.01346e-07
Plp1	3.95142e-08	-0.488954	0.231	0.437	0.000825174
Ctsd	5.5943e-11	-0.487004	0.599	0.874	1.16826e-06
Txn1	7.75292e-11	-0.47983	0.551	0.856	1.61904e-06
Nudc	1.15246e-13	-0.474785	0.326	0.637	2.40668e-09
Fau	4.77623e-16	-0.471789	0.93	0.996	9.9742e-12
Ptma	7.99339e-11	-0.470826	0.868	0.981	1.66926e-06
Bex3	6.59528e-16	-0.462961	0.189	0.493	1.37729e-11
Krtcap2	5.96816e-16	-0.461289	0.333	0.689	1.24633e-11
Ldhb	1.2147e-11	-0.459444	0.163	0.389	2.53665e-07
Itih5	7.21423e-14	-0.454937	0.242	0.541	1.50655e-09
Pid1	7.48171e-16	-0.454174	0.106	0.359	1.56241e-11
Pcsk1n	3.13023e-12	-0.452126	0.289	0.581	6.53686e-08
Mmp2	6.22442e-11	-0.451909	0.322	0.585	1.29985e-06
Nfkbia	7.35342e-09	-0.449679	0.39	0.674	0.000153561
Nedd8	5.57273e-12	-0.449227	0.405	0.733	1.16375e-07
Slc24a5	4.09581e-12	-0.447232	0.262	0.541	8.55328e-08
Rpl21	8.41483e-12	-0.446892	0.83	0.974	1.75727e-07
Pfdn5	1.21807e-09	-0.445334	0.344	0.615	2.54369e-05
Nono	1.04844e-10	-0.441866	0.535	0.793	2.18945e-06
Rpl36	4.98008e-11	-0.441411	0.716	0.952	1.03999e-06
AW112010	1.37985e-10	-0.439914	0.059	0.222	2.88155e-06
Cct3	2.79853e-10	-0.439816	0.509	0.767	5.84417e-06
H2-D1	2.96841e-10	-0.43798	0.905	1	6.19893e-06
Rps10	2.23674e-12	-0.43743	0.901	0.985	4.67098e-08
Ddx27	3.9953e-15	-0.436494	0.211	0.515	8.34339e-11
Drap1	7.37325e-10	-0.435905	0.28	0.533	1.53976e-05
Atox1	2.12033e-12	-0.435884	0.211	0.489	4.42789e-08
Pgam1	7.93e-11	-0.435852	0.414	0.715	1.65602e-06
Hmgb1	3.46659e-08	-0.435302	0.59	0.833	0.000723929
Thbs2	8.82668e-12	-0.434201	0.064	0.241	1.84328e-07
Rpl24	3.19541e-15	-0.43394	0.828	0.981	6.67297e-11
mt-Co3	1.26253e-08	0.433332	0.991	1	0.000263654
Apod	1.2972e-16	-0.432831	0.037	0.241	2.70895e-12
Tm4sf1	4.29733e-11	-0.432122	0.262	0.53	8.97412e-07
Srgn	9.01219e-12	-0.431707	0.095	0.296	1.88202e-07
Psmb4	1.41604e-10	-0.431366	0.432	0.741	2.95712e-06
Rpl30	1.65e-15	-0.429365	0.938	0.996	3.4457e-11
Ndufb4	1.75687e-11	-0.429094	0.181	0.422	3.66887e-07
Pim3	2.37897e-10	-0.428186	0.333	0.6	4.96799e-06
Map1b	3.4884e-12	-0.426594	0.407	0.704	7.28483e-08
Ier3	3.25176e-09	-0.426299	0.357	0.615	6.79064e-05
Kcnn4	2.91592e-10	-0.422359	0.143	0.352	6.08932e-06
Pdia3	1.6209e-08	-0.420362	0.507	0.733	0.000338493
Rps17	7.50551e-11	-0.420142	0.685	0.919	1.56738e-06
Eif5b	2.98533e-08	-0.419172	0.469	0.715	0.000623425
Hspe1	1.20659e-09	-0.418843	0.59	0.867	2.51973e-05
Ubl5	6.82861e-11	-0.416136	0.293	0.563	1.42602e-06
Manf	3.37667e-09	-0.414598	0.436	0.693	7.0515e-05
Cox7a2	4.62516e-11	-0.414326	0.396	0.696	9.65872e-07
Timm8a1	4.5922e-11	-0.413816	0.222	0.481	9.58989e-07
Ppia	8.72511e-12	-0.41354	0.903	0.993	1.82207e-07
Rpl36al	2.62722e-09	-0.412981	0.57	0.863	5.48642e-05
Lgmn	2.98332e-12	-0.412745	0.183	0.43	6.23006e-08
Rpl27	3.01001e-10	-0.4126	0.808	0.956	6.28581e-06
Psmb3	1.94464e-09	-0.411883	0.438	0.733	4.06099e-05
Slc25a5	1.84474e-13	-0.411029	0.379	0.726	3.85237e-09
Rpl23a	1.20262e-12	-0.410042	0.797	0.985	2.51142e-08
Ndufa4	6.71623e-10	-0.409416	0.443	0.726	1.40255e-05
Calu	5.52857e-09	-0.40822	0.447	0.711	0.000115453
Rorb	3.87068e-09	-0.406747	0.363	0.604	8.08314e-05
B2m	1.77517e-11	-0.406655	0.914	0.985	3.7071e-07
Set	2.40299e-09	-0.406119	0.707	0.915	5.01817e-05
Rpl22	7.06625e-10	-0.404933	0.639	0.896	1.47564e-05
Hexb	2.72912e-12	-0.40378	0.185	0.441	5.69923e-08
Pomp	1.83687e-09	-0.402882	0.438	0.707	3.83593e-05
Hnrnpf	4.92399e-09	-0.402754	0.604	0.863	0.000102828
Rps24	1.39051e-13	-0.402301	0.925	0.996	2.9038e-09
Tma7	1.80634e-12	-0.399731	0.333	0.641	3.77219e-08
Creld2	8.70628e-13	-0.398293	0.13	0.363	1.81813e-08
Mcl1	2.82369e-11	-0.397871	0.383	0.674	5.89671e-07
Ssbp4	7.4302e-11	-0.395917	0.181	0.419	1.55165e-06
Polr2j	3.6798e-11	-0.395188	0.183	0.419	7.68452e-07
Sdf2l1	2.89179e-13	-0.394919	0.15	0.404	6.03893e-09
Cox7c	9.0433e-12	-0.394358	0.467	0.793	1.88851e-07
Rcn1	1.2354e-09	-0.393749	0.262	0.519	2.57988e-05
Dusp2	1.12673e-08	-0.393707	0.165	0.359	0.000235295
Slc16a3	2.56809e-11	-0.393621	0.084	0.274	5.36294e-07
H2-Q7	1.88868e-10	-0.392334	0.057	0.219	3.94412e-06
Pnn	3.70563e-11	-0.391314	0.43	0.707	7.73847e-07
Atp5l	3.83108e-10	-0.390807	0.535	0.837	8.00044e-06
Slc2a3	2.43228e-12	-0.387297	0.079	0.274	5.07933e-08
Cst6	4.69036e-10	-0.383221	0.269	0.53	9.79488e-06
Rpl15	7.80364e-12	-0.38239	0.866	0.989	1.62963e-07
Tubb2a	1.20097e-08	-0.37954	0.278	0.515	0.000250799
Eif5a	9.62298e-10	-0.376664	0.683	0.907	2.00957e-05
Fbn2	1.51897e-11	-0.375827	0.104	0.311	3.17207e-07
H2afz	4.16068e-10	-0.373118	0.76	0.941	8.68875e-06
Pcna	1.93972e-09	-0.373034	0.352	0.619	4.05071e-05
Mphosph8	4.78664e-09	-0.372366	0.269	0.507	9.99595e-05
Nop10	1.60518e-11	-0.371499	0.24	0.511	3.35209e-07
Psmb7	3.27417e-10	-0.370953	0.333	0.604	6.83745e-06
Atp6ap1	1.01907e-08	-0.36896	0.372	0.633	0.000212811
Tmed9	3.18029e-09	-0.368799	0.493	0.774	6.6414e-05
Emd	5.84109e-10	-0.36857	0.242	0.485	1.21979e-05
Sumo2	7.67316e-10	-0.36847	0.529	0.819	1.60239e-05
Slc39a1	2.01776e-11	-0.367578	0.15	0.381	4.2137e-07
Akr1b8	4.39904e-10	-0.365445	0.143	0.352	9.18652e-06
Psmb8	6.98354e-09	-0.364689	0.678	0.911	0.000145837
Zwint	6.34779e-10	-0.364594	0.443	0.748	1.32561e-05
Selenof	1.03814e-09	-0.364171	0.352	0.63	2.16795e-05
Bcl2a1b	4.3426e-13	-0.363986	0.053	0.241	9.06866e-09
Nrp2	1.24756e-10	-0.363271	0.104	0.296	2.60529e-06
Ssr2	3.92937e-09	-0.361697	0.341	0.589	8.20571e-05
Eef1d	2.63414e-11	-0.361001	0.529	0.867	5.50087e-07
Sgk1	7.54871e-11	-0.360945	0.167	0.396	1.5764e-06
Bex1	8.60479e-10	-0.360044	0.181	0.4	1.79694e-05
Rps18	1.72409e-10	-0.359375	0.883	0.989	3.60042e-06
Hmmr	2.25529e-09	-0.35925	0.216	0.448	4.70973e-05
Cenpx	2.49245e-11	-0.3579	0.106	0.307	5.20497e-07
H2afj	5.48428e-09	-0.3574	0.209	0.43	0.000114528
Cd52	3.14278e-09	-0.357162	0.117	0.3	6.56306e-05
Cyc1	3.83423e-10	-0.356888	0.366	0.67	8.00703e-06
Tmem165	3.98812e-11	-0.355555	0.267	0.526	8.32839e-07
Pdlim4	1.25172e-10	-0.354118	0.066	0.233	2.61398e-06
Banf1	1.6119e-09	-0.353093	0.322	0.611	3.36614e-05
Ctsc	7.50337e-11	-0.352993	0.075	0.256	1.56693e-06
Gnl3	2.8813e-09	-0.352441	0.659	0.841	6.01702e-05
Phf5a	2.50932e-09	-0.350884	0.333	0.596	5.2402e-05
Chchd1	6.10144e-10	-0.3493	0.249	0.5	1.27416e-05
Rps8	3.11266e-11	-0.348267	0.941	0.996	6.50017e-07
Selenoh	1.79311e-09	-0.347209	0.33	0.604	3.74455e-05
Lsm3	1.99685e-11	-0.34711	0.242	0.515	4.17002e-07
Lamtor2	9.97089e-12	-0.347098	0.152	0.389	2.08222e-07
Sec61g	2.96413e-09	-0.346515	0.366	0.652	6.18998e-05
Sec62	2.73645e-09	-0.345695	0.262	0.504	5.71452e-05
Cdca8	6.07718e-11	-0.345544	0.196	0.452	1.2691e-06
Psma5	3.99492e-09	-0.345484	0.355	0.619	8.34258e-05
C1qbp	2.18289e-09	-0.345075	0.401	0.681	4.55853e-05
Ube2i	5.16988e-10	-0.344438	0.43	0.733	1.07963e-05
Spry4	1.07183e-08	-0.344367	0.097	0.263	0.00022383
Mrps10	8.77218e-12	-0.343349	0.198	0.463	1.8319e-07
Gar1	1.96813e-11	-0.342192	0.227	0.5	4.11004e-07
Ppp1ca	4.99566e-09	-0.341854	0.297	0.552	0.000104324
Mrpl57	3.62639e-10	-0.340932	0.22	0.456	7.573e-06
Rps28	4.2333e-12	-0.340359	0.877	0.993	8.8404e-08
Ptprf	3.11239e-08	-0.339691	0.17	0.363	0.00064996
Pnpt1	6.10345e-09	-0.339666	0.289	0.526	0.000127458
Gps1	5.01996e-11	-0.339244	0.275	0.567	1.04832e-06
Utp11	1.39517e-08	-0.339222	0.256	0.496	0.000291354
Srsf9	3.93905e-08	-0.338677	0.381	0.626	0.000822591
Rps7	7.42162e-10	-0.337565	0.925	0.993	1.54986e-05
Pycr2	8.27121e-11	-0.337059	0.172	0.407	1.72728e-06
Socs3	1.34551e-09	-0.336771	0.238	0.485	2.80982e-05
Emp3	1.95752e-09	-0.33666	0.308	0.581	4.08789e-05
D030056L22Rik	8.35876e-11	-0.334342	0.152	0.378	1.74556e-06
Nmd3	1.17704e-12	-0.333668	0.161	0.419	2.45802e-08
Myef2	2.85125e-10	-0.333611	0.344	0.63	5.95426e-06
Rpl6	6.96403e-10	-0.33243	0.923	1	1.4543e-05
Rbm3	1.53072e-08	-0.332316	0.641	0.893	0.000319661
Erh	3.58944e-08	-0.33167	0.269	0.489	0.000749582
Ndufa5	2.11929e-09	-0.330576	0.231	0.47	4.42572e-05
Rap1a	1.53188e-09	-0.330071	0.203	0.419	3.19902e-05
Il1a	1.50114e-12	-0.329888	0.026	0.178	3.13482e-08
Psmb6	1.38118e-09	-0.329308	0.313	0.604	2.88433e-05
Cpe	1.1978e-09	-0.328653	0.244	0.504	2.50136e-05
Arl4a	5.60124e-09	-0.325969	0.222	0.452	0.000116971
Rpl12	2.0816e-10	-0.324271	0.903	0.989	4.347e-06
Rnaseh2c	1.23379e-08	-0.323915	0.209	0.415	0.000257651
Atp5g1	3.34237e-08	-0.322505	0.441	0.744	0.000697987
Rps11	2.36799e-08	-0.321967	0.833	0.981	0.000494508
Phb	5.99337e-10	-0.321932	0.269	0.53	1.25159e-05
Smdt1	4.1734e-08	-0.320894	0.297	0.533	0.000871531
Gcsh	5.45087e-09	-0.32083	0.176	0.381	0.000113831
Eif1ax	3.95154e-08	-0.320197	0.335	0.581	0.0008252
Selenom	4.17537e-09	-0.318501	0.209	0.444	8.71942e-05
1810058I24Rik	8.54111e-09	-0.318328	0.264	0.511	0.000178364
Hells	8.25357e-10	-0.317923	0.22	0.463	1.72359e-05
Chic2	2.09756e-08	-0.317844	0.322	0.567	0.000438034
Gng5	1.37593e-10	-0.31644	0.377	0.689	2.87335e-06
Uqcr10	6.20808e-10	-0.315542	0.286	0.563	1.29643e-05
Ube2m	2.93951e-08	-0.31517	0.361	0.611	0.000613859
Snrpe	1.49979e-09	-0.315023	0.313	0.581	3.13201e-05
Hsf2	8.91709e-11	-0.314813	0.163	0.393	1.86215e-06
Hat1	1.26734e-09	-0.314394	0.189	0.415	2.64659e-05
Clta	4.67686e-10	-0.313703	0.344	0.652	9.76668e-06
Ly86	1.74851e-08	-0.313653	0.064	0.207	0.000365142
Ssbp1	1.34257e-09	-0.313377	0.317	0.589	2.80369e-05
Sod2	3.45275e-09	-0.313311	0.322	0.589	7.21038e-05
Eny2	2.82261e-09	-0.311675	0.361	0.637	5.89446e-05
Ddx18	3.61733e-10	-0.311659	0.275	0.537	7.55406e-06
Mrto4	2.41839e-08	-0.309814	0.262	0.493	0.000505032
Psmd12	1.6236e-09	-0.309525	0.383	0.663	3.39056e-05
Hist1h2ae	3.3904e-11	-0.308714	0.081	0.27	7.08017e-07
Rpa2	3.72351e-09	-0.308238	0.172	0.385	7.7758e-05
Nudt5	9.43296e-11	-0.30814	0.207	0.456	1.96988e-06
Cct5	2.35282e-08	-0.308135	0.544	0.819	0.00049134
Rps27a	5.01026e-10	-0.308113	0.963	0.996	1.04629e-05
Arf1	1.7602e-08	-0.307985	0.482	0.752	0.000367583
Mrps18c	6.01808e-09	-0.307154	0.11	0.281	0.000125676
Nts	8.09279e-11	-0.305959	0.042	0.193	1.69002e-06
Cnih4	3.71986e-09	-0.305105	0.313	0.574	7.76819e-05
Pfdn6	2.11065e-08	-0.304847	0.236	0.463	0.000440766
Lsm6	1.02589e-08	-0.304522	0.218	0.441	0.000214237
Cav2	6.05009e-09	-0.304351	0.242	0.478	0.000126344
Mrps17	1.6283e-09	-0.303659	0.214	0.448	3.40037e-05
Slirp	8.31282e-11	-0.303317	0.163	0.396	1.73597e-06
Gatm	1.55103e-09	-0.303238	0.322	0.593	3.23901e-05
Naa10	1.73725e-08	-0.300789	0.233	0.47	0.00036279
Dut	1.83386e-09	-0.300504	0.251	0.511	3.82964e-05
Rbm8a	9.23987e-10	-0.300259	0.383	0.648	1.92956e-05
Smc1a	2.06137e-08	-0.29893	0.377	0.63	0.000430476
Lix1l	1.44151e-09	-0.298017	0.256	0.504	3.0103e-05
Denr	5.83013e-09	-0.297219	0.282	0.522	0.000121751
Ssr1	3.36337e-08	-0.296201	0.348	0.585	0.000702372
Uqcc2	3.62446e-08	-0.296114	0.244	0.467	0.000756896
Ube2c	5.91889e-09	-0.295607	0.372	0.652	0.000123604
Bcas2	2.61168e-08	-0.294702	0.33	0.578	0.000545396
Gm35019	1.10719e-08	-0.292474	0.048	0.181	0.000231215
Gstp1	3.12294e-09	-0.291048	0.112	0.289	6.52163e-05
Ola1	5.06865e-10	-0.290217	0.326	0.607	1.05849e-05
Gmps	1.69935e-11	-0.290211	0.205	0.463	3.54875e-07
Rps27l	1.32852e-08	-0.288335	0.33	0.6	0.000277435
Lpcat2	1.94618e-08	-0.288212	0.15	0.341	0.00040642
Tceal8	1.73952e-08	-0.286078	0.145	0.33	0.000363264
Il1rap	6.44147e-09	-0.285909	0.172	0.385	0.000134517
Fcf1	3.41706e-08	-0.285249	0.17	0.363	0.000713585
Acp1	3.62737e-08	-0.2832	0.192	0.4	0.000757503
Ran	1.32628e-08	-0.282449	0.725	0.967	0.000276966
Pcnp	1.01936e-08	-0.281051	0.357	0.633	0.000212873
Ppid	4.40083e-08	-0.280788	0.359	0.611	0.000919026
Gm26724	1.32503e-13	-0.280194	0.057	0.256	2.76706e-09
Ufc1	2.39744e-09	-0.279068	0.28	0.552	5.00658e-05
Tmed4	7.91656e-10	-0.277356	0.17	0.389	1.65321e-05
Mt3	5.87699e-09	-0.276653	0.084	0.244	0.000122729
Galnt12	3.60011e-09	-0.276345	0.167	0.378	7.5181e-05
Aif1	8.72653e-09	-0.27562	0.062	0.207	0.000182236
Adgrl1	7.59022e-12	-0.272852	0.066	0.252	1.58507e-07
Atf6b	1.88172e-08	-0.272604	0.15	0.341	0.000392959
Atp5md	8.08988e-09	-0.272049	0.328	0.604	0.000168941
Tubb4b	1.3348e-08	-0.271275	0.337	0.585	0.000278746
Pja1	2.02916e-08	-0.271114	0.062	0.2	0.000423749
Ebna1bp2	1.67874e-08	-0.270919	0.366	0.633	0.000350572
Cd300c2	2.02462e-09	-0.268104	0.018	0.126	4.22802e-05
Cped1	4.34383e-09	-0.26747	0.062	0.211	9.07122e-05
Fndc4	1.32511e-08	-0.267302	0.154	0.352	0.000276723
Pvt1	4.76898e-09	-0.267132	0.275	0.533	9.95905e-05
Exosc8	1.26242e-08	-0.266624	0.238	0.47	0.00026363
Sf3b6	2.13717e-08	-0.266269	0.278	0.522	0.000446304
Cnpy3	1.12914e-12	-0.266152	0.112	0.337	2.35798e-08
Lcp1	1.66341e-08	-0.266109	0.033	0.148	0.000347371
Snrpd2	4.31946e-08	-0.265626	0.308	0.563	0.000902034
Nob1	4.79958e-10	-0.2652	0.189	0.433	1.0023e-05
Cnbp	4.20898e-08	-0.265194	0.507	0.789	0.000878961
Jcad	4.33535e-12	-0.264539	0.066	0.252	9.0535e-08
Rwdd1	1.22887e-08	-0.263966	0.317	0.593	0.000256624
Clpp	8.49433e-09	-0.263788	0.192	0.407	0.000177387
Noc3l	1.7618e-08	-0.263694	0.093	0.252	0.000367916
Ms4a7	9.19291e-09	-0.263513	0.037	0.163	0.000191975
Mrpl21	1.49555e-09	-0.263177	0.159	0.374	3.12315e-05
Rpgrip1	9.11059e-10	-0.263069	0.115	0.311	1.90257e-05
Ezr	2.7395e-08	-0.263001	0.3	0.548	0.00057209
E2f4	2.78199e-10	-0.262632	0.123	0.326	5.80962e-06
Telo2	1.56681e-08	-0.262345	0.192	0.404	0.000327198
0610012G03Rik	3.82392e-09	-0.262145	0.128	0.322	7.9855e-05
Fbn1	1.22763e-08	-0.261514	0.161	0.359	0.000256365
Cse1l	1.18844e-10	-0.260899	0.13	0.348	2.48181e-06
Nrd1	3.68384e-08	-0.260869	0.28	0.519	0.000769297
Cd83	5.12769e-09	-0.260424	0.031	0.152	0.000107082
Pcnx3	2.31467e-10	-0.259705	0.238	0.504	4.83372e-06
Rrp1b	1.12059e-08	-0.259347	0.165	0.37	0.000234012
Cotl1	3.16369e-08	-0.259085	0.104	0.263	0.000660674
Syf2	4.26874e-08	-0.258632	0.24	0.456	0.00089144
Rbis	2.97715e-09	-0.257757	0.192	0.419	6.21719e-05
Rps4x	5.40222e-11	-0.255501	0.923	0.996	1.12815e-06
Riok1	8.84089e-09	-0.255218	0.205	0.426	0.000184624
Chchd3	4.78205e-08	-0.251433	0.271	0.515	0.000998635
Rad50	5.64733e-10	-0.251305	0.236	0.485	1.17933e-05
Kpna2	9.39622e-12	-0.25102	0.059	0.237	1.96221e-07
Mtss1	6.62498e-10	-0.250848	0.07	0.237	1.38349e-05

## Sheet: 10 RT vs RT+TMZ
X	p_val	avg_log2FC	pct.1	pct.2	p_val_adj
Enpp2	1.80914e-18	-2.67243	0.2	0.893	3.77803e-14
Nfkbia	2.0198e-10	-2.33205	0.674	1	4.21795e-06
Ttr	3.0296e-44	-2.23555	0	0.679	6.32672e-40
Gbp5	4.74572e-16	-2.07345	0.252	0.893	9.91049e-12
Nr4a1	6.23255e-13	-2.0149	0.47	0.929	1.30154e-08
Neb	1.47801e-08	2.01451	0.704	0.143	0.000308652
Rpl18	2.03571e-14	1.99265	0.993	0.893	4.25117e-10
Hspd1	2.41048e-12	1.91637	0.941	0.571	5.03381e-08
Mir100hg	7.93821e-15	-1.87673	0.296	0.893	1.65774e-10
Irf1	6.83224e-11	-1.85483	0.6	0.964	1.42678e-06
Sat1	8.24985e-12	-1.83023	0.781	0.964	1.72282e-07
Ccn2	4.7163e-11	-1.82854	0.059	0.429	9.84905e-07
Ppp1r14b	2.26157e-12	1.77891	0.937	0.643	4.72284e-08
Rack1	3.79771e-14	1.76794	0.996	0.786	7.93075e-10
Stat2	1.87533e-10	-1.74853	0.574	0.893	3.91626e-06
Lgals1	3.70013e-12	1.7075	0.981	0.714	7.72698e-08
Iigp1	1.107e-08	-1.69844	0.611	0.893	0.000231175
Lbh	2.10897e-09	-1.66184	0.333	0.75	4.40417e-05
Anp32b	1.78235e-10	1.65534	0.889	0.429	3.72207e-06
Rplp0	8.84485e-14	1.60557	1	0.929	1.84707e-09
Olig1	2.87606e-08	1.60503	0.711	0.143	0.000600607
Ran	2.82095e-12	1.58508	0.967	0.5	5.89098e-08
Npm1	8.00357e-13	1.57844	0.989	0.821	1.67139e-08
Rars	3.89287e-09	1.54787	0.793	0.286	8.12949e-05
Zfp36	1.36487e-09	-1.54741	0.385	0.821	2.85026e-05
Rpl18a	5.86217e-13	1.54637	1	0.929	1.2242e-08
Parp14	1.14534e-11	-1.52492	0.396	0.893	2.39182e-07
Malat1	3.90826e-09	-1.52401	1	1	8.16162e-05
Junb	2.84785e-11	-1.52225	0.844	1	5.94716e-07
Btg1	3.09917e-11	-1.52137	0.641	1	6.472e-07
Rpsa	3.9881e-10	1.50888	0.993	0.714	8.32834e-06
Eef1g	4.19671e-10	1.49523	0.915	0.5	8.76398e-06
Matn2	1.35334e-08	-1.45013	0.363	0.786	0.000282618
Rps4x	1.41378e-12	1.44994	0.996	0.893	2.95239e-08
Rpl4	2.04816e-09	1.44366	0.941	0.607	4.27718e-05
H2afz	1.25661e-09	1.42628	0.941	0.536	2.62418e-05
Rpl15	1.16608e-11	1.42241	0.989	0.857	2.43512e-07
Rpl13	1.25336e-13	1.41898	1	1	2.61739e-09
Atp5b	1.00333e-10	1.41379	0.941	0.607	2.09525e-06
Rhoj	3.17605e-08	-1.41214	0.263	0.714	0.000663254
C4b	5.59709e-10	-1.40169	0.874	1	1.16884e-05
Rps18	2.6969e-11	1.39577	0.989	0.857	5.63195e-07
C3	1.88977e-08	-1.38905	0.07	0.393	0.00039464
Ybx3	4.41909e-08	1.38797	0.77	0.321	0.000922838
Rpl7	2.54253e-12	1.38683	0.985	0.893	5.30957e-08
Bhlhe40	7.92769e-14	-1.36448	0.1	0.607	1.65554e-09
Set	1.00055e-08	1.35745	0.915	0.643	0.000208945
Rpl19	4.73376e-12	1.35428	1	0.964	9.88552e-08
Csta2	2.85561e-11	-1.34446	0.17	0.679	5.96337e-07
Ppia	4.8013e-11	1.33806	0.993	0.857	1.00265e-06
Timp3	1.56241e-08	-1.33401	0.311	0.786	0.000326278
Cd74	4.4138e-10	-1.32649	0.944	1	9.21733e-06
Hint1	6.24521e-09	1.31608	0.952	0.607	0.000130419
Nme2	2.89959e-09	1.31469	0.956	0.75	6.05522e-05
Eef1d	1.60203e-09	1.31071	0.867	0.321	3.34552e-05
Rpl3	3.00894e-11	1.31014	0.985	0.857	6.28357e-07
Hes1	8.37326e-15	-1.3082	0.119	0.679	1.74859e-10
Irgm1	4.53417e-09	-1.30674	0.822	1	9.46872e-05
Spag9	3.83915e-08	-1.28701	0.626	0.893	0.00080173
Arhgef26	1.49379e-15	-1.28611	0.096	0.643	3.11948e-11
Eif5a	2.92017e-08	1.28156	0.907	0.607	0.000609819
H2-Ab1	1.47576e-08	-1.26756	0.804	1	0.000308182
Rpl29	9.81835e-10	1.25565	0.933	0.571	2.05037e-05
Rpl10	2.67187e-12	1.25503	0.989	1	5.57967e-08
Rps7	1.44515e-10	1.25009	0.993	0.964	3.01791e-06
Rpl5	1.58215e-10	1.23437	0.993	0.929	3.304e-06
Hsp90ab1	7.54803e-10	1.22357	0.996	0.964	1.57625e-05
Rpl27	2.28354e-08	1.21879	0.956	0.821	0.000476872
Rpl32	3.35155e-09	1.21784	1	0.857	6.99904e-05
Rpl23a	4.36462e-09	1.2166	0.985	0.75	9.11463e-05
Lncpint	1.32006e-09	-1.21422	0.211	0.679	2.75669e-05
H2-Eb1	1.40557e-08	-1.21167	0.815	0.929	0.000293524
Ankrd28	3.69365e-09	-1.20878	0.537	0.929	7.71345e-05
Hivep2	1.04666e-08	-1.17866	0.648	0.964	0.000218574
Rpl12	1.20418e-08	1.16153	0.989	0.857	0.000251468
Rpl8	1.21417e-10	1.16031	0.996	0.964	2.53555e-06
Rps2	1.70607e-10	1.14944	0.996	1	3.56279e-06
Serbp1	1.13608e-08	1.14534	0.956	0.75	0.000237247
Sorbs2	2.01938e-09	-1.13148	0.104	0.5	4.21707e-05
Cd274	1.40682e-08	-1.1314	0.133	0.536	0.000293785
Rps8	2.25209e-10	1.13056	0.996	0.964	4.70304e-06
Rps5	4.00602e-08	1.11942	0.989	0.964	0.000836577
Rps14	2.14321e-08	1.09175	1	0.893	0.000447567
Osmr	1.45245e-09	-1.07655	0.104	0.5	3.03314e-05
Eef1b2	2.22535e-09	1.07386	0.967	0.857	4.64719e-05
Rpl11	2.00488e-08	1.01689	0.993	0.821	0.000418679
Eef1a1	2.22874e-09	0.984613	1	0.964	4.65428e-05
Rpl6	2.05939e-08	0.983958	1	0.893	0.000430061
Tacc1	3.04605e-08	-0.938549	0.115	0.5	0.000636107
Slc15a2	3.51668e-08	-0.906164	0.119	0.5	0.000734389
Trim12a	1.07441e-08	-0.890262	0.207	0.643	0.000224369
Cfap100	4.21849e-13	-0.868659	0.026	0.357	8.80948e-09
Deptor	3.4951e-11	-0.852084	0.026	0.321	7.29882e-07
Afap1l2	3.48735e-11	-0.847407	0.019	0.286	7.28264e-07
H2-K1	3.06261e-08	-0.846358	0.985	1	0.000639564
Dnajb2	3.54887e-10	-0.801589	0.067	0.429	7.41111e-06
Pdzd2	5.44135e-09	-0.79227	0.074	0.429	0.000113632
Ccdc136	6.81427e-09	-0.772155	0.041	0.321	0.000142302
2810029C07Rik	4.37473e-10	-0.762176	0.078	0.464	9.13575e-06
Col27a1	1.13211e-10	-0.743335	0.056	0.429	2.36419e-06
Slc27a1	2.19511e-08	-0.736438	0.1	0.464	0.000458404
Cyp2d22	2.2144e-08	-0.709814	0.015	0.214	0.000462433
Trim21	2.11017e-08	-0.605449	0.067	0.393	0.000440667
Atxn1	2.29878e-09	-0.602221	0.026	0.286	4.80053e-05
Nrp1	3.33318e-08	-0.581216	0.033	0.286	0.000696068
Arhgef19	2.98006e-09	-0.506844	0.019	0.25	6.22326e-05
2310002F09Rik	4.05187e-08	-0.494551	0.033	0.286	0.000846152
Eps8l2	1.43617e-08	-0.447734	0.007	0.179	0.000299914
4833418N02Rik	3.41576e-10	-0.421017	0.004	0.179	7.13313e-06
Igsf3	3.63008e-10	-0.38966	0.004	0.179	7.58069e-06
Plekhg1	2.64921e-08	-0.364043	0.022	0.25	0.000553235
Bcar3	4.13814e-09	-0.35714	0.019	0.25	8.64168e-05
Abcg1	1.56886e-12	-0.327887	0.007	0.25	3.27626e-08
