# Supplementary material for: Radio-chemotherapy and metformin selectively modulate the heterogeneous landscape of glioma with ribosome biogenesis, long non coding RNA and immune-escape markers as major player
Source: Int J Biol Sci. 2025 May 27;21(8):3527–54. doi: 10.7150/ijbs.103194 (PMC12160513; doi:10.7150/ijbs.103194)
Supplement: Supplementary file 10 — Supplementary data 9. [file ijbsv21p3527s10.xlsx]

## Sheet: 11 untr vs RT
X	p_val	avg_log2FC	pct.1	pct.2	p_val_adj
Cd74	3.5157e-13	-2.29899	0.471	0.875	7.34184e-09
Lyz2	3.62476e-10	-2.23126	0.229	0.7	7.56959e-06
Iigp1	2.17109e-10	-1.69926	0.329	0.722	4.53389e-06
Apoe	3.20516e-10	-1.66367	0.943	1	6.69334e-06
H2-Ab1	1.17941e-10	-1.47635	0.386	0.802	2.46296e-06
Sgk1	8.71369e-09	-1.24923	0.443	0.73	0.000181968
Gm42418	2.50071e-17	1.18627	1	1	5.22223e-13
Lars2	3.27508e-08	0.965179	0.943	0.745	0.000683935
AY036118	3.66876e-15	-0.954636	0.929	0.989	7.66147e-11

## Sheet: 11 RT vs RT+TMZ
X	p_val	avg_log2FC	pct.1	pct.2	p_val_adj
Lgals1	1.90903e-16	1.19421	0.567	0.23	3.98663e-12
Ttr	5.15687e-43	-1.16521	0	0.559	1.07691e-38
Ppp1r14b	1.22233e-10	0.934097	0.498	0.26	2.55259e-06
Rps12	3.8535e-15	0.810085	0.989	0.956	8.04726e-11
Rplp0	1.19804e-20	0.80788	0.989	0.961	2.50186e-16
Vim	1.6845e-13	0.788723	0.738	0.426	3.51775e-09
Rack1	6.01085e-16	0.778279	0.947	0.907	1.25524e-11
Rps4x	3.67877e-13	0.732307	0.962	0.971	7.68238e-09
Rpl10a	3.4052e-13	0.719883	0.935	0.887	7.11108e-09
Rpl12	6.11785e-14	0.689851	0.973	0.936	1.27759e-09
Rpl8	9.59823e-17	0.686728	0.977	0.971	2.0044e-12
Gstp1	1.11572e-08	-0.675771	0.878	0.946	0.000232995
Lars2	6.20781e-11	-0.662866	0.745	0.936	1.29638e-06
Rpl15	2.39973e-16	0.648105	0.973	0.951	5.01136e-12
Tubb5	1.80377e-08	0.631658	0.776	0.623	0.000376681
Syt4	2.99678e-12	0.623775	0.27	0.029	6.25817e-08
Rpl23a	1.22564e-10	0.619052	0.951	0.907	2.55951e-06
Npm1	1.69879e-09	0.611992	0.909	0.853	3.54759e-05
Kctd13	1.6463e-08	-0.606503	0.764	0.897	0.000343797
Rpl13	1.81237e-16	0.590289	0.996	0.99	3.78477e-12
Nme2	2.04072e-10	0.588136	0.92	0.887	4.26163e-06
Rpl19	2.6981e-15	0.581495	0.996	0.985	5.63445e-11
Rps18	1.09324e-09	0.578618	0.962	0.956	2.28301e-05
Arrdc3	4.70344e-09	-0.573244	0.414	0.681	9.82219e-05
Rbm3	1.42888e-08	0.569684	0.863	0.794	0.000298392
Rpl18a	2.05551e-12	0.569227	0.989	0.98	4.29252e-08
Myo6	1.75246e-08	-0.553839	0.635	0.833	0.000365967
Polr3e	4.17047e-10	-0.538465	0.369	0.637	8.70919e-06
Rps14	1.79495e-11	0.518769	0.97	0.956	3.7484e-07
Rpl10	4.78346e-10	0.517178	0.966	0.975	9.9893e-06
Cdkn2a	2.28869e-08	0.510991	0.198	0.029	0.000477947
Rpl18	2.63838e-11	0.500789	0.973	0.912	5.50974e-07
Rps27a	2.53051e-09	0.499305	0.989	0.98	5.28446e-05
Rps16	4.25505e-11	0.49761	0.981	0.946	8.88582e-07
Rpl9	5.03837e-12	0.493339	0.992	0.99	1.05216e-07
Rps2	1.90989e-10	0.483373	0.985	0.966	3.98841e-06
Cdc42bpa	4.41897e-08	-0.481374	0.65	0.848	0.000922813
Rps5	1.13023e-13	0.47916	0.992	0.975	2.36027e-09
Rps3a1	1.4629e-10	0.477203	0.996	0.956	3.05498e-06
Rpl5	2.76098e-08	0.477003	0.962	0.951	0.000576576
Tpt1	4.32881e-15	0.47355	1	0.995	9.03986e-11
Moxd1	3.79485e-11	0.455869	0.213	0.01	7.92479e-07
Ndufa3	2.78064e-10	-0.453545	0.673	0.882	5.80681e-06
Rps7	5.44343e-09	0.443831	0.97	0.975	0.000113675
Hist1h4h	2.59765e-09	-0.441922	0.274	0.544	5.42466e-05
Rps10	2.28673e-10	0.423226	0.989	0.98	4.77538e-06
D16Ertd472e	8.48294e-09	-0.420245	0.426	0.691	0.000177149
H3f3a	3.45837e-08	0.416273	0.97	0.951	0.000722212
Rps6	3.72076e-08	0.41308	0.97	0.971	0.000777007
Rps9	7.58308e-10	0.412858	0.977	0.975	1.58357e-05
Sec62	2.15865e-08	-0.410929	0.768	0.892	0.000450791
Ube2c	9.09133e-09	0.408081	0.179	0.015	0.000189854
Rpl3	8.30515e-10	0.405822	0.985	0.941	1.73436e-05
Daam2	1.49321e-08	-0.402465	0.43	0.711	0.000311827
Rpl7	2.68333e-09	0.399614	0.966	0.971	5.60359e-05
Rpsa	3.78089e-08	0.376044	0.989	0.975	0.000789563
Rpl13a	5.26689e-09	0.362325	0.973	0.985	0.000109988
Cops9	1.81374e-08	-0.346256	0.601	0.784	0.000378764
Dpm3	3.37934e-09	-0.343949	0.392	0.706	7.05708e-05
Shtn1	1.13081e-08	-0.331923	0.384	0.662	0.000236147
Slc6a1	4.75937e-08	-0.324498	0.304	0.574	0.0009939
Rbis	1.01466e-08	-0.271708	0.373	0.672	0.000211891

## Sheet: 11 RT+TMZ vs RT+TMZ+MET
X	p_val	avg_log2FC	pct.1	pct.2	p_val_adj
Ttr	9.65941e-32	1.1634	0.559	0.005	2.01718e-27
Mt1	1.64782e-13	-0.85015	0.926	0.957	3.44114e-09
mt-Nd5	1.58514e-08	-0.657991	0.931	0.989	0.000331025
mt-Nd3	3.17969e-09	-0.643591	0.98	1	6.64014e-05
mt-Nd1	8.06861e-09	-0.598245	0.995	1	0.000168497
mt-Nd4l	2.65486e-08	-0.505792	0.917	0.962	0.000554415

## Sheet: 13 untr vs RT
X	p_val	avg_log2FC	pct.1	pct.2	p_val_adj
Apoe	5.55936e-18	-2.30476	0.899	1	1.16096e-13
Lyz2	1.22098e-18	-1.95566	0.222	0.783	2.54976e-14
H2-Aa	4.27583e-09	-1.50839	0.374	0.691	8.92921e-05
H2-Eb1	4.80464e-09	-1.46604	0.394	0.711	0.000100335
AY036118	6.86437e-19	-1.41793	0.909	0.987	1.43349e-14
Tsc22d3	7.89644e-09	-1.31505	0.475	0.678	0.000164901
Igfbp7	6.87654e-16	1.17762	0.99	0.967	1.43603e-11
Fkbp1a	3.65363e-10	1.14861	0.889	0.704	7.62988e-06
Serpinh1	4.09655e-10	1.06053	0.818	0.612	8.55482e-06
Pfn1	3.5918e-09	0.992046	0.939	0.822	7.50075e-05
Isg15	3.22771e-10	0.910767	0.949	0.849	6.74044e-06
Sparc	2.18671e-08	0.853911	0.98	0.954	0.000456651
Fam167b	2.11011e-10	0.84386	0.293	0.02	4.40653e-06
Fscn1	1.76178e-09	0.731788	0.404	0.092	3.67912e-05
Vwa1	1.50204e-08	0.674916	0.98	0.901	0.000313672
Ifitm3	1.89627e-09	0.652622	1	0.98	3.95997e-05
Actg1	6.74794e-10	0.642299	0.99	0.993	1.40917e-05
mt-Co1	6.15209e-09	-0.61624	0.97	0.987	0.000128474
Socs2	4.03568e-08	0.588337	0.626	0.276	0.00084277
Hspa8	4.08746e-08	0.483083	1	0.967	0.000853585
Tsta3	3.61639e-08	0.441018	0.525	0.191	0.00075521
Exoc3l4	1.81688e-09	0.378301	0.313	0.039	3.79418e-05
Rnf183	4.9262e-09	0.309267	0.283	0.026	0.000102874
C1qtnf6	6.72685e-09	0.27991	0.303	0.039	0.000140477
Chst7	2.01213e-08	0.250175	0.303	0.046	0.000420193

## Sheet: 13 RT vs RT + TMZ
X	p_val	avg_log2FC	pct.1	pct.2	p_val_adj
Ttr	2.92752e-27	-1.69812	0	0.57	6.11353e-23
Lgals1	5.07666e-12	1.31248	0.651	0.335	1.06016e-07
Ckb	7.63515e-09	1.02873	0.684	0.443	0.000159445
Ppp1r14b	1.24701e-08	0.914112	0.645	0.43	0.000260413
Npm1	1.8661e-11	0.867539	0.941	0.778	3.89697e-07
Lars2	3.61277e-08	-0.825169	0.789	0.905	0.000754454
Rplp0	2.54652e-14	0.806734	0.967	0.943	5.31789e-10
Ran	4.95158e-09	0.772196	0.803	0.652	0.000103404
Rpl10	1.09597e-11	0.67762	0.98	0.88	2.28871e-07
Rack1	8.02849e-10	0.671335	0.947	0.905	1.67659e-05
Rpl23a	1.24074e-08	0.65927	0.947	0.842	0.000259103
Rpl12	1.31552e-08	0.61652	0.941	0.892	0.00027472
Moxd1	3.26623e-09	0.597487	0.237	0.013	6.82087e-05
Rps5	4.07302e-12	0.582107	0.993	0.899	8.50569e-08
Rpl13	3.29424e-14	0.568619	1	0.994	6.87936e-10
Rps3a1	2.62726e-11	0.559144	0.987	0.949	5.48651e-07
Rpl19	4.21636e-11	0.54555	0.993	0.975	8.80503e-07
Rps18	2.12291e-09	0.539895	0.993	0.918	4.43327e-05
Rps4x	2.1165e-09	0.539309	0.974	0.956	4.41989e-05
H2afz	3.158e-08	0.538514	0.888	0.785	0.000659486
Rps9	1.68265e-10	0.528269	0.987	0.956	3.51388e-06
Rpl8	9.32243e-11	0.525243	0.98	0.918	1.9468e-06
Rpl15	1.79605e-10	0.515628	0.98	0.937	3.75068e-06
Rps10	3.55289e-10	0.508269	0.987	0.949	7.41951e-06
Rps7	5.33287e-09	0.502602	0.987	0.956	0.000111366
Rpl7	2.04134e-11	0.488786	0.967	0.943	4.26292e-07
Tpt1	3.52644e-10	0.441876	1	0.994	7.36426e-06
Rpl9	1.38848e-08	0.438608	0.993	0.956	0.000289955

## Sheet: 13 RT+TMZ vs RT+TMZ+MET
X	p_val	avg_log2FC	pct.1	pct.2	p_val_adj
Mbp	3.06358e-17	-2.64281	0.247	0.744	6.39767e-13
Mobp	2.97467e-12	-1.90878	0.076	0.453	6.21201e-08
Ttr	1.53674e-16	1.6852	0.57	0.023	3.20918e-12
Bcas1	6.04472e-09	-1.08362	0.032	0.279	0.000126232

## Sheet: 23 untr vs RT
X	p_val	avg_log2FC	pct.1	pct.2	p_val_adj
Lgals3	6.88166e-09	3.38016	0.861	0.583	0.00014371
Nupr1	2.29735e-08	2.92378	0.889	0.438	0.000479756
Igfbpl1	8.38444e-09	2.76211	0.639	0.062	0.000175092
S100a4	2.04696e-08	2.67454	0.861	0.271	0.000427466
S100a11	2.43163e-10	2.3002	0.889	0.271	5.07796e-06
Sparcl1	1.0745e-08	-2.24027	0.667	0.979	0.000224387
S100a6	4.48523e-08	2.20918	0.944	0.604	0.000936651
Dhrs1	1.52836e-09	2.18559	0.944	0.438	3.19167e-05
Esd	1.07901e-08	2.0596	0.889	0.438	0.000225329
Rbp1	1.96014e-09	2.01643	0.917	0.375	4.09336e-05
Vim	1.69262e-09	2.00761	0.972	0.812	3.53469e-05
Tnfrsf12a	1.30235e-09	1.9657	0.833	0.188	2.7197e-05
Pdlim4	1.68829e-09	1.90804	0.861	0.333	3.52566e-05
Ccnd1	4.33387e-08	1.8553	0.944	0.396	0.000905041
Cd9	1.16449e-08	1.80484	0.944	0.646	0.000243179
Tmsb4x	1.05544e-08	1.75827	0.972	0.979	0.000220408
Hmga1	4.31505e-08	1.43315	0.639	0.083	0.000901111
Glipr2	3.44984e-08	1.34092	0.778	0.167	0.000720431
Rprm	4.0571e-08	1.25737	0.639	0.083	0.000847245
Cavin1	8.40281e-09	1.2531	0.694	0.083	0.000175476
Cd63	1.48833e-08	1.18863	0.972	0.958	0.000310808
Thbs2	4.69257e-08	0.874356	0.639	0.062	0.000979949
Znfx1	2.86278e-08	0.778352	0.611	0.042	0.000597835
Pcbp3	2.82775e-08	0.621565	0.583	0.042	0.000590518
