# Supplementary material for: Radio-chemotherapy and metformin selectively modulate the heterogeneous landscape of glioma with ribosome biogenesis, long non coding RNA and immune-escape markers as major player
Source: Int J Biol Sci. 2025 May 27;21(8):3527–54. doi: 10.7150/ijbs.103194 (PMC12160513; doi:10.7150/ijbs.103194)
Supplement: Supplementary file 11 — Supplementary data 10. [file ijbsv21p3527s11.xlsx]

## Sheet: 3 untr vs RT
X	p_val	avg_log2FC	pct.1	pct.2	p_val_adj
Lyz2	4.95384e-50	-2.1147	0.8	0.956	1.03451e-45
Apoe	3.26272e-39	-1.7909	0.915	0.997	6.81354e-35
Hbb-bs	9.35447e-28	-1.72992	0.064	0.336	1.95349e-23
Ccl2	9.45043e-11	1.30634	0.481	0.302	1.97353e-06
Cd72	2.15552e-23	1.25137	0.695	0.431	4.50138e-19
Gapdh	2.09013e-56	1.24709	0.989	0.942	4.36482e-52
Tmem176b	5.31447e-27	-1.17983	0.165	0.488	1.10982e-22
Malat1	9.74635e-11	-1.16806	0.67	0.814	2.03533e-06
H2-Eb1	5.83629e-20	-1.15838	0.809	0.922	1.21879e-15
H2-Ab1	5.35789e-21	-1.14979	0.818	0.942	1.11889e-16
Pkm	4.4647e-25	1.10854	0.844	0.763	9.32363e-21
Cd74	9.08289e-19	-1.10608	0.96	0.986	1.89678e-14
Cst7	1.65757e-22	1.0549	0.649	0.319	3.46151e-18
H2-Aa	7.26362e-22	-1.04642	0.814	0.959	1.51686e-17
Ifi27l2a	3.36665e-19	1.01526	0.823	0.671	7.03058e-15
Tpi1	1.72938e-18	1.00447	0.73	0.563	3.61147e-14
Cd81	7.71367e-29	1.00106	0.915	0.8	1.61085e-24
Isg15	2.42894e-15	0.995493	0.731	0.559	5.07235e-11
Gm42418	2.30252e-70	0.989689	1	1	4.80835e-66
Fcrls	6.9497e-13	0.973688	0.531	0.308	1.45131e-08
Ms4a7	2.50944e-18	-0.97002	0.385	0.651	5.24047e-14
Aldoa	1.67242e-21	0.964687	0.89	0.763	3.49252e-17
Timp2	3.4446e-16	0.937299	0.814	0.739	7.19335e-12
Wfdc17	2.08002e-18	-0.921492	0.234	0.529	4.34371e-14
Grn	5.28279e-17	0.91767	0.852	0.786	1.1032e-12
Ldha	8.853e-16	0.895315	0.769	0.668	1.84877e-11
AY036118	5.97251e-40	-0.886241	0.864	0.98	1.24724e-35
Pycard	1.89516e-19	0.873473	0.782	0.59	3.95766e-15
Eno1	8.9209e-14	0.868433	0.626	0.468	1.86295e-09
Ifi30	2.04155e-20	0.866585	0.846	0.698	4.26337e-16
Cotl1	3.84137e-23	0.847199	0.876	0.722	8.02192e-19
Pgk1	5.58438e-10	0.841496	0.629	0.515	1.16619e-05
Tmem176a	4.35567e-14	-0.808927	0.145	0.363	9.09594e-10
Basp1	7.64637e-16	0.806803	0.774	0.644	1.59679e-11
Tspo	4.56658e-21	0.802732	0.876	0.786	9.53639e-17
Npl	1.03498e-11	0.793462	0.315	0.115	2.16135e-07
Clec12a	1.02669e-31	-0.791072	0.017	0.254	2.14403e-27
Ccl8	3.53755e-15	-0.786368	0.078	0.275	7.38747e-11
Gpnmb	1.22477e-09	-0.783543	0.305	0.495	2.55769e-05
S100a6	3.8992e-13	-0.782081	0.087	0.261	8.1427e-09
Mgst1	5.35087e-22	-0.779514	0.029	0.22	1.11742e-17
Lgals1	5.75942e-14	-0.769807	0.418	0.654	1.20274e-09
Bin1	2.14294e-12	0.764499	0.577	0.363	4.47511e-08
Klra2	1.30308e-23	-0.764401	0.05	0.285	2.72122e-19
Acp5	5.75934e-21	-0.762503	0.16	0.464	1.20272e-16
Ldhb	5.59395e-14	0.760021	0.606	0.397	1.16818e-09
Gpr84	2.41982e-09	0.742685	0.276	0.105	5.0533e-05
Lgmn	9.66102e-19	0.742669	0.936	0.878	2.01751e-14
Vim	7.01462e-25	-0.740178	0.469	0.824	1.46486e-20
Ly6i	3.8721e-08	-0.728147	0.108	0.244	0.000808611
Ly86	9.05268e-18	0.721407	0.944	0.861	1.89047e-13
Pgam1	1.89227e-09	0.720034	0.678	0.586	3.95162e-05
Ctsl	1.2597e-12	0.716467	0.817	0.776	2.63063e-08
Erp29	1.43006e-11	0.710003	0.701	0.586	2.98639e-07
AW112010	2.03268e-11	-0.70555	0.626	0.797	4.24485e-07
Cd52	2.72132e-17	0.678121	0.936	0.912	5.68292e-13
Bin2	9.20596e-09	0.669524	0.44	0.278	0.000192248
Crlf2	1.26207e-12	-0.650242	0.302	0.539	2.63558e-08
Psmb6	1.4946e-11	0.645709	0.748	0.644	3.12117e-07
Hexb	1.33557e-14	0.642081	0.928	0.858	2.78907e-10
Capzb	9.01422e-10	0.636778	0.635	0.492	1.88244e-05
Coro1a	1.28615e-11	0.634038	0.754	0.593	2.68588e-07
Ms4a6c	2.78296e-12	-0.628344	0.388	0.617	5.81166e-08
Ctsb	1.12087e-10	0.620341	0.948	0.946	2.34072e-06
Rac2	1.18166e-08	0.619813	0.589	0.451	0.000246766
Mif	4.20516e-08	0.604814	0.827	0.78	0.000878164
Cd9	3.66761e-11	0.604564	0.821	0.742	7.65908e-07
Anxa3	3.11316e-11	0.601934	0.65	0.458	6.50121e-07
Cfl1	4.00695e-20	0.600437	0.969	0.915	8.36772e-16
Spi1	2.78067e-09	0.599215	0.715	0.586	5.80687e-05
Actb	1.32367e-23	0.59704	0.998	1	2.76421e-19
Ctsz	2.07361e-18	0.592511	0.994	0.983	4.33032e-14
S100a11	3.22591e-16	-0.585259	0.067	0.258	6.73668e-12
Actg1	1.66698e-17	0.582565	0.968	0.925	3.48116e-13
Irf8	4.39214e-08	0.579451	0.618	0.492	0.00091721
Syngr1	7.21982e-09	0.560633	0.672	0.556	0.000150772
S100a10	8.21725e-12	-0.553228	0.09	0.261	1.71601e-07
Gnas	5.1245e-13	0.546532	0.885	0.858	1.07015e-08
Rgcc	8.88361e-11	-0.542927	0.11	0.281	1.85516e-06
Plbd1	3.44631e-15	-0.542656	0.05	0.224	7.19692e-11
Taldo1	2.9563e-10	0.535499	0.763	0.62	6.17365e-06
Eif4a1	1.23198e-09	0.53156	0.824	0.783	2.57275e-05
Smpdl3a	2.5795e-12	-0.527604	0.108	0.292	5.38676e-08
Atp6v1g1	2.21204e-11	0.522238	0.817	0.708	4.61941e-07
Cybb	1.9498e-08	-0.518918	0.345	0.539	0.000407178
Cpq	4.85354e-10	-0.517607	0.134	0.305	1.01357e-05
H2-M2	1.28946e-10	-0.513127	0.018	0.115	2.69278e-06
Uba52	1.4719e-09	-0.507324	0.579	0.78	3.07377e-05
Rpl23a	3.00384e-20	-0.504087	0.892	0.99	6.27293e-16
Fcgr3	1.77287e-10	0.500073	0.814	0.739	3.70228e-06
Aoah	3.49714e-11	-0.499096	0.081	0.237	7.30307e-07
Clta	1.33753e-13	0.489658	0.905	0.888	2.79316e-09
Cd300a	1.49867e-10	-0.488546	0.14	0.325	3.12966e-06
Arpc2	2.97906e-11	0.48351	0.878	0.814	6.22117e-07
Sh3glb1	1.25198e-08	0.477257	0.753	0.617	0.000261451
Pfn1	6.31961e-15	0.476976	0.968	0.932	1.31972e-10
Gm21188	3.08822e-11	-0.469011	0.027	0.139	6.44913e-07
Rps4x	1.70028e-22	-0.449913	0.997	0.997	3.5507e-18
C1qc	4.94091e-16	0.447297	0.994	0.993	1.03181e-11
Rhoa	2.22876e-08	0.446489	0.846	0.783	0.000465431
Serf2	3.81622e-08	0.44617	0.876	0.864	0.000796941
Tpt1	7.35751e-31	-0.444045	1	1	1.53647e-26
Arpc3	1.02303e-10	0.436269	0.892	0.807	2.1364e-06
AI662270	2.93837e-08	-0.431025	0.095	0.234	0.000613619
Uchl1	1.84047e-08	-0.424837	0.049	0.159	0.000384346
Tmsb4x	8.02434e-18	0.423568	1	1	1.67572e-13
Xist	2.11779e-08	-0.392831	0.021	0.105	0.000442259
Rps27	1.03805e-13	-0.390677	0.928	0.997	2.16776e-09
Apod	2.22526e-13	-0.388325	0.017	0.132	4.64701e-09
Gas5	6.74868e-09	-0.376046	0.508	0.753	0.000140933
Rpl30	4.2763e-15	-0.365388	0.976	1	8.93019e-11
Mndal	3.47346e-08	-0.361608	0.069	0.193	0.000725362
Rpl36a	1.77712e-09	-0.360404	0.809	0.963	3.71116e-05
Fcer1g	5.72284e-10	0.343399	0.994	0.99	1.1951e-05
Ifi203	1.62857e-08	-0.328521	0.041	0.146	0.000340095
Rps23	9.99343e-15	-0.319627	0.982	1	2.08693e-10
Rpl5	2.94675e-12	-0.316511	0.986	0.99	6.15371e-08
Rpl36	6.97208e-09	-0.315143	0.915	0.969	0.000145598
Rps21	1.79555e-13	-0.310024	0.973	0.997	3.74965e-09
Plp1	3.63774e-08	-0.309715	0.044	0.149	0.000759668
Anxa1	4.31773e-08	-0.307192	0.032	0.125	0.000901672
Rpl38	1.1232e-09	-0.293922	0.969	0.997	2.34558e-05
Rps7	5.32078e-11	-0.291043	0.974	0.997	1.11114e-06
Rpl10	5.01219e-12	-0.287321	0.997	1	1.0467e-07
Rpl12	1.15087e-08	-0.277123	0.997	0.997	0.000240336
Itgb7	3.57393e-11	-0.272609	0.014	0.108	7.46343e-07
Rpl37	1.79826e-09	-0.26683	0.976	0.997	3.75531e-05
Rpl18a	1.98724e-10	-0.258597	0.997	0.993	4.14995e-06
Rplp1	5.42013e-12	-0.253606	0.998	1	1.13189e-07

## Sheet: 3 RT vs RT+TMZ
X	p_val	avg_log2FC	pct.1	pct.2	p_val_adj
Ttr	1.51574e-44	-1.6216	0.003	0.537	3.16533e-40
Malat1	5.96275e-14	1.42121	0.814	0.697	1.2452e-09
Lgals1	2.65945e-16	1.26448	0.654	0.372	5.55372e-12
Ppp1r14b	1.32766e-13	1.03362	0.708	0.541	2.77255e-09
Ube2c	6.33562e-13	1.02232	0.231	0.009	1.32307e-08
Rgcc	9.83024e-12	0.983974	0.281	0.055	2.05285e-07
Moxd1	6.40114e-13	0.967578	0.21	0	1.33675e-08
Ran	2.43695e-12	0.952884	0.722	0.564	5.08909e-08
Tuba1a	8.03286e-10	0.931452	0.366	0.142	1.6775e-05
H2afz	3.28454e-15	0.889881	0.878	0.775	6.85911e-11
Hmgb2	1.80139e-09	0.874857	0.502	0.284	3.76185e-05
Ube2s	1.4176e-09	0.857263	0.559	0.362	2.96037e-05
Cdkn2a	1.71859e-09	0.853934	0.247	0.05	3.58893e-05
Hsp90aa1	2.53965e-08	0.85366	0.627	0.5	0.000530354
AI506816	2.30191e-08	0.790494	0.298	0.101	0.000480708
Ckb	5.41359e-12	0.772802	0.759	0.528	1.13052e-07
Syt4	1.45929e-08	0.736818	0.166	0.014	0.000304744
Pebp1	7.67436e-09	0.710476	0.729	0.661	0.000160264
Uchl1	2.54352e-09	0.694176	0.159	0.005	5.31164e-05
Npm1	6.44693e-13	0.683493	0.929	0.876	1.34631e-08
Birc5	2.69299e-09	0.6782	0.149	0	5.62377e-05
Nme2	6.80247e-15	0.665175	0.959	0.913	1.42056e-10
Cdk1	4.38336e-09	0.658891	0.176	0.014	9.15377e-05
Rbm3	1.76774e-10	0.639345	0.854	0.752	3.69157e-06
Hint1	3.29296e-08	0.620318	0.841	0.757	0.000687669
Rplp0	1.21356e-22	0.59995	1	0.995	2.53427e-18
Laptm5	7.78142e-09	-0.543859	0.739	0.931	0.000162499
H2-T23	4.33409e-09	-0.518633	0.847	0.913	9.05087e-05
Ppia	6.85854e-12	0.512141	0.997	0.982	1.43227e-07
Hk3	3.89136e-08	-0.508021	0.176	0.408	0.000812633
Rpl8	1.05385e-15	0.506195	1	0.977	2.20075e-11
Rps29	1.4467e-20	-0.495038	1	1	3.02115e-16
Ybx1	2.92848e-09	0.481764	0.902	0.872	6.11555e-05
Ctss	6.35762e-09	-0.47052	0.986	0.995	0.000132766
Rps2	1.7265e-15	0.469361	0.997	0.995	3.60546e-11
Ptma	1.45021e-08	0.464467	0.983	0.954	0.000302847
Rps27	6.48652e-13	-0.457766	0.997	1	1.35458e-08
Rpsa	6.1196e-12	0.434941	0.997	0.991	1.27796e-07
Rpl14	2.57161e-09	0.412228	0.98	0.968	5.3703e-05
Rack1	5.08989e-12	0.400361	0.993	0.995	1.06292e-07
Rps5	8.19648e-11	0.399563	1	0.986	1.71167e-06
Rpl15	4.8554e-10	0.398307	0.993	0.991	1.01395e-05
Rpl37a	3.85328e-10	-0.383762	0.997	0.995	8.04681e-06
Rpl12	1.84703e-09	0.377068	0.997	0.986	3.85715e-05
Rpl18	1.55733e-10	0.368704	0.99	0.982	3.25217e-06
Rps21	4.40175e-10	-0.363445	0.997	0.995	9.19218e-06
Rpl7a	2.17418e-09	0.358539	0.99	0.968	4.54034e-05
Rpl39	1.27806e-08	-0.355282	1	1	0.000266897
Rpl13	8.48312e-12	0.353994	1	1	1.77153e-07
Rps4x	4.81827e-10	0.335684	0.997	1	1.0062e-05
Rpl19	1.47688e-09	0.304134	1	1	3.08417e-05
Rps7	1.12338e-08	0.292334	0.997	0.991	0.000234594
Rpl9	2.45261e-08	0.280142	0.993	1	0.000512179
Rps27a	6.98018e-09	0.279587	1	0.995	0.000145767

## Sheet: 3 RT+TMZ vs RT+TMZ+MET
X	p_val	avg_log2FC	pct.1	pct.2	p_val_adj
Ttr	1.60387e-46	1.63407	0.537	0.006	3.34935e-42
Ccl8	1.22759e-08	1.62006	0.422	0.212	0.000256358
Mbp	3.44347e-24	-1.26883	0.206	0.625	7.19101e-20
Mt1	1.9495e-11	-1.01669	0.624	0.788	4.07113e-07
Mobp	6.63445e-11	-0.799361	0.06	0.288	1.38547e-06
Tgm2	8.73712e-10	0.718056	0.445	0.196	1.82457e-05
Uba52	3.13212e-12	-0.576015	0.913	0.929	6.5408e-08
Ctss	4.08982e-08	0.458801	0.995	0.987	0.000854077
Rplp2	1.18859e-08	-0.348012	0.995	0.994	0.000248213
Rpl41	2.44105e-08	-0.298456	0.991	1	0.000509764

## Sheet: 12 RT vs RT+TMZ
X	p_val	avg_log2FC	pct.1	pct.2	p_val_adj
Ttr	1.23127e-31	-2.68922	0	0.608	2.57126e-27
Lgals1	5.33508e-14	1.32256	0.523	0.201	1.11413e-09
Ppp1r14b	6.94442e-12	1.30599	0.436	0.157	1.4502e-07
Rplp0	1.03859e-16	1.04973	0.933	0.765	2.16889e-12
Nme2	3.79854e-10	1.0132	0.631	0.369	7.9325e-06
Rpl23a	1.08031e-10	0.931381	0.792	0.556	2.25602e-06
Rps4x	8.59865e-16	0.925833	0.919	0.765	1.79566e-11
Rpl8	1.68369e-14	0.924537	0.94	0.743	3.51604e-10
Rps12	7.43881e-13	0.886862	0.913	0.799	1.55345e-08
Rack1	1.9209e-13	0.878958	0.879	0.743	4.01142e-09
Rps27a	1.07667e-12	0.867526	0.926	0.795	2.24841e-08
Cdkn2a	9.86e-11	0.866885	0.201	0.019	2.05906e-06
Rpl10	4.22877e-13	0.86293	0.913	0.739	8.83094e-09
Syt4	6.02069e-10	0.860837	0.208	0.026	1.2573e-05
Rps5	1.28343e-12	0.855558	0.933	0.728	2.68018e-08
Rpl15	3.02807e-09	0.791635	0.826	0.619	6.32351e-05
Rps10	1.26113e-11	0.790761	0.913	0.739	2.63362e-07
Rpl5	5.9116e-10	0.789383	0.846	0.672	1.23452e-05
Rpl13	1.49756e-14	0.756158	0.973	0.832	3.12736e-10
Rpl19	6.06651e-12	0.736376	0.94	0.873	1.26687e-07
Ppia	1.7386e-09	0.735175	0.859	0.769	3.63072e-05
Rpsa	2.55133e-09	0.708412	0.933	0.813	5.32794e-05
Rpl18a	2.38863e-11	0.699331	0.953	0.843	4.98818e-07
Rps7	2.01281e-11	0.698414	0.906	0.757	4.20336e-07
Rpl12	4.7217e-10	0.690897	0.879	0.72	9.86033e-06
Rpl32	9.26838e-09	0.68689	0.913	0.78	0.000193552
Tpt1	8.88808e-14	0.686385	1	0.959	1.8561e-09
Rps2	1.52173e-09	0.677745	0.893	0.784	3.17782e-05
Rpl41	2.97394e-08	0.676195	0.899	0.817	0.000621047
Rpl24	9.5492e-09	0.669916	0.826	0.672	0.000199416
Rpl7	2.97335e-08	0.667078	0.839	0.668	0.000620924
Hsp90ab1	2.22359e-09	0.65878	0.94	0.866	4.64353e-05
Rpl13a	3.64462e-09	0.651368	0.926	0.813	7.61105e-05
Rps9	3.48837e-08	0.646604	0.946	0.817	0.000728476
Rpl9	2.33779e-08	0.646087	0.906	0.821	0.0004882
Rps3	3.01086e-08	0.635583	0.893	0.731	0.000628757
Rps16	8.78647e-10	0.624562	0.919	0.802	1.83488e-05
Rps24	1.2175e-08	0.584931	0.966	0.817	0.00025425

## Sheet: 12 RT vs RT +  TMZ +MET
X	p_val	avg_log2FC	pct.1	pct.2	p_val_adj
Ttr	2.53617e-33	2.68922	0.608	0	5.29628e-29
Mbp	1.76141e-17	-1.42711	0.306	0.711	3.67835e-13
Mobp	4.44544e-11	-1.01445	0.119	0.403	9.28342e-07
Malat1	7.19271e-09	0.765171	1	0.975	0.000150205
Gfap	3.11696e-08	-0.673404	0.06	0.245	0.000650916
Fth1	6.53327e-11	-0.58533	1	1	1.36434e-06
Ndufb9	3.3559e-08	-0.572041	0.142	0.39	0.000700813

## Sheet: 15 untr vs RT
X	p_val	avg_log2FC	pct.1	pct.2	p_val_adj
Ccl8	2.15534e-21	-2.19392	0.166	0.698	4.501e-17
Cd72	1.53187e-34	2.06119	0.982	0.775	3.199e-30
Lyz2	3.00723e-25	-2.01984	0.982	0.992	6.27999e-21
Apoe	2.09128e-37	-1.90141	0.988	1	4.36721e-33
Isg15	1.89361e-21	1.69732	0.976	0.899	3.95442e-17
Sparc	1.62019e-23	1.62008	0.87	0.388	3.38345e-19
Gpnmb	3.99609e-18	-1.56573	0.639	0.93	8.34504e-14
Gpr84	5.38649e-19	1.37691	0.846	0.481	1.12486e-14
Dusp2	1.05864e-09	1.34099	0.686	0.473	2.21077e-05
Cd81	9.25555e-29	1.26879	1	0.992	1.93284e-24
Gapdh	3.18428e-33	1.268	1	1	6.64974e-29
Ifi27l2a	2.38505e-18	1.23173	0.976	0.891	4.9807e-14
Fn1	1.68072e-14	1.17844	0.615	0.171	3.50986e-10
Ckb	1.54939e-19	1.1654	0.97	0.907	3.2356e-15
Ifi30	2.87084e-26	1.14219	0.988	0.961	5.99517e-22
Ms4a7	2.55958e-18	-1.12366	0.633	0.938	5.34516e-14
Grn	8.46004e-31	1.10733	0.994	0.969	1.76671e-26
Pkm	1.40222e-22	1.05618	0.994	0.992	2.92825e-18
Gatm	1.98676e-13	1.02805	0.923	0.915	4.14896e-09
Coro1a	2.13274e-20	1.02576	0.959	0.845	4.45379e-16
Ldha	8.25316e-20	1.01561	0.982	0.938	1.72351e-15
Tgfbi	6.63903e-14	0.980649	0.769	0.372	1.38643e-09
Mif	3.06201e-13	0.976811	0.959	0.969	6.39439e-09
Tpi1	4.73024e-12	0.964917	0.953	0.938	9.87817e-08
Eno1	1.33829e-19	0.963345	0.941	0.806	2.79475e-15
Aldoa	7.58115e-16	0.946039	1	0.969	1.58317e-11
H2-M2	6.46591e-14	-0.94149	0.124	0.504	1.35028e-09
Pgk1	1.20384e-11	0.92407	0.929	0.884	2.51398e-07
Igf1	1.11342e-11	-0.915249	0.55	0.86	2.32516e-07
Bsg	6.29994e-17	0.893057	0.976	0.946	1.31562e-12
Bin1	3.99561e-18	0.858156	0.982	0.891	8.34403e-14
Irf7	1.06323e-15	0.846931	0.947	0.868	2.22034e-11
Serpinb6a	8.58655e-19	-0.842908	0.385	0.791	1.79313e-14
Cfb	8.35571e-11	0.837883	0.728	0.457	1.74492e-06
Cd52	1.21199e-16	0.817926	0.994	1	2.531e-12
Tspo	1.37819e-19	0.816576	0.988	0.961	2.87808e-15
Lpl	1.31811e-08	-0.812296	0.243	0.589	0.000275261
Wfdc17	6.75698e-12	-0.80915	0.414	0.76	1.41106e-07
Pdgfb	3.61807e-08	0.794762	0.811	0.682	0.000755562
Gusb	3.06783e-15	0.763617	0.959	0.907	6.40655e-11
Phf11b	2.82288e-12	0.761642	0.817	0.667	5.89503e-08
Ifitm3	6.83707e-11	0.761179	0.994	0.992	1.42779e-06
Calr	1.29404e-10	0.759079	0.994	0.969	2.70235e-06
Pgam1	1.1349e-10	0.756173	0.959	0.953	2.37e-06
C5ar1	2.57116e-12	0.740134	0.935	0.76	5.36934e-08
Cxcl16	4.24366e-16	0.730467	0.988	0.953	8.86204e-12
Olfml3	1.26319e-10	0.72738	0.959	0.899	2.63792e-06
Basp1	4.35585e-13	0.71622	0.988	0.961	9.09632e-09
Lag3	2.30586e-10	0.716111	0.893	0.845	4.81533e-06
Psmb6	6.44955e-14	0.715143	0.97	0.946	1.34686e-09
Calhm6	1.08912e-10	-0.712348	0.42	0.775	2.2744e-06
Srgn	2.83071e-11	0.708464	1	1	5.91137e-07
Ctsz	1.10662e-20	0.703676	1	1	2.31096e-16
Pdia6	2.85051e-13	0.700593	0.976	0.853	5.95272e-09
Rpl23a	9.48871e-20	-0.697534	0.988	0.992	1.98153e-15
Ldhb	2.38112e-15	0.69668	0.97	0.876	4.97249e-11
Naaa	1.29559e-08	0.69373	0.698	0.504	0.000270558
Mgst1	1.25108e-17	-0.692254	0.071	0.512	2.61264e-13
Pla2g7	7.49668e-09	-0.680298	0.58	0.853	0.000156553
Spint1	3.88964e-13	0.677464	0.864	0.69	8.12273e-09
Cp	8.81761e-19	-0.672476	0.154	0.643	1.84138e-14
Itgax	2.10411e-12	0.671962	0.787	0.457	4.394e-08
Ppib	3.90982e-17	0.668981	0.994	0.992	8.16488e-13
Cfl1	2.09934e-17	0.664337	1	1	4.38406e-13
Rps27	4.2128e-15	-0.656193	0.994	0.992	8.7976e-11
Siglech	2.0428e-14	0.641274	0.473	0.07	4.26598e-10
Crlf2	9.25908e-13	-0.635533	0.722	0.946	1.93357e-08
Serinc3	4.72998e-10	-0.632988	0.964	0.977	9.87761e-06
Ssr2	3.03036e-12	0.630854	0.917	0.775	6.32829e-08
Bin2	2.89866e-11	0.623482	0.888	0.837	6.05327e-07
Gnas	7.72298e-13	0.621134	0.994	0.961	1.61279e-08
Erp29	5.87667e-13	0.612164	0.976	0.977	1.22723e-08
AY036118	6.86307e-09	-0.608338	0.976	0.992	0.000143321
Hsp90b1	4.8558e-10	0.593651	0.976	0.977	1.01404e-05
Rps21	2.00355e-17	-0.593457	1	1	4.18401e-13
Nav3	3.41054e-09	0.588003	0.58	0.302	7.12222e-05
Pfn1	2.33548e-14	0.587298	0.988	0.992	4.87718e-10
Ifi35	2.07312e-08	0.582649	0.799	0.736	0.00043293
Ly86	1.20307e-09	0.576441	0.994	1	2.51236e-05
Hpse	3.96681e-12	-0.576415	0.509	0.814	8.28389e-08
Ifi27	7.22882e-10	-0.569095	0.639	0.845	1.5096e-05
Ctsl	5.34142e-10	0.569063	1	1	1.11545e-05
Taldo1	3.54239e-11	0.568224	0.964	0.899	7.39758e-07
Cdo1	5.95964e-09	-0.565325	0.077	0.341	0.000124455
Vat1	5.76541e-14	-0.563346	0.278	0.674	1.20399e-09
Ddost	5.20945e-10	0.56206	0.917	0.891	1.08789e-05
Ctsb	4.53526e-13	0.553432	1	1	9.47098e-09
Hist1h1c	4.63732e-08	-0.542683	0.237	0.543	0.000968411
Lgmn	6.46118e-13	0.542488	1	0.992	1.34929e-08
Pik3ap1	5.25484e-09	0.541426	0.911	0.876	0.000109737
Rpl30	1.23794e-14	-0.540028	1	1	2.5852e-10
Mbnl1	9.5147e-11	-0.537705	0.728	0.922	1.98695e-06
Actb	3.5604e-12	0.535136	0.994	1	7.43519e-08
Cybb	7.07899e-09	-0.531874	0.941	0.977	0.000147831
Tmem14c	1.05789e-09	0.529406	0.923	0.915	2.2092e-05
Cotl1	1.05435e-08	0.523683	0.976	0.953	0.00022018
Rplp1	1.71986e-14	-0.518369	1	1	3.59158e-10
Itgb2	1.04774e-10	0.515219	0.97	0.891	2.18801e-06
Gyg	1.39007e-09	-0.512203	0.527	0.814	2.90289e-05
Pltp	4.84729e-10	-0.51111	0.118	0.411	1.01226e-05
Gm2a	1.33916e-09	0.511026	0.935	0.891	2.79657e-05
Clec12a	4.96383e-09	-0.503967	0.059	0.31	0.00010366
Lat2	4.12765e-09	0.502059	0.87	0.829	8.61977e-05
Limd2	2.81075e-08	0.501813	0.893	0.837	0.000586969
Eif5a	2.9239e-08	0.501082	0.994	0.992	0.000610599
Atp5g1	5.54045e-09	0.495135	0.899	0.876	0.000115701
Serf2	6.97545e-09	0.491448	0.994	0.992	0.000145668
Rnh1	2.23605e-08	0.487386	0.947	0.891	0.000466955
Psma4	3.50517e-09	0.487057	0.899	0.829	7.31985e-05
Calm3	1.69938e-08	0.485717	0.882	0.837	0.000354882
Smpdl3a	5.31021e-10	-0.485367	0.562	0.806	1.10893e-05
Eif4a1	2.30268e-10	0.482631	0.994	0.992	4.80869e-06
Clta	8.82833e-13	0.481164	0.994	1	1.84362e-08
Psmb2	1.42411e-09	0.481036	0.929	0.915	2.97397e-05
Pfdn5	1.1405e-12	-0.478547	0.976	0.984	2.38172e-08
Psmb5	7.2271e-09	0.477718	0.941	0.891	0.000150924
Tpt1	3.70144e-18	-0.472447	1	1	7.72971e-14
Glmp	2.44008e-08	0.471111	0.959	0.938	0.000509563
Rpl38	1.0001e-15	-0.470767	1	1	2.0885e-11
Rps15	1.93493e-12	-0.469554	1	1	4.04072e-08
Rac2	2.99418e-09	0.46923	0.964	0.907	6.25275e-05
Ptpn6	9.09462e-09	0.467604	0.941	0.93	0.000189923
Eif4e2	1.46928e-08	0.466098	0.817	0.76	0.000306829
Lgals9	4.14791e-08	0.465678	0.917	0.891	0.000866208
Vim	1.11083e-08	-0.46516	0.716	0.953	0.000231975
Rpl5	3.28999e-13	-0.46505	0.994	1	6.87049e-09
Gns	4.4192e-09	-0.462654	0.947	0.977	9.22861e-05
Apoc4	3.65769e-17	-0.459073	0.024	0.411	7.63836e-13
Rp9	1.10461e-09	-0.458747	0.568	0.806	2.30676e-05
Rps28	1.12957e-12	-0.456743	0.994	1	2.35889e-08
Sash1	1.37269e-11	-0.448388	0.308	0.705	2.86659e-07
Rps23	2.49081e-12	-0.447744	1	1	5.20155e-08
Ppp1ca	1.11032e-08	0.447603	0.941	0.891	0.000231869
Atp6v0c	1.23656e-11	0.447576	1	1	2.58231e-07
Psmc5	1.06978e-08	0.447513	0.893	0.791	0.000223401
Rps29	1.73426e-15	-0.446979	1	1	3.62165e-11
Psmb7	1.0109e-08	0.446407	0.893	0.806	0.000211107
Rpl18a	1.861e-12	-0.446338	0.994	1	3.88632e-08
Nsa2	6.28307e-09	-0.444863	0.882	0.953	0.000131209
Rpl36	1.15788e-11	-0.442196	1	0.992	2.41799e-07
Rpl12	2.37296e-12	-0.438043	1	1	4.95545e-08
Rpl37a	1.57736e-11	-0.434899	1	1	3.29401e-07
Flt1	7.01257e-09	-0.42872	0.207	0.519	0.000146443
Use1	1.51016e-10	-0.427468	0.864	0.953	3.15367e-06
Prdx2	1.45896e-08	0.42497	0.935	0.922	0.000304674
Rps4x	3.32832e-12	-0.422455	0.988	1	6.95053e-08
AU020206	1.60414e-08	-0.419475	0.633	0.837	0.000334993
Arhgdib	2.73074e-09	0.419327	0.97	0.953	5.70261e-05
C1qc	2.51505e-12	0.406056	1	1	5.25219e-08
Fermt3	3.60867e-08	0.40192	0.947	0.829	0.000753598
Cd38	7.49413e-13	-0.400867	0.03	0.341	1.565e-08
Cd200r4	4.25139e-12	-0.398442	0.26	0.667	8.87817e-08
Nedd8	2.43122e-09	0.394727	0.959	0.969	5.07713e-05
C1qb	3.8822e-12	0.391017	1	1	8.10721e-08
Ssr4	8.86075e-10	0.381342	0.988	0.984	1.85039e-05
Ubb	1.05049e-09	0.379675	0.994	1	2.19374e-05
Mdfic	1.87955e-08	-0.379548	0.462	0.783	0.000392507
Rps24	3.14582e-09	-0.379157	0.994	1	6.56941e-05
Cd22	1.28341e-11	-0.37222	0.337	0.705	2.68014e-07
Itm2b	7.59819e-10	0.3674	1	1	1.58673e-05
Asah1	6.78615e-10	-0.365114	0.941	0.977	1.41715e-05
Rpl23	1.44859e-09	-0.364496	1	1	3.0251e-05
Ahnak2	2.81081e-10	-0.359758	0.071	0.357	5.86981e-06
Rps2	5.58187e-09	0.358609	0.994	1	0.000116566
Rps14	2.43825e-10	-0.35331	0.994	1	5.0918e-06
Ctsh	1.69942e-09	0.352918	0.994	1	3.5489e-05
Rps12	1.30809e-08	-0.34975	1	1	0.000273168
Rpl21	5.49183e-09	-0.346096	1	1	0.000114686
Cd244a	1.64047e-08	0.339809	0.408	0.132	0.00034258
Rps17	4.58854e-08	-0.338207	1	1	0.000958225
Rps10	3.86471e-09	-0.311553	0.994	1	8.07068e-05
Myof	1.55449e-13	-0.270461	0.024	0.349	3.24624e-09

## Sheet: 18 untr vs RT 
X	p_val	avg_log2FC	pct.1	pct.2	p_val_adj
Apoe	1.75022e-08	-1.40841	0.876	1	0.000365498
Malat1	3.33717e-11	-1.13287	1	1	6.96901e-07
Ifi27l2a	2.34067e-11	1.13101	0.931	0.648	4.88801e-07
Ifi30	4.91705e-13	1.08982	0.924	0.714	1.02683e-08
AY036118	2.52524e-16	-0.969043	0.979	1	5.27347e-12
Tspo	4.18638e-10	0.92857	0.903	0.692	8.74242e-06
Grn	2.1397e-17	0.919667	1	0.978	4.46833e-13
Gapdh	1.59767e-11	0.914667	0.986	0.934	3.33642e-07
Pycard	1.29632e-09	0.848233	0.924	0.813	2.7071e-05
Ly86	9.65875e-11	0.794983	1	0.989	2.01704e-06
Ly6a	3.81501e-08	0.788411	0.841	0.516	0.000796689
Irf7	4.26358e-08	0.761955	0.717	0.396	0.000890363
Ifitm3	1.66837e-09	0.704332	0.966	0.78	3.48405e-05
Hbb-bs	1.98598e-10	-0.685905	0.055	0.374	4.14732e-06
Gm42047	1.84679e-08	-0.683591	0.021	0.253	0.000385665
Rps2	4.68536e-10	0.668745	0.993	1	9.78443e-06
Pfn1	1.16955e-09	0.66152	0.993	0.956	2.44236e-05
Bst2	8.06944e-09	0.651668	0.993	0.978	0.000168514
Arhgdib	1.53462e-08	0.647622	0.931	0.791	0.000320475
Cfl1	1.8646e-12	0.635793	1	0.934	3.89384e-08
Rpsa	7.42223e-10	0.628639	1	1	1.54998e-05
Rplp0	1.06064e-09	0.604828	1	1	2.21493e-05
Ctsz	8.60699e-10	0.600928	1	1	1.7974e-05
Coro1a	3.80196e-08	0.59458	0.993	0.901	0.000793962
Lgmn	1.9598e-10	0.55476	1	0.989	4.09265e-06
Aif1	1.87421e-08	0.526634	0.979	0.923	0.000391391
Rps3	5.48858e-09	0.52619	1	0.989	0.000114618
Ftl1	6.61979e-09	0.510303	1	1	0.000138241
Psap	7.99323e-10	0.48294	1	0.989	1.66923e-05
Actb	1.30559e-09	0.461619	1	1	2.72646e-05
Rps6	7.30984e-09	0.448292	1	1	0.000152651

## Sheet: 20 untr vs RT
X	p_val	avg_log2FC	pct.1	pct.2	p_val_adj
Lyz2	8.13969e-21	-2.01591	0.791	0.989	1.69981e-16
Apoe	1.89055e-18	-1.70969	0.856	1	3.94803e-14
Cxcl2	2.48688e-11	-1.63742	0.403	0.78	5.19335e-07
Vim	7.40924e-16	-1.57946	0.547	0.923	1.54727e-11
H2-Ab1	1.39899e-16	-1.51642	0.849	0.989	2.9215e-12
H2-Aa	3.80777e-16	-1.48014	0.784	0.989	7.95177e-12
H2-Eb1	3.0275e-15	-1.44296	0.842	0.978	6.32233e-11
Ldhb	5.58433e-11	1.42747	0.705	0.396	1.16618e-06
Cd81	1.58305e-15	1.42736	0.964	0.901	3.30589e-11
Crip1	6.82779e-14	-1.32058	0.18	0.626	1.42585e-09
Tnfaip2	5.9775e-12	-1.30739	0.345	0.703	1.24828e-07
Cd74	3.43397e-16	-1.28416	0.942	1	7.17117e-12
Cst7	1.03917e-08	1.2704	0.59	0.253	0.00021701
Bin1	7.41794e-10	1.25463	0.763	0.462	1.54909e-05
Lgals1	3.17939e-12	-1.24004	0.532	0.868	6.63952e-08
Il1b	1.36769e-10	-1.21531	0.626	0.901	2.85615e-06
Hexb	4.31704e-09	1.1667	0.971	0.89	9.01528e-05
Ccl12	2.76665e-09	1.151	0.899	0.659	5.7776e-05
Pycard	2.81212e-16	1.11169	0.935	0.769	5.87254e-12
Sparc	3.64223e-08	1.10918	0.612	0.264	0.000760607
Ctsl	2.0229e-10	1.08835	0.878	0.868	4.22442e-06
Gm42418	3.12121e-08	1.08645	1	1	0.000651802
Cd14	1.80984e-08	-1.0829	0.583	0.835	0.000377948
Tmsb10	4.39679e-12	-1.0574	0.755	0.978	9.18181e-08
Lgals3	1.89113e-08	-1.04198	0.676	0.912	0.000394926
Plaur	2.69149e-08	-1.00866	0.41	0.725	0.000562065
Ly6a	3.42753e-09	-1.00148	0.791	0.934	7.1577e-05
Cryba4	4.65648e-08	0.987203	0.446	0.11	0.000972413
S100a10	7.99853e-11	-0.971881	0.187	0.571	1.67033e-06
Gpr65	1.81115e-08	-0.967692	0.273	0.571	0.000378223
AW112010	5.30951e-11	-0.960617	0.655	0.934	1.10879e-06
Ms4a7	4.24887e-09	-0.942601	0.36	0.769	8.87292e-05
Ly86	3.77076e-11	0.89905	0.971	0.945	7.87448e-07
Cxcl1	2.79269e-08	-0.888935	0.05	0.33	0.000583198
Pim1	2.04023e-09	-0.875408	0.482	0.824	4.2606e-05
Tspo	1.00771e-10	0.866481	0.95	0.857	2.1044e-06
Lgmn	9.01582e-10	0.861041	0.957	0.912	1.88277e-05
Tgfbi	1.00435e-08	-0.843342	0.554	0.846	0.000209738
Vegfa	1.3884e-08	-0.840313	0.137	0.462	0.00028994
Clec12a	3.27199e-09	-0.82095	0.043	0.33	6.8329e-05
Uba52	8.94383e-11	-0.819103	0.655	0.901	1.86774e-06
Gapdh	1.2203e-11	0.763415	1	0.978	2.54835e-07
Hbb-bs	3.42178e-08	-0.73064	0.05	0.319	0.00071457
S100a6	7.77992e-10	-0.691309	0.108	0.495	1.62468e-05
Itga4	2.62473e-09	-0.61313	0.065	0.374	5.48123e-05
Acp5	1.72048e-10	-0.606033	0.245	0.758	3.59289e-06
Clta	5.05904e-09	0.602572	0.942	0.934	0.000105648
C1qc	1.07486e-09	0.571892	0.993	1	2.24463e-05
C1qb	3.43337e-09	0.547707	1	1	7.16991e-05
Cfl1	8.54066e-09	0.521437	0.986	0.989	0.000178355
Tpt1	3.60642e-09	-0.375147	1	1	7.53129e-05

## Sheet: 0 untr vs RT
X	p_val	avg_log2FC	pct.1	pct.2	p_val_adj
Ly6c2	1.18995e-23	2.09752	0.452	0.212	2.48498e-19
Plac8	8.58016e-38	1.84224	0.383	0.094	1.79179e-33
Isg15	2.53249e-60	1.59738	0.937	0.768	5.28859e-56
Arg1	1.16108e-37	1.50251	0.275	0.038	2.42468e-33
Ms4a4c	8.47211e-54	1.48003	0.886	0.732	1.76923e-49
Ifi30	1.53603e-81	1.41173	0.985	0.903	3.20769e-77
Ccr1	1.06196e-97	1.37529	0.784	0.191	2.21769e-93
Ly6i	1.07971e-14	1.37478	0.569	0.432	2.25475e-10
Cfb	1.36249e-61	1.32601	0.925	0.746	2.8453e-57
Ctsd	1.76843e-66	-1.29844	0.982	0.998	3.69302e-62
Apoe	3.9294e-102	-1.25686	0.997	1	8.20577e-98
Tmem176b	6.60834e-63	-1.24023	0.464	0.889	1.38002e-58
Tgfbi	4.04297e-61	1.17061	0.958	0.946	8.44294e-57
Gapdh	1.58907e-90	1.16847	0.985	0.982	3.31846e-86
Ecm1	6.67891e-47	1.1531	0.47	0.122	1.39476e-42
Clec12a	1.45176e-61	-1.14422	0.278	0.775	3.03171e-57
Ifitm2	4.91121e-51	1.10916	0.916	0.795	1.02561e-46
Ifi27l2a	9.96157e-43	1.09699	0.934	0.866	2.08027e-38
Ms4a6d	2.03974e-61	1.08557	0.934	0.887	4.2596e-57
Tmem176a	5.99156e-58	-1.07962	0.398	0.855	1.25122e-53
Cxcl2	9.86302e-15	1.07801	0.716	0.523	2.05969e-10
Coro1a	5.23918e-64	1.06699	0.949	0.855	1.0941e-59
Ifitm1	9.06503e-46	1.06264	0.323	0.044	1.89305e-41
Fn1	1.10622e-47	1.04775	0.512	0.139	2.31012e-43
Gpnmb	1.25477e-18	-0.978447	0.446	0.666	2.62034e-14
Irf7	1.54882e-47	0.959816	0.961	0.869	3.2344e-43
Ifitm3	4.38068e-59	0.959378	0.997	0.992	9.14817e-55
Ier3	2.57262e-09	0.956433	0.859	0.849	5.3724e-05
Ms4a6b	7.21681e-38	0.954548	0.892	0.805	1.50709e-33
Cdkn1a	4.65241e-24	0.954197	0.883	0.818	9.71563e-20
Acp5	1.78523e-26	0.946472	0.832	0.748	3.7281e-22
Cd83	1.40364e-33	-0.938909	0.793	0.917	2.93121e-29
Msr1	8.01572e-47	0.936497	0.713	0.377	1.67392e-42
Fcgr2b	9.46401e-38	0.925768	0.901	0.845	1.97637e-33
Bax	7.73763e-42	0.925041	0.895	0.756	1.61585e-37
Cfp	5.50717e-66	0.906385	0.458	0.064	1.15006e-61
Pf4	8.06967e-19	0.904186	0.344	0.143	1.68519e-14
Capg	4.55273e-24	0.883026	0.778	0.632	9.50746e-20
AY036118	2.58383e-62	-0.877596	0.967	0.994	5.39582e-58
Pkm	1.69115e-46	0.868587	0.946	0.912	3.53163e-42
Pfn1	8.72708e-62	0.863595	0.985	0.993	1.82248e-57
Ifit3	1.4442e-10	0.859272	0.503	0.346	3.01593e-06
Aldoa	2.38369e-45	0.855143	0.958	0.905	4.97785e-41
Scimp	3.01695e-37	0.848339	0.805	0.597	6.30031e-33
Serinc3	1.86132e-45	-0.838995	0.862	0.924	3.887e-41
Ass1	1.04432e-24	0.835978	0.659	0.44	2.18085e-20
Clec4n	1.90685e-23	0.828736	0.713	0.462	3.98208e-19
Itgax	1.34839e-31	0.827601	0.74	0.463	2.81585e-27
Tspo	4.49057e-49	0.820669	0.934	0.898	9.37765e-45
Ldha	9.45629e-44	0.808552	0.916	0.866	1.97476e-39
Tpi1	1.23036e-23	0.806526	0.859	0.804	2.56937e-19
Dusp2	2.46739e-08	0.802421	0.668	0.596	0.000515266
Eno1	4.05748e-34	0.783924	0.841	0.689	8.47324e-30
Cyp4f18	9.19899e-24	0.780189	0.883	0.833	1.92103e-19
Pmepa1	2.78499e-31	-0.767758	0.79	0.943	5.8159e-27
Spint1	3.24639e-33	0.767516	0.722	0.464	6.77943e-29
Fcgr4	3.70041e-26	0.765463	0.871	0.795	7.72756e-22
Sgk1	1.15868e-13	0.763658	0.754	0.647	2.41968e-09
Gm42418	2.13011e-32	0.75423	1	1	4.44831e-28
Ms4a6c	9.022e-38	0.746391	0.955	0.946	1.88406e-33
Il1b	1.98458e-12	0.741327	0.961	0.936	4.14439e-08
Clec4a2	8.55646e-17	0.733476	0.587	0.41	1.78685e-12
Gpr84	7.17561e-21	0.730854	0.44	0.198	1.49848e-16
Dab2	1.72591e-22	0.726434	0.743	0.545	3.60423e-18
Jdp2	9.44595e-18	-0.72236	0.338	0.571	1.9726e-13
Ly6a	8.43262e-21	0.715135	0.934	0.93	1.76098e-16
Nr1h3	8.82252e-30	0.712499	0.464	0.185	1.84241e-25
Pnp	1.04983e-30	0.707695	0.931	0.892	2.19236e-26
Selenop	3.43647e-30	-0.706781	0.734	0.883	7.17638e-26
Msrb1	2.2349e-27	0.705228	0.898	0.823	4.66714e-23
Fcgr1	6.15869e-33	0.698569	0.955	0.889	1.28612e-28
Aprt	3.01187e-26	0.69686	0.832	0.758	6.28969e-22
Rtp4	1.23137e-23	0.695523	0.796	0.618	2.57146e-19
Cd72	1.14841e-13	0.687494	0.835	0.764	2.39822e-09
Spi1	1.96949e-35	0.686941	0.958	0.906	4.11289e-31
Clec4a3	1.69069e-20	0.686276	0.704	0.514	3.53068e-16
Lgmn	7.59168e-38	0.678288	0.988	0.978	1.58537e-33
Gsn	1.03369e-23	0.677557	0.698	0.535	2.15864e-19
Rnh1	1.16531e-30	0.674504	0.844	0.732	2.43351e-26
Tlr2	1.29563e-25	-0.670978	0.802	0.924	2.70567e-21
Ccr2	2.03034e-24	0.659963	0.198	0.031	4.23995e-20
Sod2	5.47002e-25	0.655234	0.847	0.705	1.1423e-20
Cib1	4.231e-21	0.653978	0.71	0.577	8.8356e-17
Acsl1	1.66293e-25	-0.65356	0.257	0.561	3.4727e-21
Cx3cr1	1.76964e-20	-0.645754	0.754	0.872	3.69554e-16
Prdx5	5.14051e-28	0.64228	0.973	0.957	1.07349e-23
Cfl1	1.24763e-46	0.641578	0.985	0.99	2.60542e-42
Taldo1	7.49823e-31	0.635871	0.916	0.859	1.56585e-26
Tgfb1	5.35953e-28	0.633366	0.919	0.825	1.11923e-23
Psme2	8.86086e-33	0.630474	0.919	0.85	1.85041e-28
Psmb10	4.16911e-34	0.629931	0.922	0.876	8.70635e-30
Zbp1	2.14352e-23	0.628447	0.919	0.808	4.47632e-19
Slfn1	1.28146e-31	0.62635	0.479	0.176	2.67607e-27
Jund	2.81404e-20	-0.625654	0.874	0.931	5.87656e-16
Ncf4	2.53938e-30	0.625505	0.862	0.769	5.30299e-26
Snx2	2.27449e-25	0.624029	0.757	0.577	4.74982e-21
Rnpep	2.89931e-24	0.623239	0.757	0.592	6.05464e-20
Zfhx3	2.16912e-31	-0.620274	0.416	0.756	4.52976e-27
Pgk1	1.07821e-18	0.619778	0.793	0.719	2.25163e-14
Pycard	2.5848e-28	0.617001	0.895	0.806	5.39784e-24
Lrrc25	6.43156e-20	0.615089	0.778	0.703	1.3431e-15
Pla2g7	2.05142e-17	0.613941	0.847	0.808	4.28399e-13
Rgs1	1.1636e-10	0.613691	0.838	0.864	2.42994e-06
Zmynd15	7.89254e-10	0.613405	0.608	0.472	1.6482e-05
H2-Eb1	4.71989e-22	-0.612809	0.937	0.996	9.85655e-18
Tmem14c	4.27323e-29	0.609897	0.895	0.851	8.92379e-25
Ctla2b	8.75655e-24	-0.608865	0.407	0.68	1.82863e-19
Arpc1b	1.16231e-47	0.607818	0.997	0.986	2.42726e-43
Hes1	5.29605e-13	0.602917	0.317	0.146	1.10597e-08
Phf11b	5.01098e-19	0.601223	0.716	0.579	1.04644e-14
Isg20	1.53721e-13	0.598389	0.392	0.217	3.21015e-09
Hck	2.46412e-24	0.594708	0.904	0.844	5.14582e-20
Mxd1	6.52871e-12	0.593614	0.584	0.42	1.36339e-07
Ppp1ca	2.64194e-33	0.593248	0.901	0.843	5.51717e-29
Cdk2ap2	3.84681e-14	0.589782	0.674	0.551	8.03328e-10
Lyz2	5.91955e-22	-0.584464	0.979	0.999	1.23618e-17
Pilra	1.08741e-23	0.583442	0.656	0.405	2.27084e-19
Rpl23a	6.66385e-38	-0.577879	0.922	0.994	1.39161e-33
Sdf2l1	2.57785e-10	0.577421	0.754	0.675	5.38333e-06
Prelid1	3.17395e-23	0.575794	0.808	0.712	6.62816e-19
Cd37	1.86959e-30	-0.5724	0.308	0.677	3.90426e-26
Id2	8.46893e-10	-0.572339	0.695	0.809	1.76857e-05
Emb	1.00974e-23	0.570342	0.521	0.261	2.10865e-19
Gpr65	3.08594e-17	-0.569142	0.671	0.838	6.44437e-13
Trem2	1.86035e-21	-0.566056	0.853	0.949	3.88497e-17
Manf	2.85982e-12	0.565099	0.856	0.86	5.97217e-08
Ifi35	1.86586e-20	0.564552	0.751	0.609	3.89648e-16
Psmb5	4.7424e-24	0.563214	0.82	0.74	9.90356e-20
Tmsb10	2.35797e-19	-0.561219	0.71	0.935	4.92415e-15
Oas1a	1.02193e-26	0.561133	0.716	0.509	2.1341e-22
Slc25a33	1.87448e-13	-0.55958	0.461	0.638	3.91448e-09
Rpl21	7.99018e-45	-0.556996	0.973	0.999	1.66859e-40
Fxyd5	1.01401e-33	0.556166	0.961	0.955	2.11755e-29
Reep5	7.74523e-28	0.554979	0.892	0.817	1.61744e-23
Rtcb	3.13862e-27	-0.55455	0.674	0.877	6.55439e-23
Rab5c	4.07455e-25	0.553678	0.859	0.802	8.50887e-21
H2-Aa	7.44701e-22	-0.550506	0.946	1	1.55516e-17
Dynll1	2.0124e-24	0.549345	0.94	0.939	4.2025e-20
Hexb	9.14971e-39	-0.54782	0.94	0.985	1.91073e-34
H2-Q7	4.15136e-17	0.544965	0.97	0.959	8.66929e-13
Cd74	2.52641e-23	-0.543719	0.985	1	5.27591e-19
Fth1	1.5902e-35	0.543017	1	1	3.32083e-31
Mmp14	9.85736e-15	0.542208	0.754	0.669	2.05851e-10
Abca1	4.53282e-20	-0.540432	0.653	0.813	9.46589e-16
Rpl30	3.0963e-43	-0.539825	0.985	0.999	6.466e-39
Pgam1	2.64776e-14	0.538914	0.82	0.806	5.52931e-10
Mgst1	2.82024e-18	-0.537533	0.326	0.591	5.8895e-14
Erp29	1.57218e-25	0.534408	0.937	0.909	3.28317e-21
Lgals3	6.11714e-13	0.532852	0.949	0.933	1.27744e-08
Cstb	1.45925e-17	0.531929	0.913	0.885	3.04735e-13
Ccnd2	4.28093e-18	0.529207	0.596	0.358	8.93986e-14
Cst3	5.99476e-33	-0.528432	0.994	1	1.25189e-28
Cpq	1.27576e-24	-0.528103	0.416	0.713	2.66417e-20
Samhd1	4.64938e-20	0.527132	0.877	0.796	9.70931e-16
Ap2s1	6.80811e-27	0.525112	0.847	0.749	1.42174e-22
Tgfbr1	1.20474e-21	-0.524974	0.641	0.837	2.51586e-17
Ube2m	4.98782e-25	0.523903	0.817	0.665	1.04161e-20
Gnb2	5.98746e-25	0.523356	0.946	0.912	1.25036e-20
Rab5if	2.62026e-23	0.523085	0.835	0.71	5.47189e-19
Slc7a11	3.31585e-09	0.519931	0.461	0.293	6.92449e-05
Oasl1	2.74545e-09	0.519103	0.467	0.323	5.73332e-05
Mif	9.17196e-20	0.517928	0.886	0.854	1.91538e-15
Actb	3.0564e-31	0.516695	1	1	6.38267e-27
Gm5150	4.86034e-56	0.516487	0.338	0.031	1.01498e-51
Lmna	6.95967e-12	-0.515664	0.35	0.541	1.45339e-07
Il1rn	8.21946e-16	0.514802	0.847	0.648	1.71647e-11
Myl12a	9.31482e-24	0.513053	0.868	0.852	1.94521e-19
Naaa	3.06722e-14	0.512387	0.458	0.272	6.40527e-10
Plek	5.54806e-15	-0.511349	0.856	0.901	1.1586e-10
Blnk	1.40392e-25	-0.509888	0.299	0.624	2.9318e-21
H3f3a	2.02564e-26	0.509172	0.991	0.986	4.23014e-22
Clic1	4.24277e-30	0.508698	0.955	0.956	8.86018e-26
Xaf1	1.87859e-15	0.504821	0.728	0.603	3.92306e-11
Eif5a	1.12798e-29	0.502634	0.955	0.94	2.35557e-25
Psmb4	2.90171e-19	0.50237	0.88	0.839	6.05964e-15
Serpine1	6.53451e-15	-0.502367	0.057	0.252	1.3646e-10
Ifi209	1.71699e-09	0.502346	0.545	0.427	3.58558e-05
Nr4a3	1.88039e-11	-0.501957	0.527	0.719	3.92682e-07
Lman2	5.1203e-18	0.501579	0.826	0.728	1.06927e-13
Sys1	5.53254e-18	0.501474	0.746	0.665	1.15536e-13
Vegfa	1.52702e-09	-0.501316	0.578	0.761	3.18888e-05
Ctsl	1.9062e-15	0.497674	0.919	0.941	3.98072e-11
Trf	2.74962e-14	-0.496604	0.757	0.897	5.74202e-10
F10	4.71119e-33	0.49446	0.219	0.023	9.83839e-29
Lst1	3.9753e-16	0.490241	0.889	0.872	8.30162e-12
Psmb6	7.53417e-21	0.489557	0.907	0.861	1.57336e-16
Calm3	3.30698e-13	0.489001	0.787	0.73	6.90596e-09
Tsc22d2	4.51143e-24	-0.486115	0.257	0.572	9.42123e-20
Phf11d	3.42197e-13	0.485613	0.551	0.384	7.14611e-09
Spon1	3.03168e-16	0.485558	0.593	0.384	6.33105e-12
Ctsc	9.76264e-22	0.484665	0.979	0.985	2.03873e-17
Cxcr4	4.90292e-11	-0.484544	0.668	0.803	1.02388e-06
Ppib	7.6068e-25	0.480586	0.925	0.939	1.58853e-20
Pdia6	1.51076e-08	0.479507	0.841	0.843	0.000315493
Emp3	3.75398e-09	0.478956	0.784	0.775	7.83944e-05
Cd40	7.72918e-12	0.477541	0.548	0.383	1.61408e-07
Ifit1	1.24407e-11	0.47478	0.287	0.135	2.598e-07
Il4ra	1.08644e-14	0.473793	0.731	0.584	2.26882e-10
Ctsz	3.68347e-29	0.472925	1	0.999	7.69219e-25
Ptpn6	3.92734e-11	0.471206	0.826	0.79	8.20146e-07
Itgb5	3.15503e-20	-0.470275	0.82	0.891	6.58865e-16
Nrip1	8.76276e-17	-0.470177	0.35	0.608	1.82993e-12
Mef2a	2.49292e-20	-0.47008	0.557	0.786	5.20597e-16
Clec4a1	8.60733e-12	0.469846	0.437	0.266	1.79747e-07
Cndp2	2.18722e-15	0.469828	0.796	0.72	4.56756e-11
Bag1	1.76231e-18	0.468633	0.826	0.765	3.68023e-14
Cope	1.09555e-16	0.468301	0.763	0.652	2.28783e-12
Ccdc86	2.08872e-12	0.466343	0.653	0.516	4.36187e-08
Lgals1	1.46465e-17	0.466274	0.811	0.72	3.05862e-13
Napsa	3.95126e-11	0.465992	0.377	0.223	8.25143e-07
Xist	2.65016e-14	-0.464443	0.76	0.885	5.53434e-10
Twf2	2.83138e-11	0.464308	0.707	0.617	5.91277e-07
Mydgf	1.37284e-13	0.464283	0.698	0.61	2.8669e-09
Bcl2a1a	1.4361e-12	0.462883	0.799	0.719	2.99901e-08
Tbcb	2.83705e-16	0.460781	0.772	0.685	5.92461e-12
Rilpl2	1.21498e-08	-0.460617	0.602	0.722	0.000253724
Sdc3	1.73736e-09	0.45998	0.722	0.666	3.62812e-05
Hcls1	7.75048e-16	0.458802	0.85	0.785	1.61853e-11
Fgr	2.76241e-21	0.458607	0.449	0.212	5.76875e-17
Rplp1	2.26723e-37	-0.456561	0.997	1	4.73466e-33
Rps21	2.95419e-35	-0.456464	0.985	0.999	6.16923e-31
Cox5a	1.83058e-20	0.455214	0.901	0.897	3.8228e-16
Cxcl16	4.48923e-20	0.454854	0.979	0.948	9.37485e-16
Sdc4	4.02759e-12	0.453919	0.751	0.643	8.41082e-08
Tnfaip8l2	8.28181e-09	0.453359	0.62	0.517	0.000172949
Jmjd1c	5.3128e-11	-0.453129	0.461	0.642	1.10947e-06
Lmnb1	1.07939e-08	0.453103	0.716	0.665	0.000225409
Saa3	4.62652e-11	0.451249	0.105	0.021	9.66156e-07
Ttc28	5.70228e-28	-0.450991	0.105	0.452	1.19081e-23
Calm1	2.7284e-20	0.448224	0.991	0.997	5.69773e-16
Arf5	2.81581e-16	0.447489	0.895	0.87	5.88026e-12
Rpl36a	4.68542e-23	-0.44691	0.904	0.982	9.78456e-19
Dctn3	1.40184e-16	0.446499	0.778	0.686	2.92746e-12
Dst	6.27063e-19	-0.445824	0.228	0.495	1.3095e-14
Oaz1	8.3357e-27	0.445453	0.967	0.981	1.74074e-22
Atp6v0c	8.1294e-29	0.445332	0.997	0.991	1.69766e-24
Pdlim7	1.00234e-23	0.444268	0.392	0.148	2.09319e-19
Arhgdib	1.7715e-20	0.443988	0.925	0.929	3.69943e-16
H1f0	6.63386e-10	0.443885	0.365	0.216	1.38535e-05
Rapsn	1.5247e-23	-0.443532	0.162	0.465	3.18404e-19
Bin2	9.27124e-10	0.44303	0.701	0.615	1.93611e-05
Ddx5	1.02241e-17	-0.439037	0.961	0.986	2.1351e-13
Rpl12	1.68184e-35	-0.43837	0.991	0.998	3.51218e-31
Rps23	8.46071e-34	-0.436284	0.994	1	1.76685e-29
Gpx1	1.3854e-16	0.436052	0.946	0.939	2.89312e-12
Clta	3.86962e-23	0.435775	0.967	0.956	8.08093e-19
Fcgr3	2.93716e-16	0.435277	0.919	0.909	6.13368e-12
Cd82	3.0642e-23	-0.433834	0.237	0.553	6.39896e-19
Chmp2a	2.70917e-18	0.433536	0.862	0.784	5.65756e-14
Grn	2.19289e-14	0.432706	0.973	0.973	4.57942e-10
Timm10b	1.44107e-15	0.431236	0.749	0.665	3.00938e-11
Arl4c	1.26172e-11	-0.430753	0.737	0.83	2.63485e-07
Herpud1	1.47346e-08	-0.428827	0.353	0.531	0.000307702
Ch25h	3.84021e-12	0.428658	0.222	0.083	8.01951e-08
Ramp1	1.06841e-25	-0.42756	0.138	0.465	2.23117e-21
Tob2	6.49864e-10	-0.425158	0.575	0.749	1.35711e-05
Cebpa	3.29585e-10	-0.425036	0.623	0.76	6.88272e-06
Tor3a	1.89417e-09	0.424709	0.641	0.533	3.95559e-05
Psmb2	2.13363e-16	0.424448	0.868	0.833	4.45566e-12
Ak2	2.56022e-14	0.422123	0.743	0.647	5.34651e-10
Atp5f1	5.45744e-18	0.42124	0.895	0.881	1.13968e-13
Ebna1bp2	2.18692e-14	0.421068	0.671	0.527	4.56694e-10
Cyba	1.56336e-26	0.41977	0.991	0.988	3.26476e-22
Uba52	3.06296e-12	-0.419522	0.689	0.883	6.39637e-08
Rpl5	1.15838e-33	-0.417524	0.982	1	2.41904e-29
Syngr2	1.04912e-11	0.416781	0.829	0.806	2.19087e-07
Rnase4	1.87834e-14	-0.416432	0.515	0.725	3.92253e-10
Ap2m1	1.89495e-12	0.415897	0.698	0.593	3.95721e-08
Csnk2b	7.92454e-12	0.414081	0.698	0.604	1.65488e-07
Cd33	2.64656e-16	-0.413903	0.404	0.651	5.52681e-12
Usp18	1.2172e-08	0.412035	0.5	0.358	0.000254188
Rnf149	8.57901e-11	0.411199	0.707	0.619	1.79155e-06
Pilrb2	1.31561e-26	0.410624	0.413	0.149	2.7474e-22
Snx3	1.31136e-13	0.409669	0.856	0.849	2.73851e-09
Psmc4	3.5732e-15	0.409141	0.713	0.571	7.46192e-11
Cnn2	1.14297e-16	0.407658	0.395	0.19	2.38687e-12
H2afy	4.70016e-14	0.406723	0.808	0.764	9.81534e-10
Ciao2a	1.07254e-09	0.405264	0.659	0.578	2.23979e-05
Tapbp	6.28113e-13	0.404896	0.91	0.897	1.31169e-08
Abracl	6.87181e-15	0.404136	0.85	0.804	1.43504e-10
Psmb3	2.75678e-16	0.402978	0.859	0.853	5.75698e-12
2410006H16Rik	5.2637e-17	-0.401391	0.536	0.794	1.09922e-12
Ostf1	2.89467e-16	0.400258	0.874	0.841	6.04493e-12
Trim30a	5.65839e-10	0.39991	0.799	0.744	1.18164e-05
Fcer1g	1.38245e-26	0.399887	1	0.998	2.88696e-22
Taf10	1.60457e-16	0.399122	0.862	0.839	3.35083e-12
Psma5	1.001e-14	0.397547	0.814	0.722	2.09038e-10
Mpp7	1.70122e-13	-0.397381	0.287	0.505	3.55267e-09
Tmem106a	1.34153e-13	0.396144	0.719	0.605	2.80151e-09
Bsg	7.46412e-16	0.395846	0.907	0.912	1.55873e-11
Calr	8.13906e-09	0.395366	0.955	0.97	0.000169968
Shisa5	1.54708e-15	0.395109	0.889	0.865	3.23076e-11
Nsa2	1.95613e-16	-0.394986	0.743	0.878	4.08499e-12
Rpl10	2.01329e-32	-0.394867	0.988	1	4.20436e-28
Psmb8	1.58945e-16	0.393236	0.979	0.982	3.31925e-12
Dnase1l3	1.20703e-09	0.392804	0.368	0.213	2.52065e-05
Rassf3	9.9103e-15	-0.392689	0.257	0.484	2.06957e-10
Cd68	1.26275e-12	0.39265	0.952	0.933	2.63701e-08
Rac2	1.57205e-08	0.392068	0.805	0.76	0.000328291
Cct8	3.86731e-14	0.391569	0.817	0.759	8.0761e-10
Rplp0	3.83733e-24	0.390094	0.997	1	8.01351e-20
Hsp90b1	7.56031e-09	0.388037	0.946	0.929	0.000157882
Myd88	1.74008e-12	0.387322	0.584	0.42	3.63381e-08
Capzb	1.91455e-16	0.386947	0.907	0.896	3.99816e-12
Dhx58	9.46893e-14	0.386904	0.485	0.302	1.9774e-09
Psmd8	4.56434e-11	0.386277	0.817	0.755	9.53171e-07
Chmp4b	7.10112e-15	0.385311	0.901	0.872	1.48293e-10
Edf1	1.60446e-16	0.385247	0.868	0.811	3.3506e-12
Rpl39	1.13079e-26	-0.384136	0.985	0.998	2.36142e-22
Rpl22	1.51732e-22	-0.383813	0.964	0.985	3.16863e-18
Rps12	6.3893e-26	-0.38343	0.991	1	1.33428e-21
Gas5	4.35518e-16	-0.382888	0.719	0.9	9.09491e-12
Snf8	5.40021e-12	0.382263	0.749	0.648	1.12773e-07
Psma3	6.6723e-15	0.381824	0.883	0.857	1.39338e-10
Dnajb11	1.03669e-10	0.381822	0.737	0.654	2.16492e-06
Jpt1	6.50384e-13	0.38182	0.889	0.845	1.3582e-08
Psmc5	3.37138e-12	0.381295	0.763	0.679	7.04046e-08
Pltp	2.3897e-08	0.38091	0.509	0.36	0.000499041
Rpl18a	1.65682e-30	-0.380054	1	1	3.45993e-26
Creld2	1.3924e-11	0.379324	0.449	0.284	2.90776e-07
Gpsm3	1.89535e-09	0.377394	0.763	0.699	3.95805e-05
Pitpna	2.46722e-10	0.376792	0.847	0.814	5.1523e-06
Rps24	2.44391e-30	-0.376631	1	0.999	5.10362e-26
Cd52	5.25869e-14	0.375833	0.973	0.983	1.09817e-09
Atp5b	9.69524e-16	0.375147	0.937	0.962	2.02466e-11
Prelid3b	3.07074e-11	0.374909	0.563	0.425	6.41262e-07
Cox7a2l	6.06721e-18	-0.374243	0.874	0.93	1.26702e-13
Ethe1	2.45555e-10	0.373362	0.506	0.366	5.12791e-06
Psmb7	1.4125e-10	0.372925	0.728	0.662	2.94972e-06
Il1r2	2.75304e-13	0.372925	0.219	0.076	5.74917e-09
Hip1	8.19006e-17	0.372619	0.404	0.191	1.71033e-12
Eif6	3.68443e-10	0.37227	0.757	0.715	7.6942e-06
Myl6	2.53135e-17	0.371809	0.952	0.974	5.28623e-13
Arg2	8.20828e-13	0.37153	0.219	0.079	1.71414e-08
Mbp	4.73394e-12	-0.371294	0.225	0.436	9.88589e-08
Mdh2	2.32766e-11	0.370946	0.766	0.729	4.86085e-07
Snrpb	8.5146e-12	0.370446	0.859	0.857	1.7781e-07
S100a11	3.13762e-08	0.370163	0.602	0.514	0.00065523
Psma7	1.32403e-13	0.369184	0.895	0.9	2.76498e-09
Bak1	4.83201e-10	0.368789	0.593	0.468	1.00907e-05
Acaa1a	4.70556e-10	0.368549	0.599	0.504	9.82661e-06
Ddx3x	1.1134e-11	-0.368183	0.653	0.818	2.32512e-07
Cotl1	3.37299e-11	0.367945	0.94	0.928	7.04382e-07
Psma4	3.01138e-15	0.367097	0.841	0.79	6.28867e-11
Dusp6	1.40837e-08	0.36628	0.431	0.29	0.000294111
Rpl26	3.0101e-26	-0.36591	0.994	0.999	6.28599e-22
Ctsh	7.61944e-15	0.363098	0.997	0.981	1.59117e-10
Stap1	1.40073e-08	-0.36171	0.365	0.547	0.000292514
Rps25	5.73038e-21	-0.361681	0.97	0.996	1.19667e-16
Arpc3	1.10147e-16	0.361468	0.979	0.964	2.30019e-12
Ndufb8	4.98357e-15	0.361369	0.856	0.79	1.04072e-10
Tagln2	7.52306e-11	0.361369	0.88	0.839	1.57104e-06
mt-Nd3	4.62306e-14	-0.361172	0.71	0.882	9.65434e-10
Tsc22d3	1.4733e-09	-0.359949	0.329	0.496	3.07669e-05
Tmem160	1.41039e-10	0.358565	0.751	0.7	2.94532e-06
Slc25a5	3.30941e-14	0.3585	0.94	0.925	6.91103e-10
Oas1g	4.80094e-16	0.356336	0.446	0.241	1.00258e-11
Scand1	1.64197e-11	0.356244	0.85	0.801	3.42893e-07
Nmi	3.25411e-09	0.35499	0.56	0.44	6.79556e-05
Ywhaz	7.92107e-11	-0.353029	0.674	0.836	1.65416e-06
Rps29	4.53813e-29	-0.352292	1	1	9.47697e-25
Chmp5	6.10684e-11	0.351421	0.71	0.637	1.27529e-06
Kpna4	1.7664e-10	-0.351359	0.59	0.764	3.68878e-06
Vasp	5.12484e-09	0.351073	0.826	0.803	0.000107022
Fkbp8	1.61041e-09	0.350885	0.722	0.674	3.36302e-05
Atp5c1	4.18852e-11	0.350675	0.883	0.886	8.7469e-07
Oxct1	1.56201e-13	-0.350487	0.335	0.558	3.26195e-09
H2afz	2.22608e-08	0.349751	0.955	0.972	0.000464872
Pgap2	2.09381e-10	0.349574	0.587	0.465	4.3725e-06
Ly9	1.5547e-15	-0.349433	0.377	0.627	3.24667e-11
Ssr2	1.22661e-10	0.348462	0.713	0.656	2.56153e-06
Qk	4.47209e-11	-0.347333	0.683	0.834	9.33906e-07
Rps15	2.40474e-18	-0.346872	0.979	0.996	5.02182e-14
Rpl36	6.32799e-19	-0.346673	0.964	0.994	1.32147e-14
Eif3i	4.42444e-11	0.346638	0.814	0.753	9.23956e-07
Tmem119	1.74535e-10	-0.345803	0.461	0.675	3.64482e-06
Wnk1	2.81045e-08	-0.345602	0.707	0.82	0.000586907
Epsti1	3.88772e-08	0.344984	0.838	0.813	0.000811873
Rps2	1.68556e-19	0.344838	1	1	3.51995e-15
Plekho1	1.65559e-08	0.344358	0.838	0.761	0.000345738
Zbtb20	6.47935e-14	-0.344345	0.234	0.455	1.35308e-09
Rps27	3.29442e-19	-0.34427	0.988	0.999	6.87974e-15
Lpp	3.28081e-12	0.34426	0.416	0.236	6.85132e-08
Pfdn5	8.71438e-17	-0.343925	0.913	0.953	1.81982e-12
Gm47283	1.24185e-08	0.342176	0.479	0.34	0.000259336
Sin3b	7.57462e-10	0.341682	0.817	0.749	1.58181e-05
Ranbp1	6.72734e-14	0.341474	0.817	0.747	1.40487e-09
Eef1d	3.8801e-12	-0.341011	0.844	0.93	8.10281e-08
Gm2a	1.3803e-09	0.340966	0.871	0.859	2.88248e-05
Ran	2.20939e-12	0.34039	0.883	0.886	4.61387e-08
Ighm	6.78148e-16	-0.33995	0.093	0.329	1.41618e-11
Psme1	1.12343e-13	0.339324	0.955	0.936	2.34607e-09
Park7	8.42848e-11	0.338958	0.829	0.817	1.76012e-06
Gk	6.79392e-09	-0.338377	0.287	0.444	0.000141877
Tcn2	3.68643e-10	0.337545	0.728	0.641	7.69838e-06
5430427O19Rik	8.76488e-10	-0.33672	0.32	0.521	1.83037e-05
Atp6v1g1	8.24388e-14	0.336565	0.916	0.891	1.72157e-09
Pla2g15	7.83031e-13	-0.336459	0.551	0.723	1.6352e-08
Anxa5	1.17228e-11	0.335807	0.925	0.907	2.44807e-07
Rpl37	1.1865e-21	-0.335782	0.997	0.999	2.47778e-17
Fam49b	1.69562e-10	0.335365	0.922	0.879	3.54097e-06
Prdx2	2.83158e-12	0.33391	0.85	0.81	5.91319e-08
Lhfpl2	1.78383e-10	-0.333829	0.392	0.569	3.72517e-06
1600014C10Rik	3.23036e-12	0.333278	0.524	0.352	6.74597e-08
Rps17	3.06572e-15	-0.333261	0.928	0.99	6.40215e-11
Atp6v0b	5.54604e-15	0.332375	0.952	0.936	1.15818e-10
Rac1	2.31084e-14	0.332068	0.916	0.883	4.82573e-10
Actr3	1.65531e-08	0.331409	0.931	0.91	0.000345678
Atp6v0e	6.16818e-15	0.330797	0.943	0.927	1.2881e-10
Skil	1.24212e-08	-0.330724	0.796	0.874	0.000259393
Tgfbr2	4.86314e-13	-0.330441	0.581	0.749	1.01557e-08
Pdcl3	5.66001e-09	0.330321	0.638	0.532	0.000118198
Dennd4a	7.99744e-10	-0.329929	0.509	0.687	1.6701e-05
Nfe2l2	5.67704e-11	-0.329223	0.925	0.929	1.18554e-06
Eif4ebp1	6.60198e-09	0.328508	0.677	0.607	0.000137869
Dhrs3	6.92495e-11	-0.326978	0.5	0.672	1.44614e-06
Glrx	4.50413e-09	0.326867	0.707	0.635	9.40597e-05
Galnt1	3.14802e-16	-0.326322	0.35	0.597	6.57402e-12
Psma2	3.39945e-12	0.325733	0.88	0.896	7.09906e-08
Pnkp	1.78868e-12	0.325685	0.443	0.266	3.7353e-08
Tarm1	4.97182e-47	0.323629	0.246	0.012	1.03826e-42
Laptm4a	9.28654e-14	-0.323522	0.844	0.909	1.93931e-09
Ddx39	6.47302e-09	0.322783	0.518	0.384	0.000135176
Arhgap15	1.95493e-12	-0.322479	0.269	0.488	4.08249e-08
Nipbl	1.59876e-09	-0.322389	0.515	0.665	3.33869e-05
Sem1	6.82039e-10	0.322185	0.91	0.912	1.4243e-05
Psmb9	3.6845e-10	0.321843	0.925	0.911	7.69435e-06
Rtn4	7.71348e-10	-0.320952	0.668	0.818	1.61081e-05
Actg1	3.66204e-13	0.32024	0.994	0.997	7.64744e-09
Arhgap25	2.48092e-10	-0.318066	0.359	0.548	5.1809e-06
Arpc2	7.50858e-14	0.317866	0.967	0.962	1.56802e-09
Ftl1	1.44373e-08	0.31655	1	1	0.000301494
Serf2	1.05307e-13	0.31647	0.955	0.959	2.19913e-09
Rpl37a	1.33811e-20	-0.31566	0.991	0.998	2.79437e-16
Cct7	1.78141e-08	0.314833	0.79	0.766	0.000372013
Ndufv2	1.78392e-08	0.313761	0.692	0.649	0.000372535
Trem1	2.13054e-09	0.313538	0.281	0.148	4.44921e-05
Cox5b	1.20365e-10	0.313263	0.835	0.839	2.51358e-06
Tmx4	6.28319e-12	-0.313012	0.171	0.37	1.31212e-07
Cyc1	5.34149e-10	0.312241	0.722	0.622	1.11546e-05
Pdgfb	1.63656e-10	-0.311732	0.249	0.452	3.41763e-06
Atp5d	6.02342e-13	0.311412	0.907	0.886	1.25787e-08
Npc2	2.9729e-14	0.311309	0.997	0.994	6.20831e-10
mt-Co3	1.70997e-19	-0.309705	0.976	0.999	3.57094e-15
Gusb	2.85295e-08	0.309665	0.805	0.782	0.000595782
Adgre1	3.58807e-12	-0.309589	0.763	0.878	7.49297e-08
Aurkaip1	9.66622e-09	0.308884	0.749	0.672	0.00020186
Fcrls	1.85819e-10	-0.308607	0.323	0.534	3.88046e-06
Cp	5.10263e-12	-0.308386	0.105	0.29	1.06558e-07
Fis1	1.37506e-09	0.307226	0.775	0.756	2.87153e-05
Picalm	1.01614e-08	-0.306508	0.853	0.897	0.000212201
Tkt	1.81447e-09	0.30615	0.835	0.8	3.78916e-05
Timm13	8.2677e-10	0.305962	0.737	0.707	1.72654e-05
Rps20	3.78547e-19	-0.30565	0.991	1	7.9052e-15
Cdc42	5.25282e-16	0.304688	0.976	0.961	1.09695e-11
Srm	1.17214e-10	0.304338	0.395	0.231	2.44777e-06
1810037I17Rik	4.47929e-09	0.304007	0.749	0.696	9.35411e-05
Slc11a1	1.52871e-13	-0.303239	0.548	0.796	3.19241e-09
Stxbp2	1.90982e-11	0.30319	0.584	0.419	3.98827e-07
Eef1a1	3.44815e-25	-0.302848	1	1	7.20077e-21
Myo5a	5.87409e-13	-0.302661	0.269	0.494	1.22669e-08
Napa	4.12607e-08	0.3019	0.692	0.613	0.000861647
Eif2s1	4.7229e-10	0.301699	0.713	0.632	9.86282e-06
Ubb	6.2347e-20	0.301445	1	1	1.30199e-15
Ybx1	2.09426e-14	0.30039	0.967	0.984	4.37345e-10
Rpl35a	4.62124e-20	-0.300291	0.994	1	9.65053e-16
Rpl35	3.43628e-14	-0.300205	0.934	0.991	7.17599e-10
Pilrb1	3.80868e-23	0.29985	0.21	0.039	7.95367e-19
Snrpa	2.10943e-08	0.298904	0.53	0.408	0.000440513
Gabarap	2.19344e-10	0.298432	0.964	0.952	4.58056e-06
Rps4x	4.4486e-17	-0.297441	0.994	1	9.29002e-13
Abcg1	1.32875e-11	-0.2963	0.422	0.637	2.77482e-07
Ndufb1-ps	1.78541e-11	0.294641	0.868	0.87	3.72846e-07
Atp5g1	3.6783e-10	0.294251	0.814	0.845	7.68139e-06
Itga4	2.69321e-09	-0.294247	0.41	0.597	5.62423e-05
Ssu72	1.76837e-08	0.293921	0.704	0.622	0.000369289
Ech1	1.02972e-08	0.293657	0.644	0.552	0.000215037
Lpcat2	9.6602e-12	-0.293424	0.835	0.914	2.01734e-07
Rps11	2.42846e-19	-0.293344	0.988	1	5.07136e-15
Eif4a1	1.83098e-14	0.291747	0.976	0.975	3.82363e-10
Trir	3.20821e-08	0.29102	0.805	0.787	0.000669971
Fem1c	1.11933e-11	-0.29032	0.371	0.572	2.33749e-07
Rpl38	6.21324e-18	-0.290246	0.982	1	1.29751e-13
Rps28	7.2327e-21	-0.290121	0.994	1	1.5104e-16
Nt5c	1.05335e-08	0.289306	0.668	0.587	0.00021997
mt-Co1	1.12954e-20	-0.288597	0.979	0.998	2.35882e-16
H2-K1	3.82053e-18	0.288052	0.997	1	7.97841e-14
Nrp1	7.30754e-10	-0.287903	0.395	0.587	1.52603e-05
Eef1b2	1.40316e-18	-0.287506	0.985	0.994	2.93022e-14
Ctsb	4.5172e-08	0.28718	0.997	0.997	0.000943328
Ocstamp	6.58218e-23	0.2868	0.18	0.027	1.37456e-18
Ninj1	2.06663e-08	-0.286563	0.775	0.86	0.000431575
Rasgrp3	7.13563e-19	-0.285296	0.036	0.263	1.49013e-14
Klf7	3.26048e-11	0.285228	0.314	0.155	6.80887e-07
Igbp1	2.57695e-11	-0.283189	0.536	0.717	5.38145e-07
Saraf	2.83399e-10	-0.283173	0.638	0.774	5.91823e-06
Ube2i	2.34548e-08	0.283161	0.853	0.825	0.000489807
C130050O18Rik	1.54531e-15	0.282953	0.302	0.123	3.22707e-11
Asah1	7.99089e-11	-0.28287	0.829	0.913	1.66874e-06
Ski	1.67228e-09	-0.281761	0.581	0.737	3.49221e-05
Tma7	5.92895e-10	0.281203	0.826	0.819	1.23814e-05
Cd244a	1.28624e-16	0.280885	0.234	0.072	2.68605e-12
Snhg8	1.85149e-09	-0.280835	0.422	0.622	3.86647e-05
Uqcrq	5.64245e-12	0.280611	0.832	0.801	1.17831e-07
Cyb5b	2.30086e-09	0.280055	0.446	0.293	4.80488e-05
Mcub	3.50513e-09	0.278924	0.362	0.215	7.31976e-05
Eif4b	8.15745e-10	-0.27766	0.536	0.732	1.70352e-05
Ndufa8	2.32537e-08	0.277555	0.74	0.714	0.000485607
mt-Nd4	1.77816e-17	-0.276889	0.943	0.984	3.71332e-13
Atp5o	8.11424e-09	0.276622	0.799	0.77	0.00016945
Aff4	2.15671e-10	-0.275612	0.377	0.581	4.50387e-06
Epb41l2	4.07808e-10	-0.274687	0.65	0.795	8.51625e-06
Cd22	2.17312e-13	-0.273574	0.171	0.376	4.53814e-09
Btf3	8.80301e-14	0.273005	0.973	0.975	1.83833e-09
Cyfip1	7.87765e-10	-0.272877	0.689	0.817	1.64509e-05
Chd4	1.39764e-09	-0.272541	0.617	0.766	2.91868e-05
Ripk3	1.15155e-10	0.270821	0.299	0.152	2.40478e-06
Ubl3	1.80336e-08	-0.270499	0.802	0.864	0.000376596
Bst2	2.8865e-10	0.270202	0.997	0.996	6.02788e-06
Pla2g4a	4.05565e-09	0.269699	0.44	0.28	8.46942e-05
Rps27a	6.27963e-16	-0.268766	0.997	1	1.31137e-11
Trem3	6.29523e-27	0.267783	0.162	0.013	1.31463e-22
Gsr	2.9417e-08	0.267568	0.353	0.206	0.000614314
Hbb-bs	1.02946e-13	-0.267233	0.066	0.25	2.14983e-09
Ang	2.04466e-08	-0.26723	0.446	0.607	0.000426987
Gns	1.03677e-08	-0.266382	0.787	0.872	0.000216509
Mcemp1	4.707e-09	0.264729	0.165	0.062	9.82963e-05
Prrc2c	3.64438e-08	-0.264391	0.656	0.799	0.000761056
Unc93b1	1.6003e-13	-0.263289	0.955	0.952	3.3419e-09
Phf11a	6.97982e-11	0.261666	0.32	0.166	1.4576e-06
Cybb	6.22371e-12	-0.260376	0.937	0.946	1.2997e-07
Ktn1	2.15386e-09	-0.258989	0.222	0.393	4.4979e-05
Rps15a	3.60851e-14	-0.254979	0.973	0.998	7.53564e-10
Mrps14	3.98989e-08	0.254594	0.695	0.634	0.000833209
Ccdc102a	1.41531e-08	0.25426	0.254	0.132	0.000295559
Sh3bgrl3	2.12262e-09	0.253546	0.982	0.975	4.43267e-05
Phyhd1	1.67746e-14	-0.253507	0.156	0.379	3.50305e-10
Ash1l	4.53611e-10	-0.253281	0.371	0.55	9.47277e-06
Jaml	1.48102e-10	0.252269	0.144	0.044	3.09281e-06

## Sheet: 0 RT vs RT+TMZ
X	p_val	avg_log2FC	pct.1	pct.2	p_val_adj
Il18bp	2.5671e-24	-0.695146	0.778	0.922	5.36088e-20
Serpina3g	5.33179e-30	-0.685445	0.291	0.589	1.11344e-25
Ccl8	5.55697e-13	-0.683665	0.42	0.64	1.16046e-08
Uba52	1.93273e-80	-0.668495	0.883	0.988	4.03613e-76
Ckb	7.90602e-11	0.640159	0.768	0.769	1.65101e-06
Ppp1r14b	7.02118e-11	0.613859	0.751	0.796	1.46623e-06
Ttr	6.30316e-160	-0.594525	0	0.599	1.31629e-155
Hsp90aa1	3.73181e-13	0.545606	0.966	0.978	7.79315e-09
Ran	2.11082e-14	0.538664	0.886	0.9	4.40802e-10
Fgl2	9.45232e-24	-0.532134	0.825	0.959	1.97393e-19
Gbp2	9.60787e-20	-0.523685	0.573	0.789	2.00641e-15
Gatm	7.24764e-12	-0.52194	0.865	0.969	1.51352e-07
C3	1.54254e-17	-0.508266	0.697	0.9	3.22129e-13
Tnfaip3	4.60558e-17	-0.504175	0.648	0.873	9.61784e-13
Tnfaip2	1.40861e-11	-0.502106	0.703	0.859	2.9416e-07
Rsad2	3.04768e-15	-0.496773	0.302	0.534	6.36448e-11
Cfb	7.9778e-15	-0.496662	0.746	0.892	1.666e-10
Rnf19b	8.28007e-27	-0.49024	0.769	0.953	1.72913e-22
Ifitm2	7.11134e-09	0.481967	0.795	0.845	0.000148506
Ifi211	2.18586e-36	-0.46432	0.525	0.83	4.56474e-32
Ccl12	8.14198e-14	-0.452161	0.637	0.83	1.70029e-09
Dnase1l3	1.43859e-11	-0.449322	0.213	0.372	3.00421e-07
Stat1	8.25987e-24	-0.446009	0.877	0.975	1.72491e-19
mt-Nd3	1.16691e-27	-0.443633	0.882	0.965	2.43686e-23
Ifi204	6.02115e-26	-0.439663	0.83	0.978	1.2574e-21
Gm10076	6.49854e-47	-0.419901	0.975	0.988	1.35709e-42
Cdkn2a	2.78911e-14	0.412287	0.157	0.027	5.82449e-10
Anp32b	1.17227e-09	0.408476	0.865	0.896	2.44806e-05
Nme2	6.34365e-17	0.407623	0.982	0.986	1.32474e-12
Fosb	2.0419e-11	-0.406139	0.866	0.953	4.26411e-07
Acod1	3.32627e-17	-0.405469	0.393	0.648	6.94624e-13
Iigp1	9.7934e-13	-0.399671	0.483	0.732	2.04516e-08
Hexb	4.20468e-22	-0.39862	0.985	0.998	8.78062e-18
Serpina3f	1.25582e-30	-0.398165	0.16	0.442	2.62253e-26
Rps27	9.91524e-41	-0.39466	0.999	1	2.0706e-36
Ifit3	6.52404e-25	-0.392946	0.346	0.656	1.36242e-20
Lst1	3.78264e-23	-0.391285	0.872	0.986	7.8993e-19
Gbp6	1.77243e-20	-0.378774	0.436	0.693	3.70136e-16
Rpl8	4.7138e-41	0.37367	1	1	9.84384e-37
Rpl39	4.98266e-46	-0.37287	0.998	0.998	1.04053e-41
Lmna	1.34904e-08	-0.366032	0.541	0.714	0.000281719
Actg1	1.76907e-16	0.360232	0.997	0.998	3.69435e-12
Igf1	9.54909e-13	-0.359267	0.252	0.438	1.99414e-08
Rpl35	6.70268e-36	-0.357834	0.991	0.998	1.39972e-31
Actb	1.0958e-15	0.357088	1	1	2.28835e-11
Tmcc3	7.41634e-15	-0.352203	0.652	0.865	1.54875e-10
Rpl37a	9.24095e-42	-0.350757	0.998	1	1.92979e-37
Icam1	1.94083e-15	-0.349785	0.584	0.802	4.05303e-11
Gbp7	4.63735e-16	-0.348477	0.54	0.771	9.68418e-12
Cd52	3.97183e-24	-0.347339	0.983	1	8.29437e-20
Rp9	1.09517e-10	0.346393	0.666	0.697	2.28703e-06
Rnf213	1.86226e-19	-0.345534	0.757	0.943	3.88896e-15
Arl5c	1.64594e-11	-0.344812	0.5	0.703	3.43722e-07
Hk3	5.35358e-24	-0.344588	0.413	0.691	1.11799e-19
Hint1	1.7307e-10	0.343081	0.94	0.957	3.61421e-06
Lgals3bp	5.70832e-15	-0.34094	0.929	0.988	1.19207e-10
Syt4	1.04032e-13	0.3407	0.133	0.014	2.1725e-09
Calhm6	2.18089e-11	-0.340404	0.684	0.845	4.55435e-07
Grn	8.81463e-19	-0.339549	0.973	0.998	1.84076e-14
Npm1	6.04425e-12	0.338742	0.989	0.994	1.26222e-07
Zbp1	1.16219e-15	-0.336671	0.808	0.953	2.427e-11
Purb	2.6433e-08	0.331708	0.741	0.775	0.000552001
Vim	1.43383e-08	-0.328288	0.918	0.975	0.000299427
Rpl13	1.37876e-35	0.322248	1	0.998	2.87926e-31
Gm36161	7.65416e-31	-0.320469	0.225	0.534	1.59842e-26
Eef1d	1.24754e-14	0.320369	0.93	0.971	2.60524e-10
Samhd1	1.68054e-14	-0.320075	0.796	0.939	3.50946e-10
Znfx1	7.3736e-25	-0.319467	0.474	0.804	1.53983e-20
Il2rg	1.19552e-16	-0.319215	0.664	0.855	2.49661e-12
Hsp90ab1	1.3116e-12	0.317085	1	0.998	2.73901e-08
Tomm20	1.35553e-16	0.316776	0.936	0.967	2.83075e-12
Ifi27l2a	6.64352e-12	-0.316563	0.866	0.955	1.38737e-07
Isg15	7.1368e-09	-0.315125	0.768	0.914	0.000149038
Ube2c	2.12478e-11	0.312036	0.124	0.02	4.43718e-07
AW112010	3.6411e-13	-0.311641	0.953	0.982	7.6037e-09
Cflar	6.02392e-15	-0.311241	0.597	0.822	1.25798e-10
Ifi203	3.39586e-16	-0.311174	0.668	0.904	7.09157e-12
Moxd1	6.48215e-15	0.308178	0.144	0.014	1.35367e-10
Mndal	5.22292e-18	-0.307174	0.663	0.885	1.0907e-13
Ppia	1.45922e-17	0.305299	0.999	1	3.04728e-13
Rps29	6.66922e-40	-0.304151	1	1	1.39273e-35
Rplp0	3.1672e-22	0.302835	1	1	6.61407e-18
Rack1	1.91579e-24	0.298127	0.999	1	4.00074e-20
Rpl12	5.82008e-26	0.297915	0.998	0.998	1.21541e-21
Rbm3	1.50137e-09	0.297297	0.961	0.992	3.13532e-05
Rps28	1.05608e-35	-0.297068	1	0.998	2.2054e-31
Ctsb	1.11841e-09	-0.296506	0.997	1	2.33557e-05
Lrp1	2.21846e-14	-0.292649	0.684	0.877	4.6328e-10
Irf7	2.48244e-12	-0.292267	0.869	0.967	5.18407e-08
Cd274	6.09307e-19	-0.291961	0.421	0.679	1.27242e-14
Lars2	1.36949e-13	-0.291813	0.729	0.922	2.85991e-09
Oas1a	4.53537e-26	-0.29089	0.509	0.81	9.47121e-22
Cd180	1.16117e-20	-0.290337	0.53	0.81	2.42488e-16
Rpl35a	1.37092e-29	-0.290093	1	0.998	2.86289e-25
Rpl34	1.43826e-27	-0.288929	0.994	0.996	3.00351e-23
Cd81	2.30047e-08	0.288165	0.934	0.933	0.000480406
Gbp5	7.99142e-23	-0.286919	0.235	0.501	1.66885e-18
Rps4x	9.23029e-22	0.286901	1	1	1.92756e-17
Zfp36l1	2.70068e-10	-0.285432	0.787	0.941	5.63983e-06
Rps5	8.79335e-23	0.285377	1	0.998	1.83631e-18
Nampt	3.58194e-13	-0.284434	0.786	0.922	7.48016e-09
Hnrnpa0	3.80654e-09	0.28424	0.833	0.908	7.94919e-05
Rpl14	1.71472e-24	0.282882	0.997	1	3.58086e-20
Ifi47	3.59537e-15	-0.280844	0.577	0.802	7.50822e-11
Lrrc8c	4.55267e-24	-0.280306	0.26	0.548	9.50735e-20
Glul	4.19785e-14	-0.277981	0.506	0.759	8.76636e-10
Tapbp	3.87159e-15	-0.277201	0.897	0.975	8.08505e-11
Rpl18	2.59913e-22	0.276246	0.997	1	5.42777e-18
Cst6	4.80121e-09	0.276041	0.105	0.02	0.000100264
Chchd2	1.96854e-10	0.275526	0.978	0.99	4.11089e-06
Il10	1.01104e-08	-0.268798	0.068	0.166	0.000211136
Rpl15	7.44912e-19	0.267977	0.999	0.998	1.5556e-14
Ppp1r15a	7.01269e-09	-0.267752	0.657	0.843	0.000146446
Naca	8.01727e-16	0.265783	0.988	0.99	1.67425e-11
Gbp4	2.30882e-22	-0.263433	0.219	0.485	4.8215e-18
Gpx4	1.82426e-08	0.263132	0.923	0.953	0.000380961
Rpl5	2.74353e-22	0.262839	1	0.998	5.72931e-18
Parp14	5.34768e-14	-0.259244	0.631	0.849	1.11676e-09
Rpl9	9.63889e-22	0.257807	0.999	1	2.01289e-17
Olig1	1.18418e-09	0.257624	0.1	0.014	2.47292e-05
Odc1	3.80791e-08	-0.257548	0.687	0.857	0.000795206
Rpl19	1.08478e-29	0.257409	1	1	2.26535e-25
Zfas1	1.73741e-15	-0.256158	0.642	0.883	3.62824e-11
Rps21	7.11785e-27	-0.256053	0.999	0.998	1.48642e-22
Klf4	1.75929e-09	-0.254322	0.63	0.834	3.67393e-05
Tap1	2.43453e-14	-0.252849	0.838	0.971	5.08403e-10

[truncated: 9 more sheets: 0 RT+TMZ vs RT+TMZ+MET, 2 untr vs RT, 2 RT vs RT+TMZ, 2 RT+TMZ vs RT+TMZ+MET, 7 untr vs RT, 7 RT vs RT + TMZ, 7 RT+TMZ vs RT+TMZ+MET, 14 untr vs RT, 19 untr vs RT]
