# Supplementary material for: Radio-chemotherapy and metformin selectively modulate the heterogeneous landscape of glioma with ribosome biogenesis, long non coding RNA and immune-escape markers as major player
Source: Int J Biol Sci. 2025 May 27;21(8):3527–54. doi: 10.7150/ijbs.103194 (PMC12160513; doi:10.7150/ijbs.103194)
Supplement: Supplementary file 12 — Supplementary data 11. [file ijbsv21p3527s12.xlsx]

## Sheet: 1 untr vs RT
X	p_val	avg_log2FC	pct.1	pct.2	p_val_adj
Apoe	3.40293e-109	-2.23383	0.514	0.991	7.10634e-105
Spp1	5.14586e-11	-1.94313	0.105	0.286	1.07461e-06
Ccl1	2.90382e-09	-1.6672	0.059	0.203	6.06404e-05
Hbb-bs	2.15743e-15	-1.65385	0.034	0.237	4.50536e-11
Lyz2	2.52125e-52	-1.23358	0.164	0.727	5.26513e-48
Ier5l	6.69438e-24	-1.10421	0.334	0.649	1.39799e-19
Gm42418	8.27182e-68	1.00804	1	1	1.7274e-63
AY036118	2.60826e-53	-0.947415	0.92	0.996	5.44683e-49
Ifit1	2.89087e-14	0.946723	0.334	0.136	6.037e-10
Isg15	7.41462e-14	0.824003	0.811	0.683	1.5484e-09
Rgs2	1.64008e-17	-0.805674	0.594	0.823	3.42498e-13
Nrgn	7.9447e-11	-0.803567	0.13	0.32	1.65909e-06
Klrd1	4.62613e-09	-0.759884	0.254	0.444	9.66074e-05
Rgs16	3.444e-11	-0.751125	0.353	0.569	7.19211e-07
Cxcr6	2.00192e-14	-0.704925	0.406	0.665	4.1806e-10
Bst2	9.13346e-11	0.697668	0.827	0.802	1.90734e-06
Nt5e	2.24446e-14	-0.696476	0.418	0.638	4.68711e-10
Rtp4	1.32175e-08	0.680211	0.455	0.322	0.000276021
Actg1	2.04709e-23	0.679436	0.988	0.997	4.27495e-19
Litaf	6.02477e-15	-0.66296	0.437	0.672	1.25815e-10
Pkm	9.59924e-17	0.662118	0.867	0.87	2.00461e-12
Tbc1d4	1.95292e-08	-0.640282	0.381	0.554	0.000407828
Klri2	7.53643e-11	-0.626972	0.062	0.222	1.57383e-06
Zbp1	3.8352e-08	0.625522	0.641	0.541	0.000800904
Ctsw	5.31483e-13	-0.606671	0.322	0.579	1.1099e-08
Inpp4b	1.03874e-16	-0.596627	0.511	0.743	2.16921e-12
Pdcd1	8.36594e-17	-0.595921	0.477	0.752	1.74706e-12
Fasl	1.11394e-13	-0.58168	0.279	0.524	2.32624e-09
Dennd4a	5.57213e-14	-0.581079	0.483	0.714	1.16363e-09
Nr4a3	1.79167e-09	-0.580177	0.539	0.7	3.74154e-05
Rplp0	3.28356e-28	0.578047	0.997	1	6.85705e-24
Hist1h1c	1.04337e-09	-0.554738	0.186	0.365	2.17887e-05
Camk2n1	9.22234e-14	-0.546425	0.331	0.576	1.9259e-09
Cd52	8.51636e-17	-0.543663	0.876	0.983	1.77847e-12
Rps21	1.22489e-40	-0.537133	0.988	1	2.55795e-36
Bhlhe40	3.17992e-12	-0.533614	0.721	0.864	6.64063e-08
Ldha	6.21238e-14	0.529936	0.892	0.906	1.29733e-09
C1qa	4.4882e-13	-0.514688	0.294	0.547	9.3727e-09
Uhrf2	4.2706e-12	-0.50743	0.585	0.791	8.9183e-08
Ly6a	8.38945e-09	0.507414	0.923	0.949	0.000175197
Serinc3	2.20512e-13	-0.501852	0.625	0.838	4.60495e-09
Ell2	1.18427e-13	-0.493847	0.22	0.482	2.47311e-09
Nabp1	8.91382e-09	-0.493611	0.601	0.766	0.000186147
Samsn1	1.01883e-11	-0.491697	0.613	0.835	2.12763e-07
Eif5a	1.78562e-08	0.483549	0.885	0.911	0.00037289
Lilrb4a	7.0439e-09	-0.482123	0.164	0.335	0.000147098
Akap13	1.30365e-12	-0.475866	0.796	0.942	2.72242e-08
Rp9	1.65127e-13	-0.463233	0.449	0.678	3.44834e-09
Uba52	1.35836e-13	-0.45391	0.666	0.906	2.83666e-09
AC149090.1	4.59065e-08	-0.452227	0.341	0.535	0.000958666
Rpl30	2.31795e-32	-0.452039	0.988	1	4.84058e-28
Ecm1	1.68529e-08	0.449486	0.195	0.076	0.000351938
Rack1	2.94441e-17	0.448922	0.997	0.999	6.14882e-13
Id2	2.38734e-09	-0.443516	0.69	0.843	4.98547e-05
Cd3e	3.64561e-16	-0.440704	0.904	0.97	7.61314e-12
Hcst	2.29938e-14	-0.439753	0.542	0.791	4.8018e-10
Cirbp	4.84916e-13	-0.43568	0.344	0.579	1.01265e-08
Coro1a	2.60586e-11	0.435276	0.935	0.974	5.44182e-07
Gpm6b	9.38479e-09	-0.432227	0.245	0.421	0.000195983
Rps27	1.43885e-24	-0.429217	0.991	1	3.00474e-20
H2-T23	1.09549e-10	0.428312	0.95	0.951	2.28771e-06
Ifi27	3.24378e-11	-0.425242	0.471	0.716	6.77398e-07
Cd47	1.12773e-08	0.424795	0.898	0.887	0.000235504
Rpl23a	6.8891e-21	-0.422129	0.944	0.996	1.43865e-16
Mxd4	3.49095e-10	-0.421359	0.294	0.515	7.29016e-06
S100a11	5.47579e-10	-0.41031	0.737	0.9	1.14351e-05
Snrpg	1.09458e-13	-0.406723	0.706	0.916	2.28581e-09
Xist	1.67422e-10	-0.402716	0.827	0.939	3.49626e-06
C1qb	5.7547e-14	-0.398526	0.266	0.553	1.20175e-09
Gapdh	4.95566e-12	0.397576	0.95	0.987	1.03489e-07
Eif4a2	4.46435e-13	-0.39449	0.536	0.778	9.32291e-09
Fosl2	1.08979e-10	-0.393795	0.743	0.877	2.27581e-06
Pfdn5	3.52727e-16	-0.393431	0.895	0.981	7.36599e-12
Crem	6.51517e-09	-0.391927	0.811	0.918	0.000136056
Rpl36	8.46819e-20	-0.391418	0.957	0.999	1.76841e-15
Pfn1	2.98305e-08	0.391324	0.972	0.993	0.00062295
Rps15a	1.24814e-23	-0.390978	0.981	0.999	2.60649e-19
Rpl39	1.5135e-22	-0.385111	0.985	1	3.16065e-18
Btg1	1.40062e-10	-0.382017	0.95	0.994	2.92492e-06
Rpl36a	2.08479e-13	-0.379155	0.861	0.981	4.35367e-09
Pdcd4	1.09161e-08	-0.378393	0.399	0.586	0.000227961
Tnfaip3	4.98611e-11	-0.375717	0.759	0.902	1.04125e-06
Rpl37a	4.0922e-24	-0.375356	0.994	1	8.54574e-20
Chst2	1.79064e-09	-0.37454	0.17	0.354	3.7394e-05
Lin54	7.38923e-10	-0.370754	0.173	0.361	1.54309e-05
Akr1b3	2.91418e-08	-0.367654	0.44	0.618	0.000608567
Ndufb4	1.8961e-08	-0.364412	0.328	0.508	0.000395963
Cd96	1.07684e-10	-0.360485	0.142	0.333	2.24877e-06
Rps23	3.89986e-24	-0.357499	0.991	1	8.14408e-20
Pink1	1.41966e-10	-0.351872	0.142	0.336	2.96468e-06
Crbn	6.42371e-10	-0.349838	0.365	0.592	1.34146e-05
Cfl1	6.14985e-11	0.339721	0.963	0.984	1.28427e-06
Bex3	3.64282e-08	-0.336073	0.303	0.475	0.000760729
Ctla2a	3.12789e-09	-0.332764	0.399	0.641	6.53196e-05
Rplp2	7.62477e-18	-0.324381	0.981	1	1.59228e-13
mt-Co1	2.61985e-16	-0.323735	0.997	0.997	5.47103e-12
Ctsd	1.13667e-09	-0.323355	0.653	0.843	2.3737e-05
Coq10b	4.01209e-08	-0.318218	0.514	0.696	0.000837844
Ndufa5	3.48972e-09	-0.317461	0.285	0.47	7.28759e-05
Csde1	2.41555e-09	-0.313654	0.567	0.766	5.04439e-05
Rps15	5.3403e-15	-0.313116	0.985	1	1.11522e-10
Rpsa	1.55812e-08	0.311837	0.997	1	0.000325382
Rplp1	1.8637e-18	-0.310968	0.991	1	3.89197e-14
Oaz1	1.32913e-09	0.307869	0.981	0.993	2.77562e-05
Itga1	1.33415e-08	-0.307709	0.025	0.143	0.000278611
Rpl38	4.79036e-18	-0.307306	0.975	1	1.00037e-13
mt-Nd3	3.02048e-09	-0.29888	0.675	0.861	6.30767e-05
Rpl37	2.66801e-15	-0.298842	0.991	1	5.57161e-11
Cd3g	2.18548e-08	-0.298066	0.95	0.99	0.000456394
Il2rg	1.14241e-08	-0.296396	0.656	0.828	0.00023857
Rpl21	2.58404e-14	-0.293578	0.985	1	5.39625e-10
Rps3	4.69003e-10	0.292508	0.991	1	9.79419e-06
Rps24	4.1769e-18	-0.289104	0.997	1	8.72261e-14
Abca1	4.16638e-09	-0.285867	0.019	0.137	8.70066e-05
Rpl27a	4.60913e-14	-0.273683	1	1	9.62525e-10
mt-Nd2	6.87084e-09	-0.272041	0.935	0.981	0.000143484
Rps14	5.66999e-16	-0.269377	0.997	1	1.18406e-11
Fth1	2.79942e-10	-0.266554	1	1	5.84603e-06
Rps25	4.38501e-09	-0.262132	0.929	0.991	9.15722e-05
Cd37	2.60651e-09	-0.258098	0.557	0.76	5.44317e-05
Rps29	3.91786e-10	-0.257563	0.985	1	8.18167e-06
Rps13	1.1975e-11	-0.253237	0.981	1	2.50074e-07

## Sheet: 1 RT vs RT+TMZ
X	p_val	avg_log2FC	pct.1	pct.2	p_val_adj
Ccl5	1.76625e-19	-1.34853	0.378	0.643	3.68846e-15
Ttr	3.3619e-103	-0.966385	0.001	0.527	7.02066e-99
Ckb	1.34392e-22	0.929676	0.466	0.261	2.80652e-18
Uba52	2.86594e-73	-0.76292	0.906	0.985	5.98494e-69
Satb1	4.96779e-10	0.643529	0.524	0.424	1.03742e-05
Gzmk	1.21588e-14	-0.628582	0.051	0.182	2.53913e-10
Rgcc	5.77584e-09	0.619909	0.46	0.348	0.000120617
Tox	7.61892e-25	-0.616573	0.532	0.805	1.59106e-20
S100a4	1.14357e-10	-0.59285	0.68	0.808	2.38812e-06
Ccrl2	3.5082e-17	-0.567419	0.31	0.549	7.32617e-13
Rbl2	9.93607e-22	-0.565215	0.231	0.493	2.07495e-17
Cd63	2.15686e-08	0.553025	0.42	0.33	0.000450418
Itgav	7.20779e-17	-0.51593	0.645	0.837	1.5052e-12
Ppp1r14b	1.25228e-08	0.512334	0.571	0.544	0.000261514
Ifi27l2a	1.61627e-13	-0.480419	0.978	0.997	3.37526e-09
Pcyt1a	2.47966e-17	-0.47403	0.209	0.439	5.17828e-13
Cox17	4.7242e-23	-0.467571	0.799	0.943	9.86555e-19
Sytl3	7.19508e-13	-0.466974	0.489	0.687	1.50255e-08
Tubb5	7.78141e-10	0.459843	0.694	0.655	1.62499e-05
Gm10076	7.12291e-29	-0.448378	0.968	0.988	1.48748e-24
Ccnd1	2.863e-11	0.425849	0.156	0.045	5.97879e-07
Trp53inp1	5.85648e-15	-0.418745	0.397	0.64	1.22301e-10
Atp5md	1.75856e-21	-0.405379	0.763	0.944	3.67241e-17
Hnrnpa0	5.28446e-15	0.397997	0.843	0.854	1.10355e-10
Crip1	6.06666e-11	-0.396209	0.746	0.916	1.2669e-06
Stat1	3.21686e-14	-0.395841	0.755	0.912	6.71776e-10
Hcst	1.37959e-14	-0.388847	0.791	0.912	2.88099e-10
Lilrb4a	8.69902e-15	-0.386194	0.335	0.584	1.81662e-10
Rpl39	3.09325e-38	-0.384613	1	0.998	6.45963e-34
Rps15a	1.57148e-34	-0.384454	0.999	1	3.28173e-30
Ifi203	2.06619e-11	-0.383133	0.606	0.783	4.31482e-07
Rpl37a	1.42261e-40	-0.382499	1	0.997	2.97083e-36
Atp5e	2.99247e-27	-0.38192	0.926	0.98	6.24917e-23
Nme2	3.8368e-10	0.38097	0.919	0.923	8.01239e-06
Stat3	1.96895e-11	-0.37394	0.837	0.924	4.11175e-07
Cdk6	2.46376e-14	-0.373468	0.403	0.65	5.14507e-10
Arl6ip1	3.53441e-09	-0.372228	0.925	0.958	7.3809e-05
Itga4	3.48904e-17	-0.370522	0.563	0.805	7.28617e-13
Tmsb10	9.32141e-14	-0.369619	0.994	0.997	1.94659e-09
Birc2	4.09201e-13	-0.369327	0.623	0.832	8.54535e-09
mt-Nd3	5.42163e-13	-0.366157	0.861	0.948	1.1322e-08
Rpl35	3.29917e-18	-0.3648	0.981	0.992	6.88966e-14
Ikzf3	4.51313e-11	-0.361744	0.24	0.424	9.42477e-07
Cd4	3.32789e-10	-0.358519	0.776	0.901	6.94964e-06
Rp9	4.03497e-09	0.356995	0.678	0.673	8.42622e-05
Cox7c	1.24459e-23	-0.354996	0.931	0.985	2.59909e-19
Rpl36	2.99423e-32	-0.351677	0.999	0.993	6.25285e-28
Moxd1	3.69996e-13	0.35137	0.128	0.02	7.72664e-09
Rpl8	4.16337e-33	0.35101	1	1	8.69436e-29
Hsp90aa1	1.50934e-09	0.35079	0.938	0.953	3.15196e-05
Lgals3bp	9.98939e-12	-0.350269	0.489	0.714	2.08608e-07
Ndufa1	1.03682e-15	-0.349744	0.613	0.837	2.16519e-11
Ube2c	1.89916e-13	0.336713	0.131	0.02	3.96602e-09
Ndufa3	1.28398e-15	-0.332595	0.652	0.87	2.68134e-11
Coch	1.91407e-10	-0.332356	0.026	0.114	3.99715e-06
Rab8b	2.64215e-12	-0.332014	0.608	0.828	5.5176e-08
H2-Q4	1.44152e-12	-0.327371	0.768	0.921	3.01033e-08
Il21r	1.20813e-10	-0.326623	0.769	0.887	2.52295e-06
Cd80	2.36051e-18	-0.322728	0.066	0.244	4.92944e-14
Rps27	1.13087e-25	-0.321996	1	0.998	2.36159e-21
Mndal	2.06173e-10	-0.321561	0.632	0.823	4.30551e-06
Rpl34	2.46385e-25	-0.317911	0.999	0.997	5.14526e-21
Hist1h2ap	1.89467e-14	-0.317684	0.183	0.391	3.95664e-10
Sp100	5.22861e-11	-0.314434	0.574	0.776	1.09189e-06
Rab3ip	3.15665e-12	-0.314425	0.182	0.359	6.59202e-08
Sem1	1.42853e-16	-0.312604	0.833	0.966	2.9832e-12
Rnf213	4.7233e-13	-0.311058	0.365	0.604	9.86367e-09
Ndufb1-ps	3.64893e-15	-0.309654	0.791	0.926	7.62006e-11
Sik1	5.06024e-11	-0.309133	0.488	0.704	1.05673e-06
Rps4x	4.08084e-22	0.308601	1	0.998	8.52202e-18
D8Ertd738e	5.1854e-10	0.307604	0.857	0.864	1.08287e-05
Rps5	1.03747e-24	0.307278	1	0.998	2.16656e-20
Gpr65	5.77866e-11	-0.307192	0.472	0.687	1.20676e-06
Rpl15	9.75633e-19	0.305533	1	0.997	2.03741e-14
Tpt1	1.60742e-39	0.303382	1	1	3.35678e-35
Zfp36	2.31018e-10	-0.30146	0.333	0.539	4.82435e-06
Tap1	1.93122e-11	-0.300645	0.567	0.798	4.03297e-07
Tmem123	4.15452e-09	-0.2995	0.642	0.818	8.67588e-05
Fam110a	3.1833e-08	-0.299454	0.359	0.532	0.000664768
Oas1a	7.5358e-12	-0.297826	0.199	0.382	1.5737e-07
Ciapin1	1.75079e-08	-0.294185	0.531	0.727	0.000365618
Tank	1.05389e-11	-0.293177	0.418	0.655	2.20084e-07
Rpl37	2.6348e-25	-0.293111	1	0.998	5.50226e-21
Lilr4b	1.53125e-10	-0.292676	0.253	0.438	3.19772e-06
H2-Q7	1.56521e-12	-0.290963	0.983	0.993	3.26863e-08
Rpl13	1.07665e-26	0.289796	1	1	2.24836e-22
Glipr1	8.3904e-09	-0.284353	0.408	0.62	0.000175217
Cox6c	3.60754e-16	-0.282423	0.898	0.968	7.53362e-12
Gstp1	1.28878e-12	-0.281186	0.449	0.682	2.69136e-08
S100a11	1.71004e-08	-0.281141	0.9	0.958	0.000357108
Eomes	3.98513e-14	-0.272793	0.013	0.113	8.32216e-10
Rpl7	7.86884e-19	0.270626	1	1	1.64325e-14
Romo1	8.80135e-12	-0.268255	0.521	0.749	1.83799e-07
Fam107b	4.09486e-08	-0.267917	0.711	0.864	0.000855129
Myo1g	3.2253e-09	-0.267912	0.359	0.556	6.73539e-05
Eif5a	7.52899e-09	0.267863	0.911	0.914	0.000157228
Rpl5	1.20096e-21	0.267733	0.999	1	2.50797e-17
Arpp19	3.77766e-10	-0.265192	0.709	0.882	7.88889e-06
Sec61g	7.24642e-12	-0.26345	0.873	0.961	1.51327e-07
Tomm7	1.20132e-12	-0.261963	0.82	0.943	2.50872e-08
Atp5j2	2.23469e-12	-0.261177	0.846	0.966	4.6667e-08
Apaf1	4.07518e-10	-0.257912	0.227	0.409	8.5102e-06
Rpl31	2.82552e-10	-0.254433	0.932	0.956	5.90053e-06
Fmnl1	5.55619e-10	-0.254047	0.521	0.742	1.1603e-05
Tomm20	7.11326e-09	0.253213	0.911	0.943	0.000148546
Ly75	1.37753e-08	-0.252514	0.258	0.416	0.000287669
Ubl5	6.74129e-10	-0.251383	0.889	0.958	1.40778e-05

## Sheet: 1 RT+TMZ vs RT+TMZ+MET
X	p_val	avg_log2FC	pct.1	pct.2	p_val_adj
Mbp	2.9354e-34	-1.44898	0.419	0.753	6.12999e-30
Ttr	2.16182e-52	0.961649	0.527	0.009	4.51453e-48
Lag3	2.18993e-13	0.820101	0.793	0.592	4.57322e-09
Cd4	4.40471e-19	0.65396	0.901	0.744	9.19836e-15
Mobp	2.00935e-26	-0.634484	0.057	0.32	4.19612e-22
Gramd3	8.71282e-09	-0.590694	0.365	0.547	0.00018195
Cxcr6	2.62079e-08	0.572893	0.759	0.611	0.0005473
Sh2d1a	8.68979e-12	0.566046	0.641	0.44	1.81469e-07
Tox	2.33585e-10	0.554518	0.805	0.709	4.87795e-06
mt-Nd2	1.75889e-18	-0.525152	0.983	1	3.67309e-14
Osgin1	7.7351e-09	0.505857	0.382	0.203	0.000161532
mt-Nd3	3.5044e-15	-0.479646	0.948	0.978	7.31824e-11
Tmsb10	3.51329e-16	-0.457827	0.997	0.997	7.33681e-12
Cd6	5.70787e-12	0.452034	0.867	0.759	1.19197e-07
mt-Nd4	1.32781e-14	-0.451845	0.988	1	2.77288e-10
Ptms	6.28246e-09	0.447484	0.833	0.709	0.000131197
mt-Nd5	9.1073e-11	-0.432028	0.857	0.93	1.90188e-06
Plp1	1.07991e-08	-0.408965	0.153	0.31	0.000225517
Uba52	9.05167e-18	-0.408912	0.985	0.991	1.89026e-13
mt-Nd1	3.53922e-14	-0.39972	0.987	0.997	7.39095e-10
Cd5	2.52304e-08	0.399671	0.8	0.709	0.000526887
Hnrnpa0	1.07336e-12	-0.3955	0.854	0.911	2.24149e-08
Arl6ip1	1.31212e-09	0.391225	0.958	0.927	2.74011e-05
mt-Atp6	1.45564e-16	-0.38905	0.995	0.997	3.03981e-12
Cd247	3.09842e-08	0.377331	0.847	0.763	0.000647044
mt-Co2	1.88493e-15	-0.370767	0.99	1	3.9363e-11
mt-Co3	3.84707e-15	-0.369723	0.997	1	8.03384e-11
Zap70	1.29568e-09	0.367569	0.833	0.747	2.70576e-05
Bcas1	1.56726e-14	-0.357963	0.04	0.193	3.2729e-10
mt-Co1	1.17823e-15	-0.352758	0.995	0.997	2.4605e-11
Kif5a	6.35503e-16	-0.346497	0.035	0.196	1.32712e-11
mt-Cytb	1.2696e-10	-0.32964	0.993	0.997	2.65131e-06
Cpe	2.96192e-08	-0.323965	0.077	0.203	0.000618539
Cd3g	1.53595e-10	0.311718	0.995	0.997	3.20752e-06
Gapdh	2.58156e-10	0.303376	0.995	0.984	5.39108e-06
Trac	1.51235e-08	0.298564	0.987	0.991	0.000315824
Rpl32	3.14921e-15	-0.278998	1	0.994	6.57649e-11
Rps19	2.5694e-09	-0.267891	1	1	5.36569e-05
Cdk5rap1	8.41853e-12	0.260122	0.202	0.035	1.75804e-07
Rpl41	4.35103e-13	-0.259131	0.997	1	9.08626e-09
Rplp1	4.41096e-13	-0.251531	0.998	1	9.2114e-09
Rplp2	4.12325e-13	-0.250294	0.997	1	8.61059e-09

## Sheet: 4 untr vs RT
X	p_val	avg_log2FC	pct.1	pct.2	p_val_adj
Apoe	4.09965e-83	-2.47266	0.515	0.992	8.5613e-79
Lyz2	1.69667e-32	-1.2706	0.201	0.672	3.54315e-28
Rgs2	5.26228e-21	-1.1131	0.631	0.884	1.09892e-16
Gm42418	2.96313e-54	1.07445	1	1	6.18791e-50
AY036118	4.43478e-42	-0.939884	0.922	0.989	9.26115e-38
Ier5l	1.58126e-16	-0.91432	0.485	0.78	3.30215e-12
Ly6c2	7.12098e-11	0.812998	0.646	0.394	1.48707e-06
Camk2n1	4.39856e-19	-0.799396	0.257	0.606	9.18552e-15
Cd74	1.53911e-18	-0.798258	0.451	0.778	3.21412e-14
Cxcr6	1.33191e-16	-0.785945	0.507	0.825	2.78142e-12
Actg1	2.38325e-25	0.784149	1	0.995	4.97693e-21
Epsti1	2.77567e-09	0.742488	0.75	0.69	5.79644e-05
H2-Ab1	2.02822e-15	-0.714286	0.194	0.513	4.23553e-11
Rplp0	9.80466e-41	0.709426	1	1	2.04751e-36
Ctla4	1.46317e-12	-0.694447	0.634	0.812	3.05554e-08
Bhlhe40	4.90566e-11	-0.690475	0.582	0.783	1.02445e-06
H2-Aa	1.30869e-12	-0.675017	0.209	0.492	2.73294e-08
Dennd4a	1.35871e-14	-0.673956	0.698	0.878	2.83739e-10
Malat1	1.21451e-16	-0.671227	1	1	2.53626e-12
Hist1h1c	6.70035e-10	-0.661198	0.201	0.418	1.39923e-05
C1qa	1.23217e-11	-0.660337	0.269	0.558	2.57315e-07
Lars2	1.54923e-08	0.64641	0.743	0.698	0.000323526
Eif5a	3.96627e-11	0.636383	0.907	0.892	8.28277e-07
Mxd4	4.312e-11	-0.6128	0.306	0.563	9.00475e-07
Rgs1	1.61056e-13	-0.596032	0.649	0.862	3.36332e-09
Bst2	1.21994e-08	0.584147	0.884	0.831	0.00025476
Rps21	5.24254e-37	-0.574948	0.989	1	1.0948e-32
Hcst	1.82821e-14	-0.574831	0.69	0.907	3.81785e-10
Xist	7.06926e-17	-0.571827	0.765	0.931	1.47627e-12
Akap13	6.34839e-13	-0.566592	0.821	0.929	1.32573e-08
Rps27	2.24398e-31	-0.56256	0.996	0.997	4.6861e-27
Uba52	1.41439e-14	-0.559848	0.668	0.926	2.95367e-10
Actn2	1.54984e-08	-0.555806	0.056	0.222	0.000323652
Inpp4b	1.00392e-10	-0.554219	0.373	0.624	2.09648e-06
Rnf125	1.21095e-10	-0.538755	0.448	0.717	2.52884e-06
Tnfaip3	7.89928e-15	-0.538421	0.739	0.929	1.64961e-10
Cotl1	1.41465e-09	0.536164	0.858	0.836	2.95422e-05
Mxi1	6.8426e-09	-0.531435	0.313	0.55	0.000142894
C1qc	6.01333e-09	-0.526092	0.146	0.37	0.000125576
P2ry10	5.76082e-09	-0.522428	0.571	0.741	0.000120303
Pdcd1	6.18893e-12	-0.520531	0.634	0.873	1.29244e-07
Ldha	8.70464e-09	0.519701	0.862	0.862	0.000181779
Uhrf2	3.40251e-10	-0.518216	0.433	0.693	7.10547e-06
Rpl8	1.52596e-27	0.514607	0.996	1	3.18666e-23
Gapdh	2.81401e-12	0.513247	0.97	0.989	5.8765e-08
Icos	3.72012e-08	-0.509544	0.683	0.836	0.000776873
Ctss	2.74691e-10	-0.509246	0.537	0.791	5.73637e-06
Ftl1	2.37823e-08	0.507582	0.974	0.992	0.000496645
Actb	1.08956e-12	0.505882	1	1	2.27532e-08
Fgl2	7.17385e-09	-0.503567	0.381	0.638	0.000149812
Coro1a	8.81684e-13	0.497129	0.974	0.984	1.84122e-08
Skil	7.37892e-10	-0.490686	0.496	0.741	1.54094e-05
Cd164	6.28989e-09	-0.484999	0.515	0.738	0.000131352
Rp9	2.92958e-09	-0.483904	0.5	0.701	6.11784e-05
Rpsa	2.31381e-20	0.478738	1	1	4.83193e-16
Nr3c1	3.22783e-09	-0.476326	0.369	0.619	6.74067e-05
Rps15a	6.77334e-26	-0.467547	0.996	1	1.41448e-21
Rps3	2.1192e-26	0.455485	0.996	0.997	4.42552e-22
Cd52	4.95794e-13	-0.455347	0.944	0.981	1.03537e-08
Pde7a	1.45998e-09	-0.453207	0.291	0.534	3.04887e-05
Clic1	6.965e-09	0.447715	0.922	0.944	0.00014545
AU020206	1.51278e-10	-0.443584	0.358	0.627	3.15913e-06
Eif3h	5.56441e-12	0.443208	0.925	0.947	1.16201e-07
Pfdn5	8.98958e-14	-0.440552	0.903	0.976	1.87729e-09
Pfn1	1.90585e-11	0.437277	0.989	0.997	3.97999e-07
Rpl23a	2.9781e-21	-0.436802	0.978	0.997	6.21917e-17
Hbb-bs	1.45417e-08	-0.436091	0.063	0.23	0.000303675
Crot	8.88939e-10	-0.434244	0.187	0.426	1.85637e-05
Rpl30	1.0073e-23	-0.43211	0.996	1	2.10354e-19
Rps2	1.97628e-13	0.429805	0.996	1	4.12707e-09
Clk1	4.2738e-09	-0.426849	0.575	0.791	8.92498e-05
Tspo	2.89218e-08	0.425882	0.896	0.931	0.000603974
D030056L22Rik	1.08812e-08	-0.424878	0.153	0.349	0.000227232
Cox7c	9.40807e-12	-0.424011	0.757	0.952	1.96469e-07
Rpl37a	5.38172e-25	-0.421008	0.996	1	1.12386e-20
Rpl36	2.50619e-18	-0.41544	0.985	0.997	5.23369e-14
Arhgap31	2.97539e-08	-0.414825	0.246	0.476	0.00062135
Rpl7	1.50632e-20	0.412097	1	1	3.14564e-16
Cfl1	1.44142e-10	0.408865	0.966	0.981	3.01012e-06
Btg3	4.39361e-09	-0.408568	0.34	0.585	9.17517e-05
Sod1	8.51914e-09	-0.407461	0.34	0.579	0.000177905
Sec61g	1.00201e-09	-0.405219	0.675	0.921	2.0925e-05
Rpl36a	4.12633e-12	-0.403792	0.881	0.987	8.61701e-08
Eif4a2	7.93453e-09	-0.40229	0.604	0.802	0.000165697
Ell2	1.6831e-09	-0.4006	0.134	0.347	3.51482e-05
Cers4	9.67514e-09	-0.39882	0.205	0.429	0.000202046
Dtx4	1.50863e-08	-0.398417	0.056	0.22	0.000315047
Sik1	2.1446e-08	-0.395982	0.31	0.524	0.000447857
Tomm7	1.79283e-08	-0.391902	0.59	0.82	0.000374396
Rpl39	3.41509e-20	-0.390101	0.996	0.997	7.13173e-16
Oaz1	1.33668e-12	0.389734	0.981	0.992	2.7914e-08
Rack1	9.39018e-15	0.388543	1	0.997	1.96095e-10
Selenow	3.19732e-08	-0.386623	0.776	0.934	0.000667696
Mier1	3.45764e-09	-0.383516	0.489	0.698	7.22059e-05
Nktr	3.88572e-08	-0.374178	0.425	0.667	0.000811455
Ndufa5	4.14179e-08	-0.374121	0.276	0.492	0.000864931
Arpc1b	4.2578e-09	0.373708	0.963	0.974	8.89157e-05
Atp5d	2.90705e-08	0.37316	0.907	0.931	0.00060708
Cd3e	8.19468e-11	-0.373005	0.907	0.979	1.7113e-06
Rpl37	4.1412e-19	-0.372097	0.993	1	8.64806e-15
Eef1b2	3.88328e-10	0.370186	0.996	0.989	8.10946e-06
Rpl27a	5.9393e-22	-0.369861	1	1	1.2403e-17
Tmx4	4.0374e-09	-0.363884	0.09	0.27	8.4313e-05
Ptpn18	4.2961e-08	-0.362444	0.78	0.931	0.000897154
Art2b	4.34737e-10	-0.361174	0.022	0.183	9.07862e-06
Morf4l1	4.57628e-08	-0.355867	0.612	0.852	0.000955664
Yme1l1	3.48788e-09	-0.355553	0.224	0.455	7.28373e-05
Ssbp2	6.34151e-09	-0.355117	0.086	0.272	0.00013243
Cnbp	5.09285e-09	-0.351985	0.806	0.952	0.000106354
Rps23	1.01894e-20	-0.350356	1	1	2.12785e-16
Rpl7a	4.78668e-11	0.350048	0.989	0.989	9.99602e-07
Rpl15	1.16098e-10	0.346779	1	1	2.42448e-06
H3f3a	1.37117e-08	0.346656	0.981	0.987	0.000286342
Rplp2	2.27687e-17	-0.317877	0.996	1	4.75478e-13
Fau	7.26427e-17	-0.316973	1	1	1.517e-12
Rpl38	9.10513e-17	-0.316307	1	1	1.90143e-12
Rps15	2.38262e-14	-0.310014	0.989	1	4.97562e-10
Pnrc1	3.79144e-08	-0.309105	0.813	0.947	0.000791767
Rpl3	3.18651e-09	0.305797	1	1	6.6544e-05
Rpl27	2.06353e-13	-0.304213	0.996	1	4.30927e-09
Tigit	8.89193e-09	-0.301942	0.022	0.161	0.00018569
Rps3a1	7.35481e-11	0.300426	1	1	1.5359e-06
B2m	4.852e-15	-0.293272	1	1	1.01324e-10
Rps4x	2.05652e-10	0.290078	0.996	1	4.29462e-06
Rpl26	3.41954e-12	-0.286183	0.993	1	7.14102e-08
S100a11	3.81401e-08	-0.285747	0.698	0.905	0.00079648
St6galnac3	4.23899e-08	-0.284398	0.06	0.222	0.000885229
Vkorc1	3.75676e-08	-0.27935	0.049	0.198	0.000784524
Rpl34	1.13409e-11	-0.274292	0.981	1	2.36832e-07
Rps13	1.02968e-13	-0.273448	0.996	1	2.15029e-09
Rps12	6.06529e-11	-0.27148	0.996	1	1.26662e-06
Rps25	2.5317e-09	-0.2714	0.951	0.989	5.28695e-05

## Sheet: 4 RT vs RT+TMZ
X	p_val	avg_log2FC	pct.1	pct.2	p_val_adj
Cd4	2.89827e-34	-1.87638	0.085	0.448	6.05246e-30
Spp1	2.58266e-14	-1.40265	0.087	0.296	5.39336e-10
Trdc	7.44159e-11	1.23345	0.164	0.031	1.55403e-06
Ifitm1	1.80438e-09	1.17574	0.32	0.152	3.76809e-05
Uba52	2.47527e-62	-0.893992	0.926	0.982	5.16911e-58
Ttr	3.03712e-61	-0.868996	0	0.534	6.34242e-57
Cd8a	4.95437e-23	0.830725	0.841	0.522	1.03462e-18
Ckb	1.08841e-08	0.82693	0.431	0.298	0.000227293
Maf	1.24989e-08	-0.803205	0.257	0.43	0.000261015
Tulp4	7.07062e-16	-0.659561	0.201	0.473	1.47656e-11
Rab3ip	1.43908e-20	-0.619418	0.135	0.433	3.00522e-16
Ifi27l2a	2.15178e-11	-0.616609	0.907	0.953	4.49356e-07
Cd8b1	3.19291e-14	0.611856	0.836	0.655	6.66776e-10
Tiprl	7.6984e-13	-0.60912	0.455	0.695	1.60766e-08
Tnfrsf4	3.172e-14	-0.606118	0.209	0.473	6.62409e-10
Tspan13	9.97332e-19	-0.582571	0.331	0.641	2.08273e-14
Il2rb	1.03612e-12	-0.582123	0.91	0.975	2.16372e-08
Ccrl2	1.69005e-08	-0.567605	0.217	0.395	0.000352933
Tubb5	1.47797e-11	0.554296	0.735	0.641	3.08645e-07
Cd5	5.5357e-13	-0.543549	0.323	0.565	1.15602e-08
Rgs10	8.69323e-10	0.540939	0.593	0.435	1.81541e-05
Runx3	4.44684e-13	-0.539283	0.775	0.87	9.28635e-09
Rbl2	3.56784e-11	-0.53855	0.339	0.581	7.45072e-07
Crbn	1.30468e-13	-0.532835	0.577	0.812	2.72455e-09
Ephb6	5.38575e-23	-0.516603	0.013	0.258	1.12471e-18
Tnfrsf9	7.32044e-09	-0.509575	0.479	0.675	0.000152873
Cdk6	1.49006e-08	-0.504034	0.392	0.59	0.000311169
A430093F15Rik	1.2484e-14	-0.478031	0.124	0.365	2.60704e-10
Gm10076	5.04174e-26	-0.477496	0.971	0.996	1.05287e-21
Ucp2	3.02777e-13	-0.477229	0.786	0.904	6.32288e-09
Acadl	1.40459e-12	-0.475325	0.481	0.704	2.93321e-08
Rp9	6.89743e-09	0.472916	0.701	0.679	0.000144039
Nme2	1.3152e-13	0.468925	0.96	0.928	2.74653e-09
Trac	7.11647e-14	-0.462974	0.918	0.964	1.48613e-09
Tox	5.6829e-10	-0.460259	0.41	0.623	1.18676e-05
Ndufb1-ps	1.1904e-16	-0.456045	0.807	0.93	2.48591e-12
Rpl37a	8.68125e-45	-0.452456	1	1	1.81291e-40
Hist1h2ap	3.9783e-10	-0.451768	0.23	0.455	8.30789e-06
Gzmk	9.58332e-09	-0.449498	0.415	0.592	0.000200129
Il21r	2.86375e-10	-0.439513	0.767	0.868	5.98037e-06
Arpc2	5.55154e-14	-0.431245	0.963	0.989	1.15933e-09
Thap12	8.12874e-11	-0.426166	0.188	0.399	1.69752e-06
Ccr5	9.00974e-10	-0.419211	0.442	0.684	1.8815e-05
Arl6ip1	1.06696e-10	-0.418425	0.915	0.984	2.22814e-06
Rpl39	3.64324e-34	-0.415278	0.997	1	7.60817e-30
Mxd4	3.56404e-08	-0.407442	0.563	0.791	0.000744279
Tmem191c	2.96699e-13	-0.405473	0.138	0.37	6.19596e-09
Grap2	1.4832e-09	-0.400811	0.611	0.814	3.09736e-05
Birc2	5.23855e-10	-0.400553	0.524	0.762	1.09397e-05
Cd200r4	7.97053e-09	-0.396602	0.169	0.354	0.000166449
Ndufa1	5.32828e-13	-0.394984	0.622	0.854	1.11271e-08
Dusp4	8.89775e-11	-0.391951	0.238	0.478	1.85812e-06
Eomes	2.61266e-12	-0.391576	0.103	0.318	5.45601e-08
H2-Q4	3.83121e-10	-0.383464	0.815	0.933	8.00072e-06
S100a11	4.68925e-09	-0.382572	0.905	0.946	9.79255e-05
Eif5a	1.25785e-08	0.380396	0.892	0.892	0.000262676
Cox5b	6.59524e-14	-0.37203	0.825	0.939	1.37728e-09
Sft2d2	1.28677e-10	-0.367688	0.151	0.35	2.68717e-06
Fam117b	2.3426e-10	-0.359776	0.315	0.565	4.89204e-06
Inpp1	2.02063e-12	-0.357796	0.257	0.525	4.21968e-08
Hnrnpa0	5.30929e-09	0.355808	0.844	0.812	0.000110874
Zap70	2.60973e-08	-0.354782	0.622	0.783	0.00054499
Ptma	1.56552e-13	0.353147	1	0.998	3.26928e-09
Creb3l2	2.19592e-09	-0.352905	0.108	0.283	4.58575e-05
Sytl3	6.29533e-09	-0.35168	0.283	0.502	0.000131465
Casp3	1.98351e-08	-0.348374	0.373	0.59	0.000414216
Tank	5.32549e-11	-0.348222	0.228	0.466	1.11212e-06
Ptpn18	1.05145e-12	-0.346904	0.931	0.991	2.19575e-08
Stat1	2.97483e-09	-0.34218	0.743	0.901	6.21234e-05
Atp5e	1.67125e-15	-0.340853	0.952	0.989	3.49008e-11
Cdkn2c	2.17905e-10	-0.337405	0.13	0.327	4.5505e-06
Rpl37	1.50986e-27	-0.335871	1	1	3.15303e-23
Ndufa3	9.17943e-11	-0.334429	0.68	0.89	1.91694e-06
Srgn	2.34574e-09	0.329606	0.992	0.996	4.8986e-05
Cox6c	5.01318e-12	-0.326463	0.929	0.978	1.0469e-07
Stard3nl	1.28151e-09	-0.32621	0.302	0.54	2.67619e-05
Rps15a	2.54272e-20	-0.322959	1	1	5.30997e-16
Cox7c	1.9415e-13	-0.31887	0.952	0.989	4.05444e-09
Tox2	4.46364e-15	-0.315236	0.032	0.22	9.32142e-11
Ndufa2	1.20484e-09	-0.313422	0.746	0.901	2.51607e-05
mt-Nd3	4.4998e-10	-0.31281	0.852	0.951	9.39693e-06
Rpl36	7.02445e-19	-0.312055	0.997	1	1.46692e-14
Rpl8	4.76819e-23	0.308414	1	1	9.95741e-19
Rpl35	4.50634e-12	-0.303884	0.984	0.991	9.41058e-08
Rps5	1.24896e-21	0.300517	1	1	2.6082e-17
Rpl31	9.08034e-11	-0.298022	0.947	0.973	1.89625e-06
Jak2	3.96417e-09	-0.297875	0.217	0.424	8.27837e-05
Sec61g	3.65542e-11	-0.295871	0.921	0.978	7.63362e-07
Havcr2	2.67524e-08	-0.294978	0.238	0.446	0.000558671
Ccn4	2.16791e-10	-0.293677	0.016	0.137	4.52724e-06
Plk3	2.49332e-08	-0.292442	0.177	0.363	0.00052068
Osbpl3	1.32816e-08	-0.289175	0.362	0.601	0.000277359
Rpl14	1.47927e-18	0.28843	0.997	0.996	3.08916e-14
Asnsd1	2.53087e-10	-0.282227	0.251	0.493	5.28521e-06
Tpt1	3.56764e-32	0.281712	1	1	7.4503e-28
Rpsa	4.04714e-14	0.27799	1	1	8.45164e-10
Rack1	1.97005e-16	0.275956	0.997	0.998	4.11406e-12
Rps4x	1.5112e-17	0.275916	1	0.998	3.15583e-13
Clta	6.58659e-09	-0.275308	0.876	0.971	0.000137548
Tomm7	3.34088e-08	-0.274762	0.82	0.939	0.000697676
Rpl5	7.80599e-19	0.274075	1	1	1.63012e-14
Rpl13	1.36226e-18	0.270253	1	1	2.8448e-14
Rpl12	1.37123e-16	0.269412	1	0.998	2.86354e-12
Rps27	4.62347e-15	-0.268794	0.997	0.998	9.65519e-11
Il10ra	4.87897e-09	-0.267314	0.143	0.339	0.000101888
Atp5l	1.31556e-08	-0.265495	0.884	0.96	0.000274729
Rpl15	5.22748e-11	0.261921	1	0.998	1.09165e-06
Hic1	5.19349e-11	-0.260885	0.056	0.22	1.08456e-06
Fam169b	1.44222e-08	-0.25766	0.196	0.388	0.000301178
Snrpg	4.16648e-08	-0.257088	0.931	0.973	0.000870087
Son	3.65386e-08	-0.254345	0.847	0.964	0.000763036
Rpl34	4.7221e-16	-0.252379	1	0.998	9.86115e-12
Tmprss6	1.93261e-10	-0.250473	0.008	0.121	4.03588e-06

## Sheet: 4 RT+TMZ vs RT+TMZ+MET
X	p_val	avg_log2FC	pct.1	pct.2	p_val_adj
Cd4	1.38835e-33	2.06099	0.448	0.035	2.8993e-29
Mbp	4.46758e-47	-1.50225	0.381	0.827	9.32964e-43
Maf	3.61237e-15	1.31474	0.43	0.177	7.5437e-11
Lag3	2.15771e-25	1.26712	0.765	0.47	4.50595e-21
Tnfrsf4	3.11948e-24	1.1715	0.473	0.124	6.5144e-20
Ccl3	6.33227e-10	1.05964	0.318	0.127	1.32237e-05
Ptms	1.63953e-23	0.956434	0.767	0.502	3.42383e-19
Id2	3.97078e-19	0.935708	0.874	0.774	8.29218e-15
Ifitm1	2.42614e-10	-0.934518	0.152	0.35	5.0665e-06
Rgs16	6.286e-10	0.931939	0.529	0.325	1.3127e-05
Ikzf2	7.06284e-18	0.910396	0.632	0.353	1.47493e-13
Ctla4	4.07179e-18	0.874508	0.895	0.788	8.50311e-14
Ttr	3.56199e-48	0.868996	0.534	0	7.4385e-44
Crbn	1.4732e-23	0.853257	0.812	0.548	3.07649e-19
Ccrl2	2.49851e-15	0.847151	0.395	0.134	5.21763e-11
Krt83	7.88111e-10	-0.795354	0.076	0.237	1.64581e-05
Mobp	6.5699e-29	-0.792063	0.054	0.378	1.37199e-24
Tulp4	1.45375e-12	0.764825	0.473	0.244	3.03587e-08
Cd27	7.69788e-15	0.752328	0.733	0.477	1.60755e-10
Stat3	1.03615e-11	0.707231	0.868	0.77	2.16379e-07
Il7r	5.30352e-11	-0.696231	0.439	0.671	1.10753e-06
Tcrg-C1	1.76124e-09	0.695478	0.352	0.148	3.678e-05
Rgs1	3.4068e-09	0.688256	0.939	0.905	7.11442e-05
Rab3ip	1.32034e-18	0.676429	0.433	0.134	2.75727e-14
Uba52	4.39009e-43	-0.665438	0.982	0.989	9.16782e-39
Rbpj	5.66991e-14	0.646145	0.783	0.594	1.18405e-09
Arl6ip1	1.89002e-18	0.646084	0.984	0.947	3.94692e-14
Tmsb10	2.15449e-24	-0.64062	0.991	1	4.49921e-20
Sh2d1a	5.94689e-11	0.640519	0.617	0.435	1.24189e-06
Mxi1	4.37316e-08	0.631004	0.67	0.558	0.000913247
Casp3	9.62618e-17	0.603617	0.59	0.293	2.01024e-12
Cd5	8.4462e-11	0.59806	0.565	0.371	1.76382e-06
Itga1	6.33103e-15	-0.59381	0.365	0.643	1.32211e-10
Batf	9.12795e-12	0.576316	0.518	0.286	1.90619e-07
Gramd3	6.05885e-12	-0.567675	0.513	0.749	1.26527e-07
Cd6	9.48806e-10	0.562861	0.74	0.618	1.98139e-05
Runx3	2.81931e-10	0.560062	0.87	0.813	5.88755e-06
Tox	3.11302e-10	0.559991	0.623	0.399	6.50091e-06
Tspan13	6.58209e-11	0.557321	0.641	0.435	1.37454e-06
Cd8a	5.83962e-12	-0.548959	0.522	0.827	1.21949e-07
Emb	4.3656e-10	-0.544286	0.596	0.809	9.11669e-06
Dusp4	3.76622e-13	0.544128	0.478	0.216	7.86501e-09
AW112010	2.35152e-15	0.537784	0.996	0.993	4.91068e-11
Trac	2.0063e-16	0.537336	0.964	0.961	4.18976e-12
Arpc2	2.82126e-17	0.528835	0.989	0.982	5.89163e-13
Apoe	2.38065e-19	-0.525602	0.996	1	4.97151e-15
Tiprl	1.5089e-08	0.525266	0.695	0.523	0.000315104
Stk39	6.40917e-14	0.5189	0.498	0.237	1.33843e-09
Nap1l1	1.70003e-09	0.516925	0.848	0.746	3.55018e-05
Cxcr6	1.66567e-08	0.512779	0.915	0.845	0.000347841
Ech1	6.83827e-11	0.511579	0.794	0.654	1.42804e-06
Ephb6	6.47105e-18	0.510354	0.258	0.014	1.35135e-13
Havcr2	5.84299e-12	0.508714	0.446	0.198	1.22019e-07
Cd8b1	4.94657e-10	-0.507885	0.655	0.834	1.03299e-05
Thap12	1.65872e-10	0.500492	0.399	0.184	3.4639e-06
mt-Nd4	4.43423e-21	-0.499256	0.993	1	9.26e-17
A430093F15Rik	3.74462e-12	0.497793	0.365	0.134	7.81989e-08
Hcst	7.31415e-18	-0.49741	0.971	0.982	1.52741e-13
Gapdh	1.88142e-19	0.49597	0.989	0.979	3.92897e-15
Prkch	5.48575e-10	0.493512	0.805	0.668	1.14559e-05
mt-Nd2	6.23262e-23	-0.492721	0.991	1	1.30156e-18
Actr1b	1.15443e-09	0.492045	0.448	0.251	2.4108e-05
Akap13	9.96689e-14	0.489007	0.984	0.954	2.08139e-09
Pkp3	2.83739e-09	0.486176	0.646	0.484	5.92532e-05
St3gal6	1.82376e-14	-0.483369	0.224	0.488	3.80856e-10
Nkg7	1.1094e-13	0.482972	0.969	0.958	2.31676e-09
Ucp2	1.67347e-10	0.473278	0.904	0.873	3.49471e-06
Tnfrsf18	2.59748e-08	0.467257	0.809	0.703	0.000542431
Vamp8	1.00016e-08	0.467168	0.809	0.739	0.000208862
mt-Nd1	8.24747e-18	-0.459524	0.996	1	1.72232e-13
Fam117b	2.77833e-12	0.457668	0.565	0.314	5.80198e-08
Creb3l2	5.13478e-11	0.455599	0.283	0.081	1.0723e-06
mt-Nd3	1.57994e-14	-0.454985	0.951	0.986	3.29938e-10
Acadl	4.6126e-08	0.451261	0.704	0.576	0.000963248
Glrx	4.01653e-08	0.43966	0.697	0.548	0.000838772
Zap70	2.42315e-08	0.435647	0.783	0.686	0.000506027
Plp1	1.45258e-11	-0.43424	0.164	0.375	3.03343e-07
Rplp2	2.89933e-34	-0.430856	1	0.996	6.05467e-30
Apod	9.20002e-09	-0.429022	0.139	0.307	0.000192124
Il10ra	8.92906e-12	0.426736	0.339	0.117	1.86466e-07
Arhgap31	4.23376e-08	-0.42386	0.455	0.618	0.000884136
Rps24	3.46008e-32	-0.418892	1	1	7.22569e-28
Rp9	1.7159e-11	-0.416362	0.679	0.813	3.58331e-07
Rplp1	1.66127e-32	-0.415888	1	1	3.46924e-28
Klhl6	1.77393e-11	-0.414503	0.233	0.452	3.7045e-07
Serpina3g	3.26833e-09	0.412312	0.623	0.389	6.82526e-05
Cd247	1.40354e-09	0.41144	0.751	0.562	2.931e-05
Gpr183	1.5344e-10	-0.411431	0.531	0.784	3.2043e-06
mt-Cytb	8.7537e-19	-0.407157	0.996	1	1.82804e-14
Rps18	6.9325e-24	-0.405541	0.998	1	1.44771e-19
Cxcr3	5.17968e-09	-0.402713	0.316	0.519	0.000108167
Ctsw	1.039e-11	-0.402414	0.803	0.958	2.16973e-07
Cytip	3.53727e-10	0.399881	0.948	0.905	7.38688e-06
Perp	6.00181e-10	0.397291	0.267	0.081	1.25336e-05
mt-Atp6	7.31871e-22	-0.395587	0.996	1	1.52837e-17
Hnrnpa1	9.7537e-10	0.391391	0.933	0.876	2.03687e-05
Slc25a4	2.44712e-08	0.385644	0.845	0.735	0.000511033
mt-Co2	1.59567e-19	-0.385591	0.996	1	3.33224e-15
Nrp1	5.00543e-09	0.383105	0.327	0.141	0.000104528
Tox2	1.35375e-15	0.381644	0.22	0.011	2.82703e-11
Rps19	1.57402e-17	-0.380616	0.996	1	3.28703e-13
mt-Nd5	1.61904e-10	-0.379532	0.863	0.936	3.38103e-06
Plscr1	1.77803e-08	0.376009	0.518	0.314	0.000371307
Rpl36a	1.25329e-17	-0.375479	0.996	0.996	2.61726e-13
Gldc	7.00007e-10	0.371537	0.204	0.042	1.46182e-05
Sdf4	1.77169e-09	0.368974	0.93	0.859	3.69982e-05
Hnrnpa0	3.7872e-11	-0.365186	0.812	0.929	7.90882e-07
Eif3h	6.5661e-12	0.362453	0.966	0.947	1.3712e-07
Agfg1	3.08554e-08	0.358065	0.635	0.442	0.000644354
Stk24	5.77815e-09	0.355655	0.789	0.622	0.000120665
Rhoq	3.86565e-08	-0.354845	0.204	0.382	0.000807264
I730030J21Rik	3.70147e-11	0.348081	0.303	0.102	7.72979e-07
Actg1	6.52963e-10	0.347869	1	1	1.36358e-05
Cd3e	2.79885e-10	0.343505	0.993	0.996	5.84484e-06
mt-Co3	3.52049e-16	-0.342838	0.996	1	7.35185e-12
Gng2	2.7991e-08	0.33638	0.874	0.792	0.000584536
Cct2	2.11652e-09	0.33495	0.886	0.763	4.41993e-05
Cdk5rap1	2.40526e-14	0.334453	0.22	0.018	5.02291e-10
B3galt5	4.01899e-08	-0.331771	0.09	0.233	0.000839286
Arpc1b	7.00852e-11	0.313343	0.987	0.986	1.46359e-06
Rac2	1.07607e-09	0.31218	0.984	0.989	2.24716e-05
Ccn4	3.82363e-10	0.310762	0.137	0.004	7.98488e-06
Rps15	8.03e-18	-0.310556	1	1	1.67691e-13
Syt11	4.25843e-08	0.309808	0.341	0.159	0.000889288
Rps23	1.03037e-25	-0.309107	1	1	2.15173e-21
Plekhb1	1.61295e-15	-0.308685	0.025	0.198	3.36833e-11
Rps12	1.94665e-15	-0.305807	1	1	4.06519e-11
Ndfip1	3.51533e-08	0.30387	0.984	0.975	0.000734107
Eef1b2	2.84545e-11	0.302724	0.991	0.996	5.94214e-07
Ifngr1	1.21597e-08	-0.295189	0.987	0.993	0.000253931
Rps20	7.04097e-15	-0.294245	0.998	1	1.47037e-10
Cd52	3.58104e-10	-0.293931	1	1	7.47828e-06
mt-Co1	5.33105e-14	-0.293136	0.996	1	1.11328e-09
Bcas1	1.42193e-09	-0.292285	0.045	0.18	2.96942e-05
Rpl21	6.745e-17	-0.292028	1	1	1.40856e-12
Rps16	7.38564e-19	-0.291805	1	1	1.54234e-14
Rps27	9.96334e-17	-0.288588	0.998	1	2.08064e-12
Rps25	9.17616e-15	-0.288272	0.996	1	1.91626e-10
Rpl35	2.30806e-10	-0.287962	0.991	0.993	4.81992e-06
Rpl23	1.4028e-19	-0.284926	1	1	2.92946e-15
Kif5a	6.58709e-14	-0.276408	0.022	0.18	1.37558e-09
Cfl1	6.54782e-09	0.275312	0.987	0.993	0.000136738
Cd74	8.61071e-15	0.270742	0.942	0.799	1.79817e-10
Rpl36	1.33195e-14	-0.26889	1	1	2.78151e-10
Rpl22	1.80836e-14	-0.262716	0.993	1	3.7764e-10
Mettl7a1	2.34023e-08	0.261948	0.197	0.049	0.00048871
H2-Eb1	7.95039e-09	0.259297	0.628	0.417	0.000166028
Rpl30	2.76306e-16	-0.253324	1	1	5.77011e-12
Slc5a3	3.14863e-08	0.252346	0.209	0.057	0.000657529
Rpl27a	1.132e-14	-0.251423	0.998	1	2.36396e-10
Rpl32	6.5611e-13	-0.250492	1	1	1.37016e-08

## Sheet: 6 untr vs RT
X	p_val	avg_log2FC	pct.1	pct.2	p_val_adj
Apoe	5.07148e-65	-1.52409	0.438	0.989	1.05908e-60
Gm42418	1.72319e-77	1.27357	1	1	3.59854e-73
Gzma	1.00416e-25	1.17729	0.934	0.815	2.09699e-21
Isg15	1.6215e-08	1.15089	0.585	0.484	0.000338618
Gzmb	5.05788e-13	0.952872	0.89	0.829	1.05624e-08
Lyz2	7.74276e-42	-0.882938	0.135	0.716	1.61692e-37
Rpl23a	1.15951e-37	-0.762559	0.911	0.996	2.4214e-33
Uba52	2.98956e-19	-0.749626	0.527	0.931	6.2431e-15
Ms4a4b	7.60975e-16	0.749208	0.945	0.978	1.58914e-11
Rpl31	1.37409e-21	-0.730402	0.625	0.945	2.86951e-17
Ccl5	5.53604e-09	0.714222	0.888	0.862	0.000115609
Lars2	2.3374e-09	0.691855	0.712	0.767	4.88119e-05
Rps17	3.13866e-22	-0.687568	0.778	0.964	6.55446e-18
Actg1	1.4791e-23	0.680149	1	0.996	3.08881e-19
Rpl36a	5.22703e-21	-0.666412	0.775	0.985	1.09156e-16
Il21r	2.70228e-11	-0.661593	0.231	0.498	5.64317e-07
Rps11	2.15446e-34	-0.657406	0.988	1	4.49916e-30
Rpl37	4.73927e-34	-0.651898	0.965	1	9.89702e-30
AY036118	1.55964e-20	-0.6511	0.844	0.993	3.25699e-16
Rps20	6.71236e-27	-0.641074	0.957	1	1.40174e-22
Rpl39	1.38067e-31	-0.63869	0.963	0.996	2.88325e-27
Rpl12	5.65222e-28	-0.614924	0.983	1	1.18035e-23
Rpl35	4.90134e-20	-0.614184	0.767	0.982	1.02355e-15
Cd74	4.10499e-19	-0.611965	0.354	0.804	8.57246e-15
Rps15a	1.47188e-27	-0.604324	0.971	1	3.07373e-23
Rpl26	8.24605e-27	-0.600961	0.951	0.993	1.72202e-22
mt-Co1	2.07103e-26	-0.597976	0.994	1	4.32494e-22
Rpl36	2.92684e-25	-0.59438	0.939	0.996	6.11212e-21
Tspo	4.69127e-12	0.586712	0.89	0.949	9.79679e-08
Thy1	3.77012e-11	-0.586326	0.21	0.484	7.87314e-07
Rps18	7.00171e-25	-0.582069	0.986	1	1.46217e-20
Rpl32	1.60527e-29	-0.581151	0.986	1	3.35229e-25
Rplp1	7.10778e-30	-0.576441	0.994	1	1.48432e-25
Rpl21	5.88729e-27	-0.56834	0.965	0.996	1.22944e-22
Rps19	2.8573e-21	-0.568099	0.939	1	5.96689e-17
Rps21	8.99471e-32	-0.562578	0.988	0.996	1.87836e-27
Rps12	1.2985e-25	-0.554232	0.983	1	2.71166e-21
Rps25	1.39496e-20	-0.550876	0.839	0.996	2.9131e-16
Rps27a	2.78797e-31	-0.550595	0.991	1	5.82212e-27
Clic1	2.00247e-12	0.548247	0.919	0.949	4.18176e-08
Rpl30	8.61451e-28	-0.542609	0.98	1	1.79897e-23
H2-Aa	5.10611e-19	-0.542159	0.159	0.527	1.06631e-14
Rps28	1.0002e-23	-0.540672	0.971	1	2.08872e-19
Irf8	8.21669e-12	0.534909	0.974	0.971	1.71589e-07
Rps15	7.86939e-24	-0.522313	0.963	0.996	1.64337e-19
Itgax	5.21684e-16	-0.517674	0.164	0.498	1.08943e-11
Rpl23	1.05786e-26	-0.517671	0.997	0.996	2.20913e-22
Rpl36al	2.17062e-14	-0.5143	0.669	0.953	4.53291e-10
Rps24	5.25022e-31	-0.513736	0.997	1	1.0964e-26
Rps10	6.99686e-28	-0.508895	0.991	0.996	1.46115e-23
Lgals3	3.58507e-12	-0.5081	0.323	0.651	7.48671e-08
Rps23	2.17686e-27	-0.503779	0.986	1	4.54593e-23
mt-Nd5	3.13403e-12	-0.503252	0.542	0.898	6.5448e-08
Rpl22l1	4.82194e-12	-0.499895	0.585	0.905	1.00697e-07
Rp9	2.24658e-12	-0.498865	0.392	0.742	4.69153e-08
Itga1	1.06532e-14	-0.497857	0.084	0.338	2.2247e-10
Rpl37a	4.29213e-25	-0.494365	0.971	1	8.96326e-21
Rpl35a	2.78812e-20	-0.493455	0.939	0.996	5.82244e-16
Rpl27a	8.92216e-26	-0.490637	0.986	1	1.86321e-21
Rpl28	1.95317e-16	-0.483992	0.934	1	4.0788e-12
H3f3b	3.62845e-16	0.480934	1	1	7.57729e-12
Rpl22	1.34263e-16	-0.477222	0.853	0.993	2.80381e-12
Rps26	1.25208e-15	-0.476834	0.873	0.993	2.61472e-11
Rpl11	3.16655e-22	-0.474605	0.974	1	6.6127e-18
Nop10	2.19707e-11	-0.470757	0.311	0.633	4.58814e-07
Rps29	2.92915e-27	-0.46964	1	1	6.11694e-23
Rplp2	7.20142e-24	-0.467562	0.974	0.996	1.50387e-19
Rps8	1.14448e-18	-0.464195	0.986	1	2.39002e-14
mt-Nd4	1.1223e-14	-0.458959	0.942	1	2.34369e-10
Rpl24	1.24762e-17	-0.450521	0.931	1	2.60541e-13
Rpl34	5.19063e-19	-0.448436	0.963	0.996	1.08396e-14
Rps27	4.37028e-23	-0.447763	0.988	1	9.12645e-19
Hbb-bs	1.83875e-13	-0.446307	0.052	0.262	3.83987e-09
Nkg7	1.14994e-10	0.442922	1	0.993	2.40142e-06
Rpl29	2.18358e-14	-0.434533	0.914	0.996	4.55997e-10
Rpl38	5.5985e-20	-0.433548	0.974	1	1.16914e-15
Rpl27	7.35093e-19	-0.429252	0.971	1	1.53509e-14
mt-Atp6	3.73669e-20	-0.42339	0.997	1	7.80334e-16
mt-Nd3	1.99554e-09	-0.418975	0.611	0.898	4.16728e-05
Rpl17	3.63281e-19	-0.415441	0.994	1	7.5864e-15
Gas5	4.17649e-11	-0.414366	0.625	0.902	8.72177e-07
Rpl6	1.1849e-19	-0.409694	0.991	0.996	2.47444e-15
Sema4d	1.2555e-10	-0.402969	0.251	0.545	2.62187e-06
Rpl41	1.40211e-17	-0.397551	0.974	1	2.92802e-13
Rps13	1.19371e-18	-0.396983	0.986	1	2.49283e-14
mt-Co3	4.9921e-18	-0.39197	0.997	1	1.0425e-13
Rpl18a	1.2096e-19	-0.384558	0.994	1	2.526e-15
Fau	1.26049e-19	-0.383714	0.994	1	2.63229e-15
Rpl10a	1.30355e-12	-0.381089	0.957	1	2.72221e-08
Actb	5.99017e-09	0.376977	1	1	0.000125093
Gm10076	1.06587e-10	-0.37697	0.813	0.967	2.22586e-06
Oaz1	2.85021e-08	0.376467	0.974	0.996	0.00059521
Sod1	3.87516e-12	-0.376171	0.236	0.556	8.09249e-08
Rps7	1.94129e-15	-0.372805	0.994	1	4.054e-11
Pacsin1	2.17369e-11	-0.372368	0.037	0.215	4.53932e-07
Tmsb10	1.59314e-14	-0.366844	0.954	0.996	3.32696e-10
Rpl13a	2.72414e-21	-0.366603	1	1	5.68881e-17
mt-Nd1	1.72048e-09	-0.361625	0.945	1	3.59287e-05
Sft2d2	1.08981e-09	-0.361348	0.248	0.524	2.27586e-05
Rps14	2.46086e-19	-0.357666	0.997	1	5.139e-15
Ubc	1.52744e-08	0.357402	0.974	0.993	0.000318975
Nsa2	2.38214e-08	-0.348113	0.493	0.804	0.000497463
Rps16	5.43357e-16	-0.34692	1	1	1.13469e-11
Nrgn	1.26058e-09	-0.344715	0.078	0.265	2.63247e-05
mt-Nd2	1.156e-10	-0.344354	0.916	1	2.41407e-06
mt-Co2	9.3377e-13	-0.335531	0.997	1	1.94999e-08
B2m	3.49766e-14	-0.329449	0.997	1	7.30417e-10
Npm3	2.0309e-09	-0.329384	0.256	0.535	4.24113e-05
Ubb	5.15363e-11	0.324612	0.997	1	1.07623e-06
Inpp4b	3.10767e-09	-0.323581	0.043	0.196	6.48974e-05
Mars	3.98477e-12	-0.323128	0.061	0.273	8.32139e-08
Rpl14	1.84308e-12	-0.315674	0.957	0.996	3.84891e-08
Alkbh1	1.01259e-08	-0.310968	0.141	0.349	0.000211459
Sulf2	4.64378e-12	-0.310277	0.196	0.502	9.6976e-08
Uqcr10	3.42723e-09	-0.309921	0.288	0.589	7.15709e-05
Rpl4	3.05537e-09	-0.306365	0.914	0.996	6.38054e-05
Hspa4	3.9288e-11	-0.304571	0.297	0.644	8.20452e-07
Ighm	1.02878e-10	-0.303277	0.182	0.462	2.14841e-06
Cops9	3.08074e-11	-0.303147	0.213	0.505	6.43352e-07
Rpl9	7.82456e-13	-0.298891	0.991	1	1.634e-08
Atp5g1	1.12749e-08	-0.295369	0.412	0.753	0.000235453
Noc2l	5.02259e-10	-0.294363	0.098	0.305	1.04887e-05
Rpl10	2.61184e-10	-0.293094	0.997	1	5.45431e-06
Rpl15	1.33405e-09	-0.286547	0.986	0.993	2.7859e-05
Apod	1.81425e-08	-0.282366	0.012	0.12	0.000378869
Rps9	1.86732e-11	-0.281604	0.997	1	3.89952e-07
Rbl2	4.463e-08	-0.281201	0.153	0.364	0.000932008
Rpl5	8.57573e-12	-0.280636	0.991	1	1.79087e-07
Rpl18	2.02068e-10	-0.279638	0.994	1	4.2198e-06
Rpl13	4.13861e-12	-0.27938	1	1	8.64265e-08
Lamp1	5.42313e-10	-0.274866	0.311	0.636	1.13251e-05
Tcp1	2.81829e-09	-0.270592	0.3	0.615	5.88543e-05
Ppp3r1	1.23453e-10	-0.269621	0.075	0.28	2.57807e-06
Hpcal1	7.87665e-10	-0.267214	0.161	0.411	1.64488e-05
Scn1b	1.10251e-08	-0.259711	0.075	0.247	0.000230237
Srpk1	3.11257e-08	-0.257633	0.216	0.465	0.000649998
Fbl	2.69219e-09	-0.25567	0.326	0.647	5.62211e-05
Ankle2	3.84772e-08	-0.255412	0.032	0.16	0.00080352
Csnk2a1	7.87889e-09	-0.254989	0.265	0.545	0.000164535
Ubap2l	2.32687e-09	-0.253967	0.254	0.538	4.8592e-05
Samsn1	3.58305e-08	-0.253891	0.354	0.669	0.000748248
Abcg1	1.61139e-09	-0.25231	0.147	0.385	3.36507e-05

## Sheet: 6 RT vs RT+TMZ
X	p_val	avg_log2FC	pct.1	pct.2	p_val_adj
Ttr	3.18071e-38	-0.942473	0	0.473	6.64228e-34
Ckb	1.53969e-11	0.856202	0.498	0.281	3.21534e-07
S100a6	1.73806e-08	-0.818908	0.553	0.719	0.000362958
Uba52	2.51792e-40	-0.807398	0.931	0.993	5.25818e-36
Tmsb10	3.98741e-24	-0.519495	0.996	1	8.32691e-20
Ran	5.91686e-13	0.502823	0.909	0.87	1.23562e-08
Rps27	6.92785e-37	-0.466881	1	1	1.44674e-32
Lars2	6.50044e-10	-0.46225	0.767	0.911	1.35749e-05
Gm10076	1.47581e-17	-0.445092	0.967	1	3.08194e-13
Rpl39	9.51049e-28	-0.441307	0.996	1	1.98608e-23
Atp5e	5.87024e-18	-0.435543	0.945	0.993	1.22588e-13
Hcst	1.06778e-08	-0.43531	0.891	0.969	0.000222985
Nme2	6.47945e-09	0.420293	0.916	0.911	0.00013531
Rpl37a	1.67856e-31	-0.40751	1	1	3.50533e-27
Rpl36	6.78042e-23	-0.397911	0.996	1	1.41595e-18
Cd52	1.60316e-10	-0.39663	0.993	1	3.34788e-06
Tomm7	4.80831e-09	-0.393271	0.807	0.925	0.000100412
mt-Nd3	7.4353e-10	-0.390451	0.898	0.969	1.55271e-05
Rpl38	9.94273e-25	-0.367464	1	1	2.07634e-20
Rpl35	2.24893e-09	-0.358875	0.982	0.997	4.69643e-05
Rpl36a	6.29597e-11	-0.358793	0.985	0.993	1.31479e-06
Rps21	1.02895e-23	-0.357557	0.996	1	2.14875e-19
Rpl34	9.49844e-21	-0.345733	0.996	1	1.98356e-16
Rpl37	3.93216e-15	-0.328868	1	1	8.21152e-11
Rpl8	1.53235e-18	0.326124	1	0.997	3.20001e-14
Ubl5	1.63451e-08	-0.312597	0.818	0.952	0.000341334
mt-Co3	1.87036e-10	0.291005	1	1	3.90587e-06
Rps15a	1.71728e-10	-0.283983	1	1	3.5862e-06
Rpl35a	3.58858e-11	-0.278937	0.996	1	7.49403e-07
Rps28	1.10271e-10	-0.278559	1	1	2.30278e-06
Rpl15	7.35879e-09	0.27642	0.993	0.997	0.000153674
Cox4i1	1.30956e-08	0.270413	0.993	0.99	0.000273475
Cox7c	1.59128e-08	-0.251645	0.913	0.976	0.000332308

## Sheet: 6 RT+TMZ vs RT+TMZ+MET
X	p_val	avg_log2FC	pct.1	pct.2	p_val_adj
Mbp	2.25817e-28	-1.5302	0.267	0.69	4.71574e-24
Ttr	9.26265e-38	0.942473	0.473	0	1.93432e-33
Mobp	1.30985e-16	-0.742143	0.058	0.332	2.73536e-12
Hnrnpa0	1.41474e-14	-0.477304	0.839	0.908	2.95441e-10
Uba52	1.77561e-18	-0.471538	0.993	1	3.70801e-14
Cd74	8.65562e-11	0.408222	0.942	0.827	1.80755e-06
mt-Nd4	8.48151e-13	-0.391397	1	1	1.77119e-08
Kif5a	1.34188e-12	-0.372989	0.021	0.207	2.80224e-08
mt-Nd1	1.62128e-09	-0.345242	1	1	3.38571e-05
Gm42418	7.55724e-13	0.325373	1	1	1.57818e-08
Mt3	2.03416e-08	-0.302576	0.024	0.159	0.000424794
mt-Co3	2.26695e-08	-0.284448	1	1	0.000473408
Pcsk1n	3.91268e-09	-0.257256	0.017	0.155	8.17085e-05

## Sheet: 16 RT+TMZ vs RT+TMZ+MET
X	p_val	avg_log2FC	pct.1	pct.2	p_val_adj
Mbp	4.91985e-25	-2.58453	0.169	0.727	1.02741e-20
Ms4a4b	6.1423e-16	-2.48497	0.295	0.661	1.2827e-11
Ttr	5.68298e-23	2.22179	0.476	0.006	1.18678e-18
Cd52	3.78683e-12	-1.429	0.506	0.776	7.90803e-08
Mobp	6.95698e-09	-1.39952	0.084	0.345	0.000145283
Sec62	1.99186e-08	-1.14148	0.247	0.509	0.00041596
H2-Eb1	1.65853e-08	1.05126	0.657	0.418	0.000346351
Cd74	5.59991e-10	0.832819	0.91	0.745	1.16943e-05
Gm42418	3.71031e-15	0.551985	1	1	7.74824e-11
H2-D1	3.48472e-08	-0.509665	0.982	0.994	0.000727715

[truncated: 1 more sheets: 22 untr vs RT]
