# Supplementary material for: Radio-chemotherapy and metformin selectively modulate the heterogeneous landscape of glioma with ribosome biogenesis, long non coding RNA and immune-escape markers as major player
Source: Int J Biol Sci. 2025 May 27;21(8):3527–54. doi: 10.7150/ijbs.103194 (PMC12160513; doi:10.7150/ijbs.103194)
Supplement: Supplementary file 13 — Supplementary data 12. [file ijbsv21p3527s13.xlsx]

## Sheet: Groups
Cluster	Treatment	Cells	Freq
lymphoid	RT	1804	0.270627
lymphoid	RT+TMZ	1779	0.442978
lymphoid	RT+TMZ+MET	1309	0.379751
lymphoid	untreated	1545	0.232261
myeloid	RT	2716	0.407441	0.678068
myeloid	RT+TMZ	1673	0.416584
myeloid	RT+TMZ+MET	1540	0.446765
myeloid	untreated	2344	0.352375	0.584636
parenchymal	RT	648	0.0972097
parenchymal	RT+TMZ	474	0.118028
parenchymal	RT+TMZ+MET	542	0.157238
parenchymal	untreated	328	0.0493085
tumor	RT	1498	0.224722
tumor	RT+TMZ	90	0.0224104
tumor	RT+TMZ+MET	56	0.016246
tumor	untreated	2435	0.366055

## Sheet: CellCycle
Phase	treatment	Tumor_Cells	Tumor_Freq	Normal_Cells	Normal_Freq
G1	RT	344	0.22964	3169	0.613197
G1	RT+TMZ	49	0.544444	2340	0.596026
G1	RT+TMZ+MET	32	0.571429	2147	0.633147
G1	untreated	738	0.30308	2516	0.596633
G2M	RT	686	0.457944	584	0.113003
G2M	RT+TMZ	27	0.3	389	0.099083
G2M	RT+TMZ+MET	18	0.321429	324	0.095547
G2M	untreated	1007	0.413552	559	0.132559
S	RT	468	0.312417	1415	0.2738
S	RT+TMZ	14	0.155556	1197	0.30489
S	RT+TMZ+MET	6	0.107143	920	0.271306
S	untreated	690	0.283368	1142	0.270809

## Sheet: Tumor
Treatment	Cluster	Cells	Rel. Freq.	Abs. Freq.
RT	10	270	0.18024	0.0405041	10
RT	5	349	0.232977	0.0523552	5
RT	8	259	0.172897	0.0388539	8
RT	9	620	0.413885	0.0930093	9
RT+TMZ	10	28	0.311111	0.00697211	10
RT+TMZ	5	16	0.177778	0.00398406	5
RT+TMZ	8	41	0.455556	0.0102092	8
RT+TMZ	9	5	0.0555556	0.00124502	9
RT+TMZ+MET	10	15	0.267857	0.00435161	10
RT+TMZ+MET	5	14	0.25	0.0040615	5
RT+TMZ+MET	8	24	0.428571	0.00696258	8
RT+TMZ+MET	9	3	0.0535714	0.000870322	9
untreated	10	454	0.186448	0.0682502	10
untreated	5	812	0.33347	0.122069	5
untreated	8	752	0.30883	0.113049	8
untreated	9	417	0.171253	0.0626879	9
