# Supplementary material for: Radio-chemotherapy and metformin selectively modulate the heterogeneous landscape of glioma with ribosome biogenesis, long non coding RNA and immune-escape markers as major player
Source: Int J Biol Sci. 2025 May 27;21(8):3527–54. doi: 10.7150/ijbs.103194 (PMC12160513; doi:10.7150/ijbs.103194)
Supplement: Supplementary file 14 — Supplementary data 13. [file ijbsv21p3527s14.xlsx]

## Sheet: Lymphatic
Treatment	Cluster	Cells	Rel. Freq.	Abs. Freq.
RT	1	693	0.460159	0.10396
RT	16	57	0.0378486	0.00855086
RT	21	59	0.0391766	0.00885089
RT	22	44	0.0292165	0.00660066
RT	4	378	0.250996	0.0567057
RT	6	275	0.182603	0.0412541
RT+TMZ	1	594	0.379795	0.147908
RT+TMZ	16	166	0.106138	0.0413347
RT+TMZ	21	43	0.0274936	0.0107072
RT+TMZ	22	23	0.0147059	0.00572709
RT+TMZ	4	446	0.285166	0.111056
RT+TMZ	6	292	0.186701	0.0727092
RT+TMZ+MET	1	316	0.284941	0.0916739
RT+TMZ+MET	16	165	0.148783	0.0478677
RT+TMZ+MET	21	55	0.0495942	0.0159559
RT+TMZ+MET	22	19	0.0171326	0.00551204
RT+TMZ+MET	4	283	0.255185	0.0821004
RT+TMZ+MET	6	271	0.244364	0.0786191
untreated	1	323	0.28087	0.0485568
untreated	16	26	0.0226087	0.0039086
untreated	21	71	0.0617391	0.0106735
untreated	22	115	0.1	0.017288
untreated	4	268	0.233043	0.0402886
untreated	6	347	0.301739	0.0521648

## Sheet: Parenchymal
Treatment	Cluster	Cells	Rel. Freq.	Abs. Freq.
RT	11	263	0.398485	0.0394539
RT	13	152	0.230303	0.0228023
RT	17	119	0.180303	0.0178518
RT	23	48	0.0727273	0.00720072
RT	25	57	0.0863636	0.00855086
RT	28	9	0.0136364	0.00135014
RT	29	12	0.0181818	0.00180018
RT+TMZ	11	204	0.416327	0.0507968
RT+TMZ	13	158	0.322449	0.0393426
RT+TMZ	17	48	0.0979592	0.0119522
RT+TMZ	23	31	0.0632653	0.00771912
RT+TMZ	25	16	0.0326531	0.00398406
RT+TMZ	28	17	0.0346939	0.00423307
RT+TMZ	29	16	0.0326531	0.00398406
RT+TMZ+MET	11	184	0.329749	0.0533798
RT+TMZ+MET	13	86	0.154122	0.0249492
RT+TMZ+MET	17	151	0.270609	0.0438062
RT+TMZ+MET	23	77	0.137993	0.0223383
RT+TMZ+MET	25	24	0.0430108	0.00696258
RT+TMZ+MET	28	20	0.0358423	0.00580215
RT+TMZ+MET	29	16	0.0286738	0.00464172
untreated	11	70	0.205882	0.0105232
untreated	13	99	0.291176	0.0148827
untreated	17	78	0.229412	0.0117258
untreated	23	36	0.105882	0.00541191
untreated	25	27	0.0794118	0.00405893
untreated	28	18	0.0529412	0.00270595
untreated	29	12	0.0352941	0.00180397

## Sheet: Myeloid
Treatment	Cluster	Cells	Rel. Freq.	Abs. Freq.
RT	0	988	0.329114	0.148215
RT	12	149	0.0496336	0.0223522
RT	14	121	0.0403065	0.0181518
RT	15	129	0.0429714	0.0193519
RT	18	91	0.0303131	0.0136514
RT	19	85	0.0283145	0.0127513
RT	2	565	0.188208	0.0847585
RT	20	91	0.0303131	0.0136514
RT	24	43	0.0143238	0.00645065
RT	26	23	0.00766156	0.00345035
RT	27	26	0.00866089	0.00390039
RT	3	295	0.0982678	0.0442544
RT	7	396	0.131912	0.0594059
RT+TMZ	0	489	0.261218	0.121763
RT+TMZ	12	268	0.143162	0.0667331
RT+TMZ	14	61	0.0325855	0.0151892
RT+TMZ	15	49	0.0261752	0.0122012
RT+TMZ	18	70	0.0373932	0.0174303
RT+TMZ	19	57	0.0304487	0.0141932
RT+TMZ	2	283	0.151175	0.0704681
RT+TMZ	20	13	0.00694444	0.00323705
RT+TMZ	24	40	0.0213675	0.00996016
RT+TMZ	26	35	0.0186966	0.00871514
RT+TMZ	27	22	0.0117521	0.00547809
RT+TMZ	3	218	0.116453	0.0542829
RT+TMZ	7	267	0.142628	0.0664841
RT+TMZ+MET	0	389	0.225638	0.112852
RT+TMZ+MET	12	159	0.0922274	0.0461271
RT+TMZ+MET	14	50	0.0290023	0.0145054
RT+TMZ+MET	15	87	0.050464	0.0252393
RT+TMZ+MET	18	81	0.0469838	0.0234987
RT+TMZ+MET	19	46	0.0266821	0.0133449
RT+TMZ+MET	2	248	0.143852	0.0719466
RT+TMZ+MET	20	17	0.00986079	0.00493182
RT+TMZ+MET	24	51	0.0295824	0.0147955
RT+TMZ+MET	26	35	0.0203016	0.0101538
RT+TMZ+MET	27	18	0.0104408	0.00522193
RT+TMZ+MET	3	312	0.180974	0.0905135
RT+TMZ+MET	7	231	0.133991	0.0670148
untreated	0	334	0.122479	0.0502105
untreated	12	90	0.0330033	0.0135298
untreated	14	233	0.0854419	0.0350271
untreated	15	169	0.0619729	0.0254059
untreated	18	145	0.053172	0.021798
untreated	19	113	0.0414375	0.0169874
untreated	2	583	0.213788	0.0876428
untreated	20	139	0.0509718	0.020896
untreated	24	18	0.00660066	0.00270595
untreated	26	7	0.00256692	0.00105232
untreated	27	24	0.00880088	0.00360794
untreated	3	655	0.240191	0.0984666
untreated	7	217	0.0795746	0.0326218
